# Supplementary material for: Transcriptome and proteome analysis of walnut (Juglans regia L.) fruit in response to infection by Colletotrichum gloeosporioides
Source: BMC Plant Biol. 2021 May 31;21:249. doi: 10.1186/s12870-021-03042-1 (PMC8166054; doi:10.1186/s12870-021-03042-1)
Supplement: Supplementary file 8 — Additional file 8: Table S1. The summary of RNA-seq data. [file 12870_2021_3042_MOESM8_ESM.xls]

## Sheet: RNA-seq data of test samples
RNA-seq data of test samples
Sample name	Raw reads	Clean reads	Clean bases(G)	Valid(%)	Q20(%)	Q30(%)	GC content(%)	Total mapped	Multiple mapped	Uniquely mapped
F423_0_1	104833462	99289964	14.89	94.71	99.11	97.18	44.59	66822529 (78.81%)	64561641 (76.15%)	2260888 (2.67%)
F423_0_2	90521094	85635624	12.85	94.6	99.14	97.28	45.52	55176151 (75.55%)	53181049 (72.82%)	1995102 (2.73%)
F423_0_3	97665174	92449228	13.87	94.66	99.1	97.01	45.52	61000952 (77.31%)	58878942 (74.62%)	2122010 (2.69%)
F423_24_1	105906612	99627120	14.94	94.07	99.08	97.14	46.86	60390603 (68.38%)	58243742 (65.94%)	2146861 (2.43%)
F423_24_2	99137392	93310304	14	94.12	99.2	97.42	44.74	62684746 (76.41%)	60571386 (73.83%)	2113360 (2.58%)
F423_24_3	102508538	96452522	14.47	94.09	99.17	97.32	45.1	61523621 (72.23%)	59366249 (69.7%)	2157372 (2.53%)
F423_48_1	90721618	85929032	12.89	94.72	98.93	96.59	53.02	39917607 (42.84%)	38300187 (41.1%)	1617420 (1.74%)
F423_48_2	88091504	83758980	12.56	95.08	99.06	97.04	45.55	60040565 (64.72%)	57824050 (62.33%)	2216515 (2.39%)
F423_48_3	89397278	84838954	12.73	94.9	99.25	97.21	48.42	49981290 (53.76%)	48073685 (51.71%)	1907605 (2.05%)
F423_72_1	86592784	81941426	12.29	94.63	99.14	97.28	46.31	58320902 (67.31%)	56208566 (64.87%)	2112336 (2.44%)
F423_72_2	89221042	84530816	12.68	94.74	99.14	97.28	46.57	67564745 (67.76%)	65092280 (65.28%)	2472465 (2.48%)
F423_72_3	87898040	83229690	12.48	94.69	99.21	97.62	45.98	62957959 (67.57%)	60675643 (65.12%)	2282316 (2.45%)
F423_120_1	99329528	93387312	14.01	94.02	99.1	97.18	44.31	59219144 (75.45%)	57330327 (73.04%)	1888817 (2.41%)
F423_120_2	79942200	76277624	11.44	95.42	99.16	97.37	45.27	65122594 (68.84%)	63074669 (66.67%)	2047925 (2.16%)
F423_120_3	89627224	84827028	12.72	94.64	99.09	97.05	44.81	62178244 (71.86%)	60199902 (69.57%)	1978342 (2.29%)
F26_0_1	88449150	84786394	12.72	95.86	99.13	97.27	46.06	71667139 (72.18%)	68816592 (69.31%)	2850547 (2.87%)
F26_0_2	77265236	73031832	10.95	94.52	99.14	97.28	45.62	63178544 (73.78%)	60663990 (70.84%)	2514554 (2.94%)
F26_0_3	82848280	78899962	11.83	95.23	99.07	96.79	49.98	67422597 (72.93%)	64757441 (70.05%)	2665156 (2.88%)
F26_24_1	93403500	88321698	13.25	94.56	99.1	97.17	46.45	71635611 (71.9%)	68933157 (69.19%)	2702454 (2.71%)
F26_24_2	85459118	82042602	12.31	96	99.1	97.17	46.53	66862567 (71.66%)	64120189 (68.72%)	2742378 (2.94%)
F26_24_3	89422866	85173394	12.78	95.25	99.28	97.38	46.96	69231749 (71.78%)	66516555 (68.96%)	2715194 (2.82%)
F26_48_1	100705306	93183082	13.98	92.53	99.15	97.32	46.33	58512003 (68.09%)	56277476 (65.49%)	2234527 (2.6%)
F26_48_2	98046344	92763930	13.91	94.61	99.17	97.34	46.18	58779147 (70.18%)	56571804 (67.54%)	2207343 (2.64%)
F26_48_3	99365118	92967086	13.95	93.56	99.11	97.26	45.1	58648760 (69.13%)	56441873 (66.53%)	2206887 (2.6%)
F26_72_1	91435150	86644876	13	94.76	99.16	97.31	46.17	55627676 (67.89%)	53501856 (65.29%)	2125820 (2.59%)
F26_72_2	105494214	99717014	14.96	94.52	99.12	97.16	47.97	47431346 (56.11%)	45625895 (53.98%)	1805451 (2.14%)
F26_72_3	98452668	93169874	13.98	94.63	99.14	97.18	46.86	51526037 (61.91%)	49550685 (59.53%)	1975352 (2.37%)
F26_120_1	82698498	78486858	11.77	94.91	99.03	97.04	45.18	65811317 (70.47%)	62964841 (67.42%)	2846476 (3.05%)
F26_120_2	99822292	94603490	14.19	94.77	99.22	97.47	45.52	50894417 (66.72%)	49318955 (64.66%)	1575462 (2.07%)
F26_120_3	91250048	86531972	12.98	94.83	99.21	97.39	45.58	58343192 (68.78%)	56155052 (66.2%)	2188140 (2.58%)
