# Supplementary material for: Transcriptome and proteome analysis of walnut (Juglans regia L.) fruit in response to infection by Colletotrichum gloeosporioides
Source: BMC Plant Biol. 2021 May 31;21:249. doi: 10.1186/s12870-021-03042-1 (PMC8166054; doi:10.1186/s12870-021-03042-1)
Supplement: Supplementary file 9 — Additional file 9: Table S2. Time course sequencing data analysis of F26 under C. gloeosporioides for expression genes. [file 12870_2021_3042_MOESM9_ESM.xlsx]

## Sheet: 0hpi
Time course sequencing data analysis of F26 under C. gloeosporioides for expression genes in 0hpi
cluster8	describtion	R	cluster8-1	describtion	R	cluster8-2	describtion	R	cluster8-3	describtion	R
XM_018978971.1	NAC domain-containing protein 35	#N/A	XM_018990067.1	6,7-dimethyl-8-ribityllumazine synthase, chloroplastic	#N/A	XM_018990195.1	uncharacterized LOC109009602	#N/A	XM_019001513.1	zinc finger CCCH domain-containing protein 16	#N/A
XM_018984295.1	anaphase-promoting complex subunit 11-like	#N/A	XM_019001447.1	zinc finger CCCH domain-containing protein 16	#N/A	XR_002000916.1	#N/A	#N/A	XM_019003851.1	vacuolar cation/proton exchanger 3-like	#N/A
XM_018990067.1	6,7-dimethyl-8-ribityllumazine synthase, chloroplastic	#N/A	XM_018975877.1	uncharacterized LOC108998949	#N/A	XM_018954294.1	uncharacterized protein DDB_G0274935-like	#N/A	XM_018977188.1	transcription factor ICE1-like	#N/A
XM_018990195.1	uncharacterized LOC109009602	#N/A	XM_018978422.1	protein DYAD-like	#N/A	XM_018957404.1	phenylalanine N-monooxygenase-like	#N/A	XM_018977219.1	protein MEI2-like 4	#N/A
XM_018990902.1	E3 ubiquitin-protein ligase CIP8	#N/A	XM_018981941.1	uncharacterized LOC109003687	#N/A	XM_018967909.1	uncharacterized LOC108993062	#N/A	XM_018978464.1	uncharacterized LOC109001249	#N/A
XM_018991706.1	protein WVD2-like 7	#N/A	XM_018985693.1	ADP-ribosylation factor GTPase-activating protein AGD4-like	#N/A	XM_018973493.1	squamosa promoter-binding-like protein 13A	#N/A	XM_018989256.1	uncharacterized LOC109008928	#N/A
XM_018994621.1	TMV resistance protein N-like	TNL	XR_001999083.1	#N/A	#N/A	XM_018978069.1	G-type lectin S-receptor-like serine/threonine-protein kinase CES101	KIN	XM_018993593.1	syntaxin-61-like	#N/A
XR_001999652.1	#N/A	#N/A	XM_018992938.1	protein arginine N-methyltransferase 1.6	#N/A	XM_018978850.1	uncharacterized LOC109001519	#N/A	XM_018996474.1	G-type lectin S-receptor-like serine/threonine-protein kinase SD1-1	KIN
XM_018997555.1	uncharacterized LOC109015033	#N/A	XM_018994384.1	uncharacterized LOC109012625	#N/A	XM_018978974.1	clathrin interactor EPSIN 1	#N/A	XM_018997560.1	probable isoprenylcysteine alpha-carbonyl methylesterase ICMEL1	#N/A
XM_018997608.1	uncharacterized LOC109015033	#N/A	XR_001999475.1	#N/A	#N/A	XM_018980093.1	potassium transporter 1	#N/A	XM_018998638.1	probable helicase CHR10	#N/A
XR_002000916.1	#N/A	#N/A	XM_018999074.1	protein VASCULAR ASSOCIATED DEATH 1, chloroplastic	#N/A	XM_018982104.1	uncharacterized mitochondrial protein AtMg00810-like	#N/A	XM_019000637.1	type I inositol polyphosphate 5-phosphatase 4-like	#N/A
XM_019001447.1	zinc finger CCCH domain-containing protein 16	#N/A	XM_019000861.1	probable protein phosphatase 2C 51	#N/A	XM_018983112.1	dnAJ-like protein slr0093	#N/A	XM_019003731.1	uncharacterized LOC109021161	#N/A
XM_019001513.1	zinc finger CCCH domain-containing protein 16	#N/A	XR_002000655.1	#N/A	#N/A	XR_001998440.1	#N/A	#N/A	XM_018950895.1	uncharacterized LOC108980071	#N/A
XM_019003851.1	vacuolar cation/proton exchanger 3-like	#N/A	XM_018953435.1	uncharacterized LOC108982137	#N/A	XM_018984570.1	protein BASIC PENTACYSTEINE2-like	#N/A	XM_018951789.1	endochitinase EP3-like	#N/A
XM_018950389.1	very-long-chain enoyl-CoA reductase-like	#N/A	XM_018955634.1	uncharacterized LOC108983857	#N/A	XR_001998580.1	#N/A	#N/A	XM_018953413.1	probable protein phosphatase 2C 27	#N/A
XM_018952207.1	putative membrane-bound O-acyltransferase C24H6.01c	#N/A	XM_018961134.1	zinc finger CCCH domain-containing protein 69	#N/A	XM_018986853.1	uncharacterized LOC109007252	#N/A	XM_018955862.1	uncharacterized LOC108984031	#N/A
XM_018954935.1	aspartic proteinase-like protein 2	#N/A	XM_018961542.1	pentatricopeptide repeat-containing protein At3g53170	#N/A	XM_018986432.1	putative pentatricopeptide repeat-containing protein At2g02150	#N/A	XM_018955885.1	1-acyl-sn-glycerol-3-phosphate acyltransferase-like	#N/A
XM_018955436.1	riboflavin biosynthesis protein PYRR, chloroplastic	#N/A	XR_001995807.1	#N/A	#N/A	XM_018986188.1	protein TRANSPARENT TESTA 1	#N/A	XR_001996406.1	#N/A	#N/A
XM_018954294.1	uncharacterized protein DDB_G0274935-like	#N/A	XM_018964664.1	uncharacterized LOC108990618	#N/A	XM_018988059.1	putative fasciclin-like arabinogalactan protein 20	#N/A	XM_018967143.1	uncharacterized LOC108992543	#N/A
XM_018957404.1	phenylalanine N-monooxygenase-like	#N/A	XM_018965920.1	myosin-10	#N/A	XM_018988450.1	protein FAR1-RELATED SEQUENCE 5-like	#N/A	XR_001996528.1	#N/A	#N/A
XM_018962552.1	mediator of RNA polymerase II transcription subunit 33A-like	#N/A	XM_018967097.1	transcription factor TCP4-like	#N/A	XM_018992508.1	vacuolar-processing enzyme	#N/A	XM_018969767.1	nudix hydrolase 10-like	#N/A
XM_018967909.1	uncharacterized LOC108993062	#N/A	XM_018967782.1	uncharacterized LOC108993010	#N/A	XM_018993137.1	protein ROOT INITIATION DEFECTIVE 3-like	#N/A	XM_018970362.1	proteasome activator subunit 4-like	#N/A
XM_018975877.1	uncharacterized LOC108998949	#N/A	XM_018967851.1	uncharacterized LOC108993081	#N/A	XM_018991334.1	uncharacterized LOC109010477	#N/A	XR_001997731.1	#N/A	#N/A
XM_018977188.1	transcription factor ICE1-like	#N/A	XM_018968792.1	AUGMIN subunit 4-like	#N/A	XM_018995751.1	uncharacterized LOC109013604	#N/A	XM_018977928.1	putative E3 ubiquitin-protein ligase LIN-1	#N/A
XM_018973345.1	squamosa promoter-binding-like protein 13A	#N/A	XM_018969093.1	GDSL esterase/lipase At4g26790	#N/A	XM_018999308.1	putative casein kinase II subunit beta-4	#N/A	XM_018977945.1	putative transporter arsB	#N/A
XM_018973493.1	squamosa promoter-binding-like protein 13A	#N/A	XM_018973194.1	probable potassium transporter 17	#N/A	XM_018997917.1	ribosomal protein S14, mitochondrial-like	#N/A	XM_018977953.1	putative vacuolar protein sorting-associated protein 13A	#N/A
XM_018974277.1	omega-hydroxypalmitate O-feruloyl transferase-like	#N/A	XM_018973797.1	uncharacterized LOC108997478	#N/A	XM_018999220.1	heterogeneous nuclear ribonucleoprotein R-like	#N/A	XM_018977952.1	putative vacuolar protein sorting-associated protein 13A	#N/A
XM_018977219.1	protein MEI2-like 4	#N/A	XM_018974362.1	protein CUP-SHAPED COTYLEDON 1	#N/A	XM_018997539.1	wall-associated receptor kinase-like 22	#N/A	XM_018977963.1	protein ENHANCED DISEASE RESISTANCE 4	#N/A
XM_018978069.1	G-type lectin S-receptor-like serine/threonine-protein kinase CES101	KIN	XM_018976506.1	two pore calcium channel protein 1A-like	#N/A	XM_019002459.1	zinc finger protein JAGGED-like	#N/A	XM_018978252.1	uncharacterized LOC109001112	#N/A
XM_018978422.1	protein DYAD-like	#N/A	XM_018977533.1	hydroxymethylglutaryl-CoA lyase, mitochondrial	#N/A	XM_019003356.1	uncharacterized LOC109020831	#N/A	XM_018978290.1	CSC1-like protein RXW8	#N/A
XM_018978464.1	uncharacterized LOC109001249	#N/A	XM_018977815.1	uncharacterized LOC109000807	#N/A	XR_002001096.1	#N/A	#N/A	XM_018978704.1	uncharacterized LOC109001427	#N/A
XM_018978478.1	uncharacterized LOC109001249	#N/A	XM_018977831.1	serine/threonine protein phosphatase 2A regulatory subunit B''beta-like	#N/A	XM_018951724.1	uncharacterized LOC108980723	#N/A	XM_018978767.1	mediator of RNA polymerase II transcription subunit 12-like	#N/A
XM_018978451.1	uncharacterized LOC109001249	#N/A	XM_018977915.1	putative ER lumen protein-retaining receptor C28H8.4	#N/A	XM_018952500.1	uncharacterized LOC108981367	#N/A	XM_018978818.1	putative uncharacterized protein DDB_G0290521	#N/A
XM_018978721.1	soluble inorganic pyrophosphatase 1-like	#N/A	XM_018978216.1	magnesium transporter MRS2-11, chloroplastic-like	#N/A	XM_018952814.1	uncharacterized LOC108981579	#N/A	XM_018979128.1	beta-glucosidase 12-like	#N/A
XM_018978850.1	uncharacterized LOC109001519	#N/A	XM_018978688.1	pentatricopeptide repeat-containing protein At2g18940, chloroplastic-like	#N/A	XM_018953782.1	uncharacterized LOC108982383	#N/A	XM_018979009.1	uncharacterized LOC109001649	#N/A
XM_018978974.1	clathrin interactor EPSIN 1	#N/A	XM_018979297.1	probable magnesium transporter NIPA8	#N/A	XM_018955349.1	gibberellin 2-beta-dioxygenase 8-like	#N/A	XM_018979185.1	syntaxin-32	#N/A
XM_018979664.1	vacuolar cation/proton exchanger 3-like	#N/A	XM_018979357.1	double-stranded RNA-binding protein 3-like	#N/A	XM_018956099.1	heterodimeric geranylgeranyl pyrophosphate synthase small subunit, chloroplastic-like	#N/A	XR_001997975.1	#N/A	#N/A
XM_018979890.1	protein SMAX1-LIKE 6-like	#N/A	XR_001997939.1	#N/A	#N/A	XM_018956125.1	uncharacterized LOC108984235	#N/A	XM_018979969.1	glutelin type-A 3-like	#N/A
XM_018980093.1	potassium transporter 1	#N/A	XR_001997957.1	#N/A	#N/A	XM_018956111.1	3-ketoacyl-CoA synthase 20-like	#N/A	XM_018980363.1	beta-amylase 3, chloroplastic-like	#N/A
XM_018980271.1	probable 1-acyl-sn-glycerol-3-phosphate acyltransferase 4	#N/A	XR_001997966.1	#N/A	#N/A	XM_018956911.1	TMV resistance protein N-like	TNL	XM_018980378.1	protein FAR1-RELATED SEQUENCE 5-like	#N/A
XM_018980426.1	CTL-like protein DDB_G0274487	#N/A	XM_018980786.1	histone-lysine N-methyltransferase ATXR2-like	#N/A	XM_018959096.1	protein NRT1/ PTR FAMILY 1.2-like	#N/A	XM_018981206.1	CTD small phosphatase-like protein 2	#N/A
XM_018980722.1	helicase-like transcription factor CHR28	#N/A	XM_018980821.1	uncharacterized LOC109002899	#N/A	XM_018962413.1	E3 ubiquitin-protein ligase SINAT5-like	#N/A	XM_018981446.1	plant intracellular Ras-group-related LRR protein 6-like	CL
XM_018981691.1	uncharacterized LOC109003512	#N/A	XM_018981318.1	calmodulin-binding transcription activator 2-like	#N/A	XM_018963378.1	UMP-CMP kinase 3-like	#N/A	XR_001998140.1	#N/A	#N/A
XM_018981915.1	2-oxoisovalerate dehydrogenase subunit beta 1, mitochondrial	#N/A	XR_001998139.1	#N/A	#N/A	XM_018960489.1	ethylene-responsive transcription factor ERF034-like	#N/A	XM_018981766.1	uncharacterized LOC109003572	#N/A
XM_018981623.1	calpain-type cysteine protease DEK1	#N/A	XM_018981823.1	beta-taxilin	#N/A	XM_018960847.1	zinc finger protein ZAT9-like	#N/A	XM_018982327.1	plant UBX domain-containing protein 2	#N/A
XM_018981941.1	uncharacterized LOC109003687	#N/A	XM_018981964.1	uncharacterized LOC109003706	#N/A	XM_018960097.1	uncharacterized LOC108987218	#N/A	XM_018983537.1	cytochrome P450 71B9-like	#N/A
XM_018982104.1	uncharacterized mitochondrial protein AtMg00810-like	#N/A	XM_018982062.1	neutral ceramidase-like	#N/A	XM_018960690.1	protein NRT1/ PTR FAMILY 5.4-like	#N/A	XM_018983605.1	ABC transporter G family member 36-like	#N/A
XM_018983112.1	dnAJ-like protein slr0093	#N/A	XM_018982225.1	pentatricopeptide repeat-containing protein At2g37230	#N/A	XM_018964550.1	uncharacterized LOC108990549	#N/A	XR_001998423.1	#N/A	#N/A
XM_018983466.1	squamosa promoter-binding-like protein 18	#N/A	XM_018982565.1	cytochrome P450 CYP736A12-like	#N/A	XM_018964727.1	uncharacterized LOC108990618	#N/A	XR_001998453.1	#N/A	#N/A
XR_001998440.1	#N/A	#N/A	XM_018982881.1	uncharacterized LOC109004352	#N/A	XR_001996349.1	#N/A	#N/A	XR_001998598.1	#N/A	#N/A
XM_018984320.1	LRR receptor-like serine/threonine-protein kinase GSO2	RLP	XM_018983376.1	protein ROOT HAIR DEFECTIVE 3 homolog 2-like	#N/A	XM_018972901.1	uncharacterized LOC108996861	#N/A	XR_001998623.1	#N/A	#N/A
XM_018984454.1	omega-hydroxypalmitate O-feruloyl transferase	#N/A	XM_018983743.1	myb family transcription factor PHL6	#N/A	XM_018973486.1	LEAF RUST 10 DISEASE-RESISTANCE LOCUS RECEPTOR-LIKE PROTEIN KINASE-like 2.1	KIN	XM_018985502.1	uncharacterized LOC109006275	#N/A
XM_018984570.1	protein BASIC PENTACYSTEINE2-like	#N/A	XM_018983863.1	heat stress transcription factor A-6b-like	#N/A	XM_018977239.1	L10-interacting MYB domain-containing protein-like	#N/A	XM_018985762.1	BTB/POZ and TAZ domain-containing protein 3-like	#N/A
XR_001998603.1	#N/A	#N/A	XM_018983890.1	3-ketoacyl-CoA synthase 11-like	#N/A	XM_018977162.1	uncharacterized LOC109000333	#N/A	XM_018986099.1	protein MEI2-like 4	#N/A
XM_018985693.1	ADP-ribosylation factor GTPase-activating protein AGD4-like	#N/A	XR_001998417.1	#N/A	#N/A	XM_018977275.1	general negative regulator of transcription subunit 3	#N/A	XM_018986599.1	uncharacterized LOC109007073	#N/A
XR_001998580.1	#N/A	#N/A	XM_018984264.1	S-adenosylmethionine carrier 1, chloroplastic/mitochondrial	#N/A	XM_018977271.1	general negative regulator of transcription subunit 3	#N/A	XM_018986609.1	uncharacterized LOC109007080	#N/A
XM_018986853.1	uncharacterized LOC109007252	#N/A	XR_001998489.1	#N/A	#N/A	XR_001997714.1	#N/A	#N/A	XM_018986686.1	TMV resistance protein N-like	TNL
XM_018985761.1	lignin-forming anionic peroxidase-like	#N/A	XM_018984695.1	chromatin structure-remodeling complex protein BSH	#N/A	XM_018977295.1	uncharacterized LOC109000431	#N/A	XM_018986837.1	zinc finger CCCH domain-containing protein 41	#N/A
XM_018986432.1	putative pentatricopeptide repeat-containing protein At2g02150	#N/A	XM_018984778.1	V-type proton ATPase subunit a3-like	#N/A	XM_018977365.1	ABC transporter B family member 4-like	#N/A	XM_018986844.1	cysteine-rich receptor-like protein kinase 42	KIN
XM_018986188.1	protein TRANSPARENT TESTA 1	#N/A	XM_018985160.1	chromatin modification-related protein EAF1 B-like	#N/A	XM_018977405.1	germin-like protein subfamily 2 member 4	#N/A	XM_018987189.1	thaumatin-like protein 1b	#N/A
XM_018986943.1	uncharacterized LOC109007307	RLP	XM_018985185.1	basic blue protein-like	#N/A	XM_018977315.1	chromatin assembly factor 1 subunit FAS1	#N/A	XM_018987510.1	protein PIN-LIKES 3-like	#N/A
XM_018987057.1	probable protein phosphatase 2C 10	#N/A	XM_018985357.1	uncharacterized LOC109006167	#N/A	XR_001997742.1	#N/A	#N/A	XM_018987862.1	protein ZINC INDUCED FACILITATOR 1-like	#N/A
XM_018987119.1	uncharacterized LOC109007443	#N/A	XM_018985552.1	probable WRKY transcription factor 3	#N/A	XM_018978244.1	uncharacterized LOC109001106	#N/A	XM_018988073.1	protein EMSY-LIKE 3-like	#N/A
XM_018987125.1	uncharacterized LOC109007449	#N/A	XM_018985859.1	protein BASIC PENTACYSTEINE4-like	#N/A	XM_018978352.1	cytochrome P450 81E8-like	#N/A	XM_018988190.1	transmembrane protein 230-like	#N/A
XM_018987444.1	lipid phosphate phosphatase 1-like	#N/A	XM_018986043.1	pentatricopeptide repeat-containing protein At4g38150-like	#N/A	XM_018978316.1	kinesin-like protein KIN-12C	#N/A	XM_018988189.1	transmembrane protein 230-like	#N/A
XM_018988059.1	putative fasciclin-like arabinogalactan protein 20	#N/A	XM_018986204.1	ATP-dependent zinc metalloprotease FTSH 3, mitochondrial-like	#N/A	XM_018978397.1	uncharacterized LOC109001204	#N/A	XM_018988368.1	DEAD-box ATP-dependent RNA helicase 5	#N/A
XM_018988095.1	heavy metal-associated isoprenylated plant protein 22-like	#N/A	XM_018986269.1	uncharacterized LOC109006859	#N/A	XM_018978652.1	uncharacterized protein slp1	#N/A	XM_018988372.1	uncharacterized LOC109008321	#N/A
XM_018987903.1	probable S-adenosylmethionine-dependent methyltransferase At5g38780	#N/A	XM_018986427.1	glycosylphosphatidylinositol anchor attachment 1 protein	#N/A	XM_018978870.1	zinc finger protein WIP2-like	#N/A	XR_001998934.1	#N/A	#N/A
XM_018988036.1	uncharacterized LOC109008072	#N/A	XM_018986863.1	ubiquitin-like-conjugating enzyme ATG10	#N/A	XM_018979073.1	uncharacterized LOC109001690	#N/A	XM_018988671.1	disease resistance protein At4g27190-like	CN
XM_018988766.1	uncharacterized LOC109008595	#N/A	XM_018986861.1	ubiquitin-like-conjugating enzyme ATG10	#N/A	XR_001997933.1	#N/A	#N/A	XM_018989072.1	internal alternative NAD(P)H-ubiquinone oxidoreductase A1, mitochondrial-like	#N/A
XM_018988990.1	40S ribosomal protein S3-3-like	#N/A	XM_018988030.1	probable linoleate 9S-lipoxygenase 5	#N/A	XM_018979624.1	ATP-dependent helicase BRM-like	#N/A	XM_018989071.1	internal alternative NAD(P)H-ubiquinone oxidoreductase A1, mitochondrial-like	#N/A
XM_018988659.1	tubulin--tyrosine ligase-like protein 12	#N/A	XM_018988395.1	zinc finger protein CONSTANS-LIKE 15-like	#N/A	XM_018979636.1	probable E3 ubiquitin-protein ligase RHB1A	#N/A	XM_018989173.1	GDP-mannose transporter GONST1-like	#N/A
XM_018988450.1	protein FAR1-RELATED SEQUENCE 5-like	#N/A	XM_018988805.1	E3 ubiquitin-protein ligase At1g63170-like	#N/A	XM_018979693.1	cellulose synthase-like protein G2	#N/A	XM_018989370.1	trihelix transcription factor GTL1-like	#N/A
XR_001998990.1	#N/A	#N/A	XM_018988920.1	agamous-like MADS-box protein AGL15	#N/A	XM_018979868.1	uncharacterized LOC109002224	#N/A	XM_018989807.1	pleiotropic drug resistance protein 3-like	#N/A
XR_001998947.1	#N/A	#N/A	XM_018989213.1	thioredoxin H2	#N/A	XM_018979881.1	ABC transporter B family member 11-like	#N/A	XM_018989941.1	protein SAWADEE HOMEODOMAIN HOMOLOG 1-like	#N/A
XM_018989183.1	myosin-17-like	#N/A	XR_001999005.1	#N/A	#N/A	XM_018980263.1	U-box domain-containing protein 35-like	CK	XM_018990446.1	protein DA1-like	#N/A
XM_018989256.1	uncharacterized LOC109008928	#N/A	XM_018989980.1	tocopherol cyclase, chloroplastic-like	#N/A	XM_018980361.1	protein MON2 homolog	#N/A	XM_018990506.1	diphosphomevalonate decarboxylase MVD2-like	#N/A
XM_018989374.1	serine/threonine-protein kinase tricorner-like	KIN	XM_018990203.1	uncharacterized LOC109009624	#N/A	XM_018980423.1	DExH-box ATP-dependent RNA helicase DExH18, mitochondrial-like	#N/A	XR_001999179.1	#N/A	#N/A
XR_001999083.1	#N/A	#N/A	XM_018990277.1	ADP-ribosylation factor-like protein 8A	#N/A	XM_018980436.1	uncharacterized mitochondrial protein AtMg00820-like	#N/A	XM_018990990.1	extra-large guanine nucleotide-binding protein 1-like	#N/A
XM_018989939.1	zinc finger CCCH domain-containing protein 65	#N/A	XM_018990549.1	tobamovirus multiplication protein 1-like	#N/A	XM_018980658.1	homeobox-leucine zipper protein ATHB-22	#N/A	XM_018991341.1	probable E3 ubiquitin-protein ligase LUL4	#N/A
XM_018990027.1	cytokinin dehydrogenase 3-like	#N/A	XM_018990989.1	extra-large guanine nucleotide-binding protein 1-like	#N/A	XM_018980784.1	uncharacterized LOC109002868	#N/A	XM_018991392.1	uncharacterized LOC109010525	#N/A
XM_018990594.1	mitochondrial substrate carrier family protein P	#N/A	XM_018991284.1	ABC transporter B family member 13-like	#N/A	XM_018980958.1	SAC3 family protein A-like	#N/A	XM_018991420.1	uncharacterized LOC109010556	#N/A
XM_018990671.1	deoxyhypusine synthase-like	#N/A	XM_018991987.1	magnesium transporter MRS2-1	#N/A	XM_018981065.1	protein CHLOROPLAST IMPORT APPARATUS 2-like	#N/A	XM_018991438.1	calcium-transporting ATPase 4, plasma membrane-type-like	#N/A
XM_018990659.1	deoxyhypusine synthase-like	#N/A	XM_018992056.1	AP2-like ethylene-responsive transcription factor At1g16060	#N/A	XM_018981070.1	tRNA-specific adenosine deaminase 2	#N/A	XM_018991511.1	ubiquinol oxidase 2, mitochondrial-like	#N/A
XM_018991925.1	armadillo repeat-containing kinesin-like protein 3	#N/A	XM_018992043.1	peroxisome biogenesis protein 16-like	#N/A	XM_018981080.1	tryptophan--tRNA ligase, cytoplasmic	#N/A	XR_001999302.1	#N/A	#N/A
XM_018992508.1	vacuolar-processing enzyme	#N/A	XR_001999298.1	#N/A	#N/A	XM_018981169.1	uncharacterized LOC109003153	#N/A	XM_018992111.1	DEAD-box ATP-dependent RNA helicase 1	#N/A
XM_018992745.1	oxysterol-binding protein-related protein 2A-like	#N/A	XM_018992110.1	DEAD-box ATP-dependent RNA helicase 1	#N/A	XM_018981250.1	squamosa promoter-binding-like protein 18	#N/A	XM_018992384.1	E3 ubiquitin ligase complex SCF subunit sconC-like	#N/A
XM_018992943.1	protein arginine N-methyltransferase 1.6	#N/A	XM_018992137.1	auxin response factor 6	#N/A	XM_018981128.1	protein LAZY 1-like	#N/A	XM_018992558.1	probable choline kinase 1	#N/A
XM_018992938.1	protein arginine N-methyltransferase 1.6	#N/A	XM_018992369.1	uncharacterized LOC109011252	#N/A	XM_018981319.1	calmodulin-binding transcription activator 2-like	#N/A	XR_001999339.1	#N/A	#N/A
XM_018993137.1	protein ROOT INITIATION DEFECTIVE 3-like	#N/A	XM_018992549.1	type IV inositol polyphosphate 5-phosphatase 3	#N/A	XM_018981365.1	probable cysteine protease RD19D	#N/A	XM_018992881.1	glutamate receptor 3.4-like	#N/A
XM_018993424.1	probable leucine-rich repeat receptor-like serine/threonine-protein kinase At3g14840	RLK	XM_018992685.1	TMV resistance protein N-like	CTNL	XM_018981627.1	bromodomain adjacent to zinc finger domain protein 1A-like	#N/A	XM_018993341.1	E3 ubiquitin-protein ligase SINAT2-like	#N/A
XM_018993517.1	protein transport protein Sec61 subunit alpha-like	#N/A	XM_018992912.1	uncharacterized LOC109011627	#N/A	XM_018981651.1	putative receptor-like protein kinase At4g00960	KIN	XM_018993471.1	glutathione S-transferase U8-like	#N/A
XM_018993768.1	rab3 GTPase-activating protein non-catalytic subunit	#N/A	XR_001999387.1	#N/A	#N/A	XM_018981873.1	chaperone protein dnaJ A6, chloroplastic-like	#N/A	XR_001999425.1	#N/A	#N/A
XM_018994189.1	UBP1-associated protein 2C-like	#N/A	XM_018993502.1	dehydrodolichyl diphosphate synthase complex subunit NUS1	#N/A	XM_018981875.1	protein FAR1-RELATED SEQUENCE 5-like	#N/A	XM_018993839.1	probable carboxylesterase 15	#N/A
XM_018994105.1	UBP1-associated protein 2C-like	#N/A	XM_018993556.1	probable cyclic nucleotide-gated ion channel 20, chloroplastic	#N/A	XM_018982023.1	uncharacterized LOC109003745	#N/A	XM_018993965.1	protein indeterminate-domain 7-like	#N/A
XM_018994361.1	uncharacterized LOC109012625	#N/A	XM_018994146.1	protein EXPORTIN 1A	#N/A	XM_018982047.1	beta-amylase 3, chloroplastic-like	#N/A	XM_018994068.1	phosphatidylinositol 4-phosphate 5-kinase 1-like	#N/A
XM_018994352.1	uncharacterized LOC109012625	#N/A	XM_018994611.1	type I inositol polyphosphate 5-phosphatase 10	#N/A	XR_001998188.1	#N/A	#N/A	XM_018994218.1	uncharacterized LOC109012516	#N/A
XM_018994384.1	uncharacterized LOC109012625	#N/A	XM_018994732.1	probable LRR receptor-like serine/threonine-protein kinase At1g56130	RLP	XM_018982185.1	protein MODIFIER OF SNC1 1-like	#N/A	XM_018994359.1	heterogeneous nuclear ribonucleoprotein 1	#N/A
XM_018994616.1	reticulon-4-interacting protein 1, mitochondrial-like	#N/A	XM_018994978.1	pto-interacting protein 1-like	KIN	XM_018982235.1	3-hydroxyisobutyryl-CoA hydrolase-like protein 5	#N/A	XM_018994472.1	uncharacterized LOC109012695	#N/A
XM_018994608.1	reticulon-4-interacting protein 1, mitochondrial-like	#N/A	XM_018995215.1	histone-lysine N-methyltransferase ATX4-like	#N/A	XM_018982429.1	U3 small nucleolar RNA-associated protein 25	#N/A	XM_018995532.1	(3S,6E)-nerolidol synthase 2, chloroplastic/mitochondrial-like	#N/A
XM_018991334.1	uncharacterized LOC109010477	#N/A	XM_018995376.1	uncharacterized LOC109013339	#N/A	XM_018982426.1	U3 small nucleolar RNA-associated protein 25	#N/A	XM_018995576.1	uncharacterized LOC109013477	#N/A
XR_001999537.1	#N/A	#N/A	XM_018995792.1	acetolactate synthase small subunit 2, chloroplastic-like	#N/A	XM_018982549.1	VIN3-like protein 1	#N/A	XM_018995600.1	uncharacterized LOC109013494	#N/A
XM_018994924.1	protein SPA1-RELATED 3-like	#N/A	XM_018995949.1	uncharacterized LOC109013749	#N/A	XM_018982567.1	cytochrome P450 CYP736A12-like	#N/A	XM_018995677.1	uncharacterized LOC109013541	#N/A
XM_018995099.1	putative RNA-binding protein YlmH	#N/A	XM_018996000.1	folate transporter 1, chloroplastic	#N/A	XM_018982771.1	GDT1-like protein 4	#N/A	XM_018995676.1	uncharacterized LOC109013541	#N/A
XM_018995468.1	plant intracellular Ras-group-related LRR protein 6	RLP	XM_018996595.1	serine/threonine-protein kinase EDR1-like	KIN	XM_018982948.1	peroxidase 19-like	#N/A	XM_018995873.1	deoxynucleoside triphosphate triphosphohydrolase SAMHD1 homolog	#N/A
XR_001999377.1	#N/A	#N/A	XM_018996775.1	protein IQ-DOMAIN 14	#N/A	XM_018983081.1	probable disease resistance protein At4g27220	CN	XM_018996009.1	probable pinoresinol-lariciresinol reductase 3	#N/A
XM_018993602.1	syntaxin-61-like	#N/A	XM_018997556.1	root phototropism protein 3-like	#N/A	XM_018983280.1	uncharacterized LOC109004648	#N/A	XM_018996230.1	ribonuclease P protein subunit p25-like protein	#N/A
XM_018993593.1	syntaxin-61-like	#N/A	XM_018997665.1	probable mediator of RNA polymerase II transcription subunit 26b	#N/A	XM_018983326.1	uncharacterized mitochondrial protein AtMg00310-like	#N/A	XM_018996243.1	uncharacterized LOC109013963	#N/A
XM_018993950.1	increased DNA methylation 1	#N/A	XM_018998352.1	la-related protein 1C-like	#N/A	XM_018983459.1	uncharacterized LOC109004785	#N/A	XM_018997303.1	uncharacterized LOC109014807	#N/A
XR_001999475.1	#N/A	#N/A	XM_018999096.1	B-box zinc finger protein 21-like	#N/A	XM_018983488.1	gibberellin 20 oxidase 1-B-like	#N/A	XM_018997553.1	myb family transcription factor EFM-like	#N/A
XM_018996474.1	G-type lectin S-receptor-like serine/threonine-protein kinase SD1-1	KIN	XM_018999206.1	bifunctional epoxide hydrolase 2-like	#N/A	XM_018983609.1	GATA transcription factor 9-like	#N/A	XR_001999851.1	#N/A	#N/A
XM_018996521.1	G-type lectin S-receptor-like serine/threonine-protein kinase At4g27290	KIN	XM_018999225.1	vesicle-associated protein 2-2-like	#N/A	XM_018984015.1	L-type lectin-domain containing receptor kinase IX.1-like	KIN	XM_018997805.1	(3S,6E)-nerolidol synthase 1-like	#N/A
XM_018995751.1	uncharacterized LOC109013604	#N/A	XM_018999679.1	B-box zinc finger protein 20-like	#N/A	XM_018984407.1	60S ribosomal protein L9-like	#N/A	XM_018998124.1	nudix hydrolase 10-like	#N/A
XM_018997560.1	probable isoprenylcysteine alpha-carbonyl methylesterase ICMEL1	#N/A	XM_018999780.1	17.4 kDa class I heat shock protein-like	#N/A	XM_018984651.1	uncharacterized LOC109005640	#N/A	XM_018998278.1	2-alkenal reductase (NADP(+)-dependent)-like	#N/A
XM_018998638.1	probable helicase CHR10	#N/A	XM_018999797.1	sesquiterpene synthase-like	#N/A	XM_018984724.1	BTB/POZ domain-containing protein At3g49900-like	#N/A	XM_018999176.1	transcription factor bHLH143-like	#N/A
XM_018998856.1	homeobox-leucine zipper protein HAT3	#N/A	XR_002000385.1	#N/A	#N/A	XR_001998508.1	#N/A	#N/A	XM_018999271.1	abscisic acid 8'-hydroxylase 1-like	#N/A
XM_018999074.1	protein VASCULAR ASSOCIATED DEATH 1, chloroplastic	#N/A	XM_019001021.1	putative disease resistance RPP13-like protein 1	CNL	XM_018984792.1	beta-galactosidase 3-like	#N/A	XR_002000342.1	#N/A	#N/A
XM_018999308.1	putative casein kinase II subunit beta-4	#N/A	XM_019001255.1	60S ribosomal export protein NMD3-like	#N/A	XM_018984851.1	protein LIGHT-DEPENDENT SHORT HYPOCOTYLS 10-like	#N/A	XM_018999937.1	uncharacterized LOC109017741	#N/A
XM_018997839.1	uncharacterized LOC109015351	#N/A	XM_019001253.1	60S ribosomal export protein NMD3-like	#N/A	XM_018985420.1	uncharacterized LOC109006210	#N/A	XM_019000070.1	probable leucine-rich repeat receptor-like serine/threonine-protein kinase At3g14840	KIN
XM_018997876.1	cytochrome P450 77A3-like	#N/A	XM_019001484.1	mediator of RNA polymerase II transcription subunit 4	#N/A	XM_018985643.1	IRK-interacting protein	#N/A	XM_019000464.1	aldo-keto reductase family 4 member C10-like	#N/A
XM_018997917.1	ribosomal protein S14, mitochondrial-like	#N/A	XM_019001723.1	uncharacterized protein At4g18490	#N/A	XM_018985756.1	acyl-coenzyme A thioesterase 9, mitochondrial-like	#N/A	XM_019000477.1	uncharacterized LOC109018321	#N/A
XR_001999907.1	#N/A	#N/A	XM_019002102.1	plant UBX domain-containing protein 1-like	#N/A	XM_018986284.1	uncharacterized protein slr1919-like	#N/A	XR_002000564.1	#N/A	#N/A
XM_018999007.1	COP9 signalosome complex subunit 7-like	#N/A	XR_002000939.1	#N/A	#N/A	XM_018986287.1	uncharacterized protein slr1919-like	#N/A	XM_019000538.1	UBP1-associated protein 2C-like	#N/A
XM_018999220.1	heterogeneous nuclear ribonucleoprotein R-like	#N/A	XM_019002954.1	TMV resistance protein N-like	TN	XM_018986381.1	linoleate 13S-lipoxygenase 2-1, chloroplastic-like	#N/A	XM_019001372.1	ABC transporter B family member 20	#N/A
XM_018997539.1	wall-associated receptor kinase-like 22	#N/A	XM_019003006.1	GDSL esterase/lipase At2g04570	#N/A	XR_001998763.1	#N/A	#N/A	XM_019002059.1	E3 ubiquitin-protein ligase RMA1H1-like	#N/A
XM_018999976.1	transcription initiation factor IIA large subunit	#N/A	XM_019003141.1	mitochondrial fission 1 protein A-like	#N/A	XM_018986965.1	3'-5' exoribonuclease 1-like	#N/A	XM_019002858.1	cytochrome P450 71B37-like	#N/A
XM_019000637.1	type I inositol polyphosphate 5-phosphatase 4-like	#N/A	XM_019003750.1	protein SABRE	#N/A	XM_018987117.1	phosphoinositide phosphatase SAC6-like	#N/A	XM_019003074.1	MADS-box protein SVP-like	#N/A
XM_019000861.1	probable protein phosphatase 2C 51	#N/A	XM_019003748.1	BEACH domain-containing protein B	#N/A	XM_018987171.1	benzyl alcohol O-benzoyltransferase-like	#N/A	XM_019003319.1	rust resistance kinase Lr10-like	KIN
XM_019001048.1	LETM1 and EF-hand domain-containing protein 1, mitochondrial-like	#N/A	XM_019003799.1	putative ubiquitin-conjugating enzyme E2 38	#N/A	XR_001998861.1	#N/A	#N/A	XM_019003451.1	receptor-like protein kinase FERONIA	#N/A
XR_002000655.1	#N/A	#N/A	XM_019003891.1	O-acyltransferase WSD1-like	#N/A	XM_018987707.1	VHS domain-containing protein At3g16270	#N/A	XM_019003541.1	protein trichome berefringence-like 7	#N/A
XR_002000742.1	#N/A	#N/A	XM_019004456.1	polcalcin Aln g 4-like	#N/A	XM_018987674.1	probable LRR receptor-like serine/threonine-protein kinase At1g05700	RLK	XM_019003893.1	O-acyltransferase WSD1-like	#N/A
XM_019001814.1	uncharacterized LOC109019517	#N/A	XM_019004630.1	uncharacterized protein YciO	#N/A	XM_018987670.1	putative leucine-rich repeat receptor-like serine/threonine-protein kinase At2g19230	RLK	XR_002001110.1	#N/A	#N/A
XM_019002459.1	zinc finger protein JAGGED-like	#N/A	XM_019005176.1	glutathione S-transferase DHAR2-like	#N/A	XM_018987854.1	uncharacterized LOC109007943	#N/A	XR_001994202.1	#N/A	#N/A
XM_019003356.1	uncharacterized LOC109020831	#N/A	XM_018950128.1	serine/threonine-protein kinase tricorner-like	KIN	XM_018987912.1	transcription activator GLK1-like	#N/A	XM_018950581.1	MLO-like protein 6	#N/A
XM_019003731.1	uncharacterized LOC109021161	#N/A	XM_018950598.1	receptor-like protein 12	RLP	XM_018987932.1	MLO protein homolog 1-like	#N/A	XM_018950719.1	beta-xylosidase/alpha-L-arabinofuranosidase 2-like	#N/A
XR_002001047.1	#N/A	#N/A	XR_001994335.1	#N/A	#N/A	XM_018988132.1	uncharacterized LOC109008141	#N/A	XR_001994315.1	#N/A	#N/A
XR_002001053.1	#N/A	#N/A	XM_018951464.1	transcriptional corepressor SEUSS-like	#N/A	XM_018988192.1	transmembrane protein 230-like	#N/A	XM_018951403.1	uncharacterized LOC108980467	#N/A
XR_002001096.1	#N/A	#N/A	XM_018951685.1	probable aquaporin PIP-type 7a	#N/A	XM_018988199.1	uncharacterized LOC109008186	#N/A	XM_018952173.1	glutamate receptor 3.4-like	#N/A
XM_019004024.1	CLAVATA3/ESR (CLE)-related protein 27	#N/A	XM_018951766.1	probable polyol transporter 4	#N/A	XM_018988491.1	uncharacterized LOC109008409	#N/A	XM_018952811.1	probable serine/threonine-protein kinase NAK	KIN
XM_019004922.1	uncharacterized LOC109022108	#N/A	XM_018951812.1	S-adenosylmethionine carrier 1, chloroplastic/mitochondrial-like	#N/A	XM_018988574.1	RNA-binding protein 38-like	#N/A	XM_018952852.1	probable leucine-rich repeat receptor-like protein kinase At1g35710	RLP
XM_018949759.1	cyclin-C1-1-like	#N/A	XM_018951971.1	helicase-like transcription factor CHR28	#N/A	XM_018988727.1	protein FIZZY-RELATED 3-like	#N/A	XM_018953318.1	long chain acyl-CoA synthetase 1-like	#N/A
XM_018949948.1	rust resistance kinase Lr10-like	KIN	XR_001994525.1	#N/A	#N/A	XM_018988780.1	ATPase 9, plasma membrane-type	#N/A	XM_018954526.1	uncharacterized LOC108983015	#N/A
XM_018950895.1	uncharacterized LOC108980071	#N/A	XM_018952729.1	mediator of RNA polymerase II transcription subunit 18	#N/A	XM_018989688.1	uncharacterized LOC109009260	#N/A	XM_018954753.1	uncharacterized LOC108983195	#N/A
XM_018951134.1	uncharacterized LOC108980270	#N/A	XM_018952728.1	mediator of RNA polymerase II transcription subunit 18	#N/A	XM_018989730.1	double-stranded RNA-binding protein 2-like	#N/A	XM_018954963.1	immediate early response 3-interacting protein 1-like	#N/A
XM_018951987.1	probable glutathione S-transferase	#N/A	XM_018952950.1	mechanosensitive ion channel protein 1, mitochondrial	#N/A	XM_018989787.1	aldehyde oxidase GLOX	#N/A	XM_018955061.1	phosphatidylinositol/phosphatidylcholine transfer protein SFH8-like	#N/A
XM_018952099.1	histone-lysine N-methyltransferase family member SUVH9-like	#N/A	XM_018953325.1	cellulose synthase-like protein G3	#N/A	XM_018989842.1	(+)-neomenthol dehydrogenase-like	#N/A	XM_018955694.1	methylmalonate-semialdehyde dehydrogenase [acylating], mitochondrial-like	#N/A
XM_018952289.1	uncharacterized LOC108981178	#N/A	XM_018953667.1	long chain acyl-CoA synthetase 2	#N/A	XM_018989938.1	casein kinase 1-like protein HD16	#N/A	XM_018956140.1	uncharacterized LOC108984246	#N/A
XM_018951724.1	uncharacterized LOC108980723	#N/A	XM_018953922.1	endoplasmic reticulum metallopeptidase 1-like	#N/A	XM_018990021.1	signal peptide peptidase-like	#N/A	XM_018956532.1	uncharacterized LOC108984543	#N/A
XM_018951789.1	endochitinase EP3-like	#N/A	XM_018954467.1	probable glutathione S-transferase	#N/A	XM_018990178.1	uncharacterized LOC109009615	#N/A	XM_018956619.1	probable RNA helicase SDE3	#N/A
XR_001994440.1	#N/A	#N/A	XR_001994818.1	#N/A	#N/A	XM_018990258.1	protein REVERSION-TO-ETHYLENE SENSITIVITY1	#N/A	XM_018956640.1	putative receptor-like protein kinase At3g47110	RLK
XM_018952033.1	geranylgeranyl transferase type-2 subunit beta 1-like	#N/A	XM_018955346.1	alpha-amylase-like	#N/A	XM_018990250.1	transcription factor MYB1R1-like	#N/A	XM_018957021.1	uncharacterized LOC108984922	#N/A
XR_001994421.1	#N/A	#N/A	XM_018955382.1	glutamate receptor 3.6-like	#N/A	XM_018990323.1	floricaula/leafy homolog	#N/A	XM_018958005.1	ACT domain-containing protein ACR1	#N/A
XM_018952456.1	glycolipid transfer protein 1-like	#N/A	XM_018955408.1	uncharacterized LOC108983684	#N/A	XM_018990378.1	uncharacterized mitochondrial protein AtMg00820-like	#N/A	XM_018958467.1	uncharacterized protein At5g19025-like	#N/A
XM_018951635.1	uncharacterized LOC108980638	#N/A	XM_018955498.1	DCN1-like protein 4	#N/A	XM_018990380.1	cytochrome P450 734A1-like	#N/A	XM_018958969.1	E3 ubiquitin-protein ligase SDIR1	#N/A
XM_018952488.1	uncharacterized LOC108981367	#N/A	XM_018955689.1	dynamin-related protein 3A	#N/A	XM_018990468.1	vacuolar cation/proton exchanger 3-like	#N/A	XR_001995373.1	#N/A	#N/A
XM_018952500.1	uncharacterized LOC108981367	#N/A	XM_018956313.1	putative zinc finger protein CONSTANS-LIKE 11	#N/A	XM_018990618.1	blue copper protein-like	#N/A	XR_001995377.1	#N/A	#N/A
XM_018952580.1	probable methyltransferase PMT3	#N/A	XM_018956779.1	glutamate formimidoyltransferase-like	#N/A	XM_018990677.1	cellulose synthase A catalytic subunit 6 [UDP-forming]-like	#N/A	XM_018959144.1	serine/threonine-protein kinase Nek2-like	KIN
XM_018952814.1	uncharacterized LOC108981579	#N/A	XM_018957135.1	sesquiterpene synthase-like	#N/A	XM_018990725.1	ultraviolet-B receptor UVR8-like	#N/A	XM_018960065.1	uncharacterized LOC108987189	#N/A
XM_018953174.1	protein HESO1-like	#N/A	XM_018957237.1	flowering time control protein FPA-like	#N/A	XM_018990923.1	uncharacterized LOC109010176	#N/A	XR_001995550.1	#N/A	#N/A
XM_018953199.1	ultraviolet-B receptor UVR8	#N/A	XM_018957425.1	protein CutA, chloroplastic	#N/A	XM_018990948.1	aspartyl protease family protein At5g10770-like	#N/A	XM_018960544.1	probable carboxylesterase 2	#N/A
XM_018953660.1	vesicle transport protein SFT2B	#N/A	XR_001995179.1	#N/A	#N/A	XM_018991118.1	LOB domain-containing protein 18	#N/A	XM_018960616.1	uncharacterized LOC108987658	#N/A
XM_018953413.1	probable protein phosphatase 2C 27	#N/A	XM_018957881.1	uncharacterized protein At5g65660-like	#N/A	XM_018991245.1	AP2-like ethylene-responsive transcription factor At1g16060	#N/A	XM_018961113.1	protein PCF11-like	#N/A
XM_018953435.1	uncharacterized LOC108982137	#N/A	XM_018958038.1	nucleolar protein 16-like	#N/A	XM_018991361.1	2-hydroxyisoflavanone dehydratase-like	#N/A	XM_018961128.1	UDP-glucose 6-dehydrogenase 1	#N/A
XM_018953782.1	uncharacterized LOC108982383	#N/A	XM_018958537.1	putative disease resistance RPP13-like protein 1	CN	XM_018991351.1	uncharacterized LOC109010492	#N/A	XM_018961264.1	isocitrate dehydrogenase [NADP]	#N/A
XM_018954249.1	putative RING-H2 finger protein ATL21A	#N/A	XM_018958548.1	receptor-like serine/threonine-protein kinase NCRK	KIN	XM_018991407.1	calcium load-activated calcium channel-like	#N/A	XM_018961437.1	pentatricopeptide repeat-containing protein At1g77360, mitochondrial-like	#N/A
XM_018955241.1	uncharacterized LOC108983549	#N/A	XM_018958870.1	non-specific lipid-transfer protein 3-like	#N/A	XM_018991421.1	TMV resistance protein N-like	TNL	XM_018961476.1	MMS19 nucleotide excision repair protein homolog	#N/A
XM_018956062.1	uncharacterized LOC108984183	#N/A	XM_018958839.1	non-specific lipid-transfer protein 1-like	#N/A	XM_018991548.1	transcription repressor KAN1-like	#N/A	XM_018961606.1	uncharacterized LOC108988360	#N/A
XM_018956137.1	probable beta-1,3-galactosyltransferase 2	#N/A	XM_018958999.1	uncharacterized LOC108986381	#N/A	XM_018991576.1	uncharacterized LOC109010681	#N/A	XR_001995692.1	#N/A	#N/A
XM_018956416.1	cell differentiation protein RCD1 homolog	#N/A	XM_018959011.1	histone-lysine N-methyltransferase ASHR1	#N/A	XR_001999308.1	#N/A	#N/A	XM_018961901.1	disease resistance protein At4g27190-like	CN
XM_018954789.1	grpE protein homolog, mitochondrial-like	#N/A	XR_001995376.1	#N/A	#N/A	XM_018992321.1	serine/threonine-protein phosphatase 6 regulatory subunit 3-like	#N/A	XM_018962323.1	chloride channel protein CLC-c	#N/A
XM_018956929.1	glycerophosphodiester phosphodiesterase GDPDL3-like	#N/A	XM_018959129.1	myb family transcription factor PHL7-like	#N/A	XM_018992441.1	abscisic acid receptor PYL12-like	#N/A	XM_018962298.1	uncharacterized LOC108988908	#N/A
XR_001995096.1	#N/A	#N/A	XM_018960026.1	probable polygalacturonase	#N/A	XM_018992634.1	ubiquitin carboxyl-terminal hydrolase FAM188A-like	#N/A	XM_018962396.1	probably inactive leucine-rich repeat receptor-like protein kinase At5g48380	RLK
XM_018957086.1	uncharacterized LOC108984960	#N/A	XM_018960077.1	anthranilate synthase beta subunit 2, chloroplastic-like	#N/A	XM_018992808.1	alpha-farnesene synthase-like	#N/A	XM_018963146.1	protein TSS	#N/A
XM_018957514.1	DNA ligase 1-like	#N/A	XM_018961154.1	DNA-directed RNA polymerase 2, chloroplastic/mitochondrial	#N/A	XM_018992829.1	ethylene-responsive transcription factor ERF027	#N/A	XM_018963702.1	exocyst complex component SEC10-like	#N/A
XM_018957981.1	uncharacterized LOC108985619	#N/A	XM_018961455.1	sucrose synthase 6-like	#N/A	XM_018992910.1	uncharacterized LOC109011627	#N/A	XM_018963678.1	uncharacterized LOC108989913	#N/A
XM_018955314.1	protein NDR1-like	#N/A	XR_001995647.1	#N/A	#N/A	XM_018992949.1	aquaporin SIP1-1-like	#N/A	XM_018963789.1	regulatory-associated protein of TOR 1-like	#N/A
XM_018955349.1	gibberellin 2-beta-dioxygenase 8-like	#N/A	XM_018961656.1	peptide chain release factor PrfB3, chloroplastic	#N/A	XM_018992969.1	RNA-directed DNA polymerase homolog	#N/A	XM_018963766.1	uncharacterized LOC108989978	#N/A
XM_018955566.1	FHA domain-containing protein DDL-like	#N/A	XR_001995685.1	#N/A	#N/A	XM_018993112.1	fatty acyl-CoA reductase 3-like	#N/A	XM_018963792.1	putative zinc transporter At3g08650	#N/A
XM_018955634.1	uncharacterized LOC108983857	#N/A	XM_018961814.1	nudix hydrolase 1	#N/A	XM_018993184.1	50S ribosomal protein L31, chloroplastic-like	#N/A	XM_018965088.1	diacylglycerol kinase 1	#N/A
XM_018955731.1	fatty acid desaturase 4, chloroplastic	#N/A	XR_001995717.1	#N/A	#N/A	XM_018993260.1	uncharacterized LOC109011893	#N/A	XM_018965089.1	diacylglycerol kinase 1	#N/A
XM_018955862.1	uncharacterized LOC108984031	#N/A	XM_018962379.1	protein ROOT PRIMORDIUM DEFECTIVE 1	#N/A	XM_018993463.1	syntaxin-52-like	#N/A	XM_018965320.1	protein NUCLEAR FUSION DEFECTIVE 4-like	#N/A
XM_018955885.1	1-acyl-sn-glycerol-3-phosphate acyltransferase-like	#N/A	XM_018962499.1	pentatricopeptide repeat-containing protein At5g48730, chloroplastic	#N/A	XM_018993467.1	syntaxin-52-like	#N/A	XM_018965712.1	serine/threonine-protein kinase ATM	#N/A
XM_018956099.1	heterodimeric geranylgeranyl pyrophosphate synthase small subunit, chloroplastic-like	#N/A	XM_018963538.1	uncharacterized LOC108989795	#N/A	XM_018993783.1	miraculin-like	#N/A	XM_018965752.1	shugoshin-1-like	#N/A
XM_018956125.1	uncharacterized LOC108984235	#N/A	XR_001995891.1	#N/A	#N/A	XM_018994530.1	GDSL esterase/lipase At5g03980-like	#N/A	XM_018965833.1	uncharacterized LOC108991539	#N/A
XM_018956111.1	3-ketoacyl-CoA synthase 20-like	#N/A	XM_018963997.1	protein indeterminate-domain 9-like	#N/A	XM_018994840.1	uncharacterized LOC109012940	#N/A	XM_018965824.1	probable galacturonosyltransferase 14	#N/A
XM_018956911.1	TMV resistance protein N-like	TNL	XM_018964044.1	uncharacterized LOC108990166	#N/A	XM_018994703.1	uncharacterized LOC109012855	#N/A	XM_018965884.1	ABC transporter E family member 2	#N/A
XM_018957204.1	scarecrow-like protein 21	#N/A	XM_018964408.1	filament-like plant protein	#N/A	XM_018994705.1	uncharacterized LOC109012855	#N/A	XR_001996184.1	#N/A	#N/A
XM_018957192.1	scarecrow-like protein 21	#N/A	XM_018964572.1	mitochondrial inner membrane protease subunit 1-like	#N/A	XM_018994863.1	formin-like protein 13	#N/A	XM_018965993.1	uncharacterized protein At1g01500-like	#N/A
XM_018957197.1	scarecrow-like protein 21	#N/A	XM_018964745.1	PRA1 family protein A1-like	#N/A	XM_018994673.1	glutathione S-transferase L3-like	#N/A	XM_018966282.1	ultraviolet-B receptor UVR8-like	#N/A
XM_018958600.1	uncharacterized LOC108986059	#N/A	XM_018964863.1	KH domain-containing protein HEN4	#N/A	XM_018994751.1	disease resistance protein RML1B-like	L	XM_018966156.1	uncharacterized LOC108991770	#N/A
XM_018958741.1	transcriptional corepressor SEUSS-like	#N/A	XM_018964973.1	protein HOTHEAD-like	#N/A	XM_018994862.1	eukaryotic translation initiation factor 5A-2-like	L	XM_018966887.1	uncharacterized LOC108992351	#N/A
XM_018959096.1	protein NRT1/ PTR FAMILY 1.2-like	#N/A	XM_018965270.1	probable mediator of RNA polymerase II transcription subunit 26b	#N/A	XM_018995219.1	probable plastid-lipid-associated protein 14, chloroplastic	#N/A	XM_018966872.1	uncharacterized LOC108992339	#N/A
XM_018959576.1	probable plastidic glucose transporter 2	#N/A	XM_018965284.1	CASP-like protein XL3	#N/A	XM_018995513.1	uncharacterized LOC109013425	#N/A	XM_018967063.1	probable tRNA N6-adenosine threonylcarbamoyltransferase	#N/A
XM_018959968.1	uncharacterized LOC108987109	#N/A	XR_001996137.1	#N/A	#N/A	XM_018995531.1	(3S,6E)-nerolidol synthase 1-like	#N/A	XM_018966995.1	putative RING-H2 finger protein ATL50	#N/A
XM_018961134.1	zinc finger CCCH domain-containing protein 69	#N/A	XM_018965548.1	uncharacterized LOC108991346	#N/A	XM_018995545.1	TLC domain-containing protein At5g14285-like	#N/A	XM_018967464.1	hypersensitive-induced response protein 2-like	#N/A
XM_018961141.1	zinc finger CCCH domain-containing protein 69	#N/A	XM_018965497.1	transmembrane protein 136-like	#N/A	XM_018995551.1	transcription factor bHLH74	#N/A	XM_018967744.1	putative E3 ubiquitin-protein ligase XBAT31	#N/A
XM_018961542.1	pentatricopeptide repeat-containing protein At3g53170	#N/A	XM_018965711.1	serine/threonine-protein kinase ATM	#N/A	XM_018995704.1	uncharacterized LOC109013557	#N/A	XM_018968523.1	uncharacterized LOC108993555	#N/A
XM_018961946.1	bifunctional endo-1,4-beta-xylanase XylA-like	#N/A	XR_001996231.1	#N/A	#N/A	XM_018995822.1	serine/threonine-protein kinase mph1	KIN	XM_018968475.1	alpha-amylase-like	#N/A
XM_018962325.1	protein LNK2-like	#N/A	XM_018966504.1	cytochrome P450 84A1-like	#N/A	XM_018995978.1	mitogen-activated protein kinase 9-like	KIN	XM_018968660.1	probable cinnamyl alcohol dehydrogenase 1	#N/A
XM_018962413.1	E3 ubiquitin-protein ligase SINAT5-like	#N/A	XM_018966682.1	protein WVD2-like 6	#N/A	XR_001999684.1	#N/A	#N/A	XM_018968812.1	polyadenylate-binding protein-interacting protein 12-like	#N/A
XR_001995807.1	#N/A	#N/A	XM_018967385.1	glycerol-3-phosphate dehydrogenase SDP6, mitochondrial-like	#N/A	XM_018996405.1	monocopper oxidase-like protein SKS1	#N/A	XR_001996565.1	#N/A	#N/A
XM_018963378.1	UMP-CMP kinase 3-like	#N/A	XR_001996402.1	#N/A	#N/A	XM_018996640.1	cadmium-induced protein AS8-like	#N/A	XR_001996641.1	#N/A	#N/A
XM_018964207.1	uncharacterized LOC108990261	#N/A	XM_018968023.1	probable cyclic nucleotide-gated ion channel 20, chloroplastic	#N/A	XM_018996692.1	inactive poly [ADP-ribose] polymerase RCD1-like	#N/A	XM_018969305.1	histone deacetylase 5	#N/A
XM_018964263.1	UPF0481 protein At3g47200-like	#N/A	XM_018968086.1	1-acyl-sn-glycerol-3-phosphate acyltransferase 1, chloroplastic-like	#N/A	XM_018997014.1	uncharacterized LOC109014515	#N/A	XM_018969575.1	protein PEROXIN-4	#N/A
XM_018960489.1	ethylene-responsive transcription factor ERF034-like	#N/A	XM_018968637.1	OPA3-like protein	#N/A	XM_018997087.1	probable pectinesterase 68	#N/A	XM_018969729.1	inorganic phosphate transporter 1-4-like	#N/A
XM_018960847.1	zinc finger protein ZAT9-like	#N/A	XM_018968716.1	long chain acyl-CoA synthetase 1-like	#N/A	XM_018997100.1	uncharacterized LOC109014589	#N/A	XM_018969730.1	inorganic phosphate transporter 1-4-like	#N/A
XM_018964762.1	vesicle-associated protein 1-2-like	#N/A	XM_018969314.1	uncharacterized LOC108994192	#N/A	XR_001999753.1	#N/A	#N/A	XM_018969842.1	gastric triacylglycerol lipase-like	#N/A
XR_001995604.1	#N/A	#N/A	XM_018969734.1	poly [ADP-ribose] polymerase 1	#N/A	XM_018997527.1	zinc finger protein CONSTANS-LIKE 4-like	#N/A	XM_018969926.1	magnesium-chelatase subunit ChlD, chloroplastic	#N/A
XM_018960097.1	uncharacterized LOC108987218	#N/A	XM_018969790.1	3-ketoacyl-CoA synthase 6	#N/A	XM_018997586.1	LEAF RUST 10 DISEASE-RESISTANCE LOCUS RECEPTOR-LIKE PROTEIN KINASE-like 2.1	#N/A	XM_018970238.1	mitochondrial thiamine pyrophosphate carrier-like	#N/A
XM_018961065.1	uncharacterized LOC108987982	#N/A	XM_018969947.1	ABC transporter G family member 15-like	#N/A	XM_018997822.1	zinc finger protein CONSTANS-LIKE 4-like	#N/A	XM_018971493.1	alcohol dehydrogenase-like 6	#N/A
XM_018960268.1	putative disease resistance RPP13-like protein 1	CNL	XM_018969961.1	NAD(H) kinase 1-like	#N/A	XM_018997874.1	putative RING-H2 finger protein ATL71	#N/A	XM_018971634.1	uncharacterized protein At1g03900-like	#N/A
XR_001995761.1	#N/A	#N/A	XM_018970025.1	uncharacterized LOC108994708	#N/A	XM_018998204.1	putative RING-H2 finger protein ATL69	#N/A	XR_001996951.1	#N/A	#N/A
XR_001995762.1	#N/A	#N/A	XR_001996848.1	#N/A	#N/A	XM_018998312.1	uncharacterized LOC109015867	#N/A	XM_018971672.1	pre-mRNA-processing factor 39-like	#N/A
XM_018960690.1	protein NRT1/ PTR FAMILY 5.4-like	#N/A	XR_001996844.1	#N/A	#N/A	XM_018998358.1	uncharacterized LOC109015906	#N/A	XM_018971707.1	xyloglucan galactosyltransferase MUR3	#N/A
XM_018962755.1	retinoblastoma-related protein-like	#N/A	XM_018971128.1	random slug protein 5	#N/A	XM_018998457.1	pentatricopeptide repeat-containing protein At2g33680-like	#N/A	XM_018972182.1	amino-acid permease BAT1 homolog	#N/A
XM_018962804.1	DNA-directed RNA polymerase III subunit 2	#N/A	XM_018971374.1	DUF21 domain-containing protein At2g14520-like	#N/A	XM_018998626.1	abscisic acid 8'-hydroxylase 1-like	#N/A	XM_018972515.1	cationic amino acid transporter 1-like	#N/A
XM_018963439.1	protein ECERIFERUM 1-like	#N/A	XM_018971372.1	DUF21 domain-containing protein At2g14520-like	#N/A	XM_018998790.1	uncharacterized mitochondrial protein AtMg00810-like	#N/A	XM_018972656.1	aspartate aminotransferase, mitochondrial-like	#N/A
XM_018964467.1	E3 ubiquitin-protein ligase BRE1-like 1	#N/A	XM_018971475.1	cysteine-rich receptor-like protein kinase 10	KIN	XM_018998863.1	14 kDa proline-rich protein DC2.15-like	#N/A	XM_018972654.1	aspartate aminotransferase, mitochondrial-like	#N/A
XM_018964550.1	uncharacterized LOC108990549	#N/A	XR_001996957.1	#N/A	#N/A	XM_018999348.1	glutathione S-transferase U8-like	#N/A	XM_018972648.1	probable LRR receptor-like serine/threonine-protein kinase At1g07650	RLK
XM_018964727.1	uncharacterized LOC108990618	#N/A	XM_018972009.1	cysteine-rich repeat secretory protein 38-like	#N/A	XM_018999563.1	uncharacterized LOC109017265	#N/A	XM_018972740.1	glutaredoxin-C9-like	#N/A
XM_018964664.1	uncharacterized LOC108990618	#N/A	XM_018972516.1	cationic amino acid transporter 1-like	#N/A	XM_018999802.1	protein FAR1-RELATED SEQUENCE 5-like	#N/A	XM_018973358.1	uncharacterized LOC108997199	#N/A
XM_018965550.1	probable U3 small nucleolar RNA-associated protein 11	#N/A	XM_018972554.1	3-ketoacyl-CoA synthase 19-like	#N/A	XR_002000423.1	#N/A	#N/A	XM_018974327.1	uncharacterized LOC108997941	#N/A
XM_018965625.1	transcription factor IIIB 60 kDa subunit-like	#N/A	XM_018972970.1	uncharacterized LOC108996925	#N/A	XM_018999916.1	calcineurin B-like protein 4	#N/A	XM_018974430.1	probable LRR receptor-like serine/threonine-protein kinase At1g56140	RLK
XM_018965920.1	myosin-10	#N/A	XM_018973086.1	remorin-like	#N/A	XM_019000045.1	aldehyde oxidase GLOX1-like	#N/A	XM_018974445.1	probable LRR receptor-like serine/threonine-protein kinase At1g07650	RLK
XM_018967071.1	uncharacterized LOC108992483	#N/A	XM_018973733.1	homeobox protein BEL1 homolog	#N/A	XR_002000491.1	#N/A	#N/A	XM_018974593.1	ENHANCER OF AG-4 protein 2-like	#N/A
XM_018967097.1	transcription factor TCP4-like	#N/A	XM_018973650.1	signal peptide peptidase-like 2	#N/A	XM_019000315.1	early nodulin-20-like	#N/A	XM_018974702.1	thaumatin-like protein 1b	#N/A
XM_018967189.1	RNA exonuclease 4	#N/A	XM_018973877.1	protein DA1-related 1	#N/A	XM_019000554.1	uncharacterized LOC109018402	#N/A	XM_018974832.1	G-type lectin S-receptor-like serine/threonine-protein kinase SD2-5	KIN
XM_018967475.1	protein SPA1-RELATED 3-like	#N/A	XM_018974429.1	probable LRR receptor-like serine/threonine-protein kinase At1g56140	RLK	XM_019000885.1	uncharacterized LOC109018725	#N/A	XM_018974970.1	phosphatidylinositol:ceramide inositolphosphotransferase 3	#N/A
XR_001996406.1	#N/A	#N/A	XM_018974405.1	probable LRR receptor-like serine/threonine-protein kinase At1g56140	KIN	XM_019000995.1	pentatricopeptide repeat-containing protein At2g17670	#N/A	XM_018975555.1	calmodulin-binding protein 60 B-like	#N/A
XM_018967782.1	uncharacterized LOC108993010	#N/A	XM_018974518.1	probable LRR receptor-like serine/threonine-protein kinase At1g07650	RLK	XM_019001057.1	uncharacterized LOC109018866	#N/A	XM_018975481.1	glutamate dehydrogenase A	#N/A
XM_018968091.1	transcription factor MYB35-like	#N/A	XM_018974667.1	B3 domain-containing transcription factor VRN1-like	#N/A	XM_019001090.1	uncharacterized LOC109018898	#N/A	XM_018975844.1	G-type lectin S-receptor-like serine/threonine-protein kinase At4g27290	KIN
XM_018969340.1	uncharacterized LOC108994208	#N/A	XR_001997335.1	#N/A	#N/A	XM_019001131.1	putative disease resistance protein At3g14460	#N/A	XM_018976454.1	extra-large guanine nucleotide-binding protein 1-like	#N/A
XM_018966982.1	probable beta-1,3-galactosyltransferase 14	#N/A	XR_001997334.1	#N/A	#N/A	XM_019001171.1	uncharacterized LOC109018971	#N/A	XM_018976659.1	uncharacterized LOC108999759	#N/A
XR_001996349.1	#N/A	#N/A	XR_001997333.1	#N/A	#N/A	XM_019001227.1	protein kinase and PP2C-like domain-containing protein	KIN		#N/A	#N/A
XM_018967143.1	uncharacterized LOC108992543	#N/A	XM_018975021.1	uncharacterized LOC108998470	#N/A	XM_019001326.1	uncharacterized LOC109019109	#N/A		#N/A	#N/A
XM_018967851.1	uncharacterized LOC108993081	#N/A	XM_018975182.1	uncharacterized LOC108998599	#N/A	XM_019001350.1	uncharacterized LOC109019124	#N/A		#N/A	#N/A
XR_001996528.1	#N/A	#N/A	XM_018975186.1	uncharacterized LOC108998599	#N/A	XM_019001505.1	thiosulfate sulfurtransferase 18-like	#N/A		#N/A	#N/A
XM_018968792.1	AUGMIN subunit 4-like	#N/A	XM_018975303.1	homeobox-leucine zipper protein ROC5	#N/A	XM_019001623.1	uncharacterized LOC109019344	#N/A		#N/A	#N/A
XM_018968862.1	3-ketoacyl-CoA synthase 2-like	#N/A	XM_018975229.1	probable methyltransferase PMT16	#N/A	XM_019002229.1	protein NUCLEAR FUSION DEFECTIVE 4-like	#N/A		#N/A	#N/A
XM_018969093.1	GDSL esterase/lipase At4g26790	#N/A	XM_018975591.1	uncharacterized LOC108998858	#N/A	XR_002000882.1	#N/A	#N/A		#N/A	#N/A
XM_018969285.1	protein ENHANCED DOWNY MILDEW 2-like	#N/A	XM_018976053.1	pentatricopeptide repeat-containing protein At1g74750-like	#N/A	XM_019002604.1	TVP38/TMEM64 family membrane protein slr0305-like	#N/A		#N/A	#N/A
XM_018969767.1	nudix hydrolase 10-like	#N/A	XM_018976519.1	uncharacterized LOC108999612	#N/A	XM_019002711.1	putative SOS response-associated peptidase YoqW	#N/A		#N/A	#N/A
XM_018970131.1	protein CWC15 homolog	#N/A	XR_001997558.1	#N/A	#N/A	XM_019002997.1	uncharacterized mitochondrial protein AtMg00810-like	#N/A		#N/A	#N/A
XM_018970362.1	proteasome activator subunit 4-like	#N/A		#N/A	#N/A	XM_019003027.1	uncharacterized LOC109020546	#N/A		#N/A	#N/A
XM_018970512.1	uncharacterized LOC108995045	#N/A		#N/A	#N/A	XM_019003376.1	alpha carbonic anhydrase 7-like	#N/A		#N/A	#N/A
XR_001996875.1	#N/A	#N/A		#N/A	#N/A	XM_019003669.1	uncharacterized LOC109021108	#N/A		#N/A	#N/A
XM_018972096.1	phosphatidate cytidylyltransferase 1-like	#N/A		#N/A	#N/A	XM_019003854.1	uncharacterized mitochondrial protein AtMg00810-like	#N/A		#N/A	#N/A
XM_018972234.1	mediator of RNA polymerase II transcription subunit 11	#N/A		#N/A	#N/A	XM_019003866.1	uncharacterized LOC109021263	#N/A		#N/A	#N/A
XM_018972199.1	mediator of RNA polymerase II transcription subunit 11	#N/A		#N/A	#N/A	XM_019004119.1	carbonyl reductase [NADPH] 1-like	#N/A		#N/A	#N/A
XM_018971995.1	RPM1-interacting protein 4-like	#N/A		#N/A	#N/A	XM_019004136.1	uncharacterized LOC109021498	#N/A		#N/A	#N/A
XM_018971988.1	RPM1-interacting protein 4-like	#N/A		#N/A	#N/A	XM_019004529.1	endoglucanase 2-like	#N/A		#N/A	#N/A
XM_018973194.1	probable potassium transporter 17	#N/A		#N/A	#N/A	XM_019004577.1	MLP-like protein 423	#N/A		#N/A	#N/A
XM_018972901.1	uncharacterized LOC108996861	#N/A		#N/A	#N/A	XM_019004858.1	uncharacterized LOC109022060	#N/A		#N/A	#N/A
XM_018973447.1	protein-S-isoprenylcysteine O-methyltransferase B-like	#N/A		#N/A	#N/A	XM_019004961.1	exocyst complex component SEC3A-like	#N/A		#N/A	#N/A
XM_018973486.1	LEAF RUST 10 DISEASE-RESISTANCE LOCUS RECEPTOR-LIKE PROTEIN KINASE-like 2.1	KIN		#N/A	#N/A	XM_018949666.1	putative pectinesterase/pectinesterase inhibitor 45	#N/A		#N/A	#N/A
XM_018973797.1	uncharacterized LOC108997478	#N/A		#N/A	#N/A	XM_018949788.1	glutathione S-transferase U8-like	#N/A		#N/A	#N/A
XM_018974362.1	protein CUP-SHAPED COTYLEDON 1	#N/A		#N/A	#N/A	XM_018949857.1	suppressor of Mek1-like	#N/A		#N/A	#N/A
XM_018974977.1	AP-3 complex subunit delta-like	#N/A		#N/A	#N/A	XM_018949959.1	zinc finger CCCH domain-containing protein 6-like	#N/A		#N/A	#N/A
XM_018974932.1	uncharacterized LOC108998380	#N/A		#N/A	#N/A	XM_018950007.1	TMV resistance protein N-like	CTNL		#N/A	#N/A
XM_018976372.1	RNA polymerase II subunit 5-mediating protein homolog	#N/A		#N/A	#N/A	XM_018950158.1	probable transcription factor At5g28040	#N/A		#N/A	#N/A
XM_018976514.1	two pore calcium channel protein 1A-like	#N/A		#N/A	#N/A	XM_018950335.1	equilibrative nucleotide transporter 3-like	#N/A		#N/A	#N/A
XM_018976506.1	two pore calcium channel protein 1A-like	#N/A		#N/A	#N/A	XM_018950716.1	aminotransferase ALD1-like	#N/A		#N/A	#N/A
XM_018976904.1	uncharacterized LOC109000018	#N/A		#N/A	#N/A	XM_018950806.1	uncharacterized protein slr1919-like	#N/A		#N/A	#N/A
XM_018977208.1	myosin-11-like	#N/A		#N/A	#N/A	XM_018950834.1	uncharacterized LOC108980022	#N/A		#N/A	#N/A
XM_018977239.1	L10-interacting MYB domain-containing protein-like	#N/A		#N/A	#N/A	XM_018950978.1	uncharacterized LOC108980130	#N/A		#N/A	#N/A
XM_018977162.1	uncharacterized LOC109000333	#N/A		#N/A	#N/A	XM_018951272.1	uncharacterized LOC108980370	#N/A		#N/A	#N/A
XM_018977275.1	general negative regulator of transcription subunit 3	#N/A		#N/A	#N/A	XM_018951320.1	benzyl alcohol O-benzoyltransferase-like	#N/A		#N/A	#N/A
XM_018977273.1	general negative regulator of transcription subunit 3	#N/A		#N/A	#N/A	XM_018951417.1	growth-regulating factor 9-like	#N/A		#N/A	#N/A
XM_018977271.1	general negative regulator of transcription subunit 3	#N/A		#N/A	#N/A	XR_001994411.1	#N/A	#N/A		#N/A	#N/A
XR_001997714.1	#N/A	#N/A		#N/A	#N/A	XM_018951640.1	CBL-interacting serine/threonine-protein kinase 12-like	KIN		#N/A	#N/A
XM_018977295.1	uncharacterized LOC109000431	#N/A		#N/A	#N/A	XM_018951785.1	benzyl alcohol O-benzoyltransferase-like	#N/A		#N/A	#N/A
XM_018977303.1	uncharacterized LOC109000438	#N/A		#N/A	#N/A	XR_001994443.1	#N/A	#N/A		#N/A	#N/A
XM_018977362.1	ABC transporter B family member 4-like	#N/A		#N/A	#N/A	XM_018951886.1	auxilin-related protein 2-like	#N/A		#N/A	#N/A
XM_018977365.1	ABC transporter B family member 4-like	#N/A		#N/A	#N/A	XR_001994447.1	#N/A	#N/A		#N/A	#N/A
XM_018977405.1	germin-like protein subfamily 2 member 4	#N/A		#N/A	#N/A	XM_018952064.1	F-box protein At5g07610-like	#N/A		#N/A	#N/A
XM_018977413.1	UDP-galactose transporter 2-like	#N/A		#N/A	#N/A	XM_018952142.1	germin-like protein 9-3	#N/A		#N/A	#N/A
XR_001997731.1	#N/A	#N/A		#N/A	#N/A	XM_018952403.1	protein odr-4 homolog	#N/A		#N/A	#N/A
XM_018977315.1	chromatin assembly factor 1 subunit FAS1	#N/A		#N/A	#N/A	XM_018952689.1	uncharacterized LOC108981493	#N/A		#N/A	#N/A
XM_018977321.1	LETM1 and EF-hand domain-containing protein 1, mitochondrial-like	#N/A		#N/A	#N/A	XM_018953027.1	uncharacterized LOC108981774	#N/A		#N/A	#N/A
XM_018977409.1	putative expansin-A17	#N/A		#N/A	#N/A	XM_018953083.1	probable carboxylesterase 9	#N/A		#N/A	#N/A
XM_018977416.1	stromal processing peptidase, chloroplastic-like	#N/A		#N/A	#N/A	XM_018953337.1	glycerol-3-phosphate dehydrogenase [NAD(+)]-like	#N/A		#N/A	#N/A
XM_018977508.1	cytochrome c-type biogenesis CcmH-like mitochondrial protein	#N/A		#N/A	#N/A	XR_001994681.1	#N/A	#N/A		#N/A	#N/A
XM_018977509.1	cytochrome c-type biogenesis CcmH-like mitochondrial protein	#N/A		#N/A	#N/A	XM_018953888.1	NAC domain-containing protein 8-like	#N/A		#N/A	#N/A
XR_001997742.1	#N/A	#N/A		#N/A	#N/A	XM_018954023.1	uncharacterized mitochondrial protein AtMg00810-like	#N/A		#N/A	#N/A
XM_018977502.1	malonate--CoA ligase-like	#N/A		#N/A	#N/A	XM_018954144.1	zinc finger protein 8-like	#N/A		#N/A	#N/A
XM_018977533.1	hydroxymethylglutaryl-CoA lyase, mitochondrial	#N/A		#N/A	#N/A	XM_018954449.1	RPM1-interacting protein 4-like	#N/A		#N/A	#N/A
XM_018977568.1	uncharacterized LOC109000618	#N/A		#N/A	#N/A	XM_018954518.1	uncharacterized LOC108983010	#N/A		#N/A	#N/A
XR_001997751.1	#N/A	#N/A		#N/A	#N/A	XM_018954829.1	receptor-like protein kinase HSL1	RLK		#N/A	#N/A
XM_018977789.1	cytochrome P450 71A9-like	#N/A		#N/A	#N/A	XM_018954922.1	uncharacterized mitochondrial protein AtMg00810-like	#N/A		#N/A	#N/A
XM_018977813.1	uncharacterized LOC109000807	#N/A		#N/A	#N/A	XM_018954925.1	glutathione S-transferase T3-like	#N/A		#N/A	#N/A
XM_018977815.1	uncharacterized LOC109000807	#N/A		#N/A	#N/A	XM_018954997.1	cyclin-dependent kinase E-1	KIN		#N/A	#N/A
XM_018977831.1	serine/threonine protein phosphatase 2A regulatory subunit B''beta-like	#N/A		#N/A	#N/A	XM_018954999.1	cyclin-dependent kinase E-1	KIN		#N/A	#N/A
XM_018977822.1	acetyl-coenzyme A carboxylase carboxyl transferase subunit alpha, chloroplastic-like	#N/A		#N/A	#N/A	XR_001994859.1	#N/A	#N/A		#N/A	#N/A
XM_018977819.1	acetyl-coenzyme A carboxylase carboxyl transferase subunit alpha, chloroplastic-like	#N/A		#N/A	#N/A	XM_018954990.1	pentatricopeptide repeat-containing protein At4g20740	#N/A		#N/A	#N/A
XM_018977825.1	neutral ceramidase-like	#N/A		#N/A	#N/A	XM_018955070.1	heterogeneous nuclear ribonucleoprotein R	#N/A		#N/A	#N/A
XR_001997772.1	#N/A	#N/A		#N/A	#N/A	XM_018955127.1	uncharacterized LOC108983482	#N/A		#N/A	#N/A
XM_018977890.1	ubiquitin-like protein ATG12	#N/A		#N/A	#N/A	XM_018955303.1	uncharacterized LOC108983603	#N/A		#N/A	#N/A
XM_018977906.1	snakin-2-like	#N/A		#N/A	#N/A	XM_018955620.1	U-box domain-containing protein 33-like	CK		#N/A	#N/A
XM_018977905.1	snakin-2-like	#N/A		#N/A	#N/A	XM_018955933.1	pentatricopeptide repeat-containing protein At3g09060	#N/A		#N/A	#N/A
XM_018977915.1	putative ER lumen protein-retaining receptor C28H8.4	#N/A		#N/A	#N/A	XM_018955943.1	adenylate isopentenyltransferase-like	#N/A		#N/A	#N/A
XM_018977916.1	putative ER lumen protein-retaining receptor C28H8.4	#N/A		#N/A	#N/A	XM_018956404.1	heat stress transcription factor B-2b	#N/A		#N/A	#N/A
XM_018977907.1	probable alkaline/neutral invertase B	#N/A		#N/A	#N/A	XM_018956722.1	NAD kinase 2, chloroplastic-like	#N/A		#N/A	#N/A
XM_018977922.1	tubulin beta-1 chain	#N/A		#N/A	#N/A	XM_018957057.1	AT-hook motif nuclear-localized protein 10	#N/A		#N/A	#N/A
XM_018977921.1	tubulin beta-1 chain	#N/A		#N/A	#N/A	XR_001995110.1	#N/A	#N/A		#N/A	#N/A
XM_018977928.1	putative E3 ubiquitin-protein ligase LIN-1	#N/A		#N/A	#N/A	XM_018957205.1	auxin-responsive protein IAA6-like	#N/A		#N/A	#N/A
XM_018977945.1	putative transporter arsB	#N/A		#N/A	#N/A	XM_018957291.1	APO protein 1, chloroplastic-like	#N/A		#N/A	#N/A
XM_018977953.1	putative vacuolar protein sorting-associated protein 13A	#N/A		#N/A	#N/A	XM_018957384.1	basic helix-loop-helix protein A-like	#N/A		#N/A	#N/A
XM_018977952.1	putative vacuolar protein sorting-associated protein 13A	#N/A		#N/A	#N/A	XR_001995153.1	#N/A	#N/A		#N/A	#N/A
XM_018977963.1	protein ENHANCED DISEASE RESISTANCE 4	#N/A		#N/A	#N/A	XM_018957944.1	myb-like protein X	#N/A		#N/A	#N/A
XM_018977962.1	protein ENHANCED DISEASE RESISTANCE 4	#N/A		#N/A	#N/A	XM_018957982.1	F-box/kelch-repeat protein At3g06240-like	#N/A		#N/A	#N/A
XM_018978039.1	uncharacterized LOC109000958	#N/A		#N/A	#N/A	XM_018958023.1	uncharacterized LOC108985652	#N/A		#N/A	#N/A
XM_018978047.1	protein FLX-like 4	#N/A		#N/A	#N/A	XM_018958107.1	probable purple acid phosphatase 20	#N/A		#N/A	#N/A
XM_018978103.1	ubiquitin carboxyl-terminal hydrolase 22-like	#N/A		#N/A	#N/A	XR_001995267.1	#N/A	#N/A		#N/A	#N/A
XM_018978198.1	uncharacterized LOC109001074	#N/A		#N/A	#N/A	XM_018958418.1	phosphate transporter PHO1 homolog 9-like	#N/A		#N/A	#N/A
XM_018978216.1	magnesium transporter MRS2-11, chloroplastic-like	#N/A		#N/A	#N/A	XM_018958514.1	uncharacterized LOC108986021	#N/A		#N/A	#N/A
XM_018978242.1	uncharacterized LOC109001104	#N/A		#N/A	#N/A	XM_018958556.1	receptor-like serine/threonine-protein kinase NCRK	KIN		#N/A	#N/A
XM_018978244.1	uncharacterized LOC109001106	#N/A		#N/A	#N/A	XM_018958795.1	pleiotropic drug resistance protein 3-like	#N/A		#N/A	#N/A
XM_018978252.1	uncharacterized LOC109001112	#N/A		#N/A	#N/A	XR_001995367.1	#N/A	#N/A		#N/A	#N/A
XM_018978290.1	CSC1-like protein RXW8	#N/A		#N/A	#N/A	XM_018959147.1	sucrose-binding protein-like	#N/A		#N/A	#N/A
XM_018978289.1	CSC1-like protein RXW8	#N/A		#N/A	#N/A	XM_018959329.1	squamosa promoter-binding protein 1-like	#N/A		#N/A	#N/A
XM_018978267.1	pleiotropic drug resistance protein 3-like	#N/A		#N/A	#N/A	XM_018959572.1	probable mannitol dehydrogenase	#N/A		#N/A	#N/A
XM_018978352.1	cytochrome P450 81E8-like	#N/A		#N/A	#N/A	XM_018959756.1	probable ribosome-binding factor A, chloroplastic	#N/A		#N/A	#N/A
XM_018978316.1	kinesin-like protein KIN-12C	#N/A		#N/A	#N/A	XM_018959956.1	MLP-like protein 423	#N/A		#N/A	#N/A
XM_018978397.1	uncharacterized LOC109001204	#N/A		#N/A	#N/A	XM_018960207.1	uncharacterized LOC108987316	#N/A		#N/A	#N/A
XM_018978438.1	myb-related protein 306-like	#N/A		#N/A	#N/A	XM_018960211.1	vacuolar amino acid transporter 1-like	#N/A		#N/A	#N/A
XM_018978447.1	DDB1- and CUL4-associated factor 4-like	#N/A		#N/A	#N/A	XM_018960388.1	G-type lectin S-receptor-like serine/threonine-protein kinase At5g35370	KIN		#N/A	#N/A
XM_018978620.1	general transcription factor 3C polypeptide 3	#N/A		#N/A	#N/A	XM_018960410.1	codeine O-demethylase-like	#N/A		#N/A	#N/A
XM_018978688.1	pentatricopeptide repeat-containing protein At2g18940, chloroplastic-like	#N/A		#N/A	#N/A	XM_018960423.1	gibberellin-regulated protein 6-like	#N/A		#N/A	#N/A
XM_018978530.1	V-type proton ATPase subunit C-like	#N/A		#N/A	#N/A	XM_018960603.1	uncharacterized LOC108987655	#N/A		#N/A	#N/A
XM_018978470.1	late embryogenesis abundant protein 2-like	#N/A		#N/A	#N/A	XM_018960794.1	abscisic acid 8'-hydroxylase 1-like	#N/A		#N/A	#N/A
XM_018978652.1	uncharacterized protein slp1	#N/A		#N/A	#N/A	XM_018960825.1	uncharacterized protein At1g03900-like	#N/A		#N/A	#N/A
XM_018978680.1	non-lysosomal glucosylceramidase-like	#N/A		#N/A	#N/A	XM_018960833.1	WD repeat-containing protein 44-like	#N/A		#N/A	#N/A
XM_018978683.1	protein WVD2-like 7	#N/A		#N/A	#N/A	XM_018960859.1	dirigent protein 11-like	#N/A		#N/A	#N/A
XM_018978704.1	uncharacterized LOC109001427	#N/A		#N/A	#N/A	XM_018960904.1	F-box/kelch-repeat protein At3g23880-like	#N/A		#N/A	#N/A
XM_018978739.1	receptor kinase-like protein Xa21	RLK		#N/A	#N/A	XM_018961052.1	uncharacterized LOC108987971	#N/A		#N/A	#N/A
XM_018978767.1	mediator of RNA polymerase II transcription subunit 12-like	#N/A		#N/A	#N/A	XM_018961251.1	probable histone chaperone ASF1A	#N/A		#N/A	#N/A
XR_001997881.1	#N/A	#N/A		#N/A	#N/A	XM_018961220.1	E3 ubiquitin-protein ligase At3g02290-like	#N/A		#N/A	#N/A
XM_018978801.1	callose synthase 2	#N/A		#N/A	#N/A	XM_018961823.1	arogenate dehydrogenase 1, chloroplastic-like	#N/A		#N/A	#N/A
XM_018978818.1	putative uncharacterized protein DDB_G0290521	#N/A		#N/A	#N/A	XM_018961836.1	peroxidase 35-like	#N/A		#N/A	#N/A
XM_018978817.1	protein N-terminal asparagine amidohydrolase	#N/A		#N/A	#N/A	XM_018962014.1	transcription factor bHLH18-like	#N/A		#N/A	#N/A
XM_018978870.1	zinc finger protein WIP2-like	#N/A		#N/A	#N/A	XM_018962059.1	probable LRR receptor-like serine/threonine-protein kinase At4g31250	RLK		#N/A	#N/A
XM_018978812.1	protein EMSY-LIKE 3-like	#N/A		#N/A	#N/A	XM_018962236.1	ethylene-responsive transcription factor ERF109	#N/A		#N/A	#N/A
XM_018978887.1	zinc finger CCCH domain-containing protein 30-like	#N/A		#N/A	#N/A	XM_018962383.1	protein ROOT PRIMORDIUM DEFECTIVE 1	#N/A		#N/A	#N/A
XM_018978936.1	uncharacterized LOC109001582	#N/A		#N/A	#N/A	XM_018962412.1	uncharacterized LOC108988978	#N/A		#N/A	#N/A
XM_018978947.1	ubiquitin carboxyl-terminal hydrolase 4-like	#N/A		#N/A	#N/A	XM_018962456.1	putative invertase inhibitor	#N/A		#N/A	#N/A
XM_018979110.1	putative disease resistance protein At3g14460	CNL		#N/A	#N/A	XM_018962450.1	uncharacterized LOC108989009	#N/A		#N/A	#N/A
XM_018979128.1	beta-glucosidase 12-like	#N/A		#N/A	#N/A	XM_018962655.1	germin-like protein subfamily 1 member 13	#N/A		#N/A	#N/A
XM_018979009.1	uncharacterized LOC109001649	#N/A		#N/A	#N/A	XM_018962860.1	uncharacterized LOC108989298	#N/A		#N/A	#N/A
XM_018979061.1	metal tolerance protein 4-like	#N/A		#N/A	#N/A	XM_018962890.1	uncharacterized LOC108989335	#N/A		#N/A	#N/A
XM_018979073.1	uncharacterized LOC109001690	#N/A		#N/A	#N/A	XM_018962979.1	glycerol-3-phosphate 2-O-acyltransferase 6-like	#N/A		#N/A	#N/A
XR_001997906.1	#N/A	#N/A		#N/A	#N/A	XM_018963007.1	WPP domain-interacting tail-anchored protein 2	#N/A		#N/A	#N/A
XM_018979111.1	protein EMSY-LIKE 3-like	#N/A		#N/A	#N/A	XM_018963076.1	DNA-directed RNA polymerase III subunit rpc9-like	#N/A		#N/A	#N/A
XM_018979113.1	protein EMSY-LIKE 3-like	#N/A		#N/A	#N/A	XM_018963443.1	uncharacterized LOC108989722	#N/A		#N/A	#N/A
XM_018979185.1	syntaxin-32	#N/A		#N/A	#N/A	XM_018963630.1	UDP-glycosyltransferase 87A1-like	#N/A		#N/A	#N/A
XM_018979160.1	DDT domain-containing protein DDR4	#N/A		#N/A	#N/A	XM_018963697.1	uncharacterized LOC108989929	#N/A		#N/A	#N/A
XM_018979177.1	probable ADP-ribosylation factor GTPase-activating protein AGD14	#N/A		#N/A	#N/A	XM_018963776.1	uncharacterized LOC108989983	#N/A		#N/A	#N/A
XM_018979188.1	psbP domain-containing protein 5, chloroplastic-like	#N/A		#N/A	#N/A	XM_018963755.1	uncharacterized LOC108989966	#N/A		#N/A	#N/A
XM_018979340.1	protein AUXIN SIGNALING F-BOX 2-like	#N/A		#N/A	#N/A	XM_018964073.1	F-box/LRR-repeat protein At3g03360-like	#N/A		#N/A	#N/A
XM_018979404.1	nijmegen breakage syndrome 1 protein	#N/A		#N/A	#N/A	XM_018964121.1	gibberellin 2-beta-dioxygenase-like	#N/A		#N/A	#N/A
XM_018979297.1	probable magnesium transporter NIPA8	#N/A		#N/A	#N/A	XR_001995947.1	#N/A	#N/A		#N/A	#N/A
XR_001997933.1	#N/A	#N/A		#N/A	#N/A	XM_018964241.1	uncharacterized mitochondrial protein AtMg00810-like	#N/A		#N/A	#N/A
XM_018979357.1	double-stranded RNA-binding protein 3-like	#N/A		#N/A	#N/A	XM_018964594.1	protein ODORANT1-like	#N/A		#N/A	#N/A
XR_001997939.1	#N/A	#N/A		#N/A	#N/A	XM_018964622.1	uncharacterized LOC108990619	#N/A		#N/A	#N/A
XM_018979525.1	transcription factor TT2-like	#N/A		#N/A	#N/A	XM_018964882.1	D-cysteine desulfhydrase 2, mitochondrial	#N/A		#N/A	#N/A
XM_018979614.1	ascorbate transporter, chloroplastic-like	#N/A		#N/A	#N/A	XM_018965141.1	uncharacterized LOC108990998	#N/A		#N/A	#N/A
XR_001997957.1	#N/A	#N/A		#N/A	#N/A	XM_018965216.1	uncharacterized LOC108991073	#N/A		#N/A	#N/A
XM_018979624.1	ATP-dependent helicase BRM-like	#N/A		#N/A	#N/A	XR_001996125.1	#N/A	#N/A		#N/A	#N/A
XM_018979629.1	G-type lectin S-receptor-like serine/threonine-protein kinase SD2-2	KIN		#N/A	#N/A	XM_018965849.1	uncharacterized LOC108991551	#N/A		#N/A	#N/A
XM_018979636.1	probable E3 ubiquitin-protein ligase RHB1A	#N/A		#N/A	#N/A	XM_018965862.1	G-type lectin S-receptor-like serine/threonine-protein kinase LECRK1	KIN		#N/A	#N/A
XM_018979639.1	uncharacterized LOC109002056	#N/A		#N/A	#N/A	XM_018966373.1	mini-chromosome maintenance complex-binding protein	#N/A		#N/A	#N/A
XM_018979656.1	glutamine-dependent NAD(+) synthetase	#N/A		#N/A	#N/A	XM_018966630.1	3-phosphoinositide-dependent protein kinase 1-like	#N/A		#N/A	#N/A
XM_018979668.1	G-type lectin S-receptor-like serine/threonine-protein kinase At4g27290	KIN		#N/A	#N/A	XM_018966941.1	inositol-tetrakisphosphate 1-kinase 3-like	#N/A		#N/A	#N/A
XM_018979693.1	cellulose synthase-like protein G2	#N/A		#N/A	#N/A	XM_018966967.1	uncharacterized LOC108992407	#N/A		#N/A	#N/A
XR_001997966.1	#N/A	#N/A		#N/A	#N/A	XM_018966978.1	RNA-directed DNA polymerase homolog	#N/A		#N/A	#N/A
XM_018979726.1	protein FAR1-RELATED SEQUENCE 6-like	#N/A		#N/A	#N/A	XM_018967027.1	flowering time control protein FPA-like	#N/A		#N/A	#N/A
XR_001997975.1	#N/A	#N/A		#N/A	#N/A	XM_018967161.1	alpha-L-arabinofuranosidase 1	#N/A		#N/A	#N/A
XM_018979807.1	apoptosis-inducing factor 2-like	#N/A		#N/A	#N/A	XM_018967399.1	armadillo repeat-containing kinesin-like protein 1	#N/A		#N/A	#N/A
XM_018979858.1	proline-rich protein 4-like	#N/A		#N/A	#N/A	XM_018967616.1	uncharacterized LOC108992899	#N/A		#N/A	#N/A
XM_018979853.1	annexin D4-like	#N/A		#N/A	#N/A	XM_018967660.1	ADP-ribosylation factor GTPase-activating protein AGD3-like	#N/A		#N/A	#N/A
XM_018979868.1	uncharacterized LOC109002224	#N/A		#N/A	#N/A	XM_018967758.1	osmotin-like protein	#N/A		#N/A	#N/A
XM_018979881.1	ABC transporter B family member 11-like	#N/A		#N/A	#N/A	XM_018967821.1	uncharacterized LOC108993052	#N/A		#N/A	#N/A
XM_018979898.1	cullin-1-like	#N/A		#N/A	#N/A	XR_001996446.1	#N/A	#N/A		#N/A	#N/A
XM_018979897.1	cullin-1-like	#N/A		#N/A	#N/A	XM_018968028.1	probable cyclic nucleotide-gated ion channel 20, chloroplastic	#N/A		#N/A	#N/A
XM_018979970.1	glutelin type-A 3-like	#N/A		#N/A	#N/A	XM_018967841.1	uncharacterized LOC108993076	#N/A		#N/A	#N/A
XM_018979969.1	glutelin type-A 3-like	#N/A		#N/A	#N/A	XM_018968249.1	dirigent protein 23-like	#N/A		#N/A	#N/A
XM_018980045.1	nodulation protein H-like	#N/A		#N/A	#N/A	XM_018968450.1	peroxisomal and mitochondrial division factor 2-like	#N/A		#N/A	#N/A
XM_018979966.1	phosphatidylinositol 4-phosphate 5-kinase 7-like	#N/A		#N/A	#N/A	XM_018968713.1	long chain acyl-CoA synthetase 1-like	#N/A		#N/A	#N/A
XM_018980020.1	autophagy-related protein 2-like	#N/A		#N/A	#N/A	XM_018968738.1	transcription factor bHLH155-like	#N/A		#N/A	#N/A
XM_018980021.1	autophagy-related protein 2-like	#N/A		#N/A	#N/A	XM_018968868.1	UDP-glycosyltransferase 92A1-like	#N/A		#N/A	#N/A
XM_018980022.1	autophagy-related protein 2-like	#N/A		#N/A	#N/A	XM_018969005.1	3-ketoacyl-CoA synthase 12-like	#N/A		#N/A	#N/A
XM_018980216.1	ubiquitin carboxyl-terminal hydrolase 5-like	#N/A		#N/A	#N/A	XM_018969108.1	thaumatin-like protein 1b	#N/A		#N/A	#N/A
XM_018980263.1	U-box domain-containing protein 35-like	CK		#N/A	#N/A	XM_018969284.1	uncharacterized LOC108994166	#N/A		#N/A	#N/A
XM_018980361.1	protein MON2 homolog	#N/A		#N/A	#N/A	XM_018969400.1	probable serine/threonine-protein kinase WNK9	KIN		#N/A	#N/A
XM_018980360.1	protein MON2 homolog	#N/A		#N/A	#N/A	XM_018969454.1	uncharacterized LOC108994317	#N/A		#N/A	#N/A
XM_018980363.1	beta-amylase 3, chloroplastic-like	#N/A		#N/A	#N/A	XM_018969903.1	disease resistance protein RGA2-like	CN		#N/A	#N/A
XM_018980365.1	cation/H(+) antiporter 2-like	#N/A		#N/A	#N/A	XM_018969992.1	uncharacterized mitochondrial protein AtMg00820-like	#N/A		#N/A	#N/A
XM_018980378.1	protein FAR1-RELATED SEQUENCE 5-like	#N/A		#N/A	#N/A	XM_018969994.1	uncharacterized LOC108994684	#N/A		#N/A	#N/A
XM_018980413.1	protein IQ-DOMAIN 31-like	#N/A		#N/A	#N/A	XM_018970127.1	flowering time control protein FCA-like	#N/A		#N/A	#N/A
XM_018980415.1	protein IQ-DOMAIN 31-like	#N/A		#N/A	#N/A	XM_018970102.1	60S ribosomal protein L29-1-like	#N/A		#N/A	#N/A
XM_018980423.1	DExH-box ATP-dependent RNA helicase DExH18, mitochondrial-like	#N/A		#N/A	#N/A	XM_018970534.1	probable protein phosphatase 2C 35	#N/A		#N/A	#N/A
XM_018980397.1	auxin efflux carrier component 8-like	#N/A		#N/A	#N/A	XM_018970429.1	CASP-like protein 1E1	#N/A		#N/A	#N/A
XM_018980499.1	putative E3 ubiquitin-protein ligase XBAT31	#N/A		#N/A	#N/A	XM_018970632.1	uncharacterized mitochondrial protein AtMg00810-like	#N/A		#N/A	#N/A
XM_018980517.1	telomere repeat-binding protein 5-like	#N/A		#N/A	#N/A	XM_018970713.1	glycerol-3-phosphate 2-O-acyltransferase 6-like	#N/A		#N/A	#N/A
XR_001998043.1	#N/A	#N/A		#N/A	#N/A	XM_018970603.1	kelch-like protein 4	#N/A		#N/A	#N/A
XM_018980436.1	uncharacterized mitochondrial protein AtMg00820-like	#N/A		#N/A	#N/A	XM_018971012.1	uncharacterized mitochondrial protein AtMg00810-like	#N/A		#N/A	#N/A
XM_018980543.1	uncharacterized LOC109002696	#N/A		#N/A	#N/A	XM_018971084.1	dynein light chain 1, cytoplasmic-like	#N/A		#N/A	#N/A
XM_018980559.1	protein ABIL1	#N/A		#N/A	#N/A	XM_018971114.1	putative disease resistance protein At4g11170	NL		#N/A	#N/A
XM_018980614.1	uncharacterized LOC109002745	#N/A		#N/A	#N/A	XM_018971424.1	uncharacterized mitochondrial protein AtMg00820-like	#N/A		#N/A	#N/A
XM_018980626.1	ultraviolet-B receptor UVR8-like	#N/A		#N/A	#N/A	XM_018971448.1	protein argonaute 16	#N/A		#N/A	#N/A
XM_018980658.1	homeobox-leucine zipper protein ATHB-22	#N/A		#N/A	#N/A	XM_018971594.1	ethylene-responsive transcription factor 1B-like	#N/A		#N/A	#N/A
XR_001998060.1	#N/A	#N/A		#N/A	#N/A	XM_018972137.1	translation initiation factor IF-2-like	#N/A		#N/A	#N/A
XM_018980727.1	cell division cycle protein 48 homolog	#N/A		#N/A	#N/A	XM_018972024.1	uncharacterized LOC108996256	#N/A		#N/A	#N/A
XM_018980786.1	histone-lysine N-methyltransferase ATXR2-like	#N/A		#N/A	#N/A	XM_018972022.1	50S ribosomal protein L7/L12-like	#N/A		#N/A	#N/A
XR_001998064.1	#N/A	#N/A		#N/A	#N/A	XM_018972536.1	serine/threonine-protein kinase D6PKL2	KIN		#N/A	#N/A
XM_018980784.1	uncharacterized LOC109002868	#N/A		#N/A	#N/A	XM_018972549.1	nuclear transcription factor Y subunit A-7-like	#N/A		#N/A	#N/A
XR_001998071.1	#N/A	#N/A		#N/A	#N/A	XM_018972444.1	TMV resistance protein N-like	TNL		#N/A	#N/A
XM_018980870.1	protein NLP2-like	#N/A		#N/A	#N/A	XM_018972673.1	cysteine proteinase inhibitor B-like	#N/A		#N/A	#N/A
XM_018980821.1	uncharacterized LOC109002899	#N/A		#N/A	#N/A	XM_018973044.1	non-specific lipid-transfer protein 1-like	#N/A		#N/A	#N/A
XM_018980958.1	SAC3 family protein A-like	#N/A		#N/A	#N/A	XM_018973321.1	CASP-like protein 4A3	#N/A		#N/A	#N/A
XM_018980952.1	serine/arginine-rich splicing factor RS2Z32-like	#N/A		#N/A	#N/A	XM_018973161.1	OTU domain-containing protein DDB_G0284757	#N/A		#N/A	#N/A
XM_018980962.1	ankyrin repeat-containing protein ITN1-like	#N/A		#N/A	#N/A	XM_018973431.1	AP2-like ethylene-responsive transcription factor BBM	#N/A		#N/A	#N/A
XM_018981023.1	protein PLASTID MOVEMENT IMPAIRED 1-RELATED 2-like	#N/A		#N/A	#N/A	XM_018973774.1	kinesin-4-like	#N/A		#N/A	#N/A
XM_018981062.1	transcription factor bHLH35-like	#N/A		#N/A	#N/A	XM_018973783.1	metallothionein-like protein 4A	#N/A		#N/A	#N/A
XM_018981065.1	protein CHLOROPLAST IMPORT APPARATUS 2-like	#N/A		#N/A	#N/A	XM_018973841.1	uncharacterized LOC108997523	#N/A		#N/A	#N/A
XM_018981070.1	tRNA-specific adenosine deaminase 2	#N/A		#N/A	#N/A	XR_001997210.1	#N/A	#N/A		#N/A	#N/A
XM_018981080.1	tryptophan--tRNA ligase, cytoplasmic	#N/A		#N/A	#N/A	XR_001997207.1	#N/A	#N/A		#N/A	#N/A
XM_018981095.1	oxysterol-binding protein-related protein 4B-like	#N/A		#N/A	#N/A	XM_018974266.1	putative F-box/LRR-repeat protein 23	#N/A		#N/A	#N/A
XM_018981098.1	exocyst complex component EXO84B-like	#N/A		#N/A	#N/A	XM_018974646.1	uncharacterized mitochondrial protein AtMg00820-like	#N/A		#N/A	#N/A
XM_018981169.1	uncharacterized LOC109003153	#N/A		#N/A	#N/A	XM_018974723.1	proline-rich receptor-like protein kinase PERK2	#N/A		#N/A	#N/A
XM_018981187.1	probable arabinosyltransferase ARAD1	#N/A		#N/A	#N/A	XM_018974797.1	ethylene-responsive transcription factor-like protein At4g13040	#N/A		#N/A	#N/A
XM_018981195.1	ELMO domain-containing protein A	#N/A		#N/A	#N/A	XM_018974990.1	secoisolariciresinol dehydrogenase-like	#N/A		#N/A	#N/A
XM_018981206.1	CTD small phosphatase-like protein 2	#N/A		#N/A	#N/A	XM_018975295.1	homeobox-leucine zipper protein ROC5	#N/A		#N/A	#N/A
XM_018981238.1	histidine kinase 3	#N/A		#N/A	#N/A	XM_018975264.1	protein trichome birefringence-like 18	#N/A		#N/A	#N/A
XM_018981264.1	glucose-6-phosphate 1-dehydrogenase, chloroplastic-like	#N/A		#N/A	#N/A	XM_018975486.1	oleosin 1-like	#N/A		#N/A	#N/A
XM_018981215.1	F-box protein At1g67340	#N/A		#N/A	#N/A	XR_001997392.1	#N/A	#N/A		#N/A	#N/A
XM_018981251.1	squamosa promoter-binding-like protein 18	#N/A		#N/A	#N/A	XM_018975527.1	uncharacterized LOC108998821	#N/A		#N/A	#N/A
XM_018981252.1	squamosa promoter-binding-like protein 18	#N/A		#N/A	#N/A	XM_018975755.1	uncharacterized LOC108998979	#N/A		#N/A	#N/A
XM_018981250.1	squamosa promoter-binding-like protein 18	#N/A		#N/A	#N/A	XR_001997405.1	#N/A	#N/A		#N/A	#N/A
XM_018981128.1	protein LAZY 1-like	#N/A		#N/A	#N/A	XR_001997426.1	#N/A	#N/A		#N/A	#N/A
XR_001998108.1	#N/A	#N/A		#N/A	#N/A	XR_001997476.1	#N/A	#N/A		#N/A	#N/A
XM_018981316.1	potassium transporter 7-like	#N/A		#N/A	#N/A	XM_018976244.1	uncharacterized mitochondrial protein AtMg00810-like	#N/A		#N/A	#N/A
XM_018981318.1	calmodulin-binding transcription activator 2-like	#N/A		#N/A	#N/A	XM_018976503.1	putative disease resistance protein RGA3	CN		#N/A	#N/A
XM_018981317.1	calmodulin-binding transcription activator 2-like	#N/A		#N/A	#N/A	XM_018976595.1	uncharacterized LOC108999684	#N/A		#N/A	#N/A
XM_018981319.1	calmodulin-binding transcription activator 2-like	#N/A		#N/A	#N/A		#N/A	#N/A		#N/A	#N/A
XR_001998111.1	#N/A	#N/A		#N/A	#N/A		#N/A	#N/A		#N/A	#N/A
XM_018981364.1	serine/threonine-protein kinase EDR1-like	CK		#N/A	#N/A		#N/A	#N/A		#N/A	#N/A
XM_018981362.1	serine/threonine-protein kinase EDR1-like	CK		#N/A	#N/A		#N/A	#N/A		#N/A	#N/A
XM_018981365.1	probable cysteine protease RD19D	#N/A		#N/A	#N/A		#N/A	#N/A		#N/A	#N/A
XM_018981377.1	coatomer subunit gamma-2-like	#N/A		#N/A	#N/A		#N/A	#N/A		#N/A	#N/A
XM_018981387.1	mediator of RNA polymerase II transcription subunit 32-like	#N/A		#N/A	#N/A		#N/A	#N/A		#N/A	#N/A
XM_018981407.1	DEAD-box ATP-dependent RNA helicase 27-like	#N/A		#N/A	#N/A		#N/A	#N/A		#N/A	#N/A
XM_018981446.1	plant intracellular Ras-group-related LRR protein 6-like	CL		#N/A	#N/A		#N/A	#N/A		#N/A	#N/A
XR_001998140.1	#N/A	#N/A		#N/A	#N/A		#N/A	#N/A		#N/A	#N/A
XR_001998139.1	#N/A	#N/A		#N/A	#N/A		#N/A	#N/A		#N/A	#N/A
XR_001998137.1	#N/A	#N/A		#N/A	#N/A		#N/A	#N/A		#N/A	#N/A
XM_018981560.1	UV radiation resistance associated protein	#N/A		#N/A	#N/A		#N/A	#N/A		#N/A	#N/A
XM_018981542.1	uncharacterized LOC109003428	#N/A		#N/A	#N/A		#N/A	#N/A		#N/A	#N/A
XR_001998141.1	#N/A	#N/A		#N/A	#N/A		#N/A	#N/A		#N/A	#N/A
XM_018981595.1	GDSL esterase/lipase At3g48460-like	#N/A		#N/A	#N/A		#N/A	#N/A		#N/A	#N/A
XM_018981597.1	GDSL esterase/lipase At3g48460-like	#N/A		#N/A	#N/A		#N/A	#N/A		#N/A	#N/A
XM_018981627.1	bromodomain adjacent to zinc finger domain protein 1A-like	#N/A		#N/A	#N/A		#N/A	#N/A		#N/A	#N/A
XM_018981646.1	calcium-dependent protein kinase 1-like	KIN		#N/A	#N/A		#N/A	#N/A		#N/A	#N/A
XM_018981651.1	putative receptor-like protein kinase At4g00960	KIN		#N/A	#N/A		#N/A	#N/A		#N/A	#N/A
XM_018981653.1	tropinone reductase homolog At1g07440-like	#N/A		#N/A	#N/A		#N/A	#N/A		#N/A	#N/A
XM_018981687.1	protein REVEILLE 5	#N/A		#N/A	#N/A		#N/A	#N/A		#N/A	#N/A
XM_018981727.1	protein FAR-RED IMPAIRED RESPONSE 1-like	#N/A		#N/A	#N/A		#N/A	#N/A		#N/A	#N/A
XM_018981766.1	uncharacterized LOC109003572	#N/A		#N/A	#N/A		#N/A	#N/A		#N/A	#N/A
XM_018981787.1	chaperonin 60 subunit alpha 2, chloroplastic	#N/A		#N/A	#N/A		#N/A	#N/A		#N/A	#N/A
XM_018981823.1	beta-taxilin	#N/A		#N/A	#N/A		#N/A	#N/A		#N/A	#N/A
XM_018981873.1	chaperone protein dnaJ A6, chloroplastic-like	#N/A		#N/A	#N/A		#N/A	#N/A		#N/A	#N/A
XM_018981875.1	protein FAR1-RELATED SEQUENCE 5-like	#N/A		#N/A	#N/A		#N/A	#N/A		#N/A	#N/A
XM_018981876.1	8-hydroxygeraniol dehydrogenase-like	#N/A		#N/A	#N/A		#N/A	#N/A		#N/A	#N/A
XM_018981879.1	probable mannitol dehydrogenase	#N/A		#N/A	#N/A		#N/A	#N/A		#N/A	#N/A
XM_018981880.1	probable mannitol dehydrogenase	#N/A		#N/A	#N/A		#N/A	#N/A		#N/A	#N/A
XM_018981934.1	T-complex protein 1 subunit eta	#N/A		#N/A	#N/A		#N/A	#N/A		#N/A	#N/A
XM_018981947.1	kinesin-like protein KIN-13B	#N/A		#N/A	#N/A		#N/A	#N/A		#N/A	#N/A
XM_018981958.1	uncharacterized LOC109003702	#N/A		#N/A	#N/A		#N/A	#N/A		#N/A	#N/A
XM_018981957.1	uncharacterized LOC109003700	#N/A		#N/A	#N/A		#N/A	#N/A		#N/A	#N/A
XM_018981964.1	uncharacterized LOC109003706	#N/A		#N/A	#N/A		#N/A	#N/A		#N/A	#N/A
XM_018982024.1	uncharacterized LOC109003746	#N/A		#N/A	#N/A		#N/A	#N/A		#N/A	#N/A
XM_018982023.1	uncharacterized LOC109003745	#N/A		#N/A	#N/A		#N/A	#N/A		#N/A	#N/A
XM_018982047.1	beta-amylase 3, chloroplastic-like	#N/A		#N/A	#N/A		#N/A	#N/A		#N/A	#N/A
XM_018982062.1	neutral ceramidase-like	#N/A		#N/A	#N/A		#N/A	#N/A		#N/A	#N/A
XR_001998184.1	#N/A	#N/A		#N/A	#N/A		#N/A	#N/A		#N/A	#N/A
XM_018982083.1	uncharacterized LOC109003789	#N/A		#N/A	#N/A		#N/A	#N/A		#N/A	#N/A
XM_018982112.1	protein STRICTOSIDINE SYNTHASE-LIKE 10-like	#N/A		#N/A	#N/A		#N/A	#N/A		#N/A	#N/A
XR_001998188.1	#N/A	#N/A		#N/A	#N/A		#N/A	#N/A		#N/A	#N/A
XM_018982185.1	protein MODIFIER OF SNC1 1-like	#N/A		#N/A	#N/A		#N/A	#N/A		#N/A	#N/A
XM_018982159.1	tryptophan aminotransferase-related protein 2-like	#N/A		#N/A	#N/A		#N/A	#N/A		#N/A	#N/A
XM_018982225.1	pentatricopeptide repeat-containing protein At2g37230	#N/A		#N/A	#N/A		#N/A	#N/A		#N/A	#N/A
XM_018982235.1	3-hydroxyisobutyryl-CoA hydrolase-like protein 5	#N/A		#N/A	#N/A		#N/A	#N/A		#N/A	#N/A
XM_018982243.1	uncharacterized LOC109003903	#N/A		#N/A	#N/A		#N/A	#N/A		#N/A	#N/A
XM_018982259.1	uncharacterized LOC109003917	#N/A		#N/A	#N/A		#N/A	#N/A		#N/A	#N/A
XM_018982355.1	histidine kinase 4-like	#N/A		#N/A	#N/A		#N/A	#N/A		#N/A	#N/A
XM_018982327.1	plant UBX domain-containing protein 2	#N/A		#N/A	#N/A		#N/A	#N/A		#N/A	#N/A
XM_018982347.1	zinc finger protein 4-like	#N/A		#N/A	#N/A		#N/A	#N/A		#N/A	#N/A
XM_018982429.1	U3 small nucleolar RNA-associated protein 25	#N/A		#N/A	#N/A		#N/A	#N/A		#N/A	#N/A
XM_018982426.1	U3 small nucleolar RNA-associated protein 25	#N/A		#N/A	#N/A		#N/A	#N/A		#N/A	#N/A
XM_018982448.1	uncharacterized LOC109004054	#N/A		#N/A	#N/A		#N/A	#N/A		#N/A	#N/A
XM_018982541.1	palmitoyl-acyl carrier protein thioesterase, chloroplastic-like	#N/A		#N/A	#N/A		#N/A	#N/A		#N/A	#N/A
XM_018982554.1	strigolactone esterase D14-like	#N/A		#N/A	#N/A		#N/A	#N/A		#N/A	#N/A
XM_018982549.1	VIN3-like protein 1	#N/A		#N/A	#N/A		#N/A	#N/A		#N/A	#N/A
XM_018982570.1	pentatricopeptide repeat-containing protein At4g39620, chloroplastic	#N/A		#N/A	#N/A		#N/A	#N/A		#N/A	#N/A
XM_018982565.1	cytochrome P450 CYP736A12-like	#N/A		#N/A	#N/A		#N/A	#N/A		#N/A	#N/A
XM_018982567.1	cytochrome P450 CYP736A12-like	#N/A		#N/A	#N/A		#N/A	#N/A		#N/A	#N/A
XM_018982597.1	boron transporter 1-like	#N/A		#N/A	#N/A		#N/A	#N/A		#N/A	#N/A
XM_018982612.1	WD repeat-containing protein 43-like	#N/A		#N/A	#N/A		#N/A	#N/A		#N/A	#N/A
XM_018982633.1	uncharacterized LOC109004168	#N/A		#N/A	#N/A		#N/A	#N/A		#N/A	#N/A
XM_018982729.1	mediator of RNA polymerase II transcription subunit 8	#N/A		#N/A	#N/A		#N/A	#N/A		#N/A	#N/A
XM_018982771.1	GDT1-like protein 4	#N/A		#N/A	#N/A		#N/A	#N/A		#N/A	#N/A
XM_018982723.1	beta-amyrin synthase-like	#N/A		#N/A	#N/A		#N/A	#N/A		#N/A	#N/A
XM_018982786.1	large proline-rich protein BAG6-like	#N/A		#N/A	#N/A		#N/A	#N/A		#N/A	#N/A
XM_018982820.1	auxin response factor 18-like	#N/A		#N/A	#N/A		#N/A	#N/A		#N/A	#N/A
XR_001998262.1	#N/A	#N/A		#N/A	#N/A		#N/A	#N/A		#N/A	#N/A
XM_018982872.1	alpha-mannosidase I MNS4	#N/A		#N/A	#N/A		#N/A	#N/A		#N/A	#N/A
XM_018982881.1	uncharacterized LOC109004352	#N/A		#N/A	#N/A		#N/A	#N/A		#N/A	#N/A
XM_018982890.1	ABC transporter A family member 7-like	#N/A		#N/A	#N/A		#N/A	#N/A		#N/A	#N/A
XM_018982901.1	uncharacterized LOC109004368	#N/A		#N/A	#N/A		#N/A	#N/A		#N/A	#N/A
XM_018982963.1	GDSL esterase/lipase At5g45910-like	#N/A		#N/A	#N/A		#N/A	#N/A		#N/A	#N/A
XM_018982947.1	GDSL esterase/lipase At5g45950	#N/A		#N/A	#N/A		#N/A	#N/A		#N/A	#N/A
XM_018982948.1	peroxidase 19-like	#N/A		#N/A	#N/A		#N/A	#N/A		#N/A	#N/A
XM_018982958.1	magnesium-chelatase subunit ChlI, chloroplastic-like	#N/A		#N/A	#N/A		#N/A	#N/A		#N/A	#N/A
XM_018983022.1	sodium/hydrogen exchanger 1-like	#N/A		#N/A	#N/A		#N/A	#N/A		#N/A	#N/A
XM_018983081.1	probable disease resistance protein At4g27220	CN		#N/A	#N/A		#N/A	#N/A		#N/A	#N/A
XM_018983088.1	putative transporter arsB	#N/A		#N/A	#N/A		#N/A	#N/A		#N/A	#N/A
XM_018983189.1	receptor protein kinase-like protein ZAR1	RLK		#N/A	#N/A		#N/A	#N/A		#N/A	#N/A
XM_018983232.1	pentatricopeptide repeat-containing protein At1g32415, mitochondrial	#N/A		#N/A	#N/A		#N/A	#N/A		#N/A	#N/A
XM_018983247.1	glutamate receptor 2.1-like	#N/A		#N/A	#N/A		#N/A	#N/A		#N/A	#N/A
XM_018983274.1	leucine-rich repeat extensin-like protein 4	RLP		#N/A	#N/A		#N/A	#N/A		#N/A	#N/A
XM_018983280.1	uncharacterized LOC109004648	#N/A		#N/A	#N/A		#N/A	#N/A		#N/A	#N/A
XM_018983301.1	ABC transporter B family member 2-like	#N/A		#N/A	#N/A		#N/A	#N/A		#N/A	#N/A
XM_018983376.1	protein ROOT HAIR DEFECTIVE 3 homolog 2-like	#N/A		#N/A	#N/A		#N/A	#N/A		#N/A	#N/A
XM_018983403.1	lysine-specific demethylase JMJ18-like	#N/A		#N/A	#N/A		#N/A	#N/A		#N/A	#N/A
XM_018983326.1	uncharacterized mitochondrial protein AtMg00310-like	#N/A		#N/A	#N/A		#N/A	#N/A		#N/A	#N/A
XR_001998345.1	#N/A	#N/A		#N/A	#N/A		#N/A	#N/A		#N/A	#N/A
XM_018983444.1	F-box protein At2g02240-like	#N/A		#N/A	#N/A		#N/A	#N/A		#N/A	#N/A
XM_018983448.1	NAC domain-containing protein 83-like	#N/A		#N/A	#N/A		#N/A	#N/A		#N/A	#N/A
XM_018983459.1	uncharacterized LOC109004785	#N/A		#N/A	#N/A		#N/A	#N/A		#N/A	#N/A
XM_018983488.1	gibberellin 20 oxidase 1-B-like	#N/A		#N/A	#N/A		#N/A	#N/A		#N/A	#N/A
XM_018983537.1	cytochrome P450 71B9-like	#N/A		#N/A	#N/A		#N/A	#N/A		#N/A	#N/A
XM_018983609.1	GATA transcription factor 9-like	#N/A		#N/A	#N/A		#N/A	#N/A		#N/A	#N/A
XM_018983587.1	ABC transporter G family member 36-like	#N/A		#N/A	#N/A		#N/A	#N/A		#N/A	#N/A
XM_018983605.1	ABC transporter G family member 36-like	#N/A		#N/A	#N/A		#N/A	#N/A		#N/A	#N/A
XM_018983660.1	uncharacterized LOC109004956	#N/A		#N/A	#N/A		#N/A	#N/A		#N/A	#N/A
XM_018983744.1	myb family transcription factor PHL6	#N/A		#N/A	#N/A		#N/A	#N/A		#N/A	#N/A
XM_018983743.1	myb family transcription factor PHL6	#N/A		#N/A	#N/A		#N/A	#N/A		#N/A	#N/A
XM_018983768.1	probable leucine-rich repeat receptor-like protein kinase At2g33170	RLK		#N/A	#N/A		#N/A	#N/A		#N/A	#N/A
XM_018983863.1	heat stress transcription factor A-6b-like	#N/A		#N/A	#N/A		#N/A	#N/A		#N/A	#N/A
XM_018983653.1	uncharacterized LOC109004952	#N/A		#N/A	#N/A		#N/A	#N/A		#N/A	#N/A
XM_018983701.1	probable complex I intermediate-associated protein 30	#N/A		#N/A	#N/A		#N/A	#N/A		#N/A	#N/A
XM_018983839.1	homocysteine S-methyltransferase 3	#N/A		#N/A	#N/A		#N/A	#N/A		#N/A	#N/A
XM_018983890.1	3-ketoacyl-CoA synthase 11-like	#N/A		#N/A	#N/A		#N/A	#N/A		#N/A	#N/A
XR_001998408.1	#N/A	#N/A		#N/A	#N/A		#N/A	#N/A		#N/A	#N/A
XR_001998407.1	#N/A	#N/A		#N/A	#N/A		#N/A	#N/A		#N/A	#N/A
XR_001998419.1	#N/A	#N/A		#N/A	#N/A		#N/A	#N/A		#N/A	#N/A
XR_001998417.1	#N/A	#N/A		#N/A	#N/A		#N/A	#N/A		#N/A	#N/A
XR_001998427.1	#N/A	#N/A		#N/A	#N/A		#N/A	#N/A		#N/A	#N/A
XM_018984005.1	lariat debranching enzyme	#N/A		#N/A	#N/A		#N/A	#N/A		#N/A	#N/A
XM_018984027.1	enhancer of rudimentary homolog	#N/A		#N/A	#N/A		#N/A	#N/A		#N/A	#N/A
XM_018984052.1	transcription initiation factor TFIID subunit 5	#N/A		#N/A	#N/A		#N/A	#N/A		#N/A	#N/A
XR_001998423.1	#N/A	#N/A		#N/A	#N/A		#N/A	#N/A		#N/A	#N/A
XM_018984015.1	L-type lectin-domain containing receptor kinase IX.1-like	KIN		#N/A	#N/A		#N/A	#N/A		#N/A	#N/A
XM_018984097.1	uncharacterized LOC109005257	#N/A		#N/A	#N/A		#N/A	#N/A		#N/A	#N/A
XM_018984098.1	uncharacterized LOC109005257	#N/A		#N/A	#N/A		#N/A	#N/A		#N/A	#N/A
XM_018984184.1	coiled-coil domain-containing protein 6-like	#N/A		#N/A	#N/A		#N/A	#N/A		#N/A	#N/A
XM_018984199.1	exosome complex component RRP45A-like	#N/A		#N/A	#N/A		#N/A	#N/A		#N/A	#N/A
XR_001998453.1	#N/A	#N/A		#N/A	#N/A		#N/A	#N/A		#N/A	#N/A
XR_001998452.1	#N/A	#N/A		#N/A	#N/A		#N/A	#N/A		#N/A	#N/A
XM_018984196.1	ABC transporter G family member 15-like	#N/A		#N/A	#N/A		#N/A	#N/A		#N/A	#N/A
XM_018984217.1	uncharacterized LOC109005336	#N/A		#N/A	#N/A		#N/A	#N/A		#N/A	#N/A
XM_018984264.1	S-adenosylmethionine carrier 1, chloroplastic/mitochondrial	#N/A		#N/A	#N/A		#N/A	#N/A		#N/A	#N/A
XM_018984281.1	protein ECERIFERUM 1-like	#N/A		#N/A	#N/A		#N/A	#N/A		#N/A	#N/A
XM_018984286.1	DEAD-box ATP-dependent RNA helicase 42-like	#N/A		#N/A	#N/A		#N/A	#N/A		#N/A	#N/A
XM_018984283.1	DEAD-box ATP-dependent RNA helicase 42-like	#N/A		#N/A	#N/A		#N/A	#N/A		#N/A	#N/A
XM_018984293.1	uncharacterized LOC109005371	#N/A		#N/A	#N/A		#N/A	#N/A		#N/A	#N/A
XM_018984292.1	uncharacterized LOC109005371	#N/A		#N/A	#N/A		#N/A	#N/A		#N/A	#N/A
XM_018984315.1	uncharacterized LOC109005388	#N/A		#N/A	#N/A		#N/A	#N/A		#N/A	#N/A
XM_018984341.1	alcohol dehydrogenase 1	#N/A		#N/A	#N/A		#N/A	#N/A		#N/A	#N/A
XM_018984389.1	probable aquaporin SIP2-1	#N/A		#N/A	#N/A		#N/A	#N/A		#N/A	#N/A
XM_018984404.1	polyol transporter 5-like	#N/A		#N/A	#N/A		#N/A	#N/A		#N/A	#N/A
XM_018984407.1	60S ribosomal protein L9-like	#N/A		#N/A	#N/A		#N/A	#N/A		#N/A	#N/A
XM_018984466.1	putative pseudouridine synthase C1A4.09	#N/A		#N/A	#N/A		#N/A	#N/A		#N/A	#N/A
XM_018984460.1	vacuolar protein sorting-associated protein 53 A	#N/A		#N/A	#N/A		#N/A	#N/A		#N/A	#N/A
XR_001998478.1	#N/A	#N/A		#N/A	#N/A		#N/A	#N/A		#N/A	#N/A
XM_018984477.1	auxin response factor 2-like	#N/A		#N/A	#N/A		#N/A	#N/A		#N/A	#N/A
XM_018984481.1	RNA polymerase II C-terminal domain phosphatase-like 3	#N/A		#N/A	#N/A		#N/A	#N/A		#N/A	#N/A
XM_018984531.1	protein NBR1 homolog	#N/A		#N/A	#N/A		#N/A	#N/A		#N/A	#N/A
XM_018984550.1	quinolinate synthase, chloroplastic	#N/A		#N/A	#N/A		#N/A	#N/A		#N/A	#N/A
XM_018984569.1	protein ENHANCED DISEASE RESISTANCE 2-like	#N/A		#N/A	#N/A		#N/A	#N/A		#N/A	#N/A
XM_018984596.1	uncharacterized LOC109005586	#N/A		#N/A	#N/A		#N/A	#N/A		#N/A	#N/A
XR_001998489.1	#N/A	#N/A		#N/A	#N/A		#N/A	#N/A		#N/A	#N/A
XM_018984651.1	uncharacterized LOC109005640	#N/A		#N/A	#N/A		#N/A	#N/A		#N/A	#N/A
XM_018984683.1	aspartic proteinase-like	#N/A		#N/A	#N/A		#N/A	#N/A		#N/A	#N/A
XM_018984695.1	chromatin structure-remodeling complex protein BSH	#N/A		#N/A	#N/A		#N/A	#N/A		#N/A	#N/A
XM_018984699.1	F-box/kelch-repeat protein At1g16250	#N/A		#N/A	#N/A		#N/A	#N/A		#N/A	#N/A
XM_018984724.1	BTB/POZ domain-containing protein At3g49900-like	#N/A		#N/A	#N/A		#N/A	#N/A		#N/A	#N/A
XM_018984759.1	uncharacterized LOC109005712	#N/A		#N/A	#N/A		#N/A	#N/A		#N/A	#N/A
XM_018984778.1	V-type proton ATPase subunit a3-like	#N/A		#N/A	#N/A		#N/A	#N/A		#N/A	#N/A
XR_001998508.1	#N/A	#N/A		#N/A	#N/A		#N/A	#N/A		#N/A	#N/A
XM_018984794.1	uncharacterized LOC109005746	#N/A		#N/A	#N/A		#N/A	#N/A		#N/A	#N/A
XM_018984792.1	beta-galactosidase 3-like	#N/A		#N/A	#N/A		#N/A	#N/A		#N/A	#N/A
XM_018984851.1	protein LIGHT-DEPENDENT SHORT HYPOCOTYLS 10-like	#N/A		#N/A	#N/A		#N/A	#N/A		#N/A	#N/A
XM_018984876.1	transcription factor bHLH113-like	#N/A		#N/A	#N/A		#N/A	#N/A		#N/A	#N/A
XM_018984908.1	SART-1 family protein DOT2	#N/A		#N/A	#N/A		#N/A	#N/A		#N/A	#N/A
XM_018984843.1	classical arabinogalactan protein 26-like	#N/A		#N/A	#N/A		#N/A	#N/A		#N/A	#N/A
XM_018985078.1	monothiol glutaredoxin-S3-like	#N/A		#N/A	#N/A		#N/A	#N/A		#N/A	#N/A
XM_018984922.1	protein TIME FOR COFFEE-like	#N/A		#N/A	#N/A		#N/A	#N/A		#N/A	#N/A
XR_001998542.1	#N/A	#N/A		#N/A	#N/A		#N/A	#N/A		#N/A	#N/A
XM_018985070.1	E3 ubiquitin-protein ligase MIEL1	#N/A		#N/A	#N/A		#N/A	#N/A		#N/A	#N/A
XM_018985075.1	monothiol glutaredoxin-S10-like	#N/A		#N/A	#N/A		#N/A	#N/A		#N/A	#N/A
XM_018985088.1	sucrose nonfermenting 4-like protein	#N/A		#N/A	#N/A		#N/A	#N/A		#N/A	#N/A
XR_001998552.1	#N/A	#N/A		#N/A	#N/A		#N/A	#N/A		#N/A	#N/A
XM_018985121.1	uncharacterized LOC109005990	#N/A		#N/A	#N/A		#N/A	#N/A		#N/A	#N/A
XM_018985120.1	uncharacterized LOC109005990	#N/A		#N/A	#N/A		#N/A	#N/A		#N/A	#N/A
XM_018985160.1	chromatin modification-related protein EAF1 B-like	#N/A		#N/A	#N/A		#N/A	#N/A		#N/A	#N/A
XM_018985214.1	zinc finger HIT domain-containing protein 3-like	#N/A		#N/A	#N/A		#N/A	#N/A		#N/A	#N/A
XM_018985164.1	myosin-binding protein 7-like	#N/A		#N/A	#N/A		#N/A	#N/A		#N/A	#N/A
XM_018985162.1	myosin-binding protein 7-like	#N/A		#N/A	#N/A		#N/A	#N/A		#N/A	#N/A
XM_018985175.1	protein DETOXIFICATION 41-like	#N/A		#N/A	#N/A		#N/A	#N/A		#N/A	#N/A
XM_018985185.1	basic blue protein-like	#N/A		#N/A	#N/A		#N/A	#N/A		#N/A	#N/A
XM_018985233.1	sialyltransferase-like protein 2	#N/A		#N/A	#N/A		#N/A	#N/A		#N/A	#N/A
XM_018985262.1	serine/threonine-protein kinase ATG1c-like	KIN		#N/A	#N/A		#N/A	#N/A		#N/A	#N/A
XR_001998598.1	#N/A	#N/A		#N/A	#N/A		#N/A	#N/A		#N/A	#N/A
XM_018985357.1	uncharacterized LOC109006167	#N/A		#N/A	#N/A		#N/A	#N/A		#N/A	#N/A
XM_018985388.1	probable serine/threonine protein kinase IREH1	CK		#N/A	#N/A		#N/A	#N/A		#N/A	#N/A
XM_018985410.1	DEAD-box ATP-dependent RNA helicase 57-like	#N/A		#N/A	#N/A		#N/A	#N/A		#N/A	#N/A
XM_018985491.1	uncharacterized LOC109006270	#N/A		#N/A	#N/A		#N/A	#N/A		#N/A	#N/A
XR_001998623.1	#N/A	#N/A		#N/A	#N/A		#N/A	#N/A		#N/A	#N/A
XM_018985502.1	uncharacterized LOC109006275	#N/A		#N/A	#N/A		#N/A	#N/A		#N/A	#N/A
XM_018985507.1	potassium channel AKT1-like	#N/A		#N/A	#N/A		#N/A	#N/A		#N/A	#N/A
XM_018985512.1	potassium channel AKT1-like	#N/A		#N/A	#N/A		#N/A	#N/A		#N/A	#N/A
XM_018985577.1	transcription repressor MYB6-like	#N/A		#N/A	#N/A		#N/A	#N/A		#N/A	#N/A
XR_001998644.1	#N/A	#N/A		#N/A	#N/A		#N/A	#N/A		#N/A	#N/A
XR_001998618.1	#N/A	#N/A		#N/A	#N/A		#N/A	#N/A		#N/A	#N/A
XM_018985480.1	zinc finger CCCH domain-containing protein 39	#N/A		#N/A	#N/A		#N/A	#N/A		#N/A	#N/A
XM_018985484.1	G-type lectin S-receptor-like serine/threonine-protein kinase At1g67520	KIN		#N/A	#N/A		#N/A	#N/A		#N/A	#N/A
XM_018985420.1	uncharacterized LOC109006210	#N/A		#N/A	#N/A		#N/A	#N/A		#N/A	#N/A
XM_018985534.1	SNF1-related protein kinase catalytic subunit alpha KIN10-like	KIN		#N/A	#N/A		#N/A	#N/A		#N/A	#N/A
XM_018985552.1	probable WRKY transcription factor 3	#N/A		#N/A	#N/A		#N/A	#N/A		#N/A	#N/A
XM_018985643.1	IRK-interacting protein	#N/A		#N/A	#N/A		#N/A	#N/A		#N/A	#N/A
XM_018985658.1	mitochondrial uncoupling protein 4-like	#N/A		#N/A	#N/A		#N/A	#N/A		#N/A	#N/A
XM_018985702.1	release factor glutamine methyltransferase-like	#N/A		#N/A	#N/A		#N/A	#N/A		#N/A	#N/A
XM_018985726.1	exocyst complex component EXO84C-like	#N/A		#N/A	#N/A		#N/A	#N/A		#N/A	#N/A
XR_001998661.1	#N/A	#N/A		#N/A	#N/A		#N/A	#N/A		#N/A	#N/A
XM_018985756.1	acyl-coenzyme A thioesterase 9, mitochondrial-like	#N/A		#N/A	#N/A		#N/A	#N/A		#N/A	#N/A
XM_018985762.1	BTB/POZ and TAZ domain-containing protein 3-like	#N/A		#N/A	#N/A		#N/A	#N/A		#N/A	#N/A
XM_018985846.1	kinesin-like protein KIN-7E	#N/A		#N/A	#N/A		#N/A	#N/A		#N/A	#N/A
XM_018985859.1	protein BASIC PENTACYSTEINE4-like	#N/A		#N/A	#N/A		#N/A	#N/A		#N/A	#N/A
XM_018985858.1	protein BASIC PENTACYSTEINE4-like	#N/A		#N/A	#N/A		#N/A	#N/A		#N/A	#N/A
XM_018985918.1	peptidyl-prolyl cis-trans isomerase CYP21-1	#N/A		#N/A	#N/A		#N/A	#N/A		#N/A	#N/A
XM_018986043.1	pentatricopeptide repeat-containing protein At4g38150-like	#N/A		#N/A	#N/A		#N/A	#N/A		#N/A	#N/A
XM_018986090.1	random slug protein 5	#N/A		#N/A	#N/A		#N/A	#N/A		#N/A	#N/A
XM_018986106.1	ADP-ribosylation factor GTPase-activating protein AGD3-like	#N/A		#N/A	#N/A		#N/A	#N/A		#N/A	#N/A
XM_018985825.1	zinc finger protein GIS2-like	#N/A		#N/A	#N/A		#N/A	#N/A		#N/A	#N/A
XM_018985942.1	uncharacterized LOC109006607	#N/A		#N/A	#N/A		#N/A	#N/A		#N/A	#N/A
XM_018985948.1	probable ubiquitin-conjugating enzyme E2 23	#N/A		#N/A	#N/A		#N/A	#N/A		#N/A	#N/A
XM_018986046.1	phototropin-2-like	KIN		#N/A	#N/A		#N/A	#N/A		#N/A	#N/A
XM_018986062.1	CDP-diacylglycerol--inositol 3-phosphatidyltransferase 1-like	#N/A		#N/A	#N/A		#N/A	#N/A		#N/A	#N/A
XR_001998685.1	#N/A	#N/A		#N/A	#N/A		#N/A	#N/A		#N/A	#N/A
XM_018986099.1	protein MEI2-like 4	#N/A		#N/A	#N/A		#N/A	#N/A		#N/A	#N/A
XM_018986098.1	protein MEI2-like 4	#N/A		#N/A	#N/A		#N/A	#N/A		#N/A	#N/A
XM_018986189.1	metallothionein-like protein type 2	#N/A		#N/A	#N/A		#N/A	#N/A		#N/A	#N/A
XR_001998693.1	#N/A	#N/A		#N/A	#N/A		#N/A	#N/A		#N/A	#N/A
XM_018986176.1	uncharacterized LOC109006791	#N/A		#N/A	#N/A		#N/A	#N/A		#N/A	#N/A
XM_018986204.1	ATP-dependent zinc metalloprotease FTSH 3, mitochondrial-like	#N/A		#N/A	#N/A		#N/A	#N/A		#N/A	#N/A
XR_001998702.1	#N/A	#N/A		#N/A	#N/A		#N/A	#N/A		#N/A	#N/A
XM_018986269.1	uncharacterized LOC109006859	#N/A		#N/A	#N/A		#N/A	#N/A		#N/A	#N/A
XM_018986280.1	nuclear transcription factor Y subunit A-8-like	#N/A		#N/A	#N/A		#N/A	#N/A		#N/A	#N/A
XM_018986284.1	uncharacterized protein slr1919-like	#N/A		#N/A	#N/A		#N/A	#N/A		#N/A	#N/A
XM_018986287.1	uncharacterized protein slr1919-like	#N/A		#N/A	#N/A		#N/A	#N/A		#N/A	#N/A
XM_018986292.1	digalactosyldiacylglycerol synthase 2, chloroplastic-like	#N/A		#N/A	#N/A		#N/A	#N/A		#N/A	#N/A
XM_018986381.1	linoleate 13S-lipoxygenase 2-1, chloroplastic-like	#N/A		#N/A	#N/A		#N/A	#N/A		#N/A	#N/A
XM_018986427.1	glycosylphosphatidylinositol anchor attachment 1 protein	#N/A		#N/A	#N/A		#N/A	#N/A		#N/A	#N/A
XM_018986491.1	ATP-dependent DNA helicase Q-like 4A	#N/A		#N/A	#N/A		#N/A	#N/A		#N/A	#N/A
XM_018986562.1	separase	#N/A		#N/A	#N/A		#N/A	#N/A		#N/A	#N/A
XM_018986561.1	separase	#N/A		#N/A	#N/A		#N/A	#N/A		#N/A	#N/A
XM_018986582.1	diphthamide biosynthesis protein 1	#N/A		#N/A	#N/A		#N/A	#N/A		#N/A	#N/A
XM_018986599.1	uncharacterized LOC109007073	#N/A		#N/A	#N/A		#N/A	#N/A		#N/A	#N/A
XM_018986486.1	ferredoxin-A-like	#N/A		#N/A	#N/A		#N/A	#N/A		#N/A	#N/A
XM_018986439.1	potassium channel AKT2/3-like	#N/A		#N/A	#N/A		#N/A	#N/A		#N/A	#N/A
XM_018986508.1	cytochrome P450 81E8-like	#N/A		#N/A	#N/A		#N/A	#N/A		#N/A	#N/A
XM_018986514.1	kinetochore protein Nuf2	#N/A		#N/A	#N/A		#N/A	#N/A		#N/A	#N/A
XM_018986539.1	E3 ubiquitin-protein ligase RING1-like	#N/A		#N/A	#N/A		#N/A	#N/A		#N/A	#N/A
XM_018986459.1	NAC domain-containing protein 104	#N/A		#N/A	#N/A		#N/A	#N/A		#N/A	#N/A
XM_018986609.1	uncharacterized LOC109007080	#N/A		#N/A	#N/A		#N/A	#N/A		#N/A	#N/A
XM_018986623.1	probable protein phosphatase 2C 71	#N/A		#N/A	#N/A		#N/A	#N/A		#N/A	#N/A
XM_018986686.1	TMV resistance protein N-like	TNL		#N/A	#N/A		#N/A	#N/A		#N/A	#N/A
XR_001998746.1	#N/A	#N/A		#N/A	#N/A		#N/A	#N/A		#N/A	#N/A
XR_001998750.1	#N/A	#N/A		#N/A	#N/A		#N/A	#N/A		#N/A	#N/A
XM_018986794.1	uncharacterized LOC109007218	#N/A		#N/A	#N/A		#N/A	#N/A		#N/A	#N/A
XM_018986798.1	uncharacterized LOC109007219	#N/A		#N/A	#N/A		#N/A	#N/A		#N/A	#N/A
XM_018986796.1	uncharacterized LOC109007219	#N/A		#N/A	#N/A		#N/A	#N/A		#N/A	#N/A
XM_018986837.1	zinc finger CCCH domain-containing protein 41	#N/A		#N/A	#N/A		#N/A	#N/A		#N/A	#N/A
XM_018986841.1	altered inheritance of mitochondria protein 3	#N/A		#N/A	#N/A		#N/A	#N/A		#N/A	#N/A
XM_018986844.1	cysteine-rich receptor-like protein kinase 42	KIN		#N/A	#N/A		#N/A	#N/A		#N/A	#N/A
XM_018986863.1	ubiquitin-like-conjugating enzyme ATG10	#N/A		#N/A	#N/A		#N/A	#N/A		#N/A	#N/A
XM_018986861.1	ubiquitin-like-conjugating enzyme ATG10	#N/A		#N/A	#N/A		#N/A	#N/A		#N/A	#N/A
XM_018986858.1	ubiquitin-like-conjugating enzyme ATG10	#N/A		#N/A	#N/A		#N/A	#N/A		#N/A	#N/A
XM_018986887.1	uncharacterized LOC109007277	#N/A		#N/A	#N/A		#N/A	#N/A		#N/A	#N/A
XM_018986884.1	pentatricopeptide repeat-containing protein At4g14820	#N/A		#N/A	#N/A		#N/A	#N/A		#N/A	#N/A
XM_018986957.1	1-aminocyclopropane-1-carboxylate synthase 3-like	#N/A		#N/A	#N/A		#N/A	#N/A		#N/A	#N/A
XR_001998763.1	#N/A	#N/A		#N/A	#N/A		#N/A	#N/A		#N/A	#N/A
XM_018986976.1	rho GTPase-activating protein 7-like	#N/A		#N/A	#N/A		#N/A	#N/A		#N/A	#N/A
XM_018986965.1	3'-5' exoribonuclease 1-like	#N/A		#N/A	#N/A		#N/A	#N/A		#N/A	#N/A
XM_018987084.1	type I inositol polyphosphate 5-phosphatase 2-like	#N/A		#N/A	#N/A		#N/A	#N/A		#N/A	#N/A
XM_018987092.1	protein DETOXIFICATION 24-like	#N/A		#N/A	#N/A		#N/A	#N/A		#N/A	#N/A
XM_018987117.1	phosphoinositide phosphatase SAC6-like	#N/A		#N/A	#N/A		#N/A	#N/A		#N/A	#N/A
XM_018987198.1	uncharacterized LOC109007512	#N/A		#N/A	#N/A		#N/A	#N/A		#N/A	#N/A
XR_001998798.1	#N/A	#N/A		#N/A	#N/A		#N/A	#N/A		#N/A	#N/A
XM_018987277.1	uncharacterized LOC109007561	#N/A		#N/A	#N/A		#N/A	#N/A		#N/A	#N/A
XM_018987329.1	uncharacterized LOC109007582	#N/A		#N/A	#N/A		#N/A	#N/A		#N/A	#N/A
XM_018987171.1	benzyl alcohol O-benzoyltransferase-like	#N/A		#N/A	#N/A		#N/A	#N/A		#N/A	#N/A
XM_018987189.1	thaumatin-like protein 1b	#N/A		#N/A	#N/A		#N/A	#N/A		#N/A	#N/A
XM_018987271.1	RNA-binding protein 1-like	#N/A		#N/A	#N/A		#N/A	#N/A		#N/A	#N/A
XM_018987297.1	protein ABIL2-like	#N/A		#N/A	#N/A		#N/A	#N/A		#N/A	#N/A
XM_018987302.1	protein ABIL2-like	#N/A		#N/A	#N/A		#N/A	#N/A		#N/A	#N/A
XM_018987296.1	protein ABIL2-like	#N/A		#N/A	#N/A		#N/A	#N/A		#N/A	#N/A
XM_018987310.1	protein IQ-DOMAIN 1-like	#N/A		#N/A	#N/A		#N/A	#N/A		#N/A	#N/A
XM_018987357.1	haloacid dehalogenase-like hydrolase domain-containing protein At4g39970	#N/A		#N/A	#N/A		#N/A	#N/A		#N/A	#N/A
XM_018987390.1	uncharacterized LOC109007630	#N/A		#N/A	#N/A		#N/A	#N/A		#N/A	#N/A
XM_018987381.1	ADP-ribosylation factor-related protein 1-like	#N/A		#N/A	#N/A		#N/A	#N/A		#N/A	#N/A
XR_001998812.1	#N/A	#N/A		#N/A	#N/A		#N/A	#N/A		#N/A	#N/A
XM_018987469.1	rho GTPase-activating protein 2	#N/A		#N/A	#N/A		#N/A	#N/A		#N/A	#N/A
XM_018987506.1	DEAD-box ATP-dependent RNA helicase 42-like	#N/A		#N/A	#N/A		#N/A	#N/A		#N/A	#N/A
XM_018987510.1	protein PIN-LIKES 3-like	#N/A		#N/A	#N/A		#N/A	#N/A		#N/A	#N/A
XM_018987554.1	histone deacetylase 19-like	#N/A		#N/A	#N/A		#N/A	#N/A		#N/A	#N/A
XM_018987618.1	uncharacterized LOC109007778	#N/A		#N/A	#N/A		#N/A	#N/A		#N/A	#N/A
XM_018987617.1	uncharacterized LOC109007778	#N/A		#N/A	#N/A		#N/A	#N/A		#N/A	#N/A
XM_018987504.1	AT-rich interactive domain-containing protein 6	#N/A		#N/A	#N/A		#N/A	#N/A		#N/A	#N/A
XR_001998846.1	#N/A	#N/A		#N/A	#N/A		#N/A	#N/A		#N/A	#N/A
XR_001998851.1	#N/A	#N/A		#N/A	#N/A		#N/A	#N/A		#N/A	#N/A
XM_018987594.1	uncharacterized protein C24B11.05-like	#N/A		#N/A	#N/A		#N/A	#N/A		#N/A	#N/A
XM_018987626.1	ABC transporter B family member 21-like	#N/A		#N/A	#N/A		#N/A	#N/A		#N/A	#N/A
XR_001998861.1	#N/A	#N/A		#N/A	#N/A		#N/A	#N/A		#N/A	#N/A
XM_018987707.1	VHS domain-containing protein At3g16270	#N/A		#N/A	#N/A		#N/A	#N/A		#N/A	#N/A
XM_018987674.1	probable LRR receptor-like serine/threonine-protein kinase At1g05700	RLK		#N/A	#N/A		#N/A	#N/A		#N/A	#N/A
XM_018987750.1	probable LRR receptor-like serine/threonine-protein kinase At1g05700	RLK		#N/A	#N/A		#N/A	#N/A		#N/A	#N/A
XM_018987670.1	putative leucine-rich repeat receptor-like serine/threonine-protein kinase At2g19230	RLK		#N/A	#N/A		#N/A	#N/A		#N/A	#N/A
XM_018987835.1	dehydrodolichyl diphosphate synthase 6-like	#N/A		#N/A	#N/A		#N/A	#N/A		#N/A	#N/A
XM_018987854.1	uncharacterized LOC109007943	#N/A		#N/A	#N/A		#N/A	#N/A		#N/A	#N/A
XM_018987862.1	protein ZINC INDUCED FACILITATOR 1-like	#N/A		#N/A	#N/A		#N/A	#N/A		#N/A	#N/A
XM_018987923.1	nuclear cap-binding protein subunit 2-like	#N/A		#N/A	#N/A		#N/A	#N/A		#N/A	#N/A
XR_001998881.1	#N/A	#N/A		#N/A	#N/A		#N/A	#N/A		#N/A	#N/A
XR_001998886.1	#N/A	#N/A		#N/A	#N/A		#N/A	#N/A		#N/A	#N/A
XM_018987912.1	transcription activator GLK1-like	#N/A		#N/A	#N/A		#N/A	#N/A		#N/A	#N/A
XM_018987932.1	MLO protein homolog 1-like	#N/A		#N/A	#N/A		#N/A	#N/A		#N/A	#N/A
XM_018987965.1	protein ECERIFERUM 1-like	#N/A		#N/A	#N/A		#N/A	#N/A		#N/A	#N/A
XM_018987966.1	protein ECERIFERUM 1-like	#N/A		#N/A	#N/A		#N/A	#N/A		#N/A	#N/A
XM_018987969.1	dynamin-related protein 1E-like	#N/A		#N/A	#N/A		#N/A	#N/A		#N/A	#N/A
XM_018988030.1	probable linoleate 9S-lipoxygenase 5	#N/A		#N/A	#N/A		#N/A	#N/A		#N/A	#N/A
XM_018988032.1	DNA polymerase zeta catalytic subunit	#N/A		#N/A	#N/A		#N/A	#N/A		#N/A	#N/A
XM_018988080.1	uncharacterized LOC109008102	#N/A		#N/A	#N/A		#N/A	#N/A		#N/A	#N/A
XM_018988073.1	protein EMSY-LIKE 3-like	#N/A		#N/A	#N/A		#N/A	#N/A		#N/A	#N/A
XM_018988082.1	CDK5RAP3-like protein	#N/A		#N/A	#N/A		#N/A	#N/A		#N/A	#N/A
XM_018988132.1	uncharacterized LOC109008141	#N/A		#N/A	#N/A		#N/A	#N/A		#N/A	#N/A
XM_018988140.1	random slug protein 5-like	#N/A		#N/A	#N/A		#N/A	#N/A		#N/A	#N/A
XM_018988169.1	UDP-N-acetylglucosamine transferase subunit ALG13 homolog	#N/A		#N/A	#N/A		#N/A	#N/A		#N/A	#N/A
XM_018988168.1	UDP-N-acetylglucosamine transferase subunit ALG13 homolog	#N/A		#N/A	#N/A		#N/A	#N/A		#N/A	#N/A
XM_018988192.1	transmembrane protein 230-like	#N/A		#N/A	#N/A		#N/A	#N/A		#N/A	#N/A
XM_018988190.1	transmembrane protein 230-like	#N/A		#N/A	#N/A		#N/A	#N/A		#N/A	#N/A
XM_018988189.1	transmembrane protein 230-like	#N/A		#N/A	#N/A		#N/A	#N/A		#N/A	#N/A
XM_018988199.1	uncharacterized LOC109008186	#N/A		#N/A	#N/A		#N/A	#N/A		#N/A	#N/A
XM_018988262.1	uncharacterized LOC109008246	#N/A		#N/A	#N/A		#N/A	#N/A		#N/A	#N/A
XM_018988294.1	V-type proton ATPase subunit a3-like	#N/A		#N/A	#N/A		#N/A	#N/A		#N/A	#N/A
XM_018988324.1	uncharacterized LOC109008291	#N/A		#N/A	#N/A		#N/A	#N/A		#N/A	#N/A
XM_018988326.1	uncharacterized LOC109008291	#N/A		#N/A	#N/A		#N/A	#N/A		#N/A	#N/A
XM_018988323.1	uncharacterized LOC109008291	#N/A		#N/A	#N/A		#N/A	#N/A		#N/A	#N/A
XM_018988346.1	DEAD-box ATP-dependent RNA helicase 53-like	#N/A		#N/A	#N/A		#N/A	#N/A		#N/A	#N/A
XM_018988368.1	DEAD-box ATP-dependent RNA helicase 5	#N/A		#N/A	#N/A		#N/A	#N/A		#N/A	#N/A
XR_001998927.1	#N/A	#N/A		#N/A	#N/A		#N/A	#N/A		#N/A	#N/A
XR_001998928.1	#N/A	#N/A		#N/A	#N/A		#N/A	#N/A		#N/A	#N/A
XM_018988372.1	uncharacterized LOC109008321	#N/A		#N/A	#N/A		#N/A	#N/A		#N/A	#N/A
XM_018988371.1	uncharacterized LOC109008321	#N/A		#N/A	#N/A		#N/A	#N/A		#N/A	#N/A
XM_018988395.1	zinc finger protein CONSTANS-LIKE 15-like	#N/A		#N/A	#N/A		#N/A	#N/A		#N/A	#N/A
XM_018988436.1	myb family transcription factor EFM-like	#N/A		#N/A	#N/A		#N/A	#N/A		#N/A	#N/A
XM_018988469.1	folylpolyglutamate synthase-like	#N/A		#N/A	#N/A		#N/A	#N/A		#N/A	#N/A
XR_001998934.1	#N/A	#N/A		#N/A	#N/A		#N/A	#N/A		#N/A	#N/A
XM_018988502.1	crocetin glucosyltransferase, chloroplastic-like	#N/A		#N/A	#N/A		#N/A	#N/A		#N/A	#N/A
XM_018988490.1	cold and drought-regulated protein CORA-like	#N/A		#N/A	#N/A		#N/A	#N/A		#N/A	#N/A
XM_018988491.1	uncharacterized LOC109008409	#N/A		#N/A	#N/A		#N/A	#N/A		#N/A	#N/A
XM_018988558.1	E3 ubiquitin-protein ligase UPL7	#N/A		#N/A	#N/A		#N/A	#N/A		#N/A	#N/A
XM_018988574.1	RNA-binding protein 38-like	#N/A		#N/A	#N/A		#N/A	#N/A		#N/A	#N/A
XM_018988582.1	7-deoxyloganetin glucosyltransferase-like	#N/A		#N/A	#N/A		#N/A	#N/A		#N/A	#N/A
XM_018988613.1	ankyrin repeat-containing protein NPR4-like	#N/A		#N/A	#N/A		#N/A	#N/A		#N/A	#N/A
XM_018988671.1	disease resistance protein At4g27190-like	CN		#N/A	#N/A		#N/A	#N/A		#N/A	#N/A
XM_018988727.1	protein FIZZY-RELATED 3-like	#N/A		#N/A	#N/A		#N/A	#N/A		#N/A	#N/A
XM_018988723.1	actin-related protein 5-like	#N/A		#N/A	#N/A		#N/A	#N/A		#N/A	#N/A
XR_001998956.1	#N/A	#N/A		#N/A	#N/A		#N/A	#N/A		#N/A	#N/A
XM_018988780.1	ATPase 9, plasma membrane-type	#N/A		#N/A	#N/A		#N/A	#N/A		#N/A	#N/A
XM_018988805.1	E3 ubiquitin-protein ligase At1g63170-like	#N/A		#N/A	#N/A		#N/A	#N/A		#N/A	#N/A
XM_018988836.1	protein MON2 homolog	#N/A		#N/A	#N/A		#N/A	#N/A		#N/A	#N/A
XR_001998981.1	#N/A	#N/A		#N/A	#N/A		#N/A	#N/A		#N/A	#N/A
XM_018988920.1	agamous-like MADS-box protein AGL15	#N/A		#N/A	#N/A		#N/A	#N/A		#N/A	#N/A
XM_018988943.1	INO80 complex subunit D-like	#N/A		#N/A	#N/A		#N/A	#N/A		#N/A	#N/A
XM_018988949.1	zinc finger HIT domain-containing protein 2	#N/A		#N/A	#N/A		#N/A	#N/A		#N/A	#N/A
XM_018988981.1	serine/threonine-protein kinase D6PKL1-like	KIN		#N/A	#N/A		#N/A	#N/A		#N/A	#N/A
XM_018989072.1	internal alternative NAD(P)H-ubiquinone oxidoreductase A1, mitochondrial-like	#N/A		#N/A	#N/A		#N/A	#N/A		#N/A	#N/A
XM_018989071.1	internal alternative NAD(P)H-ubiquinone oxidoreductase A1, mitochondrial-like	#N/A		#N/A	#N/A		#N/A	#N/A		#N/A	#N/A
XM_018989108.1	pollen-specific protein SF21-like	#N/A		#N/A	#N/A		#N/A	#N/A		#N/A	#N/A
XM_018989213.1	thioredoxin H2	#N/A		#N/A	#N/A		#N/A	#N/A		#N/A	#N/A
XM_018989173.1	GDP-mannose transporter GONST1-like	#N/A		#N/A	#N/A		#N/A	#N/A		#N/A	#N/A
XM_018989180.1	mitogen-activated protein kinase kinase kinase YODA-like	#N/A		#N/A	#N/A		#N/A	#N/A		#N/A	#N/A
XM_018989188.1	NAC domain-containing protein 82-like	#N/A		#N/A	#N/A		#N/A	#N/A		#N/A	#N/A
XM_018989221.1	inositol hexakisphosphate and diphosphoinositol-pentakisphosphate kinase-like	#N/A		#N/A	#N/A		#N/A	#N/A		#N/A	#N/A
XM_018989253.1	peptidyl-prolyl cis-trans isomerase PASTICCINO1-like	#N/A		#N/A	#N/A		#N/A	#N/A		#N/A	#N/A
XM_018989345.1	ruvB-like protein 1	#N/A		#N/A	#N/A		#N/A	#N/A		#N/A	#N/A
XM_018989344.1	ruvB-like protein 1	#N/A		#N/A	#N/A		#N/A	#N/A		#N/A	#N/A
XM_018989360.1	aldehyde dehydrogenase family 7 member A1	#N/A		#N/A	#N/A		#N/A	#N/A		#N/A	#N/A
XM_018989370.1	trihelix transcription factor GTL1-like	#N/A		#N/A	#N/A		#N/A	#N/A		#N/A	#N/A
XR_001999005.1	#N/A	#N/A		#N/A	#N/A		#N/A	#N/A		#N/A	#N/A
XM_018989444.1	transcription factor SPATULA-like	#N/A		#N/A	#N/A		#N/A	#N/A		#N/A	#N/A
XM_018989462.1	floral homeotic protein APETALA 2	#N/A		#N/A	#N/A		#N/A	#N/A		#N/A	#N/A
XM_018989474.1	tRNA-dihydrouridine(16/17) synthase [NAD(P)(+)]-like	#N/A		#N/A	#N/A		#N/A	#N/A		#N/A	#N/A
XM_018989551.1	golgin candidate 3-like	#N/A		#N/A	#N/A		#N/A	#N/A		#N/A	#N/A
XM_018989550.1	golgin candidate 3-like	#N/A		#N/A	#N/A		#N/A	#N/A		#N/A	#N/A
XM_018989574.1	50S ribosomal protein L13-like	#N/A		#N/A	#N/A		#N/A	#N/A		#N/A	#N/A
XM_018989672.1	glutathione S-transferase U10-like	#N/A		#N/A	#N/A		#N/A	#N/A		#N/A	#N/A
XM_018989688.1	uncharacterized LOC109009260	#N/A		#N/A	#N/A		#N/A	#N/A		#N/A	#N/A
XM_018989709.1	methyltransferase-like protein 7A	#N/A		#N/A	#N/A		#N/A	#N/A		#N/A	#N/A
XM_018989723.1	NAC transcription factor 29-like	#N/A		#N/A	#N/A		#N/A	#N/A		#N/A	#N/A
XR_001999024.1	#N/A	#N/A		#N/A	#N/A		#N/A	#N/A		#N/A	#N/A
XM_018989728.1	probable nucleolar protein 5-2	#N/A		#N/A	#N/A		#N/A	#N/A		#N/A	#N/A
XM_018989730.1	double-stranded RNA-binding protein 2-like	#N/A		#N/A	#N/A		#N/A	#N/A		#N/A	#N/A
XM_018989735.1	4-hydroxy-tetrahydrodipicolinate reductase 2, chloroplastic-like	#N/A		#N/A	#N/A		#N/A	#N/A		#N/A	#N/A
XR_001999026.1	#N/A	#N/A		#N/A	#N/A		#N/A	#N/A		#N/A	#N/A
XM_018989757.1	60S ribosomal protein L13-1	#N/A		#N/A	#N/A		#N/A	#N/A		#N/A	#N/A
XM_018989763.1	uncharacterized LOC109009320	#N/A		#N/A	#N/A		#N/A	#N/A		#N/A	#N/A
XM_018989787.1	aldehyde oxidase GLOX	#N/A		#N/A	#N/A		#N/A	#N/A		#N/A	#N/A
XM_018989807.1	pleiotropic drug resistance protein 3-like	#N/A		#N/A	#N/A		#N/A	#N/A		#N/A	#N/A
XM_018989805.1	pleiotropic drug resistance protein 3-like	#N/A		#N/A	#N/A		#N/A	#N/A		#N/A	#N/A
XM_018989804.1	pleiotropic drug resistance protein 3-like	#N/A		#N/A	#N/A		#N/A	#N/A		#N/A	#N/A
XM_018989836.1	trihelix transcription factor PTL-like	#N/A		#N/A	#N/A		#N/A	#N/A		#N/A	#N/A
XM_018989842.1	(+)-neomenthol dehydrogenase-like	#N/A		#N/A	#N/A		#N/A	#N/A		#N/A	#N/A
XM_018989841.1	(+)-neomenthol dehydrogenase-like	#N/A		#N/A	#N/A		#N/A	#N/A		#N/A	#N/A
XM_018989924.1	uncharacterized LOC109009461	#N/A		#N/A	#N/A		#N/A	#N/A		#N/A	#N/A
XM_018989941.1	protein SAWADEE HOMEODOMAIN HOMOLOG 1-like	#N/A		#N/A	#N/A		#N/A	#N/A		#N/A	#N/A
XM_018989999.1	protein tesmin/TSO1-like CXC 5	#N/A		#N/A	#N/A		#N/A	#N/A		#N/A	#N/A
XM_018990024.1	rhomboid-like protein 11, chloroplastic	#N/A		#N/A	#N/A		#N/A	#N/A		#N/A	#N/A
XM_018990033.1	BURP domain protein RD22	#N/A		#N/A	#N/A		#N/A	#N/A		#N/A	#N/A
XR_001999073.1	#N/A	#N/A		#N/A	#N/A		#N/A	#N/A		#N/A	#N/A
XM_018990071.1	uncharacterized LOC109009552	#N/A		#N/A	#N/A		#N/A	#N/A		#N/A	#N/A
XM_018990110.1	cytoplasmic 60S subunit biogenesis factor REI1 homolog 1	#N/A		#N/A	#N/A		#N/A	#N/A		#N/A	#N/A
XM_018990128.1	pentatricopeptide repeat-containing protein At5g24830	#N/A		#N/A	#N/A		#N/A	#N/A		#N/A	#N/A
XM_018990198.1	pentatricopeptide repeat-containing protein At1g09900-like	#N/A		#N/A	#N/A		#N/A	#N/A		#N/A	#N/A
XM_018989938.1	casein kinase 1-like protein HD16	#N/A		#N/A	#N/A		#N/A	#N/A		#N/A	#N/A
XM_018989959.1	uncharacterized LOC109009486	#N/A		#N/A	#N/A		#N/A	#N/A		#N/A	#N/A
XM_018989980.1	tocopherol cyclase, chloroplastic-like	#N/A		#N/A	#N/A		#N/A	#N/A		#N/A	#N/A
XM_018990021.1	signal peptide peptidase-like	#N/A		#N/A	#N/A		#N/A	#N/A		#N/A	#N/A
XM_018990020.1	signal peptide peptidase-like	#N/A		#N/A	#N/A		#N/A	#N/A		#N/A	#N/A
XM_018990034.1	helicase and polymerase-containing protein TEBICHI	#N/A		#N/A	#N/A		#N/A	#N/A		#N/A	#N/A
XM_018990043.1	two-on-two hemoglobin-3-like	#N/A		#N/A	#N/A		#N/A	#N/A		#N/A	#N/A
XM_018990077.1	serine/arginine-rich splicing factor RSZ22-like	#N/A		#N/A	#N/A		#N/A	#N/A		#N/A	#N/A
XM_018990078.1	centrosomal protein of 290 kDa	#N/A		#N/A	#N/A		#N/A	#N/A		#N/A	#N/A
XM_018990203.1	uncharacterized LOC109009624	#N/A		#N/A	#N/A		#N/A	#N/A		#N/A	#N/A
XM_018990178.1	uncharacterized LOC109009615	#N/A		#N/A	#N/A		#N/A	#N/A		#N/A	#N/A
XM_018990258.1	protein REVERSION-TO-ETHYLENE SENSITIVITY1	#N/A		#N/A	#N/A		#N/A	#N/A		#N/A	#N/A
XM_018990250.1	transcription factor MYB1R1-like	#N/A		#N/A	#N/A		#N/A	#N/A		#N/A	#N/A
XM_018990277.1	ADP-ribosylation factor-like protein 8A	#N/A		#N/A	#N/A		#N/A	#N/A		#N/A	#N/A
XM_018990305.1	DNA-damage-repair/toleration protein DRT102-like	#N/A		#N/A	#N/A		#N/A	#N/A		#N/A	#N/A
XM_018990323.1	floricaula/leafy homolog	#N/A		#N/A	#N/A		#N/A	#N/A		#N/A	#N/A
XM_018990348.1	probable linoleate 9S-lipoxygenase 5	#N/A		#N/A	#N/A		#N/A	#N/A		#N/A	#N/A
XM_018990369.1	coatomer subunit beta'-2-like	#N/A		#N/A	#N/A		#N/A	#N/A		#N/A	#N/A
XR_001999107.1	#N/A	#N/A		#N/A	#N/A		#N/A	#N/A		#N/A	#N/A
XM_018990378.1	uncharacterized mitochondrial protein AtMg00820-like	#N/A		#N/A	#N/A		#N/A	#N/A		#N/A	#N/A
XM_018990387.1	protein arginine N-methyltransferase PRMT10-like	#N/A		#N/A	#N/A		#N/A	#N/A		#N/A	#N/A
XM_018990380.1	cytochrome P450 734A1-like	#N/A		#N/A	#N/A		#N/A	#N/A		#N/A	#N/A
XM_018990403.1	cyclin-L1-1-like	#N/A		#N/A	#N/A		#N/A	#N/A		#N/A	#N/A
XM_018990420.1	probable C-terminal domain small phosphatase	#N/A		#N/A	#N/A		#N/A	#N/A		#N/A	#N/A
XM_018990438.1	TMV resistance protein N-like	RLP		#N/A	#N/A		#N/A	#N/A		#N/A	#N/A
XM_018990446.1	protein DA1-like	#N/A		#N/A	#N/A		#N/A	#N/A		#N/A	#N/A
XM_018990470.1	60S acidic ribosomal protein P0-like	#N/A		#N/A	#N/A		#N/A	#N/A		#N/A	#N/A
XM_018990468.1	vacuolar cation/proton exchanger 3-like	#N/A		#N/A	#N/A		#N/A	#N/A		#N/A	#N/A
XM_018990506.1	diphosphomevalonate decarboxylase MVD2-like	#N/A		#N/A	#N/A		#N/A	#N/A		#N/A	#N/A
XR_001999122.1	#N/A	#N/A		#N/A	#N/A		#N/A	#N/A		#N/A	#N/A
XM_018990549.1	tobamovirus multiplication protein 1-like	#N/A		#N/A	#N/A		#N/A	#N/A		#N/A	#N/A
XM_018990643.1	mitogen-activated protein kinase kinase 2-like	KIN		#N/A	#N/A		#N/A	#N/A		#N/A	#N/A
XM_018990618.1	blue copper protein-like	#N/A		#N/A	#N/A		#N/A	#N/A		#N/A	#N/A
XR_001999139.1	#N/A	#N/A		#N/A	#N/A		#N/A	#N/A		#N/A	#N/A
XM_018990677.1	cellulose synthase A catalytic subunit 6 [UDP-forming]-like	#N/A		#N/A	#N/A		#N/A	#N/A		#N/A	#N/A
XM_018990725.1	ultraviolet-B receptor UVR8-like	#N/A		#N/A	#N/A		#N/A	#N/A		#N/A	#N/A
XM_018990722.1	transcription factor bHLH155-like	#N/A		#N/A	#N/A		#N/A	#N/A		#N/A	#N/A
XM_018990851.1	dihydroflavonol-4-reductase-like	#N/A		#N/A	#N/A		#N/A	#N/A		#N/A	#N/A
XM_018990923.1	uncharacterized LOC109010176	#N/A		#N/A	#N/A		#N/A	#N/A		#N/A	#N/A
XR_001999166.1	#N/A	#N/A		#N/A	#N/A		#N/A	#N/A		#N/A	#N/A
XM_018990948.1	aspartyl protease family protein At5g10770-like	#N/A		#N/A	#N/A		#N/A	#N/A		#N/A	#N/A
XR_001999179.1	#N/A	#N/A		#N/A	#N/A		#N/A	#N/A		#N/A	#N/A
XM_018990990.1	extra-large guanine nucleotide-binding protein 1-like	#N/A		#N/A	#N/A		#N/A	#N/A		#N/A	#N/A
XM_018990989.1	extra-large guanine nucleotide-binding protein 1-like	#N/A		#N/A	#N/A		#N/A	#N/A		#N/A	#N/A
XM_018991118.1	LOB domain-containing protein 18	#N/A		#N/A	#N/A		#N/A	#N/A		#N/A	#N/A
XM_018991092.1	protein MIZU-KUSSEI 1-like	#N/A		#N/A	#N/A		#N/A	#N/A		#N/A	#N/A
XM_018991104.1	uroporphyrinogen-III synthase, chloroplastic-like	#N/A		#N/A	#N/A		#N/A	#N/A		#N/A	#N/A
XR_001999200.1	#N/A	#N/A		#N/A	#N/A		#N/A	#N/A		#N/A	#N/A
XR_001999204.1	#N/A	#N/A		#N/A	#N/A		#N/A	#N/A		#N/A	#N/A
XM_018991183.1	protein DEFECTIVE IN MERISTEM SILENCING 3-like	#N/A		#N/A	#N/A		#N/A	#N/A		#N/A	#N/A
XM_018991245.1	AP2-like ethylene-responsive transcription factor At1g16060	#N/A		#N/A	#N/A		#N/A	#N/A		#N/A	#N/A
XM_018991284.1	ABC transporter B family member 13-like	#N/A		#N/A	#N/A		#N/A	#N/A		#N/A	#N/A
XM_018991361.1	2-hydroxyisoflavanone dehydratase-like	#N/A		#N/A	#N/A		#N/A	#N/A		#N/A	#N/A
XM_018991339.1	dual specificity protein phosphatase 1-like	#N/A		#N/A	#N/A		#N/A	#N/A		#N/A	#N/A
XM_018991351.1	uncharacterized LOC109010492	#N/A		#N/A	#N/A		#N/A	#N/A		#N/A	#N/A
XM_018991332.1	stem-specific protein TSJT1-like	#N/A		#N/A	#N/A		#N/A	#N/A		#N/A	#N/A
XM_018991341.1	probable E3 ubiquitin-protein ligase LUL4	#N/A		#N/A	#N/A		#N/A	#N/A		#N/A	#N/A
XM_018991372.1	zinc finger BED domain-containing protein DAYSLEEPER	#N/A		#N/A	#N/A		#N/A	#N/A		#N/A	#N/A
XM_018991392.1	uncharacterized LOC109010525	#N/A		#N/A	#N/A		#N/A	#N/A		#N/A	#N/A
XM_018991407.1	calcium load-activated calcium channel-like	#N/A		#N/A	#N/A		#N/A	#N/A		#N/A	#N/A
XM_018991420.1	uncharacterized LOC109010556	#N/A		#N/A	#N/A		#N/A	#N/A		#N/A	#N/A
XM_018991421.1	TMV resistance protein N-like	TNL		#N/A	#N/A		#N/A	#N/A		#N/A	#N/A
XM_018991438.1	calcium-transporting ATPase 4, plasma membrane-type-like	#N/A		#N/A	#N/A		#N/A	#N/A		#N/A	#N/A
XM_018991454.1	putative disease resistance protein At3g14460	CNL		#N/A	#N/A		#N/A	#N/A		#N/A	#N/A
XM_018991481.1	zinc finger CCCH domain-containing protein 19-like	#N/A		#N/A	#N/A		#N/A	#N/A		#N/A	#N/A
XM_018991515.1	probable aquaporin NIP5-1	#N/A		#N/A	#N/A		#N/A	#N/A		#N/A	#N/A
XM_018991511.1	ubiquinol oxidase 2, mitochondrial-like	#N/A		#N/A	#N/A		#N/A	#N/A		#N/A	#N/A
XM_018991531.1	cinnamoyl-CoA reductase 1-like	#N/A		#N/A	#N/A		#N/A	#N/A		#N/A	#N/A
XM_018991528.1	coiled-coil domain-containing protein 94 homolog	#N/A		#N/A	#N/A		#N/A	#N/A		#N/A	#N/A
XM_018991548.1	transcription repressor KAN1-like	#N/A		#N/A	#N/A		#N/A	#N/A		#N/A	#N/A
XM_018991576.1	uncharacterized LOC109010681	#N/A		#N/A	#N/A		#N/A	#N/A		#N/A	#N/A
XM_018991590.1	zinc finger CCCH domain-containing protein 44-like	#N/A		#N/A	#N/A		#N/A	#N/A		#N/A	#N/A
XM_018991609.1	plastid division protein PDV2-like	#N/A		#N/A	#N/A		#N/A	#N/A		#N/A	#N/A
XM_018991685.1	peroxidase 40-like	#N/A		#N/A	#N/A		#N/A	#N/A		#N/A	#N/A
XM_018991699.1	protein REDUCED WALL ACETYLATION 2-like	#N/A		#N/A	#N/A		#N/A	#N/A		#N/A	#N/A
XM_018991691.1	cell wall / vacuolar inhibitor of fructosidase 1-like	#N/A		#N/A	#N/A		#N/A	#N/A		#N/A	#N/A
XM_018991723.1	60S ribosomal protein L7-4-like	#N/A		#N/A	#N/A		#N/A	#N/A		#N/A	#N/A
XM_018991722.1	suppressor protein SRP40-like	#N/A		#N/A	#N/A		#N/A	#N/A		#N/A	#N/A
XM_018991881.1	uncharacterized LOC109010916	#N/A		#N/A	#N/A		#N/A	#N/A		#N/A	#N/A
XM_018991936.1	uncharacterized LOC109010954	#N/A		#N/A	#N/A		#N/A	#N/A		#N/A	#N/A
XM_018991882.1	protein HUA2-LIKE 2	#N/A		#N/A	#N/A		#N/A	#N/A		#N/A	#N/A
XM_018992004.1	AP2-like ethylene-responsive transcription factor At1g16060	#N/A		#N/A	#N/A		#N/A	#N/A		#N/A	#N/A
XM_018991987.1	magnesium transporter MRS2-1	#N/A		#N/A	#N/A		#N/A	#N/A		#N/A	#N/A
XM_018992044.1	ubiquitin-related modifier 1 homolog 2-like	#N/A		#N/A	#N/A		#N/A	#N/A		#N/A	#N/A
XM_018992056.1	AP2-like ethylene-responsive transcription factor At1g16060	#N/A		#N/A	#N/A		#N/A	#N/A		#N/A	#N/A
XM_018992043.1	peroxisome biogenesis protein 16-like	#N/A		#N/A	#N/A		#N/A	#N/A		#N/A	#N/A
XR_001999298.1	#N/A	#N/A		#N/A	#N/A		#N/A	#N/A		#N/A	#N/A
XR_001999302.1	#N/A	#N/A		#N/A	#N/A		#N/A	#N/A		#N/A	#N/A
XM_018992132.1	uncharacterized LOC109011077	#N/A		#N/A	#N/A		#N/A	#N/A		#N/A	#N/A
XM_018992131.1	uncharacterized LOC109011077	#N/A		#N/A	#N/A		#N/A	#N/A		#N/A	#N/A
XM_018992102.1	transcription factor TCP2-like	#N/A		#N/A	#N/A		#N/A	#N/A		#N/A	#N/A
XM_018992095.1	transcription factor TCP2-like	#N/A		#N/A	#N/A		#N/A	#N/A		#N/A	#N/A
XM_018992110.1	DEAD-box ATP-dependent RNA helicase 1	#N/A		#N/A	#N/A		#N/A	#N/A		#N/A	#N/A
XM_018992111.1	DEAD-box ATP-dependent RNA helicase 1	#N/A		#N/A	#N/A		#N/A	#N/A		#N/A	#N/A
XM_018992137.1	auxin response factor 6	#N/A		#N/A	#N/A		#N/A	#N/A		#N/A	#N/A
XM_018992178.1	uncharacterized LOC109011112	#N/A		#N/A	#N/A		#N/A	#N/A		#N/A	#N/A
XR_001999308.1	#N/A	#N/A		#N/A	#N/A		#N/A	#N/A		#N/A	#N/A
XM_018992260.1	probable E3 ubiquitin-protein ligase RHG1A	#N/A		#N/A	#N/A		#N/A	#N/A		#N/A	#N/A
XM_018992259.1	probable E3 ubiquitin-protein ligase RHG1A	#N/A		#N/A	#N/A		#N/A	#N/A		#N/A	#N/A
XM_018992246.1	zinc finger protein JACKDAW-like	#N/A		#N/A	#N/A		#N/A	#N/A		#N/A	#N/A
XM_018992305.1	BURP domain-containing protein BNM2A-like	#N/A		#N/A	#N/A		#N/A	#N/A		#N/A	#N/A
XM_018992271.1	3-ketoacyl-CoA synthase 4-like	#N/A		#N/A	#N/A		#N/A	#N/A		#N/A	#N/A
XM_018992321.1	serine/threonine-protein phosphatase 6 regulatory subunit 3-like	#N/A		#N/A	#N/A		#N/A	#N/A		#N/A	#N/A
XM_018992341.1	putative phosphatidylinositol N-acetylglucosaminyltransferase subunit C	#N/A		#N/A	#N/A		#N/A	#N/A		#N/A	#N/A
XM_018992351.1	GDSL esterase/lipase EXL3-like	#N/A		#N/A	#N/A		#N/A	#N/A		#N/A	#N/A
XM_018992369.1	uncharacterized LOC109011252	#N/A		#N/A	#N/A		#N/A	#N/A		#N/A	#N/A
XM_018992371.1	ATP-dependent zinc metalloprotease FTSH 12, chloroplastic	#N/A		#N/A	#N/A		#N/A	#N/A		#N/A	#N/A
XM_018992384.1	E3 ubiquitin ligase complex SCF subunit sconC-like	#N/A		#N/A	#N/A		#N/A	#N/A		#N/A	#N/A
XM_018992373.1	nuclear transcription factor Y subunit C-2	#N/A		#N/A	#N/A		#N/A	#N/A		#N/A	#N/A
XM_018992416.1	plant cysteine oxidase 4-like	#N/A		#N/A	#N/A		#N/A	#N/A		#N/A	#N/A
XM_018992391.1	pentatricopeptide repeat-containing protein DOT4, chloroplastic	#N/A		#N/A	#N/A		#N/A	#N/A		#N/A	#N/A
XM_018992435.1	uncharacterized LOC109011294	#N/A		#N/A	#N/A		#N/A	#N/A		#N/A	#N/A
XM_018992441.1	abscisic acid receptor PYL12-like	#N/A		#N/A	#N/A		#N/A	#N/A		#N/A	#N/A
XM_018992465.1	protein DEHYDRATION-INDUCED 19 homolog 6-like	#N/A		#N/A	#N/A		#N/A	#N/A		#N/A	#N/A
XM_018992471.1	uncharacterized LOC109011323	#N/A		#N/A	#N/A		#N/A	#N/A		#N/A	#N/A
XM_018992531.1	21 kDa protein-like	#N/A		#N/A	#N/A		#N/A	#N/A		#N/A	#N/A
XM_018992548.1	type IV inositol polyphosphate 5-phosphatase 3	#N/A		#N/A	#N/A		#N/A	#N/A		#N/A	#N/A
XM_018992545.1	type IV inositol polyphosphate 5-phosphatase 3	#N/A		#N/A	#N/A		#N/A	#N/A		#N/A	#N/A
XM_018992549.1	type IV inositol polyphosphate 5-phosphatase 3	#N/A		#N/A	#N/A		#N/A	#N/A		#N/A	#N/A
XM_018992547.1	type IV inositol polyphosphate 5-phosphatase 3	#N/A		#N/A	#N/A		#N/A	#N/A		#N/A	#N/A
XM_018992544.1	type IV inositol polyphosphate 5-phosphatase 3	#N/A		#N/A	#N/A		#N/A	#N/A		#N/A	#N/A
XM_018992556.1	dehydrogenase/reductase SDR family member 12	#N/A		#N/A	#N/A		#N/A	#N/A		#N/A	#N/A
XM_018992581.1	protein S-acyltransferase 8-like	#N/A		#N/A	#N/A		#N/A	#N/A		#N/A	#N/A
XM_018992586.1	protein LIKE COV 2-like	#N/A		#N/A	#N/A		#N/A	#N/A		#N/A	#N/A
XM_018992634.1	ubiquitin carboxyl-terminal hydrolase FAM188A-like	#N/A		#N/A	#N/A		#N/A	#N/A		#N/A	#N/A
XM_018992538.1	probable F-actin-capping protein subunit beta	#N/A		#N/A	#N/A		#N/A	#N/A		#N/A	#N/A
XM_018992558.1	probable choline kinase 1	#N/A		#N/A	#N/A		#N/A	#N/A		#N/A	#N/A
XR_001999324.1	#N/A	#N/A		#N/A	#N/A		#N/A	#N/A		#N/A	#N/A
XM_018992685.1	TMV resistance protein N-like	CTNL		#N/A	#N/A		#N/A	#N/A		#N/A	#N/A
XM_018992763.1	pentatricopeptide repeat-containing protein At2g20710, mitochondrial-like	#N/A		#N/A	#N/A		#N/A	#N/A		#N/A	#N/A
XM_018992764.1	endonuclease MutS2	#N/A		#N/A	#N/A		#N/A	#N/A		#N/A	#N/A
XM_018992793.1	uncharacterized protein At1g66480-like	#N/A		#N/A	#N/A		#N/A	#N/A		#N/A	#N/A
XM_018992808.1	alpha-farnesene synthase-like	#N/A		#N/A	#N/A		#N/A	#N/A		#N/A	#N/A
XM_018992829.1	ethylene-responsive transcription factor ERF027	#N/A		#N/A	#N/A		#N/A	#N/A		#N/A	#N/A
XR_001999345.1	#N/A	#N/A		#N/A	#N/A		#N/A	#N/A		#N/A	#N/A
XR_001999339.1	#N/A	#N/A		#N/A	#N/A		#N/A	#N/A		#N/A	#N/A
XM_018992905.1	2-alkenal reductase (NADP(+)-dependent)-like	#N/A		#N/A	#N/A		#N/A	#N/A		#N/A	#N/A
XM_018992910.1	uncharacterized LOC109011627	#N/A		#N/A	#N/A		#N/A	#N/A		#N/A	#N/A
XM_018992912.1	uncharacterized LOC109011627	#N/A		#N/A	#N/A		#N/A	#N/A		#N/A	#N/A
XM_018992922.1	cellulose synthase-like protein H1	#N/A		#N/A	#N/A		#N/A	#N/A		#N/A	#N/A
XM_018992887.1	glutamate receptor 3.4-like	#N/A		#N/A	#N/A		#N/A	#N/A		#N/A	#N/A
XM_018992883.1	glutamate receptor 3.4-like	#N/A		#N/A	#N/A		#N/A	#N/A		#N/A	#N/A
XM_018992885.1	glutamate receptor 3.4-like	#N/A		#N/A	#N/A		#N/A	#N/A		#N/A	#N/A
XM_018992881.1	glutamate receptor 3.4-like	#N/A		#N/A	#N/A		#N/A	#N/A		#N/A	#N/A
XM_018992949.1	aquaporin SIP1-1-like	#N/A		#N/A	#N/A		#N/A	#N/A		#N/A	#N/A
XM_018992932.1	serine/threonine protein phosphatase 2A 59 kDa regulatory subunit B' gamma isoform	#N/A		#N/A	#N/A		#N/A	#N/A		#N/A	#N/A
XM_018992957.1	uncharacterized LOC109011670	#N/A		#N/A	#N/A		#N/A	#N/A		#N/A	#N/A
XM_018992969.1	RNA-directed DNA polymerase homolog	#N/A		#N/A	#N/A		#N/A	#N/A		#N/A	#N/A
XR_001999383.1	#N/A	#N/A		#N/A	#N/A		#N/A	#N/A		#N/A	#N/A
XM_018993112.1	fatty acyl-CoA reductase 3-like	#N/A		#N/A	#N/A		#N/A	#N/A		#N/A	#N/A
XM_018993184.1	50S ribosomal protein L31, chloroplastic-like	#N/A		#N/A	#N/A		#N/A	#N/A		#N/A	#N/A
XR_001999387.1	#N/A	#N/A		#N/A	#N/A		#N/A	#N/A		#N/A	#N/A
XM_018993152.1	protein odr-4 homolog	#N/A		#N/A	#N/A		#N/A	#N/A		#N/A	#N/A
XM_018993250.1	protein SIEVE ELEMENT OCCLUSION B-like	#N/A		#N/A	#N/A		#N/A	#N/A		#N/A	#N/A
XM_018993309.1	lipid phosphate phosphatase delta	#N/A		#N/A	#N/A		#N/A	#N/A		#N/A	#N/A
XM_018993260.1	uncharacterized LOC109011893	#N/A		#N/A	#N/A		#N/A	#N/A		#N/A	#N/A
XM_018993341.1	E3 ubiquitin-protein ligase SINAT2-like	#N/A		#N/A	#N/A		#N/A	#N/A		#N/A	#N/A
XM_018993396.1	LEAF RUST 10 DISEASE-RESISTANCE LOCUS RECEPTOR-LIKE PROTEIN KINASE-like 2.5	KIN		#N/A	#N/A		#N/A	#N/A		#N/A	#N/A
XM_018993400.1	LEAF RUST 10 DISEASE-RESISTANCE LOCUS RECEPTOR-LIKE PROTEIN KINASE-like 2.4	KIN		#N/A	#N/A		#N/A	#N/A		#N/A	#N/A
XR_001999401.1	#N/A	#N/A		#N/A	#N/A		#N/A	#N/A		#N/A	#N/A
XM_018993463.1	syntaxin-52-like	#N/A		#N/A	#N/A		#N/A	#N/A		#N/A	#N/A
XM_018993467.1	syntaxin-52-like	#N/A		#N/A	#N/A		#N/A	#N/A		#N/A	#N/A
XM_018993471.1	glutathione S-transferase U8-like	#N/A		#N/A	#N/A		#N/A	#N/A		#N/A	#N/A
XM_018993472.1	glutathione S-transferase U8-like	#N/A		#N/A	#N/A		#N/A	#N/A		#N/A	#N/A
XM_018993488.1	BURP domain-containing protein BNM2A-like	#N/A		#N/A	#N/A		#N/A	#N/A		#N/A	#N/A
XM_018993502.1	dehydrodolichyl diphosphate synthase complex subunit NUS1	#N/A		#N/A	#N/A		#N/A	#N/A		#N/A	#N/A
XM_018993530.1	protein FAR1-RELATED SEQUENCE 4-like	#N/A		#N/A	#N/A		#N/A	#N/A		#N/A	#N/A
XM_018993556.1	probable cyclic nucleotide-gated ion channel 20, chloroplastic	#N/A		#N/A	#N/A		#N/A	#N/A		#N/A	#N/A
XR_001999408.1	#N/A	#N/A		#N/A	#N/A		#N/A	#N/A		#N/A	#N/A
XR_001999412.1	#N/A	#N/A		#N/A	#N/A		#N/A	#N/A		#N/A	#N/A
XM_018993659.1	probable glucuronosyltransferase Os04g0398600	#N/A		#N/A	#N/A		#N/A	#N/A		#N/A	#N/A
XM_018993708.1	transcription termination factor MTERF5, chloroplastic-like	#N/A		#N/A	#N/A		#N/A	#N/A		#N/A	#N/A
XM_018993783.1	miraculin-like	#N/A		#N/A	#N/A		#N/A	#N/A		#N/A	#N/A
XR_001999425.1	#N/A	#N/A		#N/A	#N/A		#N/A	#N/A		#N/A	#N/A
XM_018993803.1	sister chromatid cohesion 1 protein 3-like	#N/A		#N/A	#N/A		#N/A	#N/A		#N/A	#N/A
XM_018993839.1	probable carboxylesterase 15	#N/A		#N/A	#N/A		#N/A	#N/A		#N/A	#N/A
XM_018993842.1	GPI mannosyltransferase 1	#N/A		#N/A	#N/A		#N/A	#N/A		#N/A	#N/A
XM_018993846.1	GPI mannosyltransferase 1	#N/A		#N/A	#N/A		#N/A	#N/A		#N/A	#N/A
XM_018993957.1	zinc finger CCCH domain-containing protein 53-like	#N/A		#N/A	#N/A		#N/A	#N/A		#N/A	#N/A
XM_018993965.1	protein indeterminate-domain 7-like	#N/A		#N/A	#N/A		#N/A	#N/A		#N/A	#N/A
XM_018993989.1	mitochondrial outer membrane protein porin 2-like	#N/A		#N/A	#N/A		#N/A	#N/A		#N/A	#N/A
XM_018994003.1	dnAJ-like protein slr0093	#N/A		#N/A	#N/A		#N/A	#N/A		#N/A	#N/A
XM_018994009.1	prohibitin-1, mitochondrial	#N/A		#N/A	#N/A		#N/A	#N/A		#N/A	#N/A
XM_018994014.1	V-type proton ATPase subunit H-like	#N/A		#N/A	#N/A		#N/A	#N/A		#N/A	#N/A
XM_018994048.1	LEAF RUST 10 DISEASE-RESISTANCE LOCUS RECEPTOR-LIKE PROTEIN KINASE-like 1.4	KIN		#N/A	#N/A		#N/A	#N/A		#N/A	#N/A
XM_018994068.1	phosphatidylinositol 4-phosphate 5-kinase 1-like	#N/A		#N/A	#N/A		#N/A	#N/A		#N/A	#N/A
XM_018994076.1	uncharacterized LOC109012441	#N/A		#N/A	#N/A		#N/A	#N/A		#N/A	#N/A
XM_018994083.1	auxin response factor 17-like	#N/A		#N/A	#N/A		#N/A	#N/A		#N/A	#N/A
XM_018994158.1	cysteine--tRNA ligase 2, cytoplasmic-like	#N/A		#N/A	#N/A		#N/A	#N/A		#N/A	#N/A
XM_018994202.1	fructose-bisphosphate aldolase 3, chloroplastic-like	#N/A		#N/A	#N/A		#N/A	#N/A		#N/A	#N/A
XM_018994206.1	CDP-diacylglycerol--serine O-phosphatidyltransferase 1-like	#N/A		#N/A	#N/A		#N/A	#N/A		#N/A	#N/A
XM_018994205.1	CDP-diacylglycerol--serine O-phosphatidyltransferase 1-like	#N/A		#N/A	#N/A		#N/A	#N/A		#N/A	#N/A
XM_018994143.1	ADP-ribosylation factor 1-like 2	#N/A		#N/A	#N/A		#N/A	#N/A		#N/A	#N/A
XM_018994146.1	protein EXPORTIN 1A	#N/A		#N/A	#N/A		#N/A	#N/A		#N/A	#N/A
XM_018994218.1	uncharacterized LOC109012516	#N/A		#N/A	#N/A		#N/A	#N/A		#N/A	#N/A
XM_018994296.1	F-box/kelch-repeat protein At1g22040	#N/A		#N/A	#N/A		#N/A	#N/A		#N/A	#N/A
XM_018994359.1	heterogeneous nuclear ribonucleoprotein 1	#N/A		#N/A	#N/A		#N/A	#N/A		#N/A	#N/A
XR_001999480.1	#N/A	#N/A		#N/A	#N/A		#N/A	#N/A		#N/A	#N/A
XR_001999484.1	#N/A	#N/A		#N/A	#N/A		#N/A	#N/A		#N/A	#N/A
XR_001999479.1	#N/A	#N/A		#N/A	#N/A		#N/A	#N/A		#N/A	#N/A
XR_001999478.1	#N/A	#N/A		#N/A	#N/A		#N/A	#N/A		#N/A	#N/A
XM_018994523.1	GDSL esterase/lipase At2g04570-like	#N/A		#N/A	#N/A		#N/A	#N/A		#N/A	#N/A
XM_018994430.1	WD repeat-containing protein 26	#N/A		#N/A	#N/A		#N/A	#N/A		#N/A	#N/A
XM_018994391.1	transcription initiation factor TFIID subunit 6	#N/A		#N/A	#N/A		#N/A	#N/A		#N/A	#N/A
XM_018994398.1	7-deoxyloganetin glucosyltransferase-like	#N/A		#N/A	#N/A		#N/A	#N/A		#N/A	#N/A
XR_001999489.1	#N/A	#N/A		#N/A	#N/A		#N/A	#N/A		#N/A	#N/A
XM_018994456.1	protein UNUSUAL FLORAL ORGANS	#N/A		#N/A	#N/A		#N/A	#N/A		#N/A	#N/A
XM_018994472.1	uncharacterized LOC109012695	#N/A		#N/A	#N/A		#N/A	#N/A		#N/A	#N/A
XM_018994530.1	GDSL esterase/lipase At5g03980-like	#N/A		#N/A	#N/A		#N/A	#N/A		#N/A	#N/A
XM_018994598.1	uncharacterized LOC109012788	#N/A		#N/A	#N/A		#N/A	#N/A		#N/A	#N/A
XM_018994575.1	E3 ubiquitin-protein ligase RKP	#N/A		#N/A	#N/A		#N/A	#N/A		#N/A	#N/A
XM_018994611.1	type I inositol polyphosphate 5-phosphatase 10	#N/A		#N/A	#N/A		#N/A	#N/A		#N/A	#N/A
XM_018994840.1	uncharacterized LOC109012940	#N/A		#N/A	#N/A		#N/A	#N/A		#N/A	#N/A
XM_018994703.1	uncharacterized LOC109012855	#N/A		#N/A	#N/A		#N/A	#N/A		#N/A	#N/A
XM_018994705.1	uncharacterized LOC109012855	#N/A		#N/A	#N/A		#N/A	#N/A		#N/A	#N/A
XM_018994863.1	formin-like protein 13	#N/A		#N/A	#N/A		#N/A	#N/A		#N/A	#N/A
XM_018994803.1	calmodulin-binding protein 60 E-like	#N/A		#N/A	#N/A		#N/A	#N/A		#N/A	#N/A
XM_018994813.1	chitotriosidase-1-like	#N/A		#N/A	#N/A		#N/A	#N/A		#N/A	#N/A
XM_018994673.1	glutathione S-transferase L3-like	#N/A		#N/A	#N/A		#N/A	#N/A		#N/A	#N/A
XM_018994732.1	probable LRR receptor-like serine/threonine-protein kinase At1g56130	RLP		#N/A	#N/A		#N/A	#N/A		#N/A	#N/A
XM_018994859.1	uncharacterized LOC109012963	#N/A		#N/A	#N/A		#N/A	#N/A		#N/A	#N/A
XM_018994751.1	disease resistance protein RML1B-like	L		#N/A	#N/A		#N/A	#N/A		#N/A	#N/A
XM_018994862.1	eukaryotic translation initiation factor 5A-2-like	L		#N/A	#N/A		#N/A	#N/A		#N/A	#N/A
XM_018994771.1	putative pentatricopeptide repeat-containing protein At5g08490	#N/A		#N/A	#N/A		#N/A	#N/A		#N/A	#N/A
XM_018994811.1	RNA polymerase I-specific transcription initiation factor RRN3	#N/A		#N/A	#N/A		#N/A	#N/A		#N/A	#N/A
XM_018994893.1	anaphase-promoting complex subunit 2	#N/A		#N/A	#N/A		#N/A	#N/A		#N/A	#N/A
XM_018994911.1	uncharacterized LOC109013009	#N/A		#N/A	#N/A		#N/A	#N/A		#N/A	#N/A
XM_018994954.1	uncharacterized LOC109013033	#N/A		#N/A	#N/A		#N/A	#N/A		#N/A	#N/A
XM_018994978.1	pto-interacting protein 1-like	KIN		#N/A	#N/A		#N/A	#N/A		#N/A	#N/A
XM_018995005.1	ubiquitin-conjugating enzyme E2 34	#N/A		#N/A	#N/A		#N/A	#N/A		#N/A	#N/A
XM_018995050.1	myosin-11-like	#N/A		#N/A	#N/A		#N/A	#N/A		#N/A	#N/A
XR_001999551.1	#N/A	#N/A		#N/A	#N/A		#N/A	#N/A		#N/A	#N/A
XM_018995215.1	histone-lysine N-methyltransferase ATX4-like	#N/A		#N/A	#N/A		#N/A	#N/A		#N/A	#N/A
XM_018995219.1	probable plastid-lipid-associated protein 14, chloroplastic	#N/A		#N/A	#N/A		#N/A	#N/A		#N/A	#N/A
XM_018995327.1	uncharacterized protein At5g65660-like	#N/A		#N/A	#N/A		#N/A	#N/A		#N/A	#N/A
XM_018995297.1	apoptotic chromatin condensation inducer in the nucleus-like	#N/A		#N/A	#N/A		#N/A	#N/A		#N/A	#N/A
XM_018995231.1	transcription factor bHLH93-like	#N/A		#N/A	#N/A		#N/A	#N/A		#N/A	#N/A
XM_018995270.1	uncharacterized LOC109013241	#N/A		#N/A	#N/A		#N/A	#N/A		#N/A	#N/A
XM_018995276.1	inositol-3-phosphate synthase	#N/A		#N/A	#N/A		#N/A	#N/A		#N/A	#N/A
XM_018995281.1	trafficking protein particle complex subunit 12	#N/A		#N/A	#N/A		#N/A	#N/A		#N/A	#N/A
XM_018995376.1	uncharacterized LOC109013339	#N/A		#N/A	#N/A		#N/A	#N/A		#N/A	#N/A
XM_018995462.1	lipoxygenase 6, chloroplastic	#N/A		#N/A	#N/A		#N/A	#N/A		#N/A	#N/A
XM_018995513.1	uncharacterized LOC109013425	#N/A		#N/A	#N/A		#N/A	#N/A		#N/A	#N/A
XM_018995480.1	uncharacterized LOC109013407	#N/A		#N/A	#N/A		#N/A	#N/A		#N/A	#N/A
XM_018995491.1	uncharacterized LOC109013412	#N/A		#N/A	#N/A		#N/A	#N/A		#N/A	#N/A
XM_018995531.1	(3S,6E)-nerolidol synthase 1-like	#N/A		#N/A	#N/A		#N/A	#N/A		#N/A	#N/A
XM_018995532.1	(3S,6E)-nerolidol synthase 2, chloroplastic/mitochondrial-like	#N/A		#N/A	#N/A		#N/A	#N/A		#N/A	#N/A
XM_018995533.1	serrate RNA effector molecule-like	#N/A		#N/A	#N/A		#N/A	#N/A		#N/A	#N/A
XM_018995545.1	TLC domain-containing protein At5g14285-like	#N/A		#N/A	#N/A		#N/A	#N/A		#N/A	#N/A
XM_018995551.1	transcription factor bHLH74	#N/A		#N/A	#N/A		#N/A	#N/A		#N/A	#N/A
XR_001999593.1	#N/A	#N/A		#N/A	#N/A		#N/A	#N/A		#N/A	#N/A
XM_018995560.1	uncharacterized LOC109013468	#N/A		#N/A	#N/A		#N/A	#N/A		#N/A	#N/A
XM_018995576.1	uncharacterized LOC109013477	#N/A		#N/A	#N/A		#N/A	#N/A		#N/A	#N/A
XM_018995592.1	probable glutamate carboxypeptidase 2	#N/A		#N/A	#N/A		#N/A	#N/A		#N/A	#N/A
XM_018995600.1	uncharacterized LOC109013494	#N/A		#N/A	#N/A		#N/A	#N/A		#N/A	#N/A
XM_018995637.1	putative deoxyribonuclease TATDN1	#N/A		#N/A	#N/A		#N/A	#N/A		#N/A	#N/A
XM_018995704.1	uncharacterized LOC109013557	#N/A		#N/A	#N/A		#N/A	#N/A		#N/A	#N/A
XM_018995677.1	uncharacterized LOC109013541	#N/A		#N/A	#N/A		#N/A	#N/A		#N/A	#N/A
XM_018995676.1	uncharacterized LOC109013541	#N/A		#N/A	#N/A		#N/A	#N/A		#N/A	#N/A
XM_018995792.1	acetolactate synthase small subunit 2, chloroplastic-like	#N/A		#N/A	#N/A		#N/A	#N/A		#N/A	#N/A
XM_018995822.1	serine/threonine-protein kinase mph1	KIN		#N/A	#N/A		#N/A	#N/A		#N/A	#N/A
XM_018995831.1	putative DEAD-box ATP-dependent RNA helicase 29	#N/A		#N/A	#N/A		#N/A	#N/A		#N/A	#N/A
XM_018995835.1	uncharacterized LOC109013676	#N/A		#N/A	#N/A		#N/A	#N/A		#N/A	#N/A
XR_001999622.1	#N/A	#N/A		#N/A	#N/A		#N/A	#N/A		#N/A	#N/A
XM_018995873.1	deoxynucleoside triphosphate triphosphohydrolase SAMHD1 homolog	#N/A		#N/A	#N/A		#N/A	#N/A		#N/A	#N/A
XM_018995907.1	kinesin-like protein KIN-4C	#N/A		#N/A	#N/A		#N/A	#N/A		#N/A	#N/A
XM_018995906.1	kinesin-like protein KIN-4C	#N/A		#N/A	#N/A		#N/A	#N/A		#N/A	#N/A
XM_018995935.1	uncharacterized LOC109013738	#N/A		#N/A	#N/A		#N/A	#N/A		#N/A	#N/A
XM_018995949.1	uncharacterized LOC109013749	#N/A		#N/A	#N/A		#N/A	#N/A		#N/A	#N/A
XM_018995978.1	mitogen-activated protein kinase 9-like	KIN		#N/A	#N/A		#N/A	#N/A		#N/A	#N/A
XM_018996000.1	folate transporter 1, chloroplastic	#N/A		#N/A	#N/A		#N/A	#N/A		#N/A	#N/A
XM_018996009.1	probable pinoresinol-lariciresinol reductase 3	#N/A		#N/A	#N/A		#N/A	#N/A		#N/A	#N/A
XM_018996038.1	RPM1-interacting protein 4-like	#N/A		#N/A	#N/A		#N/A	#N/A		#N/A	#N/A
XM_018996118.1	U-box domain-containing protein 4-like	#N/A		#N/A	#N/A		#N/A	#N/A		#N/A	#N/A
XM_018996128.1	F-box-like/WD repeat-containing protein TBL1XR1	#N/A		#N/A	#N/A		#N/A	#N/A		#N/A	#N/A
XM_018996230.1	ribonuclease P protein subunit p25-like protein	#N/A		#N/A	#N/A		#N/A	#N/A		#N/A	#N/A
XM_018996243.1	uncharacterized LOC109013963	#N/A		#N/A	#N/A		#N/A	#N/A		#N/A	#N/A
XM_018996241.1	nifU-like protein 4, mitochondrial	#N/A		#N/A	#N/A		#N/A	#N/A		#N/A	#N/A
XM_018996263.1	PXMP2/4 family protein 4-like	#N/A		#N/A	#N/A		#N/A	#N/A		#N/A	#N/A
XM_018996269.1	adenine phosphoribosyltransferase 1	#N/A		#N/A	#N/A		#N/A	#N/A		#N/A	#N/A
XM_018996335.1	2-oxoglutarate-dependent dioxygenase DAO-like	#N/A		#N/A	#N/A		#N/A	#N/A		#N/A	#N/A
XM_018996296.1	replication factor C subunit 1	N		#N/A	#N/A		#N/A	#N/A		#N/A	#N/A
XR_001999684.1	#N/A	#N/A		#N/A	#N/A		#N/A	#N/A		#N/A	#N/A
XM_018996405.1	monocopper oxidase-like protein SKS1	#N/A		#N/A	#N/A		#N/A	#N/A		#N/A	#N/A
XM_018996408.1	21 kDa protein-like	#N/A		#N/A	#N/A		#N/A	#N/A		#N/A	#N/A
XM_018996438.1	uncharacterized LOC109014110	#N/A		#N/A	#N/A		#N/A	#N/A		#N/A	#N/A
XM_018996486.1	uncharacterized LOC109014141	#N/A		#N/A	#N/A		#N/A	#N/A		#N/A	#N/A
XM_018996470.1	uncharacterized LOC109014131	#N/A		#N/A	#N/A		#N/A	#N/A		#N/A	#N/A
XM_018996546.1	ABC transporter C family member 10-like	#N/A		#N/A	#N/A		#N/A	#N/A		#N/A	#N/A
XM_018996539.1	ABC transporter C family member 10-like	#N/A		#N/A	#N/A		#N/A	#N/A		#N/A	#N/A
XM_018996561.1	somatic embryogenesis receptor kinase 1-like	RLP		#N/A	#N/A		#N/A	#N/A		#N/A	#N/A
XM_018996598.1	serine/threonine-protein kinase EDR1-like	KIN		#N/A	#N/A		#N/A	#N/A		#N/A	#N/A
XM_018996593.1	serine/threonine-protein kinase EDR1-like	KIN		#N/A	#N/A		#N/A	#N/A		#N/A	#N/A
XM_018996595.1	serine/threonine-protein kinase EDR1-like	KIN		#N/A	#N/A		#N/A	#N/A		#N/A	#N/A
XM_018996596.1	serine/threonine-protein kinase EDR1-like	KIN		#N/A	#N/A		#N/A	#N/A		#N/A	#N/A
XM_018996640.1	cadmium-induced protein AS8-like	#N/A		#N/A	#N/A		#N/A	#N/A		#N/A	#N/A
XM_018996663.1	secretory carrier-associated membrane protein 4-like	#N/A		#N/A	#N/A		#N/A	#N/A		#N/A	#N/A
XM_018996692.1	inactive poly [ADP-ribose] polymerase RCD1-like	#N/A		#N/A	#N/A		#N/A	#N/A		#N/A	#N/A
XM_018996606.1	pentatricopeptide repeat-containing protein At5g65560-like	#N/A		#N/A	#N/A		#N/A	#N/A		#N/A	#N/A
XM_018996703.1	homeobox-leucine zipper protein HDG5-like	#N/A		#N/A	#N/A		#N/A	#N/A		#N/A	#N/A
XM_018996750.1	probable galacturonosyltransferase 10	#N/A		#N/A	#N/A		#N/A	#N/A		#N/A	#N/A
XM_018996774.1	uncharacterized LOC109014346	#N/A		#N/A	#N/A		#N/A	#N/A		#N/A	#N/A
XM_018996778.1	protein IQ-DOMAIN 14	#N/A		#N/A	#N/A		#N/A	#N/A		#N/A	#N/A
XM_018996775.1	protein IQ-DOMAIN 14	#N/A		#N/A	#N/A		#N/A	#N/A		#N/A	#N/A
XM_018996793.1	probable methyltransferase PMT5	#N/A		#N/A	#N/A		#N/A	#N/A		#N/A	#N/A
XM_018996829.1	asparagine synthetase domain-containing protein 1	#N/A		#N/A	#N/A		#N/A	#N/A		#N/A	#N/A
XM_018996824.1	ninja-family protein AFP3-like	#N/A		#N/A	#N/A		#N/A	#N/A		#N/A	#N/A
XM_018996888.1	eukaryotic translation initiation factor 3 subunit D-like	#N/A		#N/A	#N/A		#N/A	#N/A		#N/A	#N/A
XM_018996904.1	dof zinc finger protein DOF1.4-like	#N/A		#N/A	#N/A		#N/A	#N/A		#N/A	#N/A
XM_018996951.1	uncharacterized LOC109014472	#N/A		#N/A	#N/A		#N/A	#N/A		#N/A	#N/A
XM_018997014.1	uncharacterized LOC109014515	#N/A		#N/A	#N/A		#N/A	#N/A		#N/A	#N/A
XM_018997028.1	uncharacterized LOC109014531	#N/A		#N/A	#N/A		#N/A	#N/A		#N/A	#N/A
XM_018997087.1	probable pectinesterase 68	#N/A		#N/A	#N/A		#N/A	#N/A		#N/A	#N/A
XM_018997093.1	diphthine--ammonia ligase-like	#N/A		#N/A	#N/A		#N/A	#N/A		#N/A	#N/A
XM_018997100.1	uncharacterized LOC109014589	#N/A		#N/A	#N/A		#N/A	#N/A		#N/A	#N/A
XR_001999753.1	#N/A	#N/A		#N/A	#N/A		#N/A	#N/A		#N/A	#N/A
XM_018997281.1	pathogenesis-related protein 1-like	#N/A		#N/A	#N/A		#N/A	#N/A		#N/A	#N/A
XM_018997299.1	EPIDERMAL PATTERNING FACTOR-like protein 6	#N/A		#N/A	#N/A		#N/A	#N/A		#N/A	#N/A
XM_018997303.1	uncharacterized LOC109014807	#N/A		#N/A	#N/A		#N/A	#N/A		#N/A	#N/A
XM_018997315.1	MADS-box protein SVP-like	#N/A		#N/A	#N/A		#N/A	#N/A		#N/A	#N/A
XM_018997353.1	transcription termination factor MTERF5, chloroplastic-like	#N/A		#N/A	#N/A		#N/A	#N/A		#N/A	#N/A
XR_001999807.1	#N/A	#N/A		#N/A	#N/A		#N/A	#N/A		#N/A	#N/A
XM_018997491.1	short-chain dehydrogenase/reductase 2b-like	#N/A		#N/A	#N/A		#N/A	#N/A		#N/A	#N/A
XM_018997494.1	prohibitin-3, mitochondrial-like	#N/A		#N/A	#N/A		#N/A	#N/A		#N/A	#N/A
XM_018997509.1	30S ribosomal protein S17-like	#N/A		#N/A	#N/A		#N/A	#N/A		#N/A	#N/A
XM_018997527.1	zinc finger protein CONSTANS-LIKE 4-like	#N/A		#N/A	#N/A		#N/A	#N/A		#N/A	#N/A
XM_018997553.1	myb family transcription factor EFM-like	#N/A		#N/A	#N/A		#N/A	#N/A		#N/A	#N/A
XM_018997556.1	root phototropism protein 3-like	#N/A		#N/A	#N/A		#N/A	#N/A		#N/A	#N/A
XM_018997586.1	LEAF RUST 10 DISEASE-RESISTANCE LOCUS RECEPTOR-LIKE PROTEIN KINASE-like 2.1	#N/A		#N/A	#N/A		#N/A	#N/A		#N/A	#N/A
XR_001999851.1	#N/A	#N/A		#N/A	#N/A		#N/A	#N/A		#N/A	#N/A
XM_018997665.1	probable mediator of RNA polymerase II transcription subunit 26b	#N/A		#N/A	#N/A		#N/A	#N/A		#N/A	#N/A
XM_018997710.1	la-related protein 1C-like	#N/A		#N/A	#N/A		#N/A	#N/A		#N/A	#N/A
XM_018997727.1	ubiquitin carboxyl-terminal hydrolase 12-like	#N/A		#N/A	#N/A		#N/A	#N/A		#N/A	#N/A
XR_001999870.1	#N/A	#N/A		#N/A	#N/A		#N/A	#N/A		#N/A	#N/A
XM_018997765.1	THO complex subunit 4B-like	#N/A		#N/A	#N/A		#N/A	#N/A		#N/A	#N/A
XM_018997805.1	(3S,6E)-nerolidol synthase 1-like	#N/A		#N/A	#N/A		#N/A	#N/A		#N/A	#N/A
XM_018997810.1	zinc finger protein CONSTANS-LIKE 4-like	#N/A		#N/A	#N/A		#N/A	#N/A		#N/A	#N/A
XM_018997822.1	zinc finger protein CONSTANS-LIKE 4-like	#N/A		#N/A	#N/A		#N/A	#N/A		#N/A	#N/A
XM_018997873.1	uncharacterized LOC109015401	#N/A		#N/A	#N/A		#N/A	#N/A		#N/A	#N/A
XM_018997874.1	putative RING-H2 finger protein ATL71	#N/A		#N/A	#N/A		#N/A	#N/A		#N/A	#N/A
XM_018997908.1	B-box domain protein 30	#N/A		#N/A	#N/A		#N/A	#N/A		#N/A	#N/A
XM_018998003.1	crocetin glucosyltransferase 3-like	#N/A		#N/A	#N/A		#N/A	#N/A		#N/A	#N/A
XM_018998016.1	auxin response factor 2-like	#N/A		#N/A	#N/A		#N/A	#N/A		#N/A	#N/A
XR_001999925.1	#N/A	#N/A		#N/A	#N/A		#N/A	#N/A		#N/A	#N/A
XM_018998035.1	uncharacterized LOC109015567	#N/A		#N/A	#N/A		#N/A	#N/A		#N/A	#N/A
XM_018998055.1	dehydration-responsive element-binding protein 1D-like	#N/A		#N/A	#N/A		#N/A	#N/A		#N/A	#N/A
XM_018998065.1	LEAF RUST 10 DISEASE-RESISTANCE LOCUS RECEPTOR-LIKE PROTEIN KINASE-like 1.2	#N/A		#N/A	#N/A		#N/A	#N/A		#N/A	#N/A
XM_018998124.1	nudix hydrolase 10-like	#N/A		#N/A	#N/A		#N/A	#N/A		#N/A	#N/A
XM_018998189.1	pollen-specific protein C13-like	#N/A		#N/A	#N/A		#N/A	#N/A		#N/A	#N/A
XM_018998204.1	putative RING-H2 finger protein ATL69	#N/A		#N/A	#N/A		#N/A	#N/A		#N/A	#N/A
XR_001999973.1	#N/A	#N/A		#N/A	#N/A		#N/A	#N/A		#N/A	#N/A
XM_018998233.1	uncharacterized protein At1g04910-like	#N/A		#N/A	#N/A		#N/A	#N/A		#N/A	#N/A
XM_018998254.1	tubby-like F-box protein 13	#N/A		#N/A	#N/A		#N/A	#N/A		#N/A	#N/A
XM_018998278.1	2-alkenal reductase (NADP(+)-dependent)-like	#N/A		#N/A	#N/A		#N/A	#N/A		#N/A	#N/A
XM_018998283.1	probable CCR4-associated factor 1 homolog 11	#N/A		#N/A	#N/A		#N/A	#N/A		#N/A	#N/A
XM_018998312.1	uncharacterized LOC109015867	#N/A		#N/A	#N/A		#N/A	#N/A		#N/A	#N/A
XM_018998352.1	la-related protein 1C-like	#N/A		#N/A	#N/A		#N/A	#N/A		#N/A	#N/A
XM_018998358.1	uncharacterized LOC109015906	#N/A		#N/A	#N/A		#N/A	#N/A		#N/A	#N/A
XM_018998357.1	uncharacterized LOC109015906	#N/A		#N/A	#N/A		#N/A	#N/A		#N/A	#N/A
XM_018998457.1	pentatricopeptide repeat-containing protein At2g33680-like	#N/A		#N/A	#N/A		#N/A	#N/A		#N/A	#N/A
XM_018998520.1	uncharacterized LOC109016058	#N/A		#N/A	#N/A		#N/A	#N/A		#N/A	#N/A
XM_018998599.1	heat shock cognate 70 kDa protein 1-like	#N/A		#N/A	#N/A		#N/A	#N/A		#N/A	#N/A
XM_018998617.1	disease resistance protein At4g27190-like	N		#N/A	#N/A		#N/A	#N/A		#N/A	#N/A
XM_018998626.1	abscisic acid 8'-hydroxylase 1-like	#N/A		#N/A	#N/A		#N/A	#N/A		#N/A	#N/A
XM_018998667.1	uncharacterized LOC109016234	#N/A		#N/A	#N/A		#N/A	#N/A		#N/A	#N/A
XR_002000096.1	#N/A	#N/A		#N/A	#N/A		#N/A	#N/A		#N/A	#N/A
XM_018998732.1	anaphase-promoting complex subunit 11	#N/A		#N/A	#N/A		#N/A	#N/A		#N/A	#N/A
XM_018998730.1	anaphase-promoting complex subunit 11	#N/A		#N/A	#N/A		#N/A	#N/A		#N/A	#N/A
XM_018998790.1	uncharacterized mitochondrial protein AtMg00810-like	#N/A		#N/A	#N/A		#N/A	#N/A		#N/A	#N/A
XM_018998863.1	14 kDa proline-rich protein DC2.15-like	#N/A		#N/A	#N/A		#N/A	#N/A		#N/A	#N/A
XM_018998874.1	probable LRR receptor-like serine/threonine-protein kinase At1g34110	RLP		#N/A	#N/A		#N/A	#N/A		#N/A	#N/A
XM_018998908.1	two-pore potassium channel 1-like	#N/A		#N/A	#N/A		#N/A	#N/A		#N/A	#N/A
XM_018998950.1	CASP-like protein 1E1	#N/A		#N/A	#N/A		#N/A	#N/A		#N/A	#N/A
XM_018998960.1	CASP-like protein 1E1	#N/A		#N/A	#N/A		#N/A	#N/A		#N/A	#N/A
XM_018999096.1	B-box zinc finger protein 21-like	#N/A		#N/A	#N/A		#N/A	#N/A		#N/A	#N/A
XM_018999146.1	GDSL esterase/lipase At5g45950-like	#N/A		#N/A	#N/A		#N/A	#N/A		#N/A	#N/A
XM_018999149.1	DExH-box ATP-dependent RNA helicase DExH3	#N/A		#N/A	#N/A		#N/A	#N/A		#N/A	#N/A
XM_018999178.1	transcription factor bHLH143-like	#N/A		#N/A	#N/A		#N/A	#N/A		#N/A	#N/A
XM_018999176.1	transcription factor bHLH143-like	#N/A		#N/A	#N/A		#N/A	#N/A		#N/A	#N/A
XM_018999206.1	bifunctional epoxide hydrolase 2-like	#N/A		#N/A	#N/A		#N/A	#N/A		#N/A	#N/A
XM_018999208.1	phytochrome A-associated F-box protein-like	#N/A		#N/A	#N/A		#N/A	#N/A		#N/A	#N/A
XM_018999225.1	vesicle-associated protein 2-2-like	#N/A		#N/A	#N/A		#N/A	#N/A		#N/A	#N/A
XM_018999255.1	cytoplasmic 60S subunit biogenesis factor REI1 homolog 1-like	#N/A		#N/A	#N/A		#N/A	#N/A		#N/A	#N/A
XM_018999271.1	abscisic acid 8'-hydroxylase 1-like	#N/A		#N/A	#N/A		#N/A	#N/A		#N/A	#N/A
XM_018999340.1	zinc finger CCCH domain-containing protein 19-like	#N/A		#N/A	#N/A		#N/A	#N/A		#N/A	#N/A
XR_002000264.1	#N/A	#N/A		#N/A	#N/A		#N/A	#N/A		#N/A	#N/A
XM_018999348.1	glutathione S-transferase U8-like	#N/A		#N/A	#N/A		#N/A	#N/A		#N/A	#N/A
XM_018999440.1	probable 1-deoxy-D-xylulose-5-phosphate synthase 2, chloroplastic	#N/A		#N/A	#N/A		#N/A	#N/A		#N/A	#N/A
XR_002000303.1	#N/A	#N/A		#N/A	#N/A		#N/A	#N/A		#N/A	#N/A
XM_018999563.1	uncharacterized LOC109017265	#N/A		#N/A	#N/A		#N/A	#N/A		#N/A	#N/A
XM_018999679.1	B-box zinc finger protein 20-like	#N/A		#N/A	#N/A		#N/A	#N/A		#N/A	#N/A
XR_002000335.1	#N/A	#N/A		#N/A	#N/A		#N/A	#N/A		#N/A	#N/A
XR_002000342.1	#N/A	#N/A		#N/A	#N/A		#N/A	#N/A		#N/A	#N/A
XM_018999780.1	17.4 kDa class I heat shock protein-like	#N/A		#N/A	#N/A		#N/A	#N/A		#N/A	#N/A
XM_018999797.1	sesquiterpene synthase-like	#N/A		#N/A	#N/A		#N/A	#N/A		#N/A	#N/A
XR_002000385.1	#N/A	#N/A		#N/A	#N/A		#N/A	#N/A		#N/A	#N/A
XR_002000389.1	#N/A	#N/A		#N/A	#N/A		#N/A	#N/A		#N/A	#N/A
XM_018999802.1	protein FAR1-RELATED SEQUENCE 5-like	#N/A		#N/A	#N/A		#N/A	#N/A		#N/A	#N/A
XM_018999879.1	probable WRKY transcription factor 19	L		#N/A	#N/A		#N/A	#N/A		#N/A	#N/A
XR_002000423.1	#N/A	#N/A		#N/A	#N/A		#N/A	#N/A		#N/A	#N/A
XM_018999916.1	calcineurin B-like protein 4	#N/A		#N/A	#N/A		#N/A	#N/A		#N/A	#N/A
XM_018999937.1	uncharacterized LOC109017741	#N/A		#N/A	#N/A		#N/A	#N/A		#N/A	#N/A
XM_018999999.1	beta-amyrin synthase-like	#N/A		#N/A	#N/A		#N/A	#N/A		#N/A	#N/A
XM_019000045.1	aldehyde oxidase GLOX1-like	#N/A		#N/A	#N/A		#N/A	#N/A		#N/A	#N/A
XM_019000070.1	probable leucine-rich repeat receptor-like serine/threonine-protein kinase At3g14840	KIN		#N/A	#N/A		#N/A	#N/A		#N/A	#N/A
XR_002000491.1	#N/A	#N/A		#N/A	#N/A		#N/A	#N/A		#N/A	#N/A
XM_019000190.1	NAC transcription factor 29-like	#N/A		#N/A	#N/A		#N/A	#N/A		#N/A	#N/A
XM_019000201.1	HMG1/2-like protein	#N/A		#N/A	#N/A		#N/A	#N/A		#N/A	#N/A
XR_002000501.1	#N/A	#N/A		#N/A	#N/A		#N/A	#N/A		#N/A	#N/A
XM_019000264.1	uncharacterized LOC109018073	#N/A		#N/A	#N/A		#N/A	#N/A		#N/A	#N/A
XM_019000268.1	pentatricopeptide repeat-containing protein At2g13600-like	#N/A		#N/A	#N/A		#N/A	#N/A		#N/A	#N/A
XM_019000315.1	early nodulin-20-like	#N/A		#N/A	#N/A		#N/A	#N/A		#N/A	#N/A
XM_019000335.1	transcription factor bHLH143-like	#N/A		#N/A	#N/A		#N/A	#N/A		#N/A	#N/A
XM_019000378.1	probable calcium-binding protein CML26	#N/A		#N/A	#N/A		#N/A	#N/A		#N/A	#N/A
XM_019000380.1	TMV resistance protein N-like	TNL		#N/A	#N/A		#N/A	#N/A		#N/A	#N/A
XM_019000389.1	pentatricopeptide repeat-containing protein At4g13650-like	#N/A		#N/A	#N/A		#N/A	#N/A		#N/A	#N/A
XM_019000464.1	aldo-keto reductase family 4 member C10-like	#N/A		#N/A	#N/A		#N/A	#N/A		#N/A	#N/A
XM_019000477.1	uncharacterized LOC109018321	#N/A		#N/A	#N/A		#N/A	#N/A		#N/A	#N/A
XM_019000517.1	GDSL esterase/lipase At3g48460-like	#N/A		#N/A	#N/A		#N/A	#N/A		#N/A	#N/A
XR_002000564.1	#N/A	#N/A		#N/A	#N/A		#N/A	#N/A		#N/A	#N/A
XM_019000538.1	UBP1-associated protein 2C-like	#N/A		#N/A	#N/A		#N/A	#N/A		#N/A	#N/A
XM_019000554.1	uncharacterized LOC109018402	#N/A		#N/A	#N/A		#N/A	#N/A		#N/A	#N/A
XM_019000559.1	protein PIN-LIKES 7-like	#N/A		#N/A	#N/A		#N/A	#N/A		#N/A	#N/A
XM_019000700.1	uncharacterized RING finger protein C2F3.16-like	#N/A		#N/A	#N/A		#N/A	#N/A		#N/A	#N/A
XM_019000713.1	beta-glucosidase 24-like	#N/A		#N/A	#N/A		#N/A	#N/A		#N/A	#N/A
XR_002000603.1	#N/A	#N/A		#N/A	#N/A		#N/A	#N/A		#N/A	#N/A
XM_019000762.1	calcium-transporting ATPase 8, plasma membrane-type-like	#N/A		#N/A	#N/A		#N/A	#N/A		#N/A	#N/A
XM_019000765.1	uncharacterized LOC109018620	#N/A		#N/A	#N/A		#N/A	#N/A		#N/A	#N/A
XM_019000767.1	uncharacterized LOC109018621	#N/A		#N/A	#N/A		#N/A	#N/A		#N/A	#N/A
XM_019000789.1	protein ECERIFERUM 1-like	#N/A		#N/A	#N/A		#N/A	#N/A		#N/A	#N/A
XM_019000885.1	uncharacterized LOC109018725	#N/A		#N/A	#N/A		#N/A	#N/A		#N/A	#N/A
XM_019000896.1	uncharacterized LOC109018729	#N/A		#N/A	#N/A		#N/A	#N/A		#N/A	#N/A
XM_019000908.1	anaphase-promoting complex subunit 11	#N/A		#N/A	#N/A		#N/A	#N/A		#N/A	#N/A
XM_019000936.1	probable disease resistance protein At4g27220	CNL		#N/A	#N/A		#N/A	#N/A		#N/A	#N/A
XM_019000995.1	pentatricopeptide repeat-containing protein At2g17670	#N/A		#N/A	#N/A		#N/A	#N/A		#N/A	#N/A
XM_019001021.1	putative disease resistance RPP13-like protein 1	CNL		#N/A	#N/A		#N/A	#N/A		#N/A	#N/A
XM_019001034.1	cellulose synthase A catalytic subunit 3 [UDP-forming]-like	#N/A		#N/A	#N/A		#N/A	#N/A		#N/A	#N/A
XM_019001057.1	uncharacterized LOC109018866	#N/A		#N/A	#N/A		#N/A	#N/A		#N/A	#N/A
XM_019001090.1	uncharacterized LOC109018898	#N/A		#N/A	#N/A		#N/A	#N/A		#N/A	#N/A
XM_019001099.1	lipid droplet-associated hydrolase-like	#N/A		#N/A	#N/A		#N/A	#N/A		#N/A	#N/A
XM_019001110.1	RNA-dependent RNA polymerase 1	#N/A		#N/A	#N/A		#N/A	#N/A		#N/A	#N/A
XM_019001131.1	putative disease resistance protein At3g14460	#N/A		#N/A	#N/A		#N/A	#N/A		#N/A	#N/A
XM_019001133.1	pentatricopeptide repeat-containing protein At1g09220, mitochondrial	#N/A		#N/A	#N/A		#N/A	#N/A		#N/A	#N/A
XM_019001165.1	serine/threonine-protein kinase SAPK10-like	KIN		#N/A	#N/A		#N/A	#N/A		#N/A	#N/A
XM_019001171.1	uncharacterized LOC109018971	#N/A		#N/A	#N/A		#N/A	#N/A		#N/A	#N/A
XM_019001227.1	protein kinase and PP2C-like domain-containing protein	KIN		#N/A	#N/A		#N/A	#N/A		#N/A	#N/A
XM_019001252.1	60S ribosomal export protein NMD3-like	#N/A		#N/A	#N/A		#N/A	#N/A		#N/A	#N/A
XM_019001255.1	60S ribosomal export protein NMD3-like	#N/A		#N/A	#N/A		#N/A	#N/A		#N/A	#N/A
XM_019001253.1	60S ribosomal export protein NMD3-like	#N/A		#N/A	#N/A		#N/A	#N/A		#N/A	#N/A
XM_019001254.1	60S ribosomal export protein NMD3-like	#N/A		#N/A	#N/A		#N/A	#N/A		#N/A	#N/A
XM_019001250.1	60S ribosomal export protein NMD3-like	#N/A		#N/A	#N/A		#N/A	#N/A		#N/A	#N/A
XM_019001293.1	DNA-binding protein REB1	#N/A		#N/A	#N/A		#N/A	#N/A		#N/A	#N/A
XM_019001326.1	uncharacterized LOC109019109	#N/A		#N/A	#N/A		#N/A	#N/A		#N/A	#N/A
XM_019001350.1	uncharacterized LOC109019124	#N/A		#N/A	#N/A		#N/A	#N/A		#N/A	#N/A
XM_019001366.1	putative inactive cadmium/zinc-transporting ATPase HMA3	#N/A		#N/A	#N/A		#N/A	#N/A		#N/A	#N/A
XM_019001379.1	F-box protein At2g39490	#N/A		#N/A	#N/A		#N/A	#N/A		#N/A	#N/A
XM_019001380.1	aquaporin TIP1-3	#N/A		#N/A	#N/A		#N/A	#N/A		#N/A	#N/A
XM_019001372.1	ABC transporter B family member 20	#N/A		#N/A	#N/A		#N/A	#N/A		#N/A	#N/A
XM_019001390.1	uncharacterized LOC109019156	#N/A		#N/A	#N/A		#N/A	#N/A		#N/A	#N/A
XM_019001397.1	casein kinase II subunit alpha-2-like	KIN		#N/A	#N/A		#N/A	#N/A		#N/A	#N/A
XM_019001484.1	mediator of RNA polymerase II transcription subunit 4	#N/A		#N/A	#N/A		#N/A	#N/A		#N/A	#N/A
XM_019001489.1	F-box/kelch-repeat protein SKIP6-like	#N/A		#N/A	#N/A		#N/A	#N/A		#N/A	#N/A
XM_019001505.1	thiosulfate sulfurtransferase 18-like	#N/A		#N/A	#N/A		#N/A	#N/A		#N/A	#N/A
XM_019001547.1	beta-amyrin synthase-like	#N/A		#N/A	#N/A		#N/A	#N/A		#N/A	#N/A
XR_002000751.1	#N/A	#N/A		#N/A	#N/A		#N/A	#N/A		#N/A	#N/A
XM_019001623.1	uncharacterized LOC109019344	#N/A		#N/A	#N/A		#N/A	#N/A		#N/A	#N/A
XM_019001627.1	salicylate carboxymethyltransferase-like	#N/A		#N/A	#N/A		#N/A	#N/A		#N/A	#N/A
XM_019001649.1	DCN1-like protein 4	#N/A		#N/A	#N/A		#N/A	#N/A		#N/A	#N/A
XM_019001657.1	uncharacterized LOC109019374	#N/A		#N/A	#N/A		#N/A	#N/A		#N/A	#N/A
XM_019001697.1	uncharacterized mitochondrial protein AtMg00820-like	#N/A		#N/A	#N/A		#N/A	#N/A		#N/A	#N/A
XM_019001723.1	uncharacterized protein At4g18490	#N/A		#N/A	#N/A		#N/A	#N/A		#N/A	#N/A
XM_019001740.1	RRP12-like protein	#N/A		#N/A	#N/A		#N/A	#N/A		#N/A	#N/A
XM_019001789.1	BEL1-like homeodomain protein 9	#N/A		#N/A	#N/A		#N/A	#N/A		#N/A	#N/A
XM_019001799.1	3-oxoacyl-[acyl-carrier-protein] reductase, chloroplastic	#N/A		#N/A	#N/A		#N/A	#N/A		#N/A	#N/A
XM_019002059.1	E3 ubiquitin-protein ligase RMA1H1-like	#N/A		#N/A	#N/A		#N/A	#N/A		#N/A	#N/A
XM_019002075.1	S-linalool synthase-like	#N/A		#N/A	#N/A		#N/A	#N/A		#N/A	#N/A
XM_019002070.1	serine carboxypeptidase-like 31	#N/A		#N/A	#N/A		#N/A	#N/A		#N/A	#N/A
XM_019002102.1	plant UBX domain-containing protein 1-like	#N/A		#N/A	#N/A		#N/A	#N/A		#N/A	#N/A
XM_019002197.1	E3 ubiquitin ligase BIG BROTHER-related-like	#N/A		#N/A	#N/A		#N/A	#N/A		#N/A	#N/A
XM_019002229.1	protein NUCLEAR FUSION DEFECTIVE 4-like	#N/A		#N/A	#N/A		#N/A	#N/A		#N/A	#N/A
XM_019002363.1	TMV resistance protein N-like	TNL		#N/A	#N/A		#N/A	#N/A		#N/A	#N/A
XM_019002378.1	tRNA (adenine(58)-N(1))-methyltransferase non-catalytic subunit trm6	#N/A		#N/A	#N/A		#N/A	#N/A		#N/A	#N/A
XM_019002412.1	alpha-L-arabinofuranosidase 1-like	#N/A		#N/A	#N/A		#N/A	#N/A		#N/A	#N/A
XM_019002466.1	ERAD-associated E3 ubiquitin-protein ligase component HRD3A-like	#N/A		#N/A	#N/A		#N/A	#N/A		#N/A	#N/A
XM_019002487.1	probable F-box protein At4g22030	#N/A		#N/A	#N/A		#N/A	#N/A		#N/A	#N/A
XR_002000882.1	#N/A	#N/A		#N/A	#N/A		#N/A	#N/A		#N/A	#N/A
XM_019002524.1	phosphatidylinositol transfer protein 1-like	#N/A		#N/A	#N/A		#N/A	#N/A		#N/A	#N/A
XR_002000888.1	#N/A	#N/A		#N/A	#N/A		#N/A	#N/A		#N/A	#N/A
XM_019002577.1	putative lipid-transfer protein DIR1	#N/A		#N/A	#N/A		#N/A	#N/A		#N/A	#N/A
XM_019002604.1	TVP38/TMEM64 family membrane protein slr0305-like	#N/A		#N/A	#N/A		#N/A	#N/A		#N/A	#N/A
XR_002000899.1	#N/A	#N/A		#N/A	#N/A		#N/A	#N/A		#N/A	#N/A
XM_019002686.1	light-mediated development protein DET1-like	#N/A		#N/A	#N/A		#N/A	#N/A		#N/A	#N/A
XM_019002711.1	putative SOS response-associated peptidase YoqW	#N/A		#N/A	#N/A		#N/A	#N/A		#N/A	#N/A
XM_019002714.1	uncharacterized protein At5g48480-like	#N/A		#N/A	#N/A		#N/A	#N/A		#N/A	#N/A
XM_019002733.1	uncharacterized LOC109020300	#N/A		#N/A	#N/A		#N/A	#N/A		#N/A	#N/A
XR_002000915.1	#N/A	#N/A		#N/A	#N/A		#N/A	#N/A		#N/A	#N/A
XM_019002801.1	non-functional NADPH-dependent codeinone reductase 2-like	#N/A		#N/A	#N/A		#N/A	#N/A		#N/A	#N/A
XM_019002804.1	protein FAR1-RELATED SEQUENCE 9-like	#N/A		#N/A	#N/A		#N/A	#N/A		#N/A	#N/A
XM_019002834.1	tyrosyl-DNA phosphodiesterase 1	#N/A		#N/A	#N/A		#N/A	#N/A		#N/A	#N/A
XM_019002858.1	cytochrome P450 71B37-like	#N/A		#N/A	#N/A		#N/A	#N/A		#N/A	#N/A
XR_002000932.1	#N/A	#N/A		#N/A	#N/A		#N/A	#N/A		#N/A	#N/A
XM_019002903.1	serine/threonine-protein kinase prpf4B-like	#N/A		#N/A	#N/A		#N/A	#N/A		#N/A	#N/A
XM_019002896.1	protein DETOXIFICATION 54	#N/A		#N/A	#N/A		#N/A	#N/A		#N/A	#N/A
XR_002000939.1	#N/A	#N/A		#N/A	#N/A		#N/A	#N/A		#N/A	#N/A
XM_019002931.1	protein DETOXIFICATION 27-like	#N/A		#N/A	#N/A		#N/A	#N/A		#N/A	#N/A
XM_019002954.1	TMV resistance protein N-like	TN		#N/A	#N/A		#N/A	#N/A		#N/A	#N/A
XM_019002965.1	uncharacterized LOC109020498	#N/A		#N/A	#N/A		#N/A	#N/A		#N/A	#N/A
XM_019002998.1	probable LRR receptor-like serine/threonine-protein kinase RFK1	RLK		#N/A	#N/A		#N/A	#N/A		#N/A	#N/A
XM_019002997.1	uncharacterized mitochondrial protein AtMg00810-like	#N/A		#N/A	#N/A		#N/A	#N/A		#N/A	#N/A
XM_019003006.1	GDSL esterase/lipase At2g04570	#N/A		#N/A	#N/A		#N/A	#N/A		#N/A	#N/A
XM_019003000.1	probable lipid-A-disaccharide synthase, mitochondrial	#N/A		#N/A	#N/A		#N/A	#N/A		#N/A	#N/A
XM_019003027.1	uncharacterized LOC109020546	#N/A		#N/A	#N/A		#N/A	#N/A		#N/A	#N/A
XM_019003074.1	MADS-box protein SVP-like	#N/A		#N/A	#N/A		#N/A	#N/A		#N/A	#N/A
XM_019003116.1	uncharacterized LOC109020614	#N/A		#N/A	#N/A		#N/A	#N/A		#N/A	#N/A
XM_019003141.1	mitochondrial fission 1 protein A-like	#N/A		#N/A	#N/A		#N/A	#N/A		#N/A	#N/A
XM_019003296.1	putative rRNA methylase YtqB	#N/A		#N/A	#N/A		#N/A	#N/A		#N/A	#N/A
XM_019003306.1	putative E3 ubiquitin-protein ligase RING1a	#N/A		#N/A	#N/A		#N/A	#N/A		#N/A	#N/A
XM_019003319.1	rust resistance kinase Lr10-like	KIN		#N/A	#N/A		#N/A	#N/A		#N/A	#N/A
XM_019003376.1	alpha carbonic anhydrase 7-like	#N/A		#N/A	#N/A		#N/A	#N/A		#N/A	#N/A
XM_019003393.1	uncharacterized protein At2g34160-like	#N/A		#N/A	#N/A		#N/A	#N/A		#N/A	#N/A
XM_019003451.1	receptor-like protein kinase FERONIA	#N/A		#N/A	#N/A		#N/A	#N/A		#N/A	#N/A
XM_019003543.1	zinc finger CCCH domain-containing protein 38	#N/A		#N/A	#N/A		#N/A	#N/A		#N/A	#N/A
XM_019003541.1	protein trichome berefringence-like 7	#N/A		#N/A	#N/A		#N/A	#N/A		#N/A	#N/A
XM_019003579.1	uncharacterized LOC109021044	#N/A		#N/A	#N/A		#N/A	#N/A		#N/A	#N/A
XM_019003576.1	NAC domain-containing protein 12-like	#N/A		#N/A	#N/A		#N/A	#N/A		#N/A	#N/A
XM_019003592.1	protein FAR-RED IMPAIRED RESPONSE 1-like	#N/A		#N/A	#N/A		#N/A	#N/A		#N/A	#N/A
XM_019003669.1	uncharacterized LOC109021108	#N/A		#N/A	#N/A		#N/A	#N/A		#N/A	#N/A
XM_019003687.1	uncharacterized LOC109021131	#N/A		#N/A	#N/A		#N/A	#N/A		#N/A	#N/A
XR_002001037.1	#N/A	#N/A		#N/A	#N/A		#N/A	#N/A		#N/A	#N/A
XM_019003699.1	uncharacterized LOC109021138	#N/A		#N/A	#N/A		#N/A	#N/A		#N/A	#N/A
XM_019003750.1	protein SABRE	#N/A		#N/A	#N/A		#N/A	#N/A		#N/A	#N/A
XM_019003769.1	neuroguidin	#N/A		#N/A	#N/A		#N/A	#N/A		#N/A	#N/A
XM_019003753.1	GATA transcription factor 25	#N/A		#N/A	#N/A		#N/A	#N/A		#N/A	#N/A
XM_019003747.1	BEACH domain-containing protein B	#N/A		#N/A	#N/A		#N/A	#N/A		#N/A	#N/A
XM_019003748.1	BEACH domain-containing protein B	#N/A		#N/A	#N/A		#N/A	#N/A		#N/A	#N/A
XM_019003792.1	DEAD-box ATP-dependent RNA helicase 35	#N/A		#N/A	#N/A		#N/A	#N/A		#N/A	#N/A
XM_019003799.1	putative ubiquitin-conjugating enzyme E2 38	#N/A		#N/A	#N/A		#N/A	#N/A		#N/A	#N/A
XM_019003854.1	uncharacterized mitochondrial protein AtMg00810-like	#N/A		#N/A	#N/A		#N/A	#N/A		#N/A	#N/A
XM_019003866.1	uncharacterized LOC109021263	#N/A		#N/A	#N/A		#N/A	#N/A		#N/A	#N/A
XM_019003893.1	O-acyltransferase WSD1-like	#N/A		#N/A	#N/A		#N/A	#N/A		#N/A	#N/A
XM_019003891.1	O-acyltransferase WSD1-like	#N/A		#N/A	#N/A		#N/A	#N/A		#N/A	#N/A
XM_019003975.1	hevamine-A-like	#N/A		#N/A	#N/A		#N/A	#N/A		#N/A	#N/A
XM_019004119.1	carbonyl reductase [NADPH] 1-like	#N/A		#N/A	#N/A		#N/A	#N/A		#N/A	#N/A
XM_019004136.1	uncharacterized LOC109021498	#N/A		#N/A	#N/A		#N/A	#N/A		#N/A	#N/A
XM_019004146.1	mediator of RNA polymerase II transcription subunit 19a-like	#N/A		#N/A	#N/A		#N/A	#N/A		#N/A	#N/A
XM_019004172.1	ATG8-interacting protein 2-like	#N/A		#N/A	#N/A		#N/A	#N/A		#N/A	#N/A
XM_019004183.1	origin of replication complex subunit 5	#N/A		#N/A	#N/A		#N/A	#N/A		#N/A	#N/A
XM_019004197.1	uncharacterized LOC109021547	#N/A		#N/A	#N/A		#N/A	#N/A		#N/A	#N/A
XR_002001110.1	#N/A	#N/A		#N/A	#N/A		#N/A	#N/A		#N/A	#N/A
XM_019004300.1	phosphoglycerate mutase-like protein 1	#N/A		#N/A	#N/A		#N/A	#N/A		#N/A	#N/A
XM_019004386.1	putative glucuronosyltransferase PGSIP8	#N/A		#N/A	#N/A		#N/A	#N/A		#N/A	#N/A
XM_019004408.1	serine/threonine-protein kinase BLUS1-like	CK		#N/A	#N/A		#N/A	#N/A		#N/A	#N/A
XM_019004406.1	serine/threonine-protein kinase BLUS1-like	CK		#N/A	#N/A		#N/A	#N/A		#N/A	#N/A
XM_019004398.1	metal-nicotianamine transporter YSL1-like	#N/A		#N/A	#N/A		#N/A	#N/A		#N/A	#N/A
XM_019004456.1	polcalcin Aln g 4-like	#N/A		#N/A	#N/A		#N/A	#N/A		#N/A	#N/A
XM_019004478.1	60S ribosomal protein L7-2	#N/A		#N/A	#N/A		#N/A	#N/A		#N/A	#N/A
XM_019004491.1	ankyrin repeat-containing protein ITN1-like	#N/A		#N/A	#N/A		#N/A	#N/A		#N/A	#N/A
XM_019004531.1	putative HVA22-like protein g	#N/A		#N/A	#N/A		#N/A	#N/A		#N/A	#N/A
XM_019004529.1	endoglucanase 2-like	#N/A		#N/A	#N/A		#N/A	#N/A		#N/A	#N/A
XM_019004567.1	calcium-transporting ATPase 10, plasma membrane-type-like	#N/A		#N/A	#N/A		#N/A	#N/A		#N/A	#N/A
XM_019004566.1	calcium-transporting ATPase 10, plasma membrane-type-like	#N/A		#N/A	#N/A		#N/A	#N/A		#N/A	#N/A
XM_019004561.1	calcium-transporting ATPase 10, plasma membrane-type-like	#N/A		#N/A	#N/A		#N/A	#N/A		#N/A	#N/A
XM_019004577.1	MLP-like protein 423	#N/A		#N/A	#N/A		#N/A	#N/A		#N/A	#N/A
XM_019004618.1	SWI/SNF complex component SNF12 homolog	#N/A		#N/A	#N/A		#N/A	#N/A		#N/A	#N/A
XM_019004630.1	uncharacterized protein YciO	#N/A		#N/A	#N/A		#N/A	#N/A		#N/A	#N/A
XM_019004623.1	uncharacterized LOC109021889	#N/A		#N/A	#N/A		#N/A	#N/A		#N/A	#N/A
XM_019004606.1	uncharacterized LOC109021878	#N/A		#N/A	#N/A		#N/A	#N/A		#N/A	#N/A
XM_019004652.1	UPF0481 protein At3g47200-like	#N/A		#N/A	#N/A		#N/A	#N/A		#N/A	#N/A
XM_019004682.1	sugar transporter ERD6-like 5	#N/A		#N/A	#N/A		#N/A	#N/A		#N/A	#N/A
XM_019004700.1	60S ribosomal protein L7-1-like	#N/A		#N/A	#N/A		#N/A	#N/A		#N/A	#N/A
XR_002001157.1	#N/A	#N/A		#N/A	#N/A		#N/A	#N/A		#N/A	#N/A
XR_002001162.1	#N/A	#N/A		#N/A	#N/A		#N/A	#N/A		#N/A	#N/A
XR_002001159.1	#N/A	#N/A		#N/A	#N/A		#N/A	#N/A		#N/A	#N/A
XM_019004750.1	protein MODIFIER OF SNC1 1-like	#N/A		#N/A	#N/A		#N/A	#N/A		#N/A	#N/A
XM_019004751.1	protein MODIFIER OF SNC1 1-like	#N/A		#N/A	#N/A		#N/A	#N/A		#N/A	#N/A
XM_019004809.1	E3 ubiquitin-protein ligase FANCL	#N/A		#N/A	#N/A		#N/A	#N/A		#N/A	#N/A
XM_019004826.1	probable xyloglucan endotransglucosylase/hydrolase protein 6	#N/A		#N/A	#N/A		#N/A	#N/A		#N/A	#N/A
XM_019004858.1	uncharacterized LOC109022060	#N/A		#N/A	#N/A		#N/A	#N/A		#N/A	#N/A
XM_019004879.1	guanine nucleotide-binding protein subunit beta-like protein	#N/A		#N/A	#N/A		#N/A	#N/A		#N/A	#N/A
XR_002001175.1	#N/A	#N/A		#N/A	#N/A		#N/A	#N/A		#N/A	#N/A
XM_019004935.1	ubinuclein-1-like	#N/A		#N/A	#N/A		#N/A	#N/A		#N/A	#N/A
XM_019004961.1	exocyst complex component SEC3A-like	#N/A		#N/A	#N/A		#N/A	#N/A		#N/A	#N/A
XR_002001181.1	#N/A	#N/A		#N/A	#N/A		#N/A	#N/A		#N/A	#N/A
XM_019004971.1	kinesin-like protein KIN-5C	#N/A		#N/A	#N/A		#N/A	#N/A		#N/A	#N/A
XM_019005014.1	UDP-glycosyltransferase 74F2-like	#N/A		#N/A	#N/A		#N/A	#N/A		#N/A	#N/A
XM_019005167.1	secretory carrier-associated membrane protein 1	#N/A		#N/A	#N/A		#N/A	#N/A		#N/A	#N/A
XM_019005176.1	glutathione S-transferase DHAR2-like	#N/A		#N/A	#N/A		#N/A	#N/A		#N/A	#N/A
XR_002001210.1	#N/A	#N/A		#N/A	#N/A		#N/A	#N/A		#N/A	#N/A
XM_018949666.1	putative pectinesterase/pectinesterase inhibitor 45	#N/A		#N/A	#N/A		#N/A	#N/A		#N/A	#N/A
XM_018949660.1	peroxidase 5-like	#N/A		#N/A	#N/A		#N/A	#N/A		#N/A	#N/A
XM_018949677.1	cysteine-rich receptor-like protein kinase 2	KIN		#N/A	#N/A		#N/A	#N/A		#N/A	#N/A
XM_018949732.1	protein NRT1/ PTR FAMILY 8.2-like	#N/A		#N/A	#N/A		#N/A	#N/A		#N/A	#N/A
XM_018949755.1	cleavage and polyadenylation specificity factor subunit 1-like	#N/A		#N/A	#N/A		#N/A	#N/A		#N/A	#N/A
XM_018949788.1	glutathione S-transferase U8-like	#N/A		#N/A	#N/A		#N/A	#N/A		#N/A	#N/A
XM_018949805.1	protein PHR1-LIKE 2-like	#N/A		#N/A	#N/A		#N/A	#N/A		#N/A	#N/A
XM_018949798.1	myb family transcription factor PHL7-like	#N/A		#N/A	#N/A		#N/A	#N/A		#N/A	#N/A
XM_018949857.1	suppressor of Mek1-like	#N/A		#N/A	#N/A		#N/A	#N/A		#N/A	#N/A
XM_018949959.1	zinc finger CCCH domain-containing protein 6-like	#N/A		#N/A	#N/A		#N/A	#N/A		#N/A	#N/A
XM_018949973.1	oxysterol-binding protein-related protein 1C-like	#N/A		#N/A	#N/A		#N/A	#N/A		#N/A	#N/A
XM_018950007.1	TMV resistance protein N-like	CTNL		#N/A	#N/A		#N/A	#N/A		#N/A	#N/A
XM_018950046.1	cinnamoyl-CoA reductase 2	#N/A		#N/A	#N/A		#N/A	#N/A		#N/A	#N/A
XM_018950081.1	microtubule-associated protein 70-5-like	#N/A		#N/A	#N/A		#N/A	#N/A		#N/A	#N/A
XR_001994202.1	#N/A	#N/A		#N/A	#N/A		#N/A	#N/A		#N/A	#N/A
XM_018950120.1	disease resistance protein RPP5-like	#N/A		#N/A	#N/A		#N/A	#N/A		#N/A	#N/A
XM_018950119.1	disease resistance protein RPP5-like	#N/A		#N/A	#N/A		#N/A	#N/A		#N/A	#N/A
XM_018950128.1	serine/threonine-protein kinase tricorner-like	KIN		#N/A	#N/A		#N/A	#N/A		#N/A	#N/A
XM_018950158.1	probable transcription factor At5g28040	#N/A		#N/A	#N/A		#N/A	#N/A		#N/A	#N/A
XM_018950177.1	adenylate isopentenyltransferase 3, chloroplastic-like	#N/A		#N/A	#N/A		#N/A	#N/A		#N/A	#N/A
XM_018950259.1	uncharacterized LOC108979557	#N/A		#N/A	#N/A		#N/A	#N/A		#N/A	#N/A
XM_018950258.1	uncharacterized LOC108979557	#N/A		#N/A	#N/A		#N/A	#N/A		#N/A	#N/A
XM_018950335.1	equilibrative nucleotide transporter 3-like	#N/A		#N/A	#N/A		#N/A	#N/A		#N/A	#N/A
XR_001994264.1	#N/A	#N/A		#N/A	#N/A		#N/A	#N/A		#N/A	#N/A
XM_018950540.1	uncharacterized LOC108979780	#N/A		#N/A	#N/A		#N/A	#N/A		#N/A	#N/A
XM_018950581.1	MLO-like protein 6	#N/A		#N/A	#N/A		#N/A	#N/A		#N/A	#N/A
XM_018950598.1	receptor-like protein 12	RLP		#N/A	#N/A		#N/A	#N/A		#N/A	#N/A
XR_001994285.1	#N/A	#N/A		#N/A	#N/A		#N/A	#N/A		#N/A	#N/A
XR_001994287.1	#N/A	#N/A		#N/A	#N/A		#N/A	#N/A		#N/A	#N/A
XR_001994297.1	#N/A	#N/A		#N/A	#N/A		#N/A	#N/A		#N/A	#N/A
XM_018950719.1	beta-xylosidase/alpha-L-arabinofuranosidase 2-like	#N/A		#N/A	#N/A		#N/A	#N/A		#N/A	#N/A
XM_018950716.1	aminotransferase ALD1-like	#N/A		#N/A	#N/A		#N/A	#N/A		#N/A	#N/A
XM_018950767.1	endo-1,4-beta-xylanase A	#N/A		#N/A	#N/A		#N/A	#N/A		#N/A	#N/A
XM_018950773.1	rubber cis-polyprenyltransferase HRT2-like	#N/A		#N/A	#N/A		#N/A	#N/A		#N/A	#N/A
XM_018950797.1	pentatricopeptide repeat-containing protein At5g15010, mitochondrial	#N/A		#N/A	#N/A		#N/A	#N/A		#N/A	#N/A
XR_001994315.1	#N/A	#N/A		#N/A	#N/A		#N/A	#N/A		#N/A	#N/A
XM_018950806.1	uncharacterized protein slr1919-like	#N/A		#N/A	#N/A		#N/A	#N/A		#N/A	#N/A
XM_018950814.1	uncharacterized LOC108980004	#N/A		#N/A	#N/A		#N/A	#N/A		#N/A	#N/A
XM_018950834.1	uncharacterized LOC108980022	#N/A		#N/A	#N/A		#N/A	#N/A		#N/A	#N/A
XM_018950917.1	protein spt2-like	#N/A		#N/A	#N/A		#N/A	#N/A		#N/A	#N/A
XM_018950934.1	cadmium-induced protein AS8	#N/A		#N/A	#N/A		#N/A	#N/A		#N/A	#N/A
XR_001994335.1	#N/A	#N/A		#N/A	#N/A		#N/A	#N/A		#N/A	#N/A
XM_018950964.1	LOB domain-containing protein 37-like	#N/A		#N/A	#N/A		#N/A	#N/A		#N/A	#N/A
XM_018950970.1	uncharacterized LOC108980130	#N/A		#N/A	#N/A		#N/A	#N/A		#N/A	#N/A
XM_018950978.1	uncharacterized LOC108980130	#N/A		#N/A	#N/A		#N/A	#N/A		#N/A	#N/A
XM_018950992.1	syntaxin-81	#N/A		#N/A	#N/A		#N/A	#N/A		#N/A	#N/A
XM_018951070.1	UV-B-induced protein At3g17800, chloroplastic	#N/A		#N/A	#N/A		#N/A	#N/A		#N/A	#N/A
XM_018951082.1	rac-like GTP-binding protein RHO1	#N/A		#N/A	#N/A		#N/A	#N/A		#N/A	#N/A
XM_018951086.1	GABA transporter 1-like	#N/A		#N/A	#N/A		#N/A	#N/A		#N/A	#N/A
XM_018951100.1	proline-rich protein 4-like	#N/A		#N/A	#N/A		#N/A	#N/A		#N/A	#N/A
XM_018951110.1	crocetin glucosyltransferase, chloroplastic-like	#N/A		#N/A	#N/A		#N/A	#N/A		#N/A	#N/A
XM_018951187.1	uncharacterized protein At1g04910-like	#N/A		#N/A	#N/A		#N/A	#N/A		#N/A	#N/A
XM_018951206.1	MADS-box protein JOINTLESS	#N/A		#N/A	#N/A		#N/A	#N/A		#N/A	#N/A
XM_018951218.1	disease resistance RPP13-like protein 4	CNL		#N/A	#N/A		#N/A	#N/A		#N/A	#N/A
XM_018951220.1	disease resistance RPP13-like protein 4	CNL		#N/A	#N/A		#N/A	#N/A		#N/A	#N/A
XM_018951229.1	ubiquitin carboxyl-terminal hydrolase 27	#N/A		#N/A	#N/A		#N/A	#N/A		#N/A	#N/A
XM_018951269.1	protein FAR1-RELATED SEQUENCE 8-like	#N/A		#N/A	#N/A		#N/A	#N/A		#N/A	#N/A
XM_018951272.1	uncharacterized LOC108980370	#N/A		#N/A	#N/A		#N/A	#N/A		#N/A	#N/A
XM_018951274.1	probable C-terminal domain small phosphatase	#N/A		#N/A	#N/A		#N/A	#N/A		#N/A	#N/A
XM_018951289.1	uncharacterized LOC108980388	#N/A		#N/A	#N/A		#N/A	#N/A		#N/A	#N/A
XM_018951302.1	tRNA (guanine-N(7)-)-methyltransferase-like	#N/A		#N/A	#N/A		#N/A	#N/A		#N/A	#N/A
XM_018951320.1	benzyl alcohol O-benzoyltransferase-like	#N/A		#N/A	#N/A		#N/A	#N/A		#N/A	#N/A
XM_018951352.1	lysine--tRNA ligase, cytoplasmic	#N/A		#N/A	#N/A		#N/A	#N/A		#N/A	#N/A
XM_018951372.1	uncharacterized LOC108980445	#N/A		#N/A	#N/A		#N/A	#N/A		#N/A	#N/A
XM_018951403.1	uncharacterized LOC108980467	#N/A		#N/A	#N/A		#N/A	#N/A		#N/A	#N/A
XM_018951411.1	autophagy-related protein 16	#N/A		#N/A	#N/A		#N/A	#N/A		#N/A	#N/A
XM_018951417.1	growth-regulating factor 9-like	#N/A		#N/A	#N/A		#N/A	#N/A		#N/A	#N/A
XM_018951436.1	uncharacterized LOC108980499	#N/A		#N/A	#N/A		#N/A	#N/A		#N/A	#N/A
XM_018951440.1	uncharacterized LOC108980504	#N/A		#N/A	#N/A		#N/A	#N/A		#N/A	#N/A
XM_018951454.1	S-linalool synthase-like	#N/A		#N/A	#N/A		#N/A	#N/A		#N/A	#N/A
XM_018951464.1	transcriptional corepressor SEUSS-like	#N/A		#N/A	#N/A		#N/A	#N/A		#N/A	#N/A
XM_018951481.1	uncharacterized LOC108980539	#N/A		#N/A	#N/A		#N/A	#N/A		#N/A	#N/A
XR_001994411.1	#N/A	#N/A		#N/A	#N/A		#N/A	#N/A		#N/A	#N/A
XM_018951640.1	CBL-interacting serine/threonine-protein kinase 12-like	KIN		#N/A	#N/A		#N/A	#N/A		#N/A	#N/A
XM_018951660.1	exocyst complex component SEC15B-like	#N/A		#N/A	#N/A		#N/A	#N/A		#N/A	#N/A
XM_018951685.1	probable aquaporin PIP-type 7a	#N/A		#N/A	#N/A		#N/A	#N/A		#N/A	#N/A
XM_018951713.1	calcium-transporting ATPase 8, plasma membrane-type-like	#N/A		#N/A	#N/A		#N/A	#N/A		#N/A	#N/A
XM_018951766.1	probable polyol transporter 4	#N/A		#N/A	#N/A		#N/A	#N/A		#N/A	#N/A
XM_018951778.1	uncharacterized LOC108980773	#N/A		#N/A	#N/A		#N/A	#N/A		#N/A	#N/A
XM_018951785.1	benzyl alcohol O-benzoyltransferase-like	#N/A		#N/A	#N/A		#N/A	#N/A		#N/A	#N/A
XM_018951812.1	S-adenosylmethionine carrier 1, chloroplastic/mitochondrial-like	#N/A		#N/A	#N/A		#N/A	#N/A		#N/A	#N/A
XM_018951848.1	BEL1-like homeodomain protein 6	#N/A		#N/A	#N/A		#N/A	#N/A		#N/A	#N/A
XR_001994443.1	#N/A	#N/A		#N/A	#N/A		#N/A	#N/A		#N/A	#N/A
XM_018951884.1	phosphoglucan phosphatase DSP4, amyloplastic-like	#N/A		#N/A	#N/A		#N/A	#N/A		#N/A	#N/A
XM_018951881.1	IRK-interacting protein-like	#N/A		#N/A	#N/A		#N/A	#N/A		#N/A	#N/A
XM_018951886.1	auxilin-related protein 2-like	#N/A		#N/A	#N/A		#N/A	#N/A		#N/A	#N/A
XR_001994447.1	#N/A	#N/A		#N/A	#N/A		#N/A	#N/A		#N/A	#N/A
XM_018951971.1	helicase-like transcription factor CHR28	#N/A		#N/A	#N/A		#N/A	#N/A		#N/A	#N/A
XM_018951968.1	helicase-like transcription factor CHR28	#N/A		#N/A	#N/A		#N/A	#N/A		#N/A	#N/A
XM_018952004.1	uncharacterized LOC108980946	#N/A		#N/A	#N/A		#N/A	#N/A		#N/A	#N/A
XM_018952064.1	F-box protein At5g07610-like	#N/A		#N/A	#N/A		#N/A	#N/A		#N/A	#N/A
XM_018952142.1	germin-like protein 9-3	#N/A		#N/A	#N/A		#N/A	#N/A		#N/A	#N/A
XM_018952145.1	basic form of pathogenesis-related protein 1-like	#N/A		#N/A	#N/A		#N/A	#N/A		#N/A	#N/A
XM_018952178.1	glutamate receptor 3.4-like	#N/A		#N/A	#N/A		#N/A	#N/A		#N/A	#N/A
XM_018952173.1	glutamate receptor 3.4-like	#N/A		#N/A	#N/A		#N/A	#N/A		#N/A	#N/A
XM_018952192.1	probable ADP-ribosylation factor GTPase-activating protein AGD5	#N/A		#N/A	#N/A		#N/A	#N/A		#N/A	#N/A
XM_018952220.1	uncharacterized LOC108981139	#N/A		#N/A	#N/A		#N/A	#N/A		#N/A	#N/A
XR_001994525.1	#N/A	#N/A		#N/A	#N/A		#N/A	#N/A		#N/A	#N/A
XM_018952309.1	myb family transcription factor EFM	#N/A		#N/A	#N/A		#N/A	#N/A		#N/A	#N/A
XM_018952325.1	putative G3BP-like protein	#N/A		#N/A	#N/A		#N/A	#N/A		#N/A	#N/A
XM_018952326.1	putative G3BP-like protein	#N/A		#N/A	#N/A		#N/A	#N/A		#N/A	#N/A
XM_018952353.1	uncharacterized LOC108981244	#N/A		#N/A	#N/A		#N/A	#N/A		#N/A	#N/A
XM_018952404.1	protein odr-4 homolog	#N/A		#N/A	#N/A		#N/A	#N/A		#N/A	#N/A
XM_018952403.1	protein odr-4 homolog	#N/A		#N/A	#N/A		#N/A	#N/A		#N/A	#N/A
XM_018952465.1	uncharacterized LOC108981350	#N/A		#N/A	#N/A		#N/A	#N/A		#N/A	#N/A
XM_018952494.1	probable trehalose-phosphate phosphatase H	#N/A		#N/A	#N/A		#N/A	#N/A		#N/A	#N/A
XM_018952570.1	la-related protein 1C-like	#N/A		#N/A	#N/A		#N/A	#N/A		#N/A	#N/A
XM_018952677.1	ranBP2-type zinc finger protein At1g67325-like	#N/A		#N/A	#N/A		#N/A	#N/A		#N/A	#N/A
XM_018952689.1	uncharacterized LOC108981493	#N/A		#N/A	#N/A		#N/A	#N/A		#N/A	#N/A
XM_018952729.1	mediator of RNA polymerase II transcription subunit 18	#N/A		#N/A	#N/A		#N/A	#N/A		#N/A	#N/A
XM_018952728.1	mediator of RNA polymerase II transcription subunit 18	#N/A		#N/A	#N/A		#N/A	#N/A		#N/A	#N/A
XM_018952733.1	uncharacterized LOC108981525	#N/A		#N/A	#N/A		#N/A	#N/A		#N/A	#N/A
XM_018952781.1	putative serine/threonine-protein kinase	KIN		#N/A	#N/A		#N/A	#N/A		#N/A	#N/A
XM_018952784.1	TMV resistance protein N-like	TNL		#N/A	#N/A		#N/A	#N/A		#N/A	#N/A
XM_018952811.1	probable serine/threonine-protein kinase NAK	KIN		#N/A	#N/A		#N/A	#N/A		#N/A	#N/A
XM_018952852.1	probable leucine-rich repeat receptor-like protein kinase At1g35710	RLP		#N/A	#N/A		#N/A	#N/A		#N/A	#N/A
XM_018952879.1	F-box/FBD/LRR-repeat protein At1g13570	#N/A		#N/A	#N/A		#N/A	#N/A		#N/A	#N/A
XR_001994597.1	#N/A	#N/A		#N/A	#N/A		#N/A	#N/A		#N/A	#N/A
XM_018952916.1	F-box protein At5g07610-like	#N/A		#N/A	#N/A		#N/A	#N/A		#N/A	#N/A
XM_018952950.1	mechanosensitive ion channel protein 1, mitochondrial	#N/A		#N/A	#N/A		#N/A	#N/A		#N/A	#N/A
XM_018952987.1	short integuments 2, mitochondrial	#N/A		#N/A	#N/A		#N/A	#N/A		#N/A	#N/A
XM_018953024.1	nucleolar GTP-binding protein 1-like	#N/A		#N/A	#N/A		#N/A	#N/A		#N/A	#N/A
XM_018953027.1	uncharacterized LOC108981774	#N/A		#N/A	#N/A		#N/A	#N/A		#N/A	#N/A
XR_001994614.1	#N/A	#N/A		#N/A	#N/A		#N/A	#N/A		#N/A	#N/A
XM_018953079.1	UTP:RNA uridylyltransferase 1-like	#N/A		#N/A	#N/A		#N/A	#N/A		#N/A	#N/A
XM_018953083.1	probable carboxylesterase 9	#N/A		#N/A	#N/A		#N/A	#N/A		#N/A	#N/A
XM_018953086.1	uncharacterized LOC108981836	#N/A		#N/A	#N/A		#N/A	#N/A		#N/A	#N/A
XM_018953096.1	NAC domain-containing protein 100-like	#N/A		#N/A	#N/A		#N/A	#N/A		#N/A	#N/A
XM_018953240.1	dehydration-responsive element-binding protein 1D-like	#N/A		#N/A	#N/A		#N/A	#N/A		#N/A	#N/A
XM_018953275.1	cinnamoyl-CoA reductase-like SNL6	#N/A		#N/A	#N/A		#N/A	#N/A		#N/A	#N/A
XM_018953318.1	long chain acyl-CoA synthetase 1-like	#N/A		#N/A	#N/A		#N/A	#N/A		#N/A	#N/A
XM_018953325.1	cellulose synthase-like protein G3	#N/A		#N/A	#N/A		#N/A	#N/A		#N/A	#N/A
XM_018953326.1	glycerol-3-phosphate dehydrogenase [NAD(+)] GPDHC1, cytosolic	#N/A		#N/A	#N/A		#N/A	#N/A		#N/A	#N/A
XM_018953337.1	glycerol-3-phosphate dehydrogenase [NAD(+)]-like	#N/A		#N/A	#N/A		#N/A	#N/A		#N/A	#N/A
XM_018953425.1	homeobox-leucine zipper protein HDG2-like	#N/A		#N/A	#N/A		#N/A	#N/A		#N/A	#N/A
XM_018953439.1	two-component response regulator-like APRR9	#N/A		#N/A	#N/A		#N/A	#N/A		#N/A	#N/A
XM_018953438.1	two-component response regulator-like APRR9	#N/A		#N/A	#N/A		#N/A	#N/A		#N/A	#N/A
XM_018953443.1	pentatricopeptide repeat-containing protein At1g05600	#N/A		#N/A	#N/A		#N/A	#N/A		#N/A	#N/A
XM_018953450.1	uncharacterized LOC108982152	#N/A		#N/A	#N/A		#N/A	#N/A		#N/A	#N/A
XM_018953500.1	uncharacterized LOC108982197	#N/A		#N/A	#N/A		#N/A	#N/A		#N/A	#N/A
XM_018953517.1	uncharacterized LOC108982207	#N/A		#N/A	#N/A		#N/A	#N/A		#N/A	#N/A
XM_018953528.1	sigma factor binding protein 1, chloroplastic-like	#N/A		#N/A	#N/A		#N/A	#N/A		#N/A	#N/A
XM_018953580.1	dnaJ protein homolog	#N/A		#N/A	#N/A		#N/A	#N/A		#N/A	#N/A
XR_001994681.1	#N/A	#N/A		#N/A	#N/A		#N/A	#N/A		#N/A	#N/A
XM_018953667.1	long chain acyl-CoA synthetase 2	#N/A		#N/A	#N/A		#N/A	#N/A		#N/A	#N/A
XM_018953676.1	crocetin glucosyltransferase, chloroplastic-like	#N/A		#N/A	#N/A		#N/A	#N/A		#N/A	#N/A
XM_018953810.1	histidine-rich glycoprotein-like	#N/A		#N/A	#N/A		#N/A	#N/A		#N/A	#N/A
XM_018953852.1	uncharacterized LOC108982466	#N/A		#N/A	#N/A		#N/A	#N/A		#N/A	#N/A
XM_018953878.1	pentatricopeptide repeat-containing protein At1g52620-like	#N/A		#N/A	#N/A		#N/A	#N/A		#N/A	#N/A
XM_018953898.1	uncharacterized LOC108982499	#N/A		#N/A	#N/A		#N/A	#N/A		#N/A	#N/A
XM_018953888.1	NAC domain-containing protein 8-like	#N/A		#N/A	#N/A		#N/A	#N/A		#N/A	#N/A
XM_018953922.1	endoplasmic reticulum metallopeptidase 1-like	#N/A		#N/A	#N/A		#N/A	#N/A		#N/A	#N/A
XM_018953950.1	somatic embryogenesis receptor kinase 1	RLK		#N/A	#N/A		#N/A	#N/A		#N/A	#N/A
XM_018953942.1	protein ROOT PRIMORDIUM DEFECTIVE 1	#N/A		#N/A	#N/A		#N/A	#N/A		#N/A	#N/A
XM_018953966.1	pantothenate kinase 2	#N/A		#N/A	#N/A		#N/A	#N/A		#N/A	#N/A
XM_018953968.1	pantothenate kinase 2	#N/A		#N/A	#N/A		#N/A	#N/A		#N/A	#N/A
XR_001994733.1	#N/A	#N/A		#N/A	#N/A		#N/A	#N/A		#N/A	#N/A
XM_018954025.1	F-box protein At4g00755-like	#N/A		#N/A	#N/A		#N/A	#N/A		#N/A	#N/A
XM_018954023.1	uncharacterized mitochondrial protein AtMg00810-like	#N/A		#N/A	#N/A		#N/A	#N/A		#N/A	#N/A
XM_018954043.1	uncharacterized LOC108982608	#N/A		#N/A	#N/A		#N/A	#N/A		#N/A	#N/A
XM_018954122.1	BAHD acyltransferase DCR	#N/A		#N/A	#N/A		#N/A	#N/A		#N/A	#N/A
XM_018954144.1	zinc finger protein 8-like	#N/A		#N/A	#N/A		#N/A	#N/A		#N/A	#N/A
XM_018954253.1	eukaryotic translation initiation factor 2A	#N/A		#N/A	#N/A		#N/A	#N/A		#N/A	#N/A
XM_018954425.1	ethylene-responsive transcription factor ERF109-like	#N/A		#N/A	#N/A		#N/A	#N/A		#N/A	#N/A
XM_018954449.1	RPM1-interacting protein 4-like	#N/A		#N/A	#N/A		#N/A	#N/A		#N/A	#N/A
XM_018954473.1	splicing factor 3B subunit 2	#N/A		#N/A	#N/A		#N/A	#N/A		#N/A	#N/A
XM_018954467.1	probable glutathione S-transferase	#N/A		#N/A	#N/A		#N/A	#N/A		#N/A	#N/A
XM_018954484.1	uncharacterized LOC108982984	#N/A		#N/A	#N/A		#N/A	#N/A		#N/A	#N/A
XM_018954526.1	uncharacterized LOC108983015	#N/A		#N/A	#N/A		#N/A	#N/A		#N/A	#N/A
XM_018954518.1	uncharacterized LOC108983010	#N/A		#N/A	#N/A		#N/A	#N/A		#N/A	#N/A
XM_018954583.1	D-3-phosphoglycerate dehydrogenase 2, chloroplastic-like	#N/A		#N/A	#N/A		#N/A	#N/A		#N/A	#N/A
XR_001994816.1	#N/A	#N/A		#N/A	#N/A		#N/A	#N/A		#N/A	#N/A
XM_018954611.1	uncharacterized LOC108983080	#N/A		#N/A	#N/A		#N/A	#N/A		#N/A	#N/A
XM_018954634.1	pentatricopeptide repeat-containing protein At4g17616	#N/A		#N/A	#N/A		#N/A	#N/A		#N/A	#N/A
XR_001994817.1	#N/A	#N/A		#N/A	#N/A		#N/A	#N/A		#N/A	#N/A
XR_001994818.1	#N/A	#N/A		#N/A	#N/A		#N/A	#N/A		#N/A	#N/A
XR_001994824.1	#N/A	#N/A		#N/A	#N/A		#N/A	#N/A		#N/A	#N/A
XM_018954753.1	uncharacterized LOC108983195	#N/A		#N/A	#N/A		#N/A	#N/A		#N/A	#N/A
XM_018954773.1	IN2-2 protein-like	#N/A		#N/A	#N/A		#N/A	#N/A		#N/A	#N/A
XM_018954798.1	serine/arginine-rich splicing factor 4-like	#N/A		#N/A	#N/A		#N/A	#N/A		#N/A	#N/A
XM_018954829.1	receptor-like protein kinase HSL1	RLK		#N/A	#N/A		#N/A	#N/A		#N/A	#N/A
XM_018954922.1	uncharacterized mitochondrial protein AtMg00810-like	#N/A		#N/A	#N/A		#N/A	#N/A		#N/A	#N/A
XM_018954925.1	glutathione S-transferase T3-like	#N/A		#N/A	#N/A		#N/A	#N/A		#N/A	#N/A
XM_018954963.1	immediate early response 3-interacting protein 1-like	#N/A		#N/A	#N/A		#N/A	#N/A		#N/A	#N/A
XM_018954997.1	cyclin-dependent kinase E-1	KIN		#N/A	#N/A		#N/A	#N/A		#N/A	#N/A
XM_018954999.1	cyclin-dependent kinase E-1	KIN		#N/A	#N/A		#N/A	#N/A		#N/A	#N/A
XR_001994859.1	#N/A	#N/A		#N/A	#N/A		#N/A	#N/A		#N/A	#N/A
XM_018955008.1	multiple RNA-binding domain-containing protein 1	#N/A		#N/A	#N/A		#N/A	#N/A		#N/A	#N/A
XM_018954990.1	pentatricopeptide repeat-containing protein At4g20740	#N/A		#N/A	#N/A		#N/A	#N/A		#N/A	#N/A
XM_018955061.1	phosphatidylinositol/phosphatidylcholine transfer protein SFH8-like	#N/A		#N/A	#N/A		#N/A	#N/A		#N/A	#N/A
XM_018955070.1	heterogeneous nuclear ribonucleoprotein R	#N/A		#N/A	#N/A		#N/A	#N/A		#N/A	#N/A
XM_018955127.1	uncharacterized LOC108983482	#N/A		#N/A	#N/A		#N/A	#N/A		#N/A	#N/A
XM_018955188.1	uncharacterized LOC108983525	#N/A		#N/A	#N/A		#N/A	#N/A		#N/A	#N/A
XM_018955223.1	ethylene-responsive transcription factor WRI1-like	#N/A		#N/A	#N/A		#N/A	#N/A		#N/A	#N/A
XM_018955238.1	spermine synthase-like	#N/A		#N/A	#N/A		#N/A	#N/A		#N/A	#N/A
XR_001994894.1	#N/A	#N/A		#N/A	#N/A		#N/A	#N/A		#N/A	#N/A
XM_018955303.1	uncharacterized LOC108983603	#N/A		#N/A	#N/A		#N/A	#N/A		#N/A	#N/A
XM_018955346.1	alpha-amylase-like	#N/A		#N/A	#N/A		#N/A	#N/A		#N/A	#N/A
XM_018955382.1	glutamate receptor 3.6-like	#N/A		#N/A	#N/A		#N/A	#N/A		#N/A	#N/A
XM_018955385.1	glutamate receptor 3.6-like	#N/A		#N/A	#N/A		#N/A	#N/A		#N/A	#N/A
XM_018955397.1	serine/arginine-rich splicing factor SR34A-like	#N/A		#N/A	#N/A		#N/A	#N/A		#N/A	#N/A
XM_018955408.1	uncharacterized LOC108983684	#N/A		#N/A	#N/A		#N/A	#N/A		#N/A	#N/A
XM_018955462.1	prolycopene isomerase 2, chloroplastic	#N/A		#N/A	#N/A		#N/A	#N/A		#N/A	#N/A
XM_018955479.1	nucleolin-like	#N/A		#N/A	#N/A		#N/A	#N/A		#N/A	#N/A
XM_018955498.1	DCN1-like protein 4	#N/A		#N/A	#N/A		#N/A	#N/A		#N/A	#N/A
XM_018955555.1	GDSL esterase/lipase APG-like	#N/A		#N/A	#N/A		#N/A	#N/A		#N/A	#N/A
XM_018955544.1	mitochondrial-processing peptidase subunit alpha-like	#N/A		#N/A	#N/A		#N/A	#N/A		#N/A	#N/A
XM_018955582.1	protein DCL, chloroplastic-like	#N/A		#N/A	#N/A		#N/A	#N/A		#N/A	#N/A
XM_018955590.1	uncharacterized LOC108983822	#N/A		#N/A	#N/A		#N/A	#N/A		#N/A	#N/A
XM_018955588.1	root phototropism protein 3-like	#N/A		#N/A	#N/A		#N/A	#N/A		#N/A	#N/A
XM_018955620.1	U-box domain-containing protein 33-like	CK		#N/A	#N/A		#N/A	#N/A		#N/A	#N/A
XM_018955637.1	uncharacterized LOC108983862	#N/A		#N/A	#N/A		#N/A	#N/A		#N/A	#N/A
XM_018955641.1	pleiotropic drug resistance protein 1-like	#N/A		#N/A	#N/A		#N/A	#N/A		#N/A	#N/A
XM_018955655.1	E4 SUMO-protein ligase PIAL2-like	#N/A		#N/A	#N/A		#N/A	#N/A		#N/A	#N/A
XM_018955689.1	dynamin-related protein 3A	#N/A		#N/A	#N/A		#N/A	#N/A		#N/A	#N/A
XM_018955694.1	methylmalonate-semialdehyde dehydrogenase [acylating], mitochondrial-like	#N/A		#N/A	#N/A		#N/A	#N/A		#N/A	#N/A
XM_018955837.1	nuclear pore complex protein GP210	#N/A		#N/A	#N/A		#N/A	#N/A		#N/A	#N/A
XM_018955892.1	uncharacterized LOC108984062	#N/A		#N/A	#N/A		#N/A	#N/A		#N/A	#N/A
XM_018955939.1	protein NRT1/ PTR FAMILY 8.1-like	#N/A		#N/A	#N/A		#N/A	#N/A		#N/A	#N/A
XM_018955938.1	protein NRT1/ PTR FAMILY 8.1-like	#N/A		#N/A	#N/A		#N/A	#N/A		#N/A	#N/A
XM_018955933.1	pentatricopeptide repeat-containing protein At3g09060	#N/A		#N/A	#N/A		#N/A	#N/A		#N/A	#N/A
XR_001994967.1	#N/A	#N/A		#N/A	#N/A		#N/A	#N/A		#N/A	#N/A
XM_018955943.1	adenylate isopentenyltransferase-like	#N/A		#N/A	#N/A		#N/A	#N/A		#N/A	#N/A
XM_018956005.1	glutathionyl-hydroquinone reductase YqjG-like	#N/A		#N/A	#N/A		#N/A	#N/A		#N/A	#N/A
XM_018956020.1	protein TAPETUM DETERMINANT 1-like	#N/A		#N/A	#N/A		#N/A	#N/A		#N/A	#N/A
XM_018956061.1	protein FRIGIDA-ESSENTIAL 1-like	#N/A		#N/A	#N/A		#N/A	#N/A		#N/A	#N/A
XM_018956140.1	uncharacterized LOC108984246	#N/A		#N/A	#N/A		#N/A	#N/A		#N/A	#N/A
XM_018956167.1	glutamate receptor 3.6-like	#N/A		#N/A	#N/A		#N/A	#N/A		#N/A	#N/A
XM_018956212.1	myb-related protein 3R-1-like	#N/A		#N/A	#N/A		#N/A	#N/A		#N/A	#N/A
XM_018956255.1	probable plastidic glucose transporter 2	#N/A		#N/A	#N/A		#N/A	#N/A		#N/A	#N/A
XM_018956313.1	putative zinc finger protein CONSTANS-LIKE 11	#N/A		#N/A	#N/A		#N/A	#N/A		#N/A	#N/A
XM_018956339.1	SPX and EXS domain-containing protein 1	#N/A		#N/A	#N/A		#N/A	#N/A		#N/A	#N/A
XR_001995012.1	#N/A	#N/A		#N/A	#N/A		#N/A	#N/A		#N/A	#N/A
XM_018956404.1	heat stress transcription factor B-2b	#N/A		#N/A	#N/A		#N/A	#N/A		#N/A	#N/A
XM_018956412.1	protein IQ-DOMAIN 14	#N/A		#N/A	#N/A		#N/A	#N/A		#N/A	#N/A
XM_018956414.1	abscisic acid 8'-hydroxylase 1-like	#N/A		#N/A	#N/A		#N/A	#N/A		#N/A	#N/A
XM_018956424.1	E3 ubiquitin-protein ligase Os04g0590900-like	#N/A		#N/A	#N/A		#N/A	#N/A		#N/A	#N/A
XM_018956532.1	uncharacterized LOC108984543	#N/A		#N/A	#N/A		#N/A	#N/A		#N/A	#N/A
XM_018956542.1	ACT domain-containing protein ACR6-like	#N/A		#N/A	#N/A		#N/A	#N/A		#N/A	#N/A
XM_018956589.1	8-hydroxygeraniol dehydrogenase-like	#N/A		#N/A	#N/A		#N/A	#N/A		#N/A	#N/A
XM_018956619.1	probable RNA helicase SDE3	#N/A		#N/A	#N/A		#N/A	#N/A		#N/A	#N/A
XM_018956620.1	probable RNA helicase SDE3	#N/A		#N/A	#N/A		#N/A	#N/A		#N/A	#N/A
XM_018956640.1	putative receptor-like protein kinase At3g47110	RLK		#N/A	#N/A		#N/A	#N/A		#N/A	#N/A
XM_018956716.1	mitochondrial pyruvate carrier 4-like	#N/A		#N/A	#N/A		#N/A	#N/A		#N/A	#N/A
XM_018956723.1	NAD kinase 2, chloroplastic-like	#N/A		#N/A	#N/A		#N/A	#N/A		#N/A	#N/A
XM_018956722.1	NAD kinase 2, chloroplastic-like	#N/A		#N/A	#N/A		#N/A	#N/A		#N/A	#N/A
XM_018956740.1	casein kinase 1-like	#N/A		#N/A	#N/A		#N/A	#N/A		#N/A	#N/A
XM_018956748.1	uncharacterized LOC108984705	#N/A		#N/A	#N/A		#N/A	#N/A		#N/A	#N/A
XM_018956779.1	glutamate formimidoyltransferase-like	#N/A		#N/A	#N/A		#N/A	#N/A		#N/A	#N/A
XM_018956829.1	protein ROS1-like	#N/A		#N/A	#N/A		#N/A	#N/A		#N/A	#N/A
XM_018956943.1	beta-glucosidase BoGH3B-like	#N/A		#N/A	#N/A		#N/A	#N/A		#N/A	#N/A
XM_018956992.1	long chain acyl-CoA synthetase 9, chloroplastic-like	#N/A		#N/A	#N/A		#N/A	#N/A		#N/A	#N/A
XM_018957021.1	uncharacterized LOC108984922	#N/A		#N/A	#N/A		#N/A	#N/A		#N/A	#N/A
XM_018957030.1	small G protein signaling modulator 1-like	#N/A		#N/A	#N/A		#N/A	#N/A		#N/A	#N/A
XM_018957043.1	protein yippee-like At4g27745	#N/A		#N/A	#N/A		#N/A	#N/A		#N/A	#N/A
XM_018957057.1	AT-hook motif nuclear-localized protein 10	#N/A		#N/A	#N/A		#N/A	#N/A		#N/A	#N/A
XR_001995110.1	#N/A	#N/A		#N/A	#N/A		#N/A	#N/A		#N/A	#N/A
XM_018957135.1	sesquiterpene synthase-like	#N/A		#N/A	#N/A		#N/A	#N/A		#N/A	#N/A
XM_018957172.1	casein kinase 1-like protein 4	KIN		#N/A	#N/A		#N/A	#N/A		#N/A	#N/A
XM_018957205.1	auxin-responsive protein IAA6-like	#N/A		#N/A	#N/A		#N/A	#N/A		#N/A	#N/A
XM_018957221.1	polypyrimidine tract-binding protein homolog 2-like	#N/A		#N/A	#N/A		#N/A	#N/A		#N/A	#N/A
XM_018957244.1	F-box protein SKIP16-like	#N/A		#N/A	#N/A		#N/A	#N/A		#N/A	#N/A
XR_001995128.1	#N/A	#N/A		#N/A	#N/A		#N/A	#N/A		#N/A	#N/A
XM_018957237.1	flowering time control protein FPA-like	#N/A		#N/A	#N/A		#N/A	#N/A		#N/A	#N/A
XM_018957291.1	APO protein 1, chloroplastic-like	#N/A		#N/A	#N/A		#N/A	#N/A		#N/A	#N/A
XM_018957384.1	basic helix-loop-helix protein A-like	#N/A		#N/A	#N/A		#N/A	#N/A		#N/A	#N/A
XM_018957401.1	high mobility group B protein 3-like	#N/A		#N/A	#N/A		#N/A	#N/A		#N/A	#N/A
XR_001995153.1	#N/A	#N/A		#N/A	#N/A		#N/A	#N/A		#N/A	#N/A
XM_018957425.1	protein CutA, chloroplastic	#N/A		#N/A	#N/A		#N/A	#N/A		#N/A	#N/A
XM_018957456.1	myb-related protein 308-like	#N/A		#N/A	#N/A		#N/A	#N/A		#N/A	#N/A
XM_018957461.1	truncated transcription factor CAULIFLOWER A-like	#N/A		#N/A	#N/A		#N/A	#N/A		#N/A	#N/A
XM_018957506.1	protein FAR-RED IMPAIRED RESPONSE 1-like	#N/A		#N/A	#N/A		#N/A	#N/A		#N/A	#N/A
XM_018957584.1	cytochrome P450 71A1-like	#N/A		#N/A	#N/A		#N/A	#N/A		#N/A	#N/A
XM_018957619.1	protein FLX-like 1	#N/A		#N/A	#N/A		#N/A	#N/A		#N/A	#N/A
XM_018957599.1	probable LRR receptor-like serine/threonine-protein kinase At1g53430	RLK		#N/A	#N/A		#N/A	#N/A		#N/A	#N/A
XM_018957630.1	protein DETOXIFICATION 27-like	#N/A		#N/A	#N/A		#N/A	#N/A		#N/A	#N/A
XM_018957641.1	probable sphingolipid transporter spinster homolog 2	#N/A		#N/A	#N/A		#N/A	#N/A		#N/A	#N/A
XM_018957664.1	uncharacterized LOC108985385	#N/A		#N/A	#N/A		#N/A	#N/A		#N/A	#N/A
XR_001995179.1	#N/A	#N/A		#N/A	#N/A		#N/A	#N/A		#N/A	#N/A
XR_001995187.1	#N/A	#N/A		#N/A	#N/A		#N/A	#N/A		#N/A	#N/A
XM_018957739.1	nucleobase-ascorbate transporter 7-like	#N/A		#N/A	#N/A		#N/A	#N/A		#N/A	#N/A
XM_018957880.1	uncharacterized protein At5g65660-like	#N/A		#N/A	#N/A		#N/A	#N/A		#N/A	#N/A
XM_018957881.1	uncharacterized protein At5g65660-like	#N/A		#N/A	#N/A		#N/A	#N/A		#N/A	#N/A
XM_018957891.1	(-)-alpha-terpineol synthase-like	#N/A		#N/A	#N/A		#N/A	#N/A		#N/A	#N/A
XR_001995213.1	#N/A	#N/A		#N/A	#N/A		#N/A	#N/A		#N/A	#N/A
XM_018957922.1	mpv17-like protein	#N/A		#N/A	#N/A		#N/A	#N/A		#N/A	#N/A
XM_018957959.1	ABC transporter G family member 20-like	#N/A		#N/A	#N/A		#N/A	#N/A		#N/A	#N/A
XM_018957957.1	serine/arginine-rich splicing factor RS2Z32-like	#N/A		#N/A	#N/A		#N/A	#N/A		#N/A	#N/A
XM_018957955.1	serine/arginine-rich splicing factor RS2Z32-like	#N/A		#N/A	#N/A		#N/A	#N/A		#N/A	#N/A
XM_018957945.1	myb-like protein X	#N/A		#N/A	#N/A		#N/A	#N/A		#N/A	#N/A
XM_018957944.1	myb-like protein X	#N/A		#N/A	#N/A		#N/A	#N/A		#N/A	#N/A
XM_018957982.1	F-box/kelch-repeat protein At3g06240-like	#N/A		#N/A	#N/A		#N/A	#N/A		#N/A	#N/A
XM_018958005.1	ACT domain-containing protein ACR1	#N/A		#N/A	#N/A		#N/A	#N/A		#N/A	#N/A
XM_018958006.1	phytosulfokines 3-like	#N/A		#N/A	#N/A		#N/A	#N/A		#N/A	#N/A
XM_018958023.1	uncharacterized LOC108985652	#N/A		#N/A	#N/A		#N/A	#N/A		#N/A	#N/A
XM_018958038.1	nucleolar protein 16-like	#N/A		#N/A	#N/A		#N/A	#N/A		#N/A	#N/A
XM_018958079.1	arogenate dehydratase/prephenate dehydratase 1, chloroplastic-like	#N/A		#N/A	#N/A		#N/A	#N/A		#N/A	#N/A
XM_018958098.1	uncharacterized LOC108985699	#N/A		#N/A	#N/A		#N/A	#N/A		#N/A	#N/A
XM_018958107.1	probable purple acid phosphatase 20	#N/A		#N/A	#N/A		#N/A	#N/A		#N/A	#N/A
XM_018958214.1	protein CYPRO4	#N/A		#N/A	#N/A		#N/A	#N/A		#N/A	#N/A
XM_018958239.1	uncharacterized LOC108985807	#N/A		#N/A	#N/A		#N/A	#N/A		#N/A	#N/A
XM_018958303.1	beta-1,6-galactosyltransferase GALT29A-like	#N/A		#N/A	#N/A		#N/A	#N/A		#N/A	#N/A
XM_018958292.1	protein SUPPRESSOR OF K(+) TRANSPORT GROWTH DEFECT 1	#N/A		#N/A	#N/A		#N/A	#N/A		#N/A	#N/A
XR_001995267.1	#N/A	#N/A		#N/A	#N/A		#N/A	#N/A		#N/A	#N/A
XM_018958418.1	phosphate transporter PHO1 homolog 9-like	#N/A		#N/A	#N/A		#N/A	#N/A		#N/A	#N/A
XM_018958467.1	uncharacterized protein At5g19025-like	#N/A		#N/A	#N/A		#N/A	#N/A		#N/A	#N/A
XM_018958482.1	F-box/LRR-repeat protein 15	#N/A		#N/A	#N/A		#N/A	#N/A		#N/A	#N/A
XM_018958502.1	serine/threonine-protein kinase AFC2-like	#N/A		#N/A	#N/A		#N/A	#N/A		#N/A	#N/A
XM_018958514.1	uncharacterized LOC108986021	#N/A		#N/A	#N/A		#N/A	#N/A		#N/A	#N/A
XM_018958537.1	putative disease resistance RPP13-like protein 1	CN		#N/A	#N/A		#N/A	#N/A		#N/A	#N/A
XM_018958556.1	receptor-like serine/threonine-protein kinase NCRK	KIN		#N/A	#N/A		#N/A	#N/A		#N/A	#N/A
XM_018958548.1	receptor-like serine/threonine-protein kinase NCRK	KIN		#N/A	#N/A		#N/A	#N/A		#N/A	#N/A
XM_018958681.1	transcription factor bHLH104-like	#N/A		#N/A	#N/A		#N/A	#N/A		#N/A	#N/A
XM_018958701.1	hydroxyproline O-galactosyltransferase GALT3	#N/A		#N/A	#N/A		#N/A	#N/A		#N/A	#N/A
XM_018958718.1	uncharacterized LOC108986187	#N/A		#N/A	#N/A		#N/A	#N/A		#N/A	#N/A
XM_018958729.1	TBC1 domain family member 15-like	#N/A		#N/A	#N/A		#N/A	#N/A		#N/A	#N/A
XM_018958781.1	protein SIEVE ELEMENT OCCLUSION B-like	#N/A		#N/A	#N/A		#N/A	#N/A		#N/A	#N/A
XM_018958795.1	pleiotropic drug resistance protein 3-like	#N/A		#N/A	#N/A		#N/A	#N/A		#N/A	#N/A
XM_018958865.1	uncharacterized LOC108986288	#N/A		#N/A	#N/A		#N/A	#N/A		#N/A	#N/A
XM_018958870.1	non-specific lipid-transfer protein 3-like	#N/A		#N/A	#N/A		#N/A	#N/A		#N/A	#N/A
XM_018958839.1	non-specific lipid-transfer protein 1-like	#N/A		#N/A	#N/A		#N/A	#N/A		#N/A	#N/A
XM_018958838.1	non-specific lipid-transfer protein 1-like	#N/A		#N/A	#N/A		#N/A	#N/A		#N/A	#N/A
XM_018958999.1	uncharacterized LOC108986381	#N/A		#N/A	#N/A		#N/A	#N/A		#N/A	#N/A
XM_018958924.1	serine/arginine-rich SC35-like splicing factor SCL30	#N/A		#N/A	#N/A		#N/A	#N/A		#N/A	#N/A
XM_018958953.1	protein INVOLVED IN DE NOVO 2-like	#N/A		#N/A	#N/A		#N/A	#N/A		#N/A	#N/A
XM_018958935.1	UDP-glucuronic acid decarboxylase 6	#N/A		#N/A	#N/A		#N/A	#N/A		#N/A	#N/A
XM_018958969.1	E3 ubiquitin-protein ligase SDIR1	#N/A		#N/A	#N/A		#N/A	#N/A		#N/A	#N/A
XM_018959011.1	histone-lysine N-methyltransferase ASHR1	#N/A		#N/A	#N/A		#N/A	#N/A		#N/A	#N/A
XR_001995367.1	#N/A	#N/A		#N/A	#N/A		#N/A	#N/A		#N/A	#N/A
XM_018959063.1	protein RIK-like	#N/A		#N/A	#N/A		#N/A	#N/A		#N/A	#N/A
XM_018959084.1	transcription factor TCP13-like	#N/A		#N/A	#N/A		#N/A	#N/A		#N/A	#N/A
XR_001995373.1	#N/A	#N/A		#N/A	#N/A		#N/A	#N/A		#N/A	#N/A
XR_001995376.1	#N/A	#N/A		#N/A	#N/A		#N/A	#N/A		#N/A	#N/A
XM_018959129.1	myb family transcription factor PHL7-like	#N/A		#N/A	#N/A		#N/A	#N/A		#N/A	#N/A
XR_001995377.1	#N/A	#N/A		#N/A	#N/A		#N/A	#N/A		#N/A	#N/A
XM_018959147.1	sucrose-binding protein-like	#N/A		#N/A	#N/A		#N/A	#N/A		#N/A	#N/A
XM_018959144.1	serine/threonine-protein kinase Nek2-like	KIN		#N/A	#N/A		#N/A	#N/A		#N/A	#N/A
XM_018959258.1	transcription factor MYB59-like	#N/A		#N/A	#N/A		#N/A	#N/A		#N/A	#N/A
XM_018959329.1	squamosa promoter-binding protein 1-like	#N/A		#N/A	#N/A		#N/A	#N/A		#N/A	#N/A
XM_018959361.1	60S ribosomal protein L10	#N/A		#N/A	#N/A		#N/A	#N/A		#N/A	#N/A
XM_018959359.1	probable LRR receptor-like serine/threonine-protein kinase At1g06840	#N/A		#N/A	#N/A		#N/A	#N/A		#N/A	#N/A
XM_018959348.1	probable LRR receptor-like serine/threonine-protein kinase At1g06840	RLK		#N/A	#N/A		#N/A	#N/A		#N/A	#N/A
XM_018959337.1	probable LRR receptor-like serine/threonine-protein kinase At1g06840	RLK		#N/A	#N/A		#N/A	#N/A		#N/A	#N/A
XM_018959494.1	5'-3' exonuclease	#N/A		#N/A	#N/A		#N/A	#N/A		#N/A	#N/A
XM_018959562.1	transmembrane protein 56-B	#N/A		#N/A	#N/A		#N/A	#N/A		#N/A	#N/A
XM_018959586.1	probable mannitol dehydrogenase	#N/A		#N/A	#N/A		#N/A	#N/A		#N/A	#N/A
XM_018959571.1	probable mannitol dehydrogenase	#N/A		#N/A	#N/A		#N/A	#N/A		#N/A	#N/A
XM_018959572.1	probable mannitol dehydrogenase	#N/A		#N/A	#N/A		#N/A	#N/A		#N/A	#N/A
XM_018959610.1	uncharacterized LOC108986841	#N/A		#N/A	#N/A		#N/A	#N/A		#N/A	#N/A
XM_018959609.1	uncharacterized LOC108986841	#N/A		#N/A	#N/A		#N/A	#N/A		#N/A	#N/A
XM_018959694.1	protein argonaute 4A-like	#N/A		#N/A	#N/A		#N/A	#N/A		#N/A	#N/A
XM_018959712.1	BTB/POZ domain-containing protein At1g30440-like	#N/A		#N/A	#N/A		#N/A	#N/A		#N/A	#N/A
XM_018959832.1	aquaporin-like	#N/A		#N/A	#N/A		#N/A	#N/A		#N/A	#N/A
XM_018959756.1	probable ribosome-binding factor A, chloroplastic	#N/A		#N/A	#N/A		#N/A	#N/A		#N/A	#N/A
XM_018959787.1	SUMO-activating enzyme subunit 2-like	#N/A		#N/A	#N/A		#N/A	#N/A		#N/A	#N/A
XM_018959857.1	serine/threonine-protein phosphatase 7 long form homolog	#N/A		#N/A	#N/A		#N/A	#N/A		#N/A	#N/A
XM_018959895.1	B2 protein-like	#N/A		#N/A	#N/A		#N/A	#N/A		#N/A	#N/A
XM_018959956.1	MLP-like protein 423	#N/A		#N/A	#N/A		#N/A	#N/A		#N/A	#N/A
XM_018959975.1	DEAD-box ATP-dependent RNA helicase 22	#N/A		#N/A	#N/A		#N/A	#N/A		#N/A	#N/A
XM_018959974.1	DEAD-box ATP-dependent RNA helicase 22	#N/A		#N/A	#N/A		#N/A	#N/A		#N/A	#N/A
XM_018959976.1	DEAD-box ATP-dependent RNA helicase 22	#N/A		#N/A	#N/A		#N/A	#N/A		#N/A	#N/A
XM_018960011.1	mitochondrial inner membrane protein OXA1-like	#N/A		#N/A	#N/A		#N/A	#N/A		#N/A	#N/A
XM_018959992.1	ethylene-responsive transcription factor ERF061-like	#N/A		#N/A	#N/A		#N/A	#N/A		#N/A	#N/A
XM_018960026.1	probable polygalacturonase	#N/A		#N/A	#N/A		#N/A	#N/A		#N/A	#N/A
XM_018960054.1	U-box domain-containing protein 5-like	#N/A		#N/A	#N/A		#N/A	#N/A		#N/A	#N/A
XM_018960053.1	U-box domain-containing protein 5-like	#N/A		#N/A	#N/A		#N/A	#N/A		#N/A	#N/A
XM_018960065.1	uncharacterized LOC108987189	#N/A		#N/A	#N/A		#N/A	#N/A		#N/A	#N/A
XM_018960077.1	anthranilate synthase beta subunit 2, chloroplastic-like	#N/A		#N/A	#N/A		#N/A	#N/A		#N/A	#N/A
XM_018960195.1	uncharacterized LOC108987302	#N/A		#N/A	#N/A		#N/A	#N/A		#N/A	#N/A
XM_018960196.1	uncharacterized LOC108987302	#N/A		#N/A	#N/A		#N/A	#N/A		#N/A	#N/A
XM_018960216.1	fanconi-associated nuclease 1 homolog	#N/A		#N/A	#N/A		#N/A	#N/A		#N/A	#N/A
XM_018960207.1	uncharacterized LOC108987316	#N/A		#N/A	#N/A		#N/A	#N/A		#N/A	#N/A
XM_018960211.1	vacuolar amino acid transporter 1-like	#N/A		#N/A	#N/A		#N/A	#N/A		#N/A	#N/A
XM_018960260.1	60S ribosomal protein L7-1-like	#N/A		#N/A	#N/A		#N/A	#N/A		#N/A	#N/A
XM_018960307.1	GDP-mannose transporter GONST3	#N/A		#N/A	#N/A		#N/A	#N/A		#N/A	#N/A
XM_018960367.1	protein LAZ1 homolog 2-like	#N/A		#N/A	#N/A		#N/A	#N/A		#N/A	#N/A
XM_018960371.1	uncharacterized LOC108987448	#N/A		#N/A	#N/A		#N/A	#N/A		#N/A	#N/A
XM_018960388.1	G-type lectin S-receptor-like serine/threonine-protein kinase At5g35370	KIN		#N/A	#N/A		#N/A	#N/A		#N/A	#N/A
XM_018960400.1	cyclic nucleotide-gated ion channel 1-like	#N/A		#N/A	#N/A		#N/A	#N/A		#N/A	#N/A
XM_018960410.1	codeine O-demethylase-like	#N/A		#N/A	#N/A		#N/A	#N/A		#N/A	#N/A
XM_018960423.1	gibberellin-regulated protein 6-like	#N/A		#N/A	#N/A		#N/A	#N/A		#N/A	#N/A
XR_001995550.1	#N/A	#N/A		#N/A	#N/A		#N/A	#N/A		#N/A	#N/A
XR_001995547.1	#N/A	#N/A		#N/A	#N/A		#N/A	#N/A		#N/A	#N/A
XR_001995548.1	#N/A	#N/A		#N/A	#N/A		#N/A	#N/A		#N/A	#N/A
XM_018960518.1	plant UBX domain-containing protein 11	#N/A		#N/A	#N/A		#N/A	#N/A		#N/A	#N/A
XM_018960544.1	probable carboxylesterase 2	#N/A		#N/A	#N/A		#N/A	#N/A		#N/A	#N/A
XM_018960602.1	60S ribosomal protein L7-1-like	#N/A		#N/A	#N/A		#N/A	#N/A		#N/A	#N/A
XM_018960603.1	uncharacterized LOC108987655	#N/A		#N/A	#N/A		#N/A	#N/A		#N/A	#N/A
XM_018960616.1	uncharacterized LOC108987658	#N/A		#N/A	#N/A		#N/A	#N/A		#N/A	#N/A
XM_018960767.1	exonuclease mut-7 homolog	#N/A		#N/A	#N/A		#N/A	#N/A		#N/A	#N/A
XM_018960754.1	uncharacterized LOC108987755	#N/A		#N/A	#N/A		#N/A	#N/A		#N/A	#N/A
XM_018960722.1	UPF0481 protein At3g47200-like	#N/A		#N/A	#N/A		#N/A	#N/A		#N/A	#N/A
XR_001995579.1	#N/A	#N/A		#N/A	#N/A		#N/A	#N/A		#N/A	#N/A
XM_018960794.1	abscisic acid 8'-hydroxylase 1-like	#N/A		#N/A	#N/A		#N/A	#N/A		#N/A	#N/A
XM_018960825.1	uncharacterized protein At1g03900-like	#N/A		#N/A	#N/A		#N/A	#N/A		#N/A	#N/A
XM_018960840.1	uncharacterized LOC108987817	#N/A		#N/A	#N/A		#N/A	#N/A		#N/A	#N/A
XM_018960833.1	WD repeat-containing protein 44-like	#N/A		#N/A	#N/A		#N/A	#N/A		#N/A	#N/A
XM_018960859.1	dirigent protein 11-like	#N/A		#N/A	#N/A		#N/A	#N/A		#N/A	#N/A
XM_018960904.1	F-box/kelch-repeat protein At3g23880-like	#N/A		#N/A	#N/A		#N/A	#N/A		#N/A	#N/A
XM_018960878.1	F-box/kelch-repeat protein At3g06240-like	#N/A		#N/A	#N/A		#N/A	#N/A		#N/A	#N/A
XM_018960934.1	uncharacterized LOC108987884	#N/A		#N/A	#N/A		#N/A	#N/A		#N/A	#N/A
XM_018960916.1	protein NIM1-INTERACTING 3-like	#N/A		#N/A	#N/A		#N/A	#N/A		#N/A	#N/A
XM_018960871.1	uncharacterized LOC108987845	#N/A		#N/A	#N/A		#N/A	#N/A		#N/A	#N/A
XM_018961431.1	uncharacterized LOC108988230	#N/A		#N/A	#N/A		#N/A	#N/A		#N/A	#N/A
XM_018961329.1	protein SPIRAL1-like 3	#N/A		#N/A	#N/A		#N/A	#N/A		#N/A	#N/A
XM_018961052.1	uncharacterized LOC108987971	#N/A		#N/A	#N/A		#N/A	#N/A		#N/A	#N/A
XM_018961154.1	DNA-directed RNA polymerase 2, chloroplastic/mitochondrial	#N/A		#N/A	#N/A		#N/A	#N/A		#N/A	#N/A
XM_018961205.1	CASP-like protein 2A1	#N/A		#N/A	#N/A		#N/A	#N/A		#N/A	#N/A
XM_018961455.1	sucrose synthase 6-like	#N/A		#N/A	#N/A		#N/A	#N/A		#N/A	#N/A
XM_018961251.1	probable histone chaperone ASF1A	#N/A		#N/A	#N/A		#N/A	#N/A		#N/A	#N/A
XM_018961113.1	protein PCF11-like	#N/A		#N/A	#N/A		#N/A	#N/A		#N/A	#N/A
XM_018961372.1	uncharacterized LOC108988202	#N/A		#N/A	#N/A		#N/A	#N/A		#N/A	#N/A
XM_018961119.1	ultraviolet-B receptor UVR8-like	#N/A		#N/A	#N/A		#N/A	#N/A		#N/A	#N/A
XM_018961128.1	UDP-glucose 6-dehydrogenase 1	#N/A		#N/A	#N/A		#N/A	#N/A		#N/A	#N/A
XM_018961393.1	uncharacterized hydrolase YugF-like	#N/A		#N/A	#N/A		#N/A	#N/A		#N/A	#N/A
XM_018961220.1	E3 ubiquitin-protein ligase At3g02290-like	#N/A		#N/A	#N/A		#N/A	#N/A		#N/A	#N/A
XM_018961412.1	transcription factor BIM2-like	#N/A		#N/A	#N/A		#N/A	#N/A		#N/A	#N/A
XM_018961322.1	probable sodium-coupled neutral amino acid transporter 6	#N/A		#N/A	#N/A		#N/A	#N/A		#N/A	#N/A
XR_001995624.1	#N/A	#N/A		#N/A	#N/A		#N/A	#N/A		#N/A	#N/A
XM_018961264.1	isocitrate dehydrogenase [NADP]	#N/A		#N/A	#N/A		#N/A	#N/A		#N/A	#N/A
XM_018961368.1	uncharacterized LOC108988201	#N/A		#N/A	#N/A		#N/A	#N/A		#N/A	#N/A
XM_018961437.1	pentatricopeptide repeat-containing protein At1g77360, mitochondrial-like	#N/A		#N/A	#N/A		#N/A	#N/A		#N/A	#N/A
XM_018961109.1	EVI5-like protein	#N/A		#N/A	#N/A		#N/A	#N/A		#N/A	#N/A
XM_018961019.1	cytokinin hydroxylase-like	#N/A		#N/A	#N/A		#N/A	#N/A		#N/A	#N/A
XM_018961476.1	MMS19 nucleotide excision repair protein homolog	#N/A		#N/A	#N/A		#N/A	#N/A		#N/A	#N/A
XR_001995647.1	#N/A	#N/A		#N/A	#N/A		#N/A	#N/A		#N/A	#N/A
XM_018961500.1	myb-related protein 306-like	#N/A		#N/A	#N/A		#N/A	#N/A		#N/A	#N/A
XM_018961514.1	protein LHY-like	#N/A		#N/A	#N/A		#N/A	#N/A		#N/A	#N/A
XM_018961510.1	protein LHY-like	#N/A		#N/A	#N/A		#N/A	#N/A		#N/A	#N/A
XM_018961606.1	uncharacterized LOC108988360	#N/A		#N/A	#N/A		#N/A	#N/A		#N/A	#N/A
XM_018961575.1	chlorophyllide a oxygenase, chloroplastic	#N/A		#N/A	#N/A		#N/A	#N/A		#N/A	#N/A
XM_018961569.1	TOM1-like protein 2	#N/A		#N/A	#N/A		#N/A	#N/A		#N/A	#N/A
XR_001995661.1	#N/A	#N/A		#N/A	#N/A		#N/A	#N/A		#N/A	#N/A
XM_018961656.1	peptide chain release factor PrfB3, chloroplastic	#N/A		#N/A	#N/A		#N/A	#N/A		#N/A	#N/A
XR_001995664.1	#N/A	#N/A		#N/A	#N/A		#N/A	#N/A		#N/A	#N/A
XM_018961794.1	30S ribosomal protein S21	#N/A		#N/A	#N/A		#N/A	#N/A		#N/A	#N/A
XR_001995685.1	#N/A	#N/A		#N/A	#N/A		#N/A	#N/A		#N/A	#N/A
XR_001995686.1	#N/A	#N/A		#N/A	#N/A		#N/A	#N/A		#N/A	#N/A
XM_018961803.1	dihydroorotate dehydrogenase (quinone), mitochondrial	#N/A		#N/A	#N/A		#N/A	#N/A		#N/A	#N/A
XM_018961814.1	nudix hydrolase 1	#N/A		#N/A	#N/A		#N/A	#N/A		#N/A	#N/A
XM_018961823.1	arogenate dehydrogenase 1, chloroplastic-like	#N/A		#N/A	#N/A		#N/A	#N/A		#N/A	#N/A
XR_001995692.1	#N/A	#N/A		#N/A	#N/A		#N/A	#N/A		#N/A	#N/A
XM_018961836.1	peroxidase 35-like	#N/A		#N/A	#N/A		#N/A	#N/A		#N/A	#N/A
XM_018961901.1	disease resistance protein At4g27190-like	CN		#N/A	#N/A		#N/A	#N/A		#N/A	#N/A
XR_001995696.1	#N/A	#N/A		#N/A	#N/A		#N/A	#N/A		#N/A	#N/A
XM_018961984.1	serine/threonine-protein phosphatase BSL3-like	#N/A		#N/A	#N/A		#N/A	#N/A		#N/A	#N/A
XM_018961990.1	cinnamoyl-CoA reductase 2-like	#N/A		#N/A	#N/A		#N/A	#N/A		#N/A	#N/A
XM_018962014.1	transcription factor bHLH18-like	#N/A		#N/A	#N/A		#N/A	#N/A		#N/A	#N/A
XR_001995717.1	#N/A	#N/A		#N/A	#N/A		#N/A	#N/A		#N/A	#N/A
XM_018962059.1	probable LRR receptor-like serine/threonine-protein kinase At4g31250	RLK		#N/A	#N/A		#N/A	#N/A		#N/A	#N/A
XM_018962309.1	uncharacterized LOC108988913	#N/A		#N/A	#N/A		#N/A	#N/A		#N/A	#N/A
XM_018962236.1	ethylene-responsive transcription factor ERF109	#N/A		#N/A	#N/A		#N/A	#N/A		#N/A	#N/A
XM_018962383.1	protein ROOT PRIMORDIUM DEFECTIVE 1	#N/A		#N/A	#N/A		#N/A	#N/A		#N/A	#N/A
XM_018962379.1	protein ROOT PRIMORDIUM DEFECTIVE 1	#N/A		#N/A	#N/A		#N/A	#N/A		#N/A	#N/A
XM_018962323.1	chloride channel protein CLC-c	#N/A		#N/A	#N/A		#N/A	#N/A		#N/A	#N/A
XM_018962226.1	alpha-ketoglutarate-dependent dioxygenase alkB homolog 6-like	#N/A		#N/A	#N/A		#N/A	#N/A		#N/A	#N/A
XM_018962250.1	scopoletin glucosyltransferase-like	#N/A		#N/A	#N/A		#N/A	#N/A		#N/A	#N/A
XM_018962376.1	PI-PLC X domain-containing protein At5g67130-like	#N/A		#N/A	#N/A		#N/A	#N/A		#N/A	#N/A
XM_018962298.1	uncharacterized LOC108988908	#N/A		#N/A	#N/A		#N/A	#N/A		#N/A	#N/A
XM_018962243.1	ras-related protein RABD1-like	#N/A		#N/A	#N/A		#N/A	#N/A		#N/A	#N/A
XM_018962292.1	auxin response factor 1	#N/A		#N/A	#N/A		#N/A	#N/A		#N/A	#N/A
XM_018962408.1	transcription factor IBH1-like	#N/A		#N/A	#N/A		#N/A	#N/A		#N/A	#N/A
XM_018962396.1	probably inactive leucine-rich repeat receptor-like protein kinase At5g48380	RLK		#N/A	#N/A		#N/A	#N/A		#N/A	#N/A
XM_018962412.1	uncharacterized LOC108988978	#N/A		#N/A	#N/A		#N/A	#N/A		#N/A	#N/A
XM_018962456.1	putative invertase inhibitor	#N/A		#N/A	#N/A		#N/A	#N/A		#N/A	#N/A
XM_018962450.1	uncharacterized LOC108989009	#N/A		#N/A	#N/A		#N/A	#N/A		#N/A	#N/A
XM_018962499.1	pentatricopeptide repeat-containing protein At5g48730, chloroplastic	#N/A		#N/A	#N/A		#N/A	#N/A		#N/A	#N/A
XM_018962509.1	probable protein phosphatase 2C 5	#N/A		#N/A	#N/A		#N/A	#N/A		#N/A	#N/A
XM_018962653.1	phospholipase A1-IIdelta-like	#N/A		#N/A	#N/A		#N/A	#N/A		#N/A	#N/A
XM_018962655.1	germin-like protein subfamily 1 member 13	#N/A		#N/A	#N/A		#N/A	#N/A		#N/A	#N/A
XM_018962809.1	O-acyltransferase WSD1-like	#N/A		#N/A	#N/A		#N/A	#N/A		#N/A	#N/A
XM_018962856.1	11S globulin seed storage protein 2-like	#N/A		#N/A	#N/A		#N/A	#N/A		#N/A	#N/A
XM_018962860.1	uncharacterized LOC108989298	#N/A		#N/A	#N/A		#N/A	#N/A		#N/A	#N/A
XM_018962890.1	uncharacterized LOC108989335	#N/A		#N/A	#N/A		#N/A	#N/A		#N/A	#N/A
XM_018962943.1	zinc finger BED domain-containing protein RICESLEEPER 2-like	#N/A		#N/A	#N/A		#N/A	#N/A		#N/A	#N/A
XM_018962974.1	probable 6-phosphogluconolactonase 1	#N/A		#N/A	#N/A		#N/A	#N/A		#N/A	#N/A
XM_018962977.1	uncharacterized LOC108989402	#N/A		#N/A	#N/A		#N/A	#N/A		#N/A	#N/A
XM_018962979.1	glycerol-3-phosphate 2-O-acyltransferase 6-like	#N/A		#N/A	#N/A		#N/A	#N/A		#N/A	#N/A
XM_018963007.1	WPP domain-interacting tail-anchored protein 2	#N/A		#N/A	#N/A		#N/A	#N/A		#N/A	#N/A
XM_018963076.1	DNA-directed RNA polymerase III subunit rpc9-like	#N/A		#N/A	#N/A		#N/A	#N/A		#N/A	#N/A
XM_018963104.1	dymeclin-like	#N/A		#N/A	#N/A		#N/A	#N/A		#N/A	#N/A
XM_018963090.1	CBL-interacting serine/threonine-protein kinase 7-like	KIN		#N/A	#N/A		#N/A	#N/A		#N/A	#N/A
XM_018963036.1	E3 ubiquitin protein ligase DRIP2-like	#N/A		#N/A	#N/A		#N/A	#N/A		#N/A	#N/A
XM_018963037.1	E3 ubiquitin protein ligase DRIP2-like	#N/A		#N/A	#N/A		#N/A	#N/A		#N/A	#N/A
XM_018963162.1	26S proteasome regulatory subunit RPN13	#N/A		#N/A	#N/A		#N/A	#N/A		#N/A	#N/A
XM_018963188.1	uncharacterized LOC108989548	#N/A		#N/A	#N/A		#N/A	#N/A		#N/A	#N/A
XM_018963151.1	uncharacterized LOC108989521	#N/A		#N/A	#N/A		#N/A	#N/A		#N/A	#N/A
XM_018963146.1	protein TSS	#N/A		#N/A	#N/A		#N/A	#N/A		#N/A	#N/A
XR_001995863.1	#N/A	#N/A		#N/A	#N/A		#N/A	#N/A		#N/A	#N/A
XM_018963351.1	ethylene-responsive transcription factor RAP2-7	#N/A		#N/A	#N/A		#N/A	#N/A		#N/A	#N/A
XM_018963273.1	uncharacterized protein YKR070W	#N/A		#N/A	#N/A		#N/A	#N/A		#N/A	#N/A
XM_018963333.1	phosphatidylinositol transfer protein 2-like	#N/A		#N/A	#N/A		#N/A	#N/A		#N/A	#N/A
XM_018963443.1	uncharacterized LOC108989722	#N/A		#N/A	#N/A		#N/A	#N/A		#N/A	#N/A
XM_018963490.1	pentatricopeptide repeat-containing protein At3g24000, mitochondrial-like	#N/A		#N/A	#N/A		#N/A	#N/A		#N/A	#N/A
XM_018963503.1	probable caffeoyl-CoA O-methyltransferase At4g26220	#N/A		#N/A	#N/A		#N/A	#N/A		#N/A	#N/A
XM_018963513.1	two-component response regulator ARR5-like	#N/A		#N/A	#N/A		#N/A	#N/A		#N/A	#N/A
XM_018963577.1	uncharacterized LOC108989822	#N/A		#N/A	#N/A		#N/A	#N/A		#N/A	#N/A
XM_018963538.1	uncharacterized LOC108989795	#N/A		#N/A	#N/A		#N/A	#N/A		#N/A	#N/A
XM_018963580.1	protein WVD2-like 7	#N/A		#N/A	#N/A		#N/A	#N/A		#N/A	#N/A
XR_001995888.1	#N/A	#N/A		#N/A	#N/A		#N/A	#N/A		#N/A	#N/A
XR_001995891.1	#N/A	#N/A		#N/A	#N/A		#N/A	#N/A		#N/A	#N/A
XM_018963630.1	UDP-glycosyltransferase 87A1-like	#N/A		#N/A	#N/A		#N/A	#N/A		#N/A	#N/A
XM_018963702.1	exocyst complex component SEC10-like	#N/A		#N/A	#N/A		#N/A	#N/A		#N/A	#N/A
XM_018963697.1	uncharacterized LOC108989929	#N/A		#N/A	#N/A		#N/A	#N/A		#N/A	#N/A
XM_018963720.1	uncharacterized LOC108989942	#N/A		#N/A	#N/A		#N/A	#N/A		#N/A	#N/A
XM_018963716.1	mediator of RNA polymerase II transcription subunit 36a-like	#N/A		#N/A	#N/A		#N/A	#N/A		#N/A	#N/A
XR_001995900.1	#N/A	#N/A		#N/A	#N/A		#N/A	#N/A		#N/A	#N/A
XR_001995901.1	#N/A	#N/A		#N/A	#N/A		#N/A	#N/A		#N/A	#N/A
XM_018963678.1	uncharacterized LOC108989913	#N/A		#N/A	#N/A		#N/A	#N/A		#N/A	#N/A
XM_018963853.1	probable serine/threonine-protein kinase NAK	KIN		#N/A	#N/A		#N/A	#N/A		#N/A	#N/A
XM_018963789.1	regulatory-associated protein of TOR 1-like	#N/A		#N/A	#N/A		#N/A	#N/A		#N/A	#N/A
XM_018963776.1	uncharacterized LOC108989983	#N/A		#N/A	#N/A		#N/A	#N/A		#N/A	#N/A
XM_018963766.1	uncharacterized LOC108989978	#N/A		#N/A	#N/A		#N/A	#N/A		#N/A	#N/A
XM_018963826.1	phospholipid-transporting ATPase 1-like	#N/A		#N/A	#N/A		#N/A	#N/A		#N/A	#N/A
XM_018963794.1	putative zinc transporter At3g08650	#N/A		#N/A	#N/A		#N/A	#N/A		#N/A	#N/A
XM_018963792.1	putative zinc transporter At3g08650	#N/A		#N/A	#N/A		#N/A	#N/A		#N/A	#N/A
XM_018963755.1	uncharacterized LOC108989966	#N/A		#N/A	#N/A		#N/A	#N/A		#N/A	#N/A
XM_018963997.1	protein indeterminate-domain 9-like	#N/A		#N/A	#N/A		#N/A	#N/A		#N/A	#N/A
XM_018963996.1	protein indeterminate-domain 9-like	#N/A		#N/A	#N/A		#N/A	#N/A		#N/A	#N/A
XM_018964046.1	uncharacterized LOC108990166	#N/A		#N/A	#N/A		#N/A	#N/A		#N/A	#N/A
XM_018964045.1	uncharacterized LOC108990166	#N/A		#N/A	#N/A		#N/A	#N/A		#N/A	#N/A
XM_018964044.1	uncharacterized LOC108990166	#N/A		#N/A	#N/A		#N/A	#N/A		#N/A	#N/A
XM_018964073.1	F-box/LRR-repeat protein At3g03360-like	#N/A		#N/A	#N/A		#N/A	#N/A		#N/A	#N/A
XM_018964121.1	gibberellin 2-beta-dioxygenase-like	#N/A		#N/A	#N/A		#N/A	#N/A		#N/A	#N/A
XR_001995947.1	#N/A	#N/A		#N/A	#N/A		#N/A	#N/A		#N/A	#N/A
XR_001995951.1	#N/A	#N/A		#N/A	#N/A		#N/A	#N/A		#N/A	#N/A
XM_018964217.1	pentatricopeptide repeat-containing protein At1g06710, mitochondrial	#N/A		#N/A	#N/A		#N/A	#N/A		#N/A	#N/A
XM_018964241.1	uncharacterized mitochondrial protein AtMg00810-like	#N/A		#N/A	#N/A		#N/A	#N/A		#N/A	#N/A
XR_001995970.1	#N/A	#N/A		#N/A	#N/A		#N/A	#N/A		#N/A	#N/A
XM_018964408.1	filament-like plant protein	#N/A		#N/A	#N/A		#N/A	#N/A		#N/A	#N/A
XM_018964404.1	3beta-hydroxysteroid-dehydrogenase/decarboxylase	#N/A		#N/A	#N/A		#N/A	#N/A		#N/A	#N/A
XM_018964423.1	uncharacterized LOC108990456	#N/A		#N/A	#N/A		#N/A	#N/A		#N/A	#N/A
XM_018964434.1	polypyrimidine tract-binding protein homolog 1-like	#N/A		#N/A	#N/A		#N/A	#N/A		#N/A	#N/A
XM_018964445.1	MLO-like protein 10	#N/A		#N/A	#N/A		#N/A	#N/A		#N/A	#N/A
XR_001995994.1	#N/A	#N/A		#N/A	#N/A		#N/A	#N/A		#N/A	#N/A
XM_018964522.1	two-component response regulator ARR11-like	#N/A		#N/A	#N/A		#N/A	#N/A		#N/A	#N/A
XM_018964572.1	mitochondrial inner membrane protease subunit 1-like	#N/A		#N/A	#N/A		#N/A	#N/A		#N/A	#N/A
XM_018964594.1	protein ODORANT1-like	#N/A		#N/A	#N/A		#N/A	#N/A		#N/A	#N/A
XM_018964644.1	probable ubiquitin-conjugating enzyme E2 24	#N/A		#N/A	#N/A		#N/A	#N/A		#N/A	#N/A
XM_018964622.1	uncharacterized LOC108990619	#N/A		#N/A	#N/A		#N/A	#N/A		#N/A	#N/A
XM_018964702.1	probable inactive serine/threonine-protein kinase scy1	#N/A		#N/A	#N/A		#N/A	#N/A		#N/A	#N/A
XM_018964745.1	PRA1 family protein A1-like	#N/A		#N/A	#N/A		#N/A	#N/A		#N/A	#N/A
XM_018964791.1	transcription factor PIF1-like	#N/A		#N/A	#N/A		#N/A	#N/A		#N/A	#N/A
XM_018964790.1	transcription factor PIF1-like	#N/A		#N/A	#N/A		#N/A	#N/A		#N/A	#N/A
XM_018964780.1	zinc finger HIT domain-containing protein 3-like	#N/A		#N/A	#N/A		#N/A	#N/A		#N/A	#N/A
XM_018964808.1	tryptophan synthase beta chain 1, chloroplastic-like	#N/A		#N/A	#N/A		#N/A	#N/A		#N/A	#N/A
XM_018964858.1	mannosyl-oligosaccharide 1,2-alpha-mannosidase MNS1	#N/A		#N/A	#N/A		#N/A	#N/A		#N/A	#N/A
XM_018964863.1	KH domain-containing protein HEN4	#N/A		#N/A	#N/A		#N/A	#N/A		#N/A	#N/A
XM_018964877.1	DEAD-box ATP-dependent RNA helicase 27-like	#N/A		#N/A	#N/A		#N/A	#N/A		#N/A	#N/A
XM_018964882.1	D-cysteine desulfhydrase 2, mitochondrial	#N/A		#N/A	#N/A		#N/A	#N/A		#N/A	#N/A
XM_018964901.1	ultraviolet-B receptor UVR8	#N/A		#N/A	#N/A		#N/A	#N/A		#N/A	#N/A
XM_018964973.1	protein HOTHEAD-like	#N/A		#N/A	#N/A		#N/A	#N/A		#N/A	#N/A
XM_018965007.1	heavy metal-associated isoprenylated plant protein 3-like	#N/A		#N/A	#N/A		#N/A	#N/A		#N/A	#N/A
XM_018965029.1	heavy metal-associated isoprenylated plant protein 3	#N/A		#N/A	#N/A		#N/A	#N/A		#N/A	#N/A
XM_018965025.1	cell division cycle protein 48 homolog	#N/A		#N/A	#N/A		#N/A	#N/A		#N/A	#N/A
XM_018965059.1	ALBINO3-like protein 2, chloroplastic	#N/A		#N/A	#N/A		#N/A	#N/A		#N/A	#N/A
XM_018965070.1	phosphoinositide phosphatase SAC3-like	#N/A		#N/A	#N/A		#N/A	#N/A		#N/A	#N/A
XM_018965088.1	diacylglycerol kinase 1	#N/A		#N/A	#N/A		#N/A	#N/A		#N/A	#N/A
XM_018965089.1	diacylglycerol kinase 1	#N/A		#N/A	#N/A		#N/A	#N/A		#N/A	#N/A
XM_018965149.1	uncharacterized LOC108991006	#N/A		#N/A	#N/A		#N/A	#N/A		#N/A	#N/A
XM_018965141.1	uncharacterized LOC108990998	#N/A		#N/A	#N/A		#N/A	#N/A		#N/A	#N/A
XM_018965160.1	60S ribosomal protein L29-1-like	#N/A		#N/A	#N/A		#N/A	#N/A		#N/A	#N/A
XM_018965216.1	uncharacterized LOC108991073	#N/A		#N/A	#N/A		#N/A	#N/A		#N/A	#N/A
XM_018965241.1	2Fe-2S ferredoxin-like	#N/A		#N/A	#N/A		#N/A	#N/A		#N/A	#N/A
XM_018965270.1	probable mediator of RNA polymerase II transcription subunit 26b	#N/A		#N/A	#N/A		#N/A	#N/A		#N/A	#N/A
XM_018965293.1	auxin-responsive protein IAA33	#N/A		#N/A	#N/A		#N/A	#N/A		#N/A	#N/A
[truncated: 530 more rows]

## Sheet: 24hpi
Time course sequencing data analysis of F26 under C. gloeosporioides for expression genes in 24hpi
cluster5	describtion	R	cluster5-1	describtion	R	cluster5-2	describtion	R	cluster5-3	describtion	R
XR_001997760.1	#N/A	#N/A	XM_018978457.1	uncharacterized LOC109001249	#N/A	XM_018997893.1	uncharacterized LOC109015033	#N/A	XR_001997760.1	#N/A	#N/A
XM_018978869.1	cellulose synthase-like protein H1	#N/A	XM_018978668.1	protein LHY-like	#N/A	XM_019004267.1	receptor-like protein kinase ANXUR2	KIN	XM_018978717.1	soluble inorganic pyrophosphatase 1-like	#N/A
XM_018994878.1	TMV resistance protein N-like	TNL	XM_018986703.1	1-aminocyclopropane-1-carboxylate oxidase homolog 1-like	#N/A	XM_018953207.1	protein KRI1 homolog	#N/A	XM_018987634.1	fructose-bisphosphate aldolase 3, chloroplastic	#N/A
XM_018995030.1	TMV resistance protein N-like	TNL	XM_018988117.1	multicopper oxidase LPR2	#N/A	XM_018958557.1	serine/threonine-protein kinase BLUS1	CK	XM_018991841.1	probable sodium/metabolite cotransporter BASS6, chloroplastic	#N/A
XM_018997893.1	uncharacterized LOC109015033	#N/A	XM_018993413.1	probable leucine-rich repeat receptor-like serine/threonine-protein kinase At3g14840	RLK	XM_018970630.1	probable inactive purple acid phosphatase 27	#N/A	XM_018992122.1	uncharacterized LOC109011035	#N/A
XM_018995985.1	DNA ligase 4	#N/A	XM_018993994.1	putative serine/threonine-protein kinase	KIN	XM_018978382.1	uncharacterized LOC109001194	#N/A	XM_018992294.1	non-functional pseudokinase ZED1-like	KIN
XM_019004267.1	receptor-like protein kinase ANXUR2	KIN	XM_018992800.1	14 kDa proline-rich protein DC2.15-like	#N/A	XM_018979601.1	protein ELF4-LIKE 1-like	#N/A	XR_001999886.1	#N/A	#N/A
XM_018953207.1	protein KRI1 homolog	#N/A	XM_018951217.1	uncharacterized LOC108980324	#N/A	XM_018980828.1	uncharacterized LOC109002903	#N/A	XM_018998507.1	T-complex protein 1 subunit alpha	#N/A
XM_018958557.1	serine/threonine-protein kinase BLUS1	CK	XM_018955148.1	uncharacterized LOC108983502	#N/A	XM_018981665.1	uncharacterized LOC109003512	#N/A	XM_018953704.1	ribosomal lysine N-methyltransferase 3	#N/A
XM_018958786.1	putative glucose-6-phosphate 1-epimerase	#N/A	XM_018955919.1	ubiquitin thioesterase OTU1-like	#N/A	XM_018983101.1	dnAJ-like protein slr0093	#N/A	XM_018956004.1	AUGMIN subunit 4-like	#N/A
XM_018968620.1	uridine kinase-like protein 1, chloroplastic	#N/A	XM_018956897.1	TMV resistance protein N-like	TNL	XM_018984006.1	uncharacterized LOC109005196	#N/A	XM_018961259.1	nuclear transcription factor Y subunit A-1-like	#N/A
XM_018966250.1	NAC domain-containing protein 83-like	#N/A	XM_018965533.1	probable U3 small nucleolar RNA-associated protein 11	#N/A	XM_018985229.1	uncharacterized LOC109006058	#N/A	XM_018963325.1	nucleolar GTP-binding protein 1	#N/A
XM_018970630.1	probable inactive purple acid phosphatase 27	#N/A	XM_018967049.1	putative serine/threonine-protein kinase	KIN	XM_018985652.1	uncharacterized LOC109006379	#N/A	XM_018963384.1	UMP-CMP kinase 3-like	#N/A
XM_018970976.1	deoxycytidylate deaminase	#N/A	XM_018969427.1	uncharacterized LOC108994286	#N/A	XM_018985814.1	uncharacterized LOC109006518	#N/A	XM_018963712.1	cytochrome P450 71D8-like	#N/A
XM_018976210.1	ubiquitin-conjugating enzyme E2 27	#N/A	XM_018977500.1	malonate--CoA ligase-like	#N/A	XM_018987881.1	fruit protein pKIWI502-like	#N/A	XM_018967902.1	peptidyl-prolyl cis-trans isomerase CYP37, chloroplastic	#N/A
XM_018978219.1	adenylate kinase 5, chloroplastic	#N/A	XM_018977677.1	phytochrome E	#N/A	XM_018989216.1	UBP1-associated proteins 1C-like	#N/A	XM_018971103.1	uncharacterized LOC108995522	#N/A
XM_018978382.1	uncharacterized LOC109001194	#N/A	XM_018978450.1	vacuolar-sorting receptor 6-like	#N/A	XM_018992790.1	pEARLI1-like lipid transfer protein 3	#N/A	XM_018973462.1	myosin-1-like	#N/A
XM_018978457.1	uncharacterized LOC109001249	#N/A	XM_018978547.1	uncharacterized protein At2g33490	#N/A	XR_001999535.1	#N/A	#N/A	XM_018975173.1	LEAF RUST 10 DISEASE-RESISTANCE LOCUS RECEPTOR-LIKE PROTEIN KINASE-like 2.7	#N/A
XM_018978668.1	protein LHY-like	#N/A	XM_018979092.1	receptor-like protein 2	RLP	XM_018994895.1	protein SPA1-RELATED 3-like	#N/A	XM_018976884.1	uncharacterized LOC109000018	#N/A
XM_018978651.1	protein LHY-like	#N/A	XM_018980278.1	ethylene-responsive transcription factor 2-like	#N/A	XM_018992353.1	phospholipid:diacylglycerol acyltransferase 1-like	#N/A	XM_018977439.1	splicing factor U2af small subunit B-like	#N/A
XM_018978717.1	soluble inorganic pyrophosphatase 1-like	#N/A	XM_018980356.1	RNA-binding protein 2-like	#N/A	XM_018996248.1	uncharacterized LOC109013959	#N/A	XM_018977703.1	glucose-6-phosphate 1-dehydrogenase, chloroplastic-like	#N/A
XM_018979018.1	vacuolar protein sorting-associated protein 32 homolog 2-like	#N/A	XM_018981143.1	NADH dehydrogenase [ubiquinone] flavoprotein 1, mitochondrial	#N/A	XM_018996991.1	lysine-rich arabinogalactan protein 19-like	#N/A	XM_018978062.1	phosphoinositide phosphatase SAC1	#N/A
XM_018979298.1	probable plastidic glucose transporter 1	#N/A	XM_018981379.1	guanine nucleotide-binding protein subunit beta-2-like	#N/A	XR_002000644.1	#N/A	#N/A	XM_018978262.1	kinesin-like protein KIN-7N	#N/A
XM_018979601.1	protein ELF4-LIKE 1-like	#N/A	XM_018981455.1	cysteine-rich receptor-like protein kinase 25	KIN	XM_019000790.1	uncharacterized LOC109018651	#N/A	XM_018978297.1	uncharacterized LOC109001148	#N/A
XM_018980836.1	uncharacterized LOC109002903	#N/A	XM_018981731.1	ubiquitin carboxyl-terminal hydrolase 16-like	#N/A	XM_019001257.1	uncharacterized LOC109019031	#N/A	XM_018978391.1	uncharacterized LOC109001202	#N/A
XM_018980828.1	uncharacterized LOC109002903	#N/A	XM_018981784.1	glycine cleavage system H protein 2, mitochondrial-like	#N/A	XM_019001691.1	squalene monooxygenase-like	#N/A	XM_018979682.1	cellulose synthase-like protein G3	#N/A
XM_018981684.1	uncharacterized LOC109003512	#N/A	XM_018982094.1	tocopherol O-methyltransferase, chloroplastic	#N/A	XM_019003100.1	probable inactive receptor kinase At5g10020	RLK	XM_018980127.1	hemK methyltransferase family member 2-like	#N/A
XM_018981665.1	uncharacterized LOC109003512	#N/A	XM_018982473.1	uncharacterized LOC109004069	#N/A	XM_018954236.1	cyclic nucleotide-gated ion channel 1-like	#N/A	XM_018980874.1	Niemann-Pick C1 protein-like	#N/A
XM_018983101.1	dnAJ-like protein slr0093	#N/A	XM_018982471.1	uncharacterized LOC109004069	#N/A	XM_018956688.1	protein HOMOLOG OF MAMMALIAN LYST-INTERACTING PROTEIN 5	#N/A	XR_001998086.1	#N/A	#N/A
XM_018984006.1	uncharacterized LOC109005196	#N/A	XM_018982467.1	uncharacterized LOC109004069	#N/A	XM_018955558.1	FHA domain-containing protein DDL-like	#N/A	XM_018981000.1	uncharacterized LOC109003043	#N/A
XM_018984252.1	receptor-like protein 12	RLP	XM_018983153.1	inositol-phosphate phosphatase-like	#N/A	XM_018957054.1	kinesin-like protein KIN-12F	#N/A	XM_018982394.1	probable polyamine transporter At1g31830	#N/A
XM_018984271.1	receptor-like protein 12	RLP	XR_001998433.1	#N/A	#N/A	XM_018957385.1	uncharacterized LOC108985191	#N/A	XM_018982427.1	U3 small nucleolar RNA-associated protein 25	#N/A
XM_018985285.1	pre-mRNA-processing protein 40C	#N/A	XR_001998530.1	#N/A	#N/A	XM_018958551.1	WPP domain-interacting protein 2	#N/A	XM_018982512.1	alpha,alpha-trehalose-phosphate synthase [UDP-forming] 5-like	#N/A
XM_018985229.1	uncharacterized LOC109006058	#N/A	XM_018985656.1	aspartyl protease AED3	#N/A	XM_018959374.1	protein phosphatase 2C and cyclic nucleotide-binding/kinase domain-containing protein	#N/A	XM_018982658.1	neutral ceramidase-like	#N/A
XM_018985652.1	uncharacterized LOC109006379	#N/A	XM_018985758.1	acyl-coenzyme A thioesterase 9, mitochondrial-like	#N/A	XM_018964210.1	uncharacterized LOC108990261	#N/A	XM_018982765.1	beta-glucosidase 11-like	#N/A
XM_018986914.1	probable pectin methyltransferase QUA2	#N/A	XM_018986080.1	indole-3-acetic acid-amido synthetase GH3.17-like	#N/A	XM_018961110.1	E3 ubiquitin ligase BIG BROTHER-like	#N/A	XM_018982809.1	50S ribosomal protein L22, chloroplastic-like	#N/A
XM_018987167.1	MDIS1-interacting receptor like kinase 2-like	RLK	XM_018986082.1	uncharacterized protein At4g14100-like	#N/A	XM_018966043.1	protein SIEVE ELEMENT OCCLUSION C	#N/A	XR_001998292.1	#N/A	#N/A
XM_018985814.1	uncharacterized LOC109006518	#N/A	XM_018986095.1	E3 ubiquitin-protein ligase ORTHRUS 2-like	#N/A	XM_018970272.1	subtilisin-like protease SBT5.4	#N/A	XM_018983251.1	glutamate receptor 2.8-like	#N/A
XM_018986703.1	1-aminocyclopropane-1-carboxylate oxidase homolog 1-like	#N/A	XM_018986361.1	DNA-binding protein DDB_G0278111-like	#N/A	XM_018966947.1	transcription factor MYB80	#N/A	XM_018983436.1	uncharacterized protein At2g40430	#N/A
XM_018987634.1	fructose-bisphosphate aldolase 3, chloroplastic	#N/A	XM_018986778.1	peptidyl-prolyl cis-trans isomerase CYP21-4-like	#N/A	XM_018966964.1	protein GRIM REAPER	#N/A	XM_018983875.1	transmembrane emp24 domain-containing protein p24beta3-like	#N/A
XM_018987623.1	DExH-box ATP-dependent RNA helicase DExH5, mitochondrial	#N/A	XM_018987543.1	protein MIZU-KUSSEI 1	#N/A	XM_018968462.1	2S sulfur-rich seed storage protein 2	#N/A	XM_018984083.1	DNA helicase INO80-like	#N/A
XM_018987881.1	fruit protein pKIWI502-like	#N/A	XM_018987648.1	glucan endo-1,3-beta-glucosidase 2-like	#N/A	XM_018971003.1	uncharacterized LOC108995423	#N/A	XM_018984192.1	NAD(H) kinase 1	#N/A
XM_018988117.1	multicopper oxidase LPR2	#N/A	XM_018987703.1	aquaporin TIP2-1-like	#N/A	XM_018971734.1	uncharacterized LOC108996015	#N/A	XM_018984287.1	DEAD-box ATP-dependent RNA helicase 42-like	#N/A
XM_018988972.1	protein ELF4-LIKE 4-like	#N/A	XM_018988442.1	UDP-glycosyltransferase 73D1-like	#N/A	XM_018972634.1	ninja-family protein AFP3-like	#N/A	XR_001998518.1	#N/A	#N/A
XM_018989216.1	UBP1-associated proteins 1C-like	#N/A	XM_018988746.1	uncharacterized LOC109008585	#N/A	XM_018974549.1	uncharacterized LOC108998099	#N/A	XM_018984877.1	uncharacterized LOC109005826	#N/A
XM_018989851.1	diacylglycerol O-acyltransferase 1-like	#N/A	XR_001999003.1	#N/A	#N/A	XM_018976343.1	RNA polymerase II subunit 5-mediating protein homolog	#N/A	XM_018984996.1	mitogen-activated protein kinase 16-like	KIN
XM_018990266.1	uncharacterized LOC109009661	#N/A	XM_018989701.1	agamous-like MADS-box protein AGL30	#N/A	XM_018976467.1	uncharacterized LOC108999561	#N/A	XM_018984978.1	uncharacterized LOC109005891	#N/A
XM_018990296.1	uncharacterized LOC109009661	#N/A	XM_018990375.1	uncharacterized LOC109009762	#N/A	XM_018976606.1	uncharacterized LOC108999680	#N/A	XM_018985513.1	potassium channel AKT1-like	#N/A
XR_001999092.1	#N/A	#N/A	XM_018990632.1	transcription factor bHLH96-like	#N/A	XR_001997675.1	#N/A	#N/A	XM_018985813.1	G-type lectin S-receptor-like serine/threonine-protein kinase At2g19130	#N/A
XM_018990243.1	uncharacterized LOC109009661	#N/A	XM_018991310.1	protein FANTASTIC FOUR 3-like	#N/A	XM_018977165.1	uncharacterized LOC109000338	#N/A	XM_018986412.1	nodulation protein H-like	#N/A
XM_018991841.1	probable sodium/metabolite cotransporter BASS6, chloroplastic	#N/A	XM_018991320.1	E3 ubiquitin-protein ligase RHF1A	#N/A	XR_001997696.1	#N/A	#N/A	XM_018986690.1	TMV resistance protein N-like	TNL
XM_018992047.1	methylsterol monooxygenase 1-1-like	#N/A	XM_018991556.1	glutamine synthetase nodule isozyme-like	#N/A	XM_018977226.1	ataxin-10-like	#N/A	XM_018986683.1	TMV resistance protein N-like	TNL
XM_018992122.1	uncharacterized LOC109011035	#N/A	XM_018991569.1	non-specific lipid-transfer protein 2	#N/A	XM_018977283.1	probable glucan endo-1,3-beta-glucosidase BG4	#N/A	XM_018986821.1	cysteine-rich receptor-like protein kinase 10	KIN
XM_018992154.1	deoxyribodipyrimidine photo-lyase	#N/A	XM_018991769.1	probable NADH dehydrogenase [ubiquinone] 1 alpha subcomplex subunit 5, mitochondrial	#N/A	XM_018977302.1	uncharacterized LOC109000437	#N/A	XM_018987045.1	4,5:9,10-diseco-3-hydroxy-5,9,17-trioxoandrosta-1(10),2-diene-4-oate hydrolase-like	#N/A
XM_018992671.1	uncharacterized LOC109011439	#N/A	XM_018991969.1	nudix hydrolase 3	#N/A	XR_001997768.1	#N/A	#N/A	XM_018987440.1	MDIS1-interacting receptor like kinase 2-like	RLK
XM_018992790.1	pEARLI1-like lipid transfer protein 3	#N/A	XM_018992500.1	acyl-CoA-binding domain-containing protein 4	#N/A	XM_018977829.1	uncharacterized LOC109000816	#N/A	XM_018987718.1	nuclear pore complex protein NUP35-like	#N/A
XM_018992972.1	fatty-acid-binding protein 3, chloroplastic	#N/A	XM_018992792.1	uncharacterized protein At1g66480-like	#N/A	XM_018977830.1	serine/threonine protein phosphatase 2A regulatory subunit B''beta-like	#N/A	XM_018987739.1	pentatricopeptide repeat-containing protein At1g51965, mitochondrial	#N/A
XM_018993413.1	probable leucine-rich repeat receptor-like serine/threonine-protein kinase At3g14840	RLK	XM_018993354.1	peroxidase A2-like	#N/A	XR_001997785.1	#N/A	#N/A	XM_018988203.1	coatomer subunit beta-1-like	#N/A
XM_018993994.1	putative serine/threonine-protein kinase	KIN	XM_018993440.1	rop guanine nucleotide exchange factor 5-like	#N/A	XM_018978051.1	putative per-hexamer repeat protein 5	#N/A	XM_018988241.1	aberrant root formation protein 4	#N/A
XM_018994180.1	UBP1-associated protein 2C-like	#N/A	XM_018993787.1	uncharacterized LOC109012253	#N/A	XM_018978053.1	glycine-rich cell wall structural protein 2-like	#N/A	XM_018988591.1	uncharacterized LOC109008487	#N/A
XM_018991299.1	actin-related protein 2/3 complex subunit 3-like	#N/A	XM_018993907.1	putative disease resistance RPP13-like protein 1	N	XM_018978138.1	WRKY transcription factor 18-like	#N/A	XM_018988725.1	expansin-A4	#N/A
XM_018994753.1	protein CUP-SHAPED COTYLEDON 2	#N/A	XM_018993979.1	tetratricopeptide repeat protein 7B	#N/A	XR_001997834.1	#N/A	#N/A	XM_018988712.1	expansin-A6-like	#N/A
XR_001999535.1	#N/A	#N/A	XM_018994062.1	probable pectate lyase 5	#N/A	XM_018978836.1	thaumatin-like protein	#N/A	XM_018989703.1	agamous-like MADS-box protein AGL30	#N/A
XM_018994895.1	protein SPA1-RELATED 3-like	#N/A	XM_018994386.1	fasciclin-like arabinogalactan protein 7	#N/A	XM_018978992.1	lipase 3-like	#N/A	XM_018989812.1	calcium-transporting ATPase 2, plasma membrane-type-like	#N/A
XM_018992294.1	non-functional pseudokinase ZED1-like	KIN	XM_018994607.1	probable pectinesterase/pectinesterase inhibitor 47	#N/A	XM_018979058.1	DNA (cytosine-5)-methyltransferase CMT3	#N/A	XM_018989987.1	ER membrane protein complex subunit 1-like	#N/A
XM_018992353.1	phospholipid:diacylglycerol acyltransferase 1-like	#N/A	XM_018994775.1	AP2/ERF and B3 domain-containing transcription factor At1g50680-like	#N/A	XM_018979362.1	regulation of nuclear pre-mRNA domain-containing protein 1A-like	#N/A	XM_018989996.1	protein EMBRYONIC FLOWER 1	#N/A
XM_018992800.1	14 kDa proline-rich protein DC2.15-like	#N/A	XR_001999538.1	#N/A	#N/A	XM_018979586.1	uncharacterized oxidoreductase At4g09670-like	#N/A	XM_018990939.1	28 kDa ribonucleoprotein, chloroplastic-like	#N/A
XM_018993935.1	increased DNA methylation 1	#N/A	XM_018994962.1	calmodulin-binding transcription activator 3-like	#N/A	XR_001997979.1	#N/A	#N/A	XR_001999181.1	#N/A	#N/A
XM_018994986.1	uncharacterized LOC109013041	#N/A	XM_018994966.1	protein GFS12	#N/A	XM_018979917.1	wee1-like protein kinase	KIN	XM_018991090.1	thioredoxin-like protein HCF164, chloroplastic	#N/A
XM_018994970.1	uncharacterized LOC109013041	#N/A	XM_018995079.1	UDP-glycosyltransferase 73D1-like	#N/A	XM_018979953.1	probable E3 ubiquitin-protein ligase RHC1A	#N/A	XM_018991764.1	uncharacterized protein At3g49140-like	#N/A
XM_018995940.1	trafficking protein particle complex II-specific subunit 130 homolog	#N/A	XM_018995613.1	fasciclin-like arabinogalactan protein 17	#N/A	XM_018980420.1	probable receptor-like protein kinase At5g15080	KIN	XM_018992272.1	protein RADIALIS-like 1	#N/A
XM_018996248.1	uncharacterized LOC109013959	#N/A	XM_018995789.1	chitinase-like protein 1	#N/A	XM_018980463.1	probable histone H2A.4	#N/A	XM_018992670.1	uncharacterized LOC109011454	#N/A
XM_018996686.1	uncharacterized LOC109014275	#N/A	XM_018995955.1	sm-like protein LSM8	#N/A	XR_001998046.1	#N/A	#N/A	XM_018992769.1	splicing factor U2af large subunit A-like	#N/A
XM_018996213.1	double-strand break repair protein MRE11	#N/A	XM_018996506.1	beta-glucosidase BoGH3B-like	#N/A	XM_018980610.1	uncharacterized LOC109002744	#N/A	XR_001999342.1	#N/A	#N/A
XR_001999717.1	#N/A	#N/A	XM_018996517.1	chlorophyll a-b binding protein of LHCII type 1	#N/A	XM_018980746.1	methylthioribose-1-phosphate isomerase	#N/A	XM_018992929.1	lysM domain receptor-like kinase 3	KIN
XM_018996991.1	lysine-rich arabinogalactan protein 19-like	#N/A	XM_018997036.1	transcription factor IIIB 90 kDa subunit-like	#N/A	XM_018981002.1	(S)-coclaurine N-methyltransferase-like	#N/A	XM_018993403.1	uncharacterized LOC109011987	#N/A
XM_018998216.1	putative lipid-binding protein At4g00165	#N/A	XM_018997458.1	adenylyl-sulfate kinase, chloroplastic-like	#N/A	XM_018981037.1	serine/threonine-protein kinase 38-like	KIN	XM_018993821.1	transcription factor GAMYB	#N/A
XM_018997642.1	palmitoyl-acyl carrier protein thioesterase, chloroplastic-like	#N/A	XM_018998289.1	probable LRR receptor-like serine/threonine-protein kinase At4g36180	RLP	XM_018981101.1	uncharacterized LOC109003107	#N/A	XM_018994215.1	ALG-2 interacting protein X-like	#N/A
XR_001999886.1	#N/A	#N/A	XM_018999336.1	glyceraldehyde-3-phosphate dehydrogenase GAPCP2, chloroplastic-like	#N/A	XM_018981198.1	DNA polymerase epsilon subunit C	#N/A	XM_018994307.1	5'-adenylylsulfate reductase 3, chloroplastic-like	#N/A
XM_018998507.1	T-complex protein 1 subunit alpha	#N/A	XM_019000948.1	small ribosomal subunit protein S13, mitochondrial-like	#N/A	XM_018981428.1	alcohol dehydrogenase-like 1	#N/A	XM_018994319.1	5'-adenylylsulfate reductase 3, chloroplastic-like	#N/A
XR_002000080.1	#N/A	#N/A	XM_019001456.1	magnesium transporter MRS2-3-like	#N/A	XM_018981430.1	alcohol dehydrogenase-like 1	#N/A	XM_018994706.1	uncharacterized LOC109012855	#N/A
XM_018998707.1	dnaJ protein homolog 2-like	#N/A	XM_019001643.1	major allergen Pru ar 1-like	#N/A	XM_018981561.1	UV radiation resistance associated protein	#N/A	XM_018995425.1	mitochondrial substrate carrier family protein B-like	#N/A
XR_002000171.1	#N/A	#N/A	XR_002000820.1	#N/A	#N/A	XM_018981629.1	bromodomain adjacent to zinc finger domain protein 1A-like	#N/A	XM_018995768.1	probable leucine-rich repeat receptor-like serine/threonine-protein kinase At3g14840	KIN
XR_002000414.1	#N/A	#N/A	XM_019002249.1	uncharacterized LOC109019874	#N/A	XM_018981844.1	WEB family protein At1g12150	#N/A	XM_018995847.1	pantothenate kinase 1	#N/A
XM_019000664.1	type I inositol polyphosphate 5-phosphatase 4-like	#N/A	XM_019002367.1	L-ascorbate oxidase homolog	#N/A	XM_018982143.1	probable trehalose-phosphate phosphatase D	#N/A	XM_018995965.1	UDP-glycosyltransferase 92A1-like	#N/A
XM_019000722.1	protein NETWORKED 1D-like	#N/A	XM_019002899.1	probable carboxylesterase 6	#N/A	XR_001998195.1	#N/A	#N/A	XM_018995995.1	bifunctional epoxide hydrolase 2-like	#N/A
XR_002000643.1	#N/A	#N/A	XM_019002947.1	alpha-mannosidase-like	#N/A	XM_018982378.1	polygalacturonase At1g48100-like	#N/A	XM_018996026.1	cysteine-rich receptor-like protein kinase 10	KIN
XR_002000644.1	#N/A	#N/A	XM_019003040.1	tyrosine decarboxylase 1-like	#N/A	XM_018982523.1	uncharacterized LOC109004101	#N/A	XM_018996066.1	exocyst complex component SEC8-like	#N/A
XM_019000445.1	pathogenesis-related protein 5-like	#N/A	XM_019003569.1	(-)-germacrene D synthase-like	#N/A	XM_018982566.1	cytochrome P450 CYP736A12-like	#N/A	XM_018996503.1	beta-glucosidase BoGH3B-like	#N/A
XM_019000790.1	uncharacterized LOC109018651	#N/A	XM_019003745.1	BEACH domain-containing protein B	#N/A	XM_018982767.1	beta-glucosidase 11-like	#N/A	XM_018996545.1	ABC transporter C family member 10-like	#N/A
XM_019001144.1	protein HEADING DATE 3A-like	#N/A	XM_019004631.1	major allergen Pru ar 1-like	#N/A	XM_018982853.1	lysine-rich arabinogalactan protein 19-like	#N/A	XM_018996637.1	protein BREVIS RADIX-like	#N/A
XM_019001572.1	chaperone protein DnaJ	#N/A	XM_018949656.1	uncharacterized LOC108979074	#N/A	XM_018982967.1	protein CHUP1, chloroplastic-like	#N/A	XM_018997034.1	transcription factor IIIB 90 kDa subunit-like	#N/A
XM_019001257.1	uncharacterized LOC109019031	#N/A	XM_018949885.1	magnesium transporter MRS2-11, chloroplastic-like	#N/A	XM_018983087.1	putative transporter arsB	#N/A	XM_018997078.1	tRNA (cytosine(34)-C(5))-methyltransferase-like	#N/A
XM_019001691.1	squalene monooxygenase-like	#N/A	XM_018949922.1	monocopper oxidase-like protein SKS2	#N/A	XM_018983438.1	protein NRT1/ PTR FAMILY 5.1	#N/A	XM_018997958.1	type I inositol polyphosphate 5-phosphatase 10-like	#N/A
XM_019001882.1	2,4-dichlorophenol 6-monooxygenase	#N/A	XM_018950292.1	probable RNA helicase SDE3	#N/A	XM_018983310.1	glutathione S-transferase T3-like	#N/A	XM_018998262.1	putative disease resistance protein At4g11170	N
XM_019002506.1	endonuclease 2	#N/A	XM_018951613.1	cell division topological specificity factor homolog, chloroplastic-like	#N/A	XM_018983447.1	glutaredoxin-C1-like	#N/A	XM_018998801.1	protein PHLOEM PROTEIN 2-LIKE A8-like	T
XM_019002447.1	aromatic-L-amino-acid decarboxylase-like	#N/A	XM_018952023.1	putative disease resistance protein At3g14460	CNL	XM_018983626.1	uncharacterized LOC109004926	#N/A	XM_018999702.1	protein EMSY-LIKE 3-like	#N/A
XM_019002585.1	protein disulfide-isomerase-like	#N/A	XM_018952046.1	probable xyloglucan endotransglucosylase/hydrolase protein 33	#N/A	XM_018984421.1	uncharacterized LOC109005465	#N/A	XM_019000381.1	TMV resistance protein N-like	TNL
XM_019002735.1	polyadenylate-binding protein-interacting protein 7-like	#N/A	XM_018952103.1	rust resistance kinase Lr10-like	KIN	XM_018984766.1	actin-depolymerizing factor 10	#N/A	XR_002000533.1	#N/A	#N/A
XM_019003100.1	probable inactive receptor kinase At5g10020	RLK	XM_018952448.1	protein trichome birefringence-like 39	#N/A	XM_018984777.1	DNA replication licensing factor MCM4	#N/A	XM_019000979.1	eukaryotic translation initiation factor 5A-like	#N/A
XM_019003853.1	uncharacterized LOC109021240	#N/A	XM_018952746.1	beta-glucosidase BoGH3B-like	#N/A	XR_001998514.1	#N/A	#N/A	XM_019001100.1	lipid droplet-associated hydrolase-like	#N/A
XM_019003950.1	anthocyanidin 3-O-glucoside 2''-O-glucosyltransferase-like	#N/A	XM_018953043.1	alcohol dehydrogenase-like 1	#N/A	XM_018984918.1	probable linoleate 9S-lipoxygenase 5	#N/A	XM_019001202.1	putative disease resistance RPP13-like protein 1	CNL
XM_018949742.1	ankyrin repeat-containing protein At5g02620-like	#N/A	XM_018953422.1	homeobox-leucine zipper protein HDG2-like	#N/A	XM_018984933.1	cyclin-T1-5-like	#N/A	XM_019001749.1	uncharacterized LOC109019461	#N/A
XM_018950446.1	G-type lectin S-receptor-like serine/threonine-protein kinase LECRK1	KIN	XM_018953468.1	receptor protein kinase TMK1-like	RLK	XM_018985169.1	60S ribosomal protein L13a-4-like	#N/A	XM_019002395.1	polyadenylation and cleavage factor homolog 4-like	#N/A
XM_018951217.1	uncharacterized LOC108980324	#N/A	XM_018953880.1	pentatricopeptide repeat-containing protein At1g52620-like	#N/A	XM_018985289.1	mitochondrial arginine transporter BAC2-like	#N/A	XR_002000871.1	#N/A	#N/A
XM_018951312.1	ribosome biogenesis protein BMS1 homolog	#N/A	XM_018953901.1	uncharacterized LOC108982499	#N/A	XM_018985333.1	protein NTM1-like 9	#N/A	XM_019002560.1	ankyrin repeat-containing protein ITN1-like	#N/A
XM_018952476.1	60S ribosomal protein L14-2-like	#N/A	XM_018954357.1	protein DETOXIFICATION 40-like	#N/A	XM_018985342.1	pentatricopeptide repeat-containing protein At4g32430, mitochondrial-like	#N/A	XM_019002599.1	cucumber peeling cupredoxin-like	#N/A
XM_018953905.1	chaperone protein ClpD, chloroplastic	#N/A	XM_018955015.1	probable auxin efflux carrier component 1b	#N/A	XM_018985593.1	TMV resistance protein N-like	TNL	XM_019002749.1	TMV resistance protein N-like	TNL
XM_018953368.1	uncharacterized LOC108982086	#N/A	XM_018955231.1	homeobox-leucine zipper protein HAT22-like	#N/A	XM_018985498.1	probable receptor-like protein kinase At5g20050	KIN	XR_002000992.1	#N/A	#N/A
XR_001994695.1	#N/A	#N/A	XM_018955358.1	GATA transcription factor 5	#N/A	XM_018986032.1	cysteine protease XCP1-like	#N/A	XM_019003506.1	uncharacterized LOC109020967	#N/A
XM_018953704.1	ribosomal lysine N-methyltransferase 3	#N/A	XM_018955861.1	uncharacterized LOC108984034	#N/A	XM_018985914.1	anti-sigma-I factor RsgI6-like	#N/A	XM_019003703.1	uncharacterized LOC109021138	#N/A
XM_018954236.1	cyclic nucleotide-gated ion channel 1-like	#N/A	XM_018956064.1	protein E6-like	#N/A	XM_018985781.1	uncharacterized LOC109006494	#N/A	XM_019004028.1	uncharacterized LOC109021410	#N/A
XM_018956392.1	1,4-alpha-glucan-branching enzyme 3, chloroplastic/amyloplastic	#N/A	XM_018956480.1	rust resistance kinase Lr10-like	KIN	XM_018986114.1	uncharacterized mitochondrial protein AtMg00810-like	#N/A	XM_019004283.1	LRR receptor-like serine/threonine-protein kinase GSO1	RLP
XM_018956481.1	GDP-L-galactose phosphorylase 2-like	#N/A	XM_018956605.1	type IV inositol polyphosphate 5-phosphatase 7-like	#N/A	XM_018986205.1	vacuolar amino acid transporter 1-like	#N/A	XM_019004310.1	phosphoglycerate mutase-like protein 1	#N/A
XM_018956502.1	aspartate carbamoyltransferase 2, chloroplastic	#N/A	XM_018957069.1	G-type lectin S-receptor-like serine/threonine-protein kinase LECRK3	KIN	XM_018986304.1	receptor-like protein 12	RLP	XM_018949796.1	myb family transcription factor PHL7-like	#N/A
XM_018956688.1	protein HOMOLOG OF MAMMALIAN LYST-INTERACTING PROTEIN 5	#N/A	XM_018957534.1	dirigent protein 17-like	#N/A	XM_018986350.1	CTD small phosphatase-like protein 2-A	#N/A	XM_018949824.1	probable LRR receptor-like serine/threonine-protein kinase At1g07650	#N/A
XM_018957946.1	E3 ubiquitin-protein ligase At1g63170-like	#N/A	XM_018957972.1	probable LRR receptor-like serine/threonine-protein kinase At1g07650	#N/A	XM_018986628.1	3-hydroxyacyl-[acyl-carrier-protein] dehydratase FabZ-like	#N/A	XR_001994382.1	#N/A	#N/A
XM_018958141.1	uridine kinase-like protein 3	#N/A	XM_018958878.1	thaumatin-like protein	#N/A	XM_018986654.1	E3 ubiquitin-protein ligase UPL5-like	#N/A	XR_001994383.1	#N/A	#N/A
XM_018955148.1	uncharacterized LOC108983502	#N/A	XM_018959016.1	uncharacterized protein At1g04910-like	#N/A	XM_018986792.1	protein DETOXIFICATION 42-like	#N/A	XM_018951341.1	putative 4-hydroxy-4-methyl-2-oxoglutarate aldolase 3	#N/A
XM_018955265.1	pentatricopeptide repeat-containing protein At4g21880, mitochondrial	#N/A	XM_018959433.1	probable pectate lyase 18	#N/A	XM_018986954.1	pathogenesis-related protein PRB1-3-like	#N/A	XM_018951474.1	auxin-induced protein 6B-like	#N/A
XM_018955558.1	FHA domain-containing protein DDL-like	#N/A	XR_001995455.1	#N/A	#N/A	XM_018987001.1	probable DNA helicase MCM9	#N/A	XM_018951676.1	U-box domain-containing protein 33-like	CK
XM_018955919.1	ubiquitin thioesterase OTU1-like	#N/A	XM_018959836.1	kinesin-like protein KIN-7D, mitochondrial	#N/A	XM_018987196.1	probable ribonuclease P/MRP protein subunit POP5	#N/A	XM_018952619.1	flavin-dependent oxidoreductase FOX2-like	#N/A
XM_018955951.1	reactive Intermediate Deaminase A, chloroplastic-like	#N/A	XM_018959846.1	subtilisin-like protease SBT3.9	#N/A	XM_018987536.1	galactan beta-1,4-galactosyltransferase GALS1	#N/A	XM_018953702.1	protein SPA1-RELATED 2-like	#N/A
XM_018956004.1	AUGMIN subunit 4-like	#N/A	XM_018959888.1	HEAT repeat-containing protein 5B	#N/A	XM_018987631.1	uncharacterized LOC109007784	#N/A	XM_018954239.1	helicase-like transcription factor CHR28	#N/A
XM_018956356.1	UPF0505 protein C16orf62 homolog	#N/A	XR_001995491.1	#N/A	#N/A	XM_018987667.1	uncharacterized LOC109007816	#N/A	XM_018954746.1	histidinol-phosphate aminotransferase, chloroplastic	#N/A
XM_018956897.1	TMV resistance protein N-like	TNL	XM_018961112.1	protein ABHD17B-like	#N/A	XR_001998864.1	#N/A	#N/A	XR_001995163.1	#N/A	#N/A
XM_018957054.1	kinesin-like protein KIN-12F	#N/A	XM_018962234.1	gibberellin-regulated protein 6-like	#N/A	XM_018987973.1	sister chromatid cohesion protein DCC1	#N/A	XM_018957696.1	uncharacterized LOC108985405	#N/A
XM_018955098.1	cytochrome P450 71D9-like	#N/A	XM_018962503.1	pentatricopeptide repeat-containing protein At5g48730, chloroplastic	#N/A	XM_018988005.1	protein FAR1-RELATED SEQUENCE 5-like	#N/A	XM_018958952.1	uncharacterized LOC108986360	#N/A
XM_018957362.1	serine acetyltransferase 1, chloroplastic-like	#N/A	XM_018963185.1	lupeol synthase-like	#N/A	XM_018988004.1	uncharacterized LOC109008057	#N/A	XM_018959467.1	uncharacterized LOC108986743	#N/A
XM_018957385.1	uncharacterized LOC108985191	#N/A	XM_018963256.1	oligopeptide transporter 6-like	#N/A	XR_001998899.1	#N/A	#N/A	XM_018960138.1	cytochrome B5-like protein	#N/A
XM_018958551.1	WPP domain-interacting protein 2	#N/A	XM_018963557.1	probable LRR receptor-like serine/threonine-protein kinase At1g14390	RLK	XM_018988100.1	WAT1-related protein At5g07050-like	#N/A	XM_018960610.1	thymidylate kinase	#N/A
XM_018958966.1	uncharacterized LOC108986363	#N/A	XM_018963806.1	restin homolog	#N/A	XM_018988265.1	uncharacterized LOC109008247	#N/A	XM_018962887.1	auxin-induced protein 6B-like	#N/A
XM_018959374.1	protein phosphatase 2C and cyclic nucleotide-binding/kinase domain-containing protein	#N/A	XM_018964077.1	pentatricopeptide repeat-containing protein At4g19191, mitochondrial-like	#N/A	XM_018988332.1	uncharacterized LOC109008291	#N/A	XM_018963015.1	WPP domain-interacting tail-anchored protein 2	#N/A
XM_018961259.1	nuclear transcription factor Y subunit A-1-like	#N/A	XM_018964132.1	CBL-interacting serine/threonine-protein kinase 23-like	KIN	XM_018988566.1	probable LRR receptor-like serine/threonine-protein kinase At3g47570	KIN	XM_018963092.1	homocysteine S-methyltransferase 3-like	#N/A
XM_018963108.1	uncharacterized LOC108989471	#N/A	XM_018964115.1	chlorophyll a-b binding protein of LHCII type 1-like	#N/A	XM_018988662.1	CDK5RAP1-like protein	#N/A	XM_018963329.1	phosphatidylinositol transfer protein 1-like	#N/A
XM_018963325.1	nucleolar GTP-binding protein 1	#N/A	XR_001995993.1	#N/A	#N/A	XM_018988826.1	cysteine synthase-like	#N/A	XM_018963399.1	la-related protein 1A	#N/A
XM_018963384.1	UMP-CMP kinase 3-like	#N/A	XM_018966080.1	receptor-like serine/threonine-protein kinase ALE2	KIN	XM_018988844.1	pentatricopeptide repeat-containing protein At4g02820, mitochondrial	#N/A	XM_018963771.1	CBL-interacting protein kinase 2-like	KIN
XM_018963418.1	UMP-CMP kinase 3-like	#N/A	XM_018967099.1	crossover junction endonuclease EME1B-like	#N/A	XM_018989013.1	V-type proton ATPase subunit F-like	#N/A	XM_018963810.1	restin homolog	#N/A
XM_018964210.1	uncharacterized LOC108990261	#N/A	XM_018967203.1	ubiquitin-conjugating enzyme E2 22-like	#N/A	XM_018989073.1	cationic peroxidase 1-like	#N/A	XM_018964127.1	VQ motif-containing protein 10-like	#N/A
XM_018964754.1	vesicle-associated protein 1-2-like	#N/A	XM_018967300.1	fe-S cluster assembly factor HCF101, chloroplastic	#N/A	XM_018989056.1	protein FAR1-RELATED SEQUENCE 5-like	#N/A	XM_018964153.1	transcription factor bHLH144-like	#N/A
XM_018961110.1	E3 ubiquitin ligase BIG BROTHER-like	#N/A	XM_018967870.1	TMV resistance protein N-like	TNL	XM_018989414.1	gamma carbonic anhydrase 1, mitochondrial-like	#N/A	XM_018964834.1	protein LNK2-like	#N/A
XM_018962114.1	xanthoxin dehydrogenase-like	#N/A	XM_018969224.1	endoglucanase 17	#N/A	XM_018989450.1	filament-like plant protein 7	#N/A	XM_018965043.1	protein PHLOEM PROTEIN 2-LIKE A8-like	T
XM_018963712.1	cytochrome P450 71D8-like	#N/A	XM_018969832.1	peptidyl-prolyl cis-trans isomerase CYP26-2, chloroplastic	#N/A	XM_018989511.1	auxin-responsive protein SAUR72-like	#N/A	XM_018965412.1	ATP-dependent 6-phosphofructokinase 5, chloroplastic-like	#N/A
XM_018963972.1	uncharacterized LOC108990108	#N/A	XM_018970171.1	protein high chlorophyll fluorescent 107	#N/A	XM_018989933.1	nuclear poly(A) polymerase 4-like	#N/A	XM_018965446.1	uncharacterized LOC108991269	#N/A
XM_018964516.1	3-hydroxyisobutyryl-CoA hydrolase-like protein 1, mitochondrial	#N/A	XM_018970145.1	uncharacterized LOC108994788	#N/A	XM_018989891.1	uncharacterized LOC109009435	#N/A	XM_018965729.1	peroxisomal membrane protein PEX14	#N/A
XM_018965533.1	probable U3 small nucleolar RNA-associated protein 11	#N/A	XM_018970176.1	major allergen Pru ar 1-like	#N/A	XM_018990256.1	uncharacterized protein ycf36	#N/A	XM_018965845.1	pentatricopeptide repeat-containing protein At3g26782, mitochondrial	#N/A
XM_018966043.1	protein SIEVE ELEMENT OCCLUSION C	#N/A	XM_018971145.1	uncharacterized membrane protein At1g75140-like	#N/A	XM_018990284.1	protein IQ-DOMAIN 32	#N/A	XM_018966034.1	NAC domain-containing protein 83-like	#N/A
XM_018966001.1	proteasome subunit beta type-7-B-like	#N/A	XM_018971225.1	arogenate dehydrogenase 1, chloroplastic-like	#N/A	XM_018990464.1	cell division control protein 6 homolog B-like	#N/A	XM_018966140.1	uncharacterized protein At2g39920	#N/A
XM_018967049.1	putative serine/threonine-protein kinase	KIN	XM_018971554.1	probable pectate lyase 8	#N/A	XM_018990592.1	peroxisome biogenesis protein 16-like	#N/A	XM_018966828.1	patatin-like protein 2	#N/A
XM_018968748.1	calcium-dependent protein kinase 2	CK	XM_018971651.1	putative lysine-specific demethylase JMJ16	#N/A	XM_018990623.1	tetratricopeptide repeat protein 7A-like	#N/A	XM_018966942.1	inositol-tetrakisphosphate 1-kinase 3-like	#N/A
XM_018969205.1	syntaxin-52-like	#N/A	XM_018972101.1	uncharacterized LOC108996291	#N/A	XR_001999143.1	#N/A	#N/A	XM_018967374.1	actin-related protein 2/3 complex subunit 4	#N/A
XM_018970272.1	subtilisin-like protease SBT5.4	#N/A	XR_001997032.1	#N/A	#N/A	XM_018990660.1	uncharacterized LOC109009975	#N/A	XM_018967888.1	probable serine/threonine protein kinase IREH1	CK
XM_018966947.1	transcription factor MYB80	#N/A	XM_018973408.1	uncharacterized LOC108997228	#N/A	XR_001999148.1	#N/A	#N/A	XM_018968705.1	uncharacterized LOC108993712	#N/A
XM_018966991.1	probable beta-1,3-galactosyltransferase 14	#N/A	XM_018973649.1	signal peptide peptidase-like 2	#N/A	XM_018990780.1	clathrin heavy chain 1	#N/A	XM_018969112.1	uncharacterized LOC108994046	#N/A
XM_018967337.1	putative pentatricopeptide repeat-containing protein At3g15200	#N/A	XM_018973963.1	serine carboxypeptidase-like 50	#N/A	XM_018990809.1	butyrate--CoA ligase AAE11, peroxisomal-like	#N/A	XM_018969141.1	scarecrow-like transcription factor PAT1	#N/A
XM_018966964.1	protein GRIM REAPER	#N/A	XM_018974135.1	2-methyl-6-phytyl-1,4-hydroquinone methyltransferase, chloroplastic-like	#N/A	XM_018990812.1	ATP-dependent helicase NAM7-like	#N/A	XM_018969809.1	putative disease resistance RPP13-like protein 1	N
XM_018967902.1	peptidyl-prolyl cis-trans isomerase CYP37, chloroplastic	#N/A	XM_018974137.1	2-methyl-6-phytyl-1,4-hydroquinone methyltransferase, chloroplastic-like	#N/A	XM_018990821.1	uncharacterized LOC109010106	#N/A	XM_018970558.1	ISWI chromatin-remodeling complex ATPase CHR11	#N/A
XM_018968462.1	2S sulfur-rich seed storage protein 2	#N/A	XM_018974611.1	probable xyloglucan endotransglucosylase/hydrolase protein 28	#N/A	XM_018990975.1	growth-regulating factor 4-like	#N/A	XM_018970526.1	protein ALWAYS EARLY 3	#N/A
XM_018969427.1	uncharacterized LOC108994286	#N/A	XM_018974773.1	cytochrome P450 87A3-like	#N/A	XM_018991065.1	uncharacterized LOC109010288	#N/A	XM_018971555.1	probable pectate lyase 8	#N/A
XM_018970764.1	reticuline oxidase-like protein	#N/A	XM_018974753.1	30S ribosomal protein S21-like	#N/A	XM_018991173.1	histone-lysine N-methyltransferase ATX3-like	#N/A	XM_018971732.1	U-box domain-containing protein 3	#N/A
XM_018971125.1	uncharacterized LOC108995522	#N/A	XM_018975436.1	extensin-2-like	#N/A	XR_001999229.1	#N/A	#N/A	XM_018971733.1	U-box domain-containing protein 3	#N/A
XM_018971103.1	uncharacterized LOC108995522	#N/A	XM_018975644.1	U-box domain-containing protein 35-like	CK	XM_018991808.1	probable inactive receptor kinase At4g23740	RLK	XR_001997004.1	#N/A	#N/A
XM_018971003.1	uncharacterized LOC108995423	#N/A	XM_018975688.1	uncharacterized LOC108998919	#N/A	XR_001999279.1	#N/A	#N/A	XM_018972365.1	common plant regulatory factor 1-like	#N/A
XM_018971734.1	uncharacterized LOC108996015	#N/A	XM_018975824.1	equilibrative nucleotide transporter 3-like	#N/A	XM_018992019.1	katanin p60 ATPase-containing subunit A1	#N/A	XM_018972363.1	common plant regulatory factor 1-like	#N/A
XM_018972408.1	uncharacterized LOC108996474	#N/A	XM_018975931.1	uncharacterized protein At4g06744-like	RLP	XM_018992406.1	receptor-like protein 51	RLP	XM_018972401.1	uncharacterized LOC108996473	#N/A
XM_018972530.1	pentatricopeptide repeat-containing protein At1g76280	#N/A	XM_018976282.1	equilibrative nucleotide transporter 3-like	#N/A	XM_018993187.1	uncharacterized LOC109011848	#N/A	XM_018972433.1	TMV resistance protein N-like	T
XM_018972634.1	ninja-family protein AFP3-like	#N/A	XM_018976582.1	uncharacterized LOC108999671	#N/A	XM_018993267.1	prolycopene isomerase, chloroplastic	#N/A	XM_018972603.1	pentatricopeptide repeat-containing protein At5g14770, mitochondrial	#N/A
XM_018973029.1	ferric reduction oxidase 7, chloroplastic-like	#N/A				XM_018993564.1	DNA polymerase epsilon subunit B	#N/A	XR_001997077.1	#N/A	#N/A
XM_018973142.1	sodium/hydrogen exchanger 7	#N/A				XM_018993612.1	(+)-neomenthol dehydrogenase-like	#N/A	XM_018972845.1	protein FAR-RED ELONGATED HYPOCOTYL 3-like	#N/A
XM_018973262.1	myb family transcription factor PHL6-like	#N/A				XM_018993667.1	pentatricopeptide repeat-containing protein At3g09040, mitochondrial	#N/A	XM_018972880.1	uncharacterized LOC108996843	#N/A
XM_018973462.1	myosin-1-like	#N/A				XM_018993838.1	WAT1-related protein At5g07050-like	#N/A	XM_018973007.1	probable serine/threonine-protein kinase WNK4	KIN
XM_018974183.1	serine protease SPPA, chloroplastic-like	#N/A				XM_018993962.1	protein indeterminate-domain 7-like	#N/A	XM_018973373.1	acetyl-CoA carboxylase 1-like	#N/A
XM_018974549.1	uncharacterized LOC108998099	#N/A				XM_018994230.1	uncharacterized LOC109012527	#N/A	XM_018974216.1	uncharacterized LOC108997830	#N/A
XM_018975173.1	LEAF RUST 10 DISEASE-RESISTANCE LOCUS RECEPTOR-LIKE PROTEIN KINASE-like 2.7	#N/A				XM_018994831.1	UPF0481 protein At3g47200-like	#N/A	XM_018974312.1	beta-glucosidase BoGH3B-like	#N/A
XR_001997429.1	#N/A	#N/A				XM_018994661.1	probable LRR receptor-like serine/threonine-protein kinase At1g67720	RLK	XM_018974311.1	beta-glucosidase BoGH3B-like	#N/A
XM_018976343.1	RNA polymerase II subunit 5-mediating protein homolog	#N/A				XM_018994999.1	pectinesterase-like	#N/A	XM_018974642.1	rust resistance kinase Lr10-like	KIN
XM_018976467.1	uncharacterized LOC108999561	#N/A				XM_018995171.1	uncharacterized LOC109013180	#N/A	XR_001997291.1	#N/A	#N/A
XM_018976606.1	uncharacterized LOC108999680	#N/A				XR_001999575.1	#N/A	#N/A	XM_018974794.1	cyclin-D4-2-like	#N/A
XM_018976884.1	uncharacterized LOC109000018	#N/A				XM_018995427.1	mitochondrial substrate carrier family protein B-like	#N/A	XM_018974798.1	ethylene-responsive transcription factor-like protein At4g13040	#N/A
XR_001997675.1	#N/A	#N/A				XR_001999583.1	#N/A	#N/A	XM_018975244.1	uncharacterized LOC108998632	#N/A
XM_018977175.1	protein CDC73 homolog	#N/A				XM_018995519.1	probable leucine-rich repeat receptor-like protein kinase At1g35710	RLP	XR_001997455.1	#N/A	#N/A
XM_018977165.1	uncharacterized LOC109000338	#N/A				XM_018995549.1	transcription factor bHLH74	#N/A	XM_018976762.1	B3 domain-containing transcription factor VRN1-like	#N/A
XR_001997702.1	#N/A	#N/A				XM_018995729.1	MDIS1-interacting receptor like kinase 2-like	KIN
XR_001997696.1	#N/A	#N/A				XM_018995745.1	cytokinin riboside 5'-monophosphate phosphoribohydrolase LOG7-like	#N/A
XM_018977226.1	ataxin-10-like	#N/A				XM_018995803.1	uncharacterized LOC109013650	#N/A
XM_018977283.1	probable glucan endo-1,3-beta-glucosidase BG4	#N/A				XM_018995912.1	protein FAR-RED IMPAIRED RESPONSE 1-like	#N/A
XM_018977382.1	pectin acetylesterase 12	#N/A				XM_018996016.1	laccase-11-like	#N/A
XM_018977439.1	splicing factor U2af small subunit B-like	#N/A				XM_018996067.1	exocyst complex component SEC8-like	#N/A
XM_018977302.1	uncharacterized LOC109000437	#N/A				XM_018996129.1	F-box-like/WD repeat-containing protein TBL1XR1	#N/A
XM_018977431.1	protein MIZU-KUSSEI 1-like	#N/A				XM_018996356.1	inactive protein RESTRICTED TEV MOVEMENT 2-like	#N/A
XM_018977500.1	malonate--CoA ligase-like	#N/A				XM_018996453.1	uncharacterized mitochondrial protein AtMg00810-like	#N/A
XM_018977613.1	lysosomal Pro-X carboxypeptidase-like	#N/A				XM_018996463.1	protein GRIP	#N/A
XM_018977619.1	uncharacterized LOC109000664	#N/A				XM_018996501.1	probable pectinesterase/pectinesterase inhibitor 47	#N/A
XM_018977677.1	phytochrome E	#N/A				XM_018996752.1	probable rhamnogalacturonate lyase B	#N/A
XM_018977716.1	RRP15-like protein	#N/A				XM_018996755.1	G-type lectin S-receptor-like serine/threonine-protein kinase At1g34300	KIN
XM_018977703.1	glucose-6-phosphate 1-dehydrogenase, chloroplastic-like	#N/A				XM_018996853.1	squamosa promoter-binding-like protein 6	#N/A
XR_001997768.1	#N/A	#N/A				XM_018996944.1	transcription factor EGL1-like	#N/A
XM_018977779.1	protein SIEVE ELEMENT OCCLUSION B-like	#N/A				XM_018996950.1	uncharacterized LOC109014472	#N/A
XM_018977829.1	uncharacterized LOC109000816	#N/A				XM_018997171.1	ankyrin repeat-containing protein ITN1-like	#N/A
XM_018977830.1	serine/threonine protein phosphatase 2A regulatory subunit B''beta-like	#N/A				XM_018997282.1	V-type proton ATPase subunit G-like	#N/A
XR_001997785.1	#N/A	#N/A				XM_018997518.1	uncharacterized mitochondrial protein AtMg00310-like	#N/A
XM_018977895.1	uncharacterized LOC109000876	#N/A				XR_001999864.1	#N/A	#N/A
XM_018977898.1	uncharacterized LOC109000876	#N/A				XM_018997990.1	uncharacterized LOC109015518	#N/A
XM_018978062.1	phosphoinositide phosphatase SAC1	#N/A				XM_018998253.1	tubby-like F-box protein 13	#N/A
XM_018978051.1	putative per-hexamer repeat protein 5	#N/A				XM_018998475.1	L-type lectin-domain containing receptor kinase VIII.1-like	#N/A
XM_018978053.1	glycine-rich cell wall structural protein 2-like	#N/A				XM_018998502.1	uncharacterized LOC109016035	#N/A
XM_018978138.1	WRKY transcription factor 18-like	#N/A				XM_018998524.1	uncharacterized LOC109016062	#N/A
XR_001997834.1	#N/A	#N/A				XM_018998590.1	probable N-acetyltransferase HLS1-like	#N/A
XM_018978232.1	probable aquaporin NIP5-1	#N/A				XR_002000065.1	#N/A	#N/A
XM_018978262.1	kinesin-like protein KIN-7N	#N/A				XM_018999063.1	protein DETOXIFICATION 25-like	#N/A
XM_018978322.1	calmodulin-binding transcription activator 3-like	#N/A				XM_018999155.1	probable N-acetyltransferase HLS1-like	#N/A
XM_018978341.1	YTH domain-containing family protein 3-like	#N/A				XM_018999319.1	uncharacterized mitochondrial protein AtMg00810-like	#N/A
XM_018978348.1	DNA (cytosine-5)-methyltransferase DRM1	#N/A				XM_018999568.1	uncharacterized mitochondrial protein AtMg00310-like	#N/A
XM_018978297.1	uncharacterized LOC109001148	#N/A				XM_018999608.1	DNA topoisomerase 1-like	#N/A
XM_018978391.1	uncharacterized LOC109001202	#N/A				XM_018999825.1	uncharacterized mitochondrial protein AtMg00810-like	#N/A
XM_018978405.1	poly(A) polymerase I-like	#N/A				XM_018999930.1	uncharacterized protein K02A2.6-like	#N/A
XR_001997852.1	#N/A	#N/A				XM_018999993.1	uncharacterized LOC109017803	#N/A
XM_018978450.1	vacuolar-sorting receptor 6-like	#N/A				XM_019000127.1	uncharacterized LOC109017946	#N/A
XM_018978666.1	molybdopterin synthase sulfur carrier subunit	#N/A				XR_002000509.1	#N/A	#N/A
XM_018978674.1	succinate dehydrogenase assembly factor 1, mitochondrial-like	#N/A				XM_019000340.1	GDSL esterase/lipase At4g10955-like	#N/A
XM_018978477.1	ATP-dependent DNA helicase At3g02060, chloroplastic	#N/A				XM_019000368.1	uncharacterized mitochondrial protein AtMg00810-like	#N/A
XM_018978547.1	uncharacterized protein At2g33490	#N/A				XM_019000409.1	uncharacterized LOC109018243	#N/A
XM_018978558.1	serine/threonine-protein kinase CDL1-like	KIN				XM_019000689.1	protein FAR-RED IMPAIRED RESPONSE 1-like	#N/A
XM_018978737.1	transcription activator GLK1-like	#N/A				XM_019000755.1	uncharacterized LOC109018604	#N/A
XM_018978743.1	probable leucine-rich repeat receptor-like serine/threonine-protein kinase At3g14840	RLK				XM_019000854.1	trihelix transcription factor GTL1	#N/A
XM_018978772.1	mediator of RNA polymerase II transcription subunit 12-like	#N/A				XM_019000994.1	pentatricopeptide repeat-containing protein At2g17670	#N/A
XM_018978765.1	mediator of RNA polymerase II transcription subunit 12-like	#N/A				XM_019001013.1	uncharacterized LOC109018827	#N/A
XM_018978836.1	thaumatin-like protein	#N/A				XM_019001045.1	uncharacterized LOC109018853	#N/A
XM_018978877.1	telomerase reverse transcriptase	#N/A				XM_019001321.1	basic leucine zipper 43-like	#N/A
XM_018978875.1	telomerase reverse transcriptase	#N/A				XR_002000711.1	#N/A	#N/A
XM_018978872.1	telomerase reverse transcriptase	#N/A				XM_019001968.1	caffeic acid 3-O-methyltransferase-like	#N/A
XM_018978890.1	protein DETOXIFICATION 43-like	#N/A				XM_019002321.1	ABC transporter I family member 6, chloroplastic-like	#N/A
XM_018978946.1	ubiquitin carboxyl-terminal hydrolase 4-like	#N/A				XM_019002362.1	uncharacterized LOC109019977	#N/A
XM_018978992.1	lipase 3-like	#N/A				XM_019002383.1	non-specific lipid-transfer protein 1-like	#N/A
XM_018979017.1	glucan endo-1,3-beta-glucosidase 4-like	#N/A				XM_019002477.1	ubiquitin carboxyl-terminal hydrolase 8-like	#N/A
XM_018979108.1	putative disease resistance protein At3g14460	CNL				XM_019002541.1	uncharacterized LOC109020131	#N/A
XR_001997912.1	#N/A	#N/A				XM_019002601.1	cucumber peeling cupredoxin-like	#N/A
XM_018979058.1	DNA (cytosine-5)-methyltransferase CMT3	#N/A				XM_019002662.1	uncharacterized LOC109020243	#N/A
XM_018979076.1	callose synthase 3-like	#N/A				XM_019002963.1	NEDD8-activating enzyme E1 regulatory subunit AXR1-like	#N/A
XM_018979092.1	receptor-like protein 2	RLP				XM_019003003.1	probable lipid-A-disaccharide synthase, mitochondrial	#N/A
XM_018979099.1	receptor-like protein 2	RLP				XM_019003034.1	uncharacterized LOC109020548	#N/A
XM_018979098.1	receptor-like protein 2	RLP				XM_019003212.1	ABSCISIC ACID-INSENSITIVE 5-like protein 6	#N/A
XR_001997903.1	#N/A	#N/A				XM_019003232.1	uncharacterized LOC109020710	#N/A
XM_018979175.1	molybdate transporter 1-like	#N/A				XM_019003233.1	trihelix transcription factor ASR3-like	#N/A
XR_001997931.1	#N/A	#N/A				XM_019003257.1	syntaxin-112-like	#N/A
XM_018979246.1	uncharacterized LOC109001809	#N/A				XM_019003311.1	receptor kinase-like protein Xa21	RLK
XM_018979347.1	acyltransferase-like protein At3g26840, chloroplastic	#N/A				XM_019003313.1	uncharacterized LOC109020790	#N/A
XM_018979362.1	regulation of nuclear pre-mRNA domain-containing protein 1A-like	#N/A				XM_019003383.1	KH domain-containing protein At3g08620-like	#N/A
XR_001997935.1	#N/A	#N/A				XM_019003523.1	uncharacterized LOC109020981	#N/A
XM_018979387.1	protein NSP-INTERACTING KINASE 1-like	RLK				XM_019003677.1	uncharacterized LOC109021117	#N/A
XM_018979323.1	uncharacterized LOC109001850	#N/A				XM_019003710.1	probable boron transporter 2	#N/A
XM_018979359.1	double-stranded RNA-binding protein 3-like	#N/A				XM_019003921.1	uncharacterized protein At1g04910-like	#N/A
XM_018979428.1	subtilisin-like protease SBT3.5	#N/A				XR_002001077.1	#N/A	#N/A
XM_018979585.1	uncharacterized oxidoreductase At4g09670-like	#N/A				XM_019004066.1	thioredoxin domain-containing protein 9 homolog	#N/A
XM_018979586.1	uncharacterized oxidoreductase At4g09670-like	#N/A				XM_019004238.1	uncharacterized LOC109021580	#N/A
XM_018979613.1	ascorbate transporter, chloroplastic-like	#N/A				XM_019004360.1	cyclic nucleotide-gated ion channel 1-like	#N/A
XM_018979655.1	glutamine-dependent NAD(+) synthetase	#N/A				XM_019004439.1	IAA-amino acid hydrolase ILR1-like 6	#N/A
XM_018979654.1	glutamine-dependent NAD(+) synthetase	#N/A				XM_019004488.1	ankyrin repeat-containing protein ITN1-like	#N/A
XM_018979649.1	methyltransferase-like protein 17, mitochondrial	#N/A				XM_019004504.1	vesicle-fusing ATPase	#N/A
XM_018979682.1	cellulose synthase-like protein G3	#N/A				XM_019004560.1	uncharacterized LOC109021838	#N/A
XM_018979720.1	subtilisin-like protease SBT5.6	#N/A				XM_019004582.1	pectinesterase inhibitor-like	#N/A
XM_018979767.1	mitochondrial fission protein ELM1-like	#N/A				XM_019004620.1	ribonucleoside-diphosphate reductase small chain	#N/A
XM_018979787.1	uncharacterized LOC109002153	#N/A				XM_019005089.1	monosaccharide-sensing protein 2-like	#N/A
XM_018979845.1	thioredoxin-like protein AAED1, chloroplastic	#N/A				XM_018949706.1	spermidine hydroxycinnamoyl transferase-like	#N/A
XR_001997979.1	#N/A	#N/A				XM_018949781.1	geranylgeranyl pyrophosphate synthase, chloroplastic-like	#N/A
XM_018979908.1	IRK-interacting protein	#N/A				XM_018949870.1	delta(24)-sterol reductase	#N/A
XM_018979917.1	wee1-like protein kinase	KIN				XM_018950024.1	uncharacterized LOC108979355	#N/A
XM_018979953.1	probable E3 ubiquitin-protein ligase RHC1A	#N/A				XM_018950022.1	uncharacterized LOC108979355	#N/A
XM_018979951.1	RHOMBOID-like protein 10, chloroplastic	#N/A				XM_018950021.1	uncharacterized LOC108979355	#N/A
XM_018980000.1	COBRA-like protein 6	#N/A				XM_018950019.1	uncharacterized LOC108979355	#N/A
XM_018980104.1	sugar transporter ERD6-like 5	#N/A				XM_018950052.1	probable protein ABIL5	#N/A
XM_018980099.1	sugar transporter ERD6-like 5	#N/A				XM_018950210.1	uncharacterized LOC108979519	#N/A
XM_018980109.1	uncharacterized LOC109002388	#N/A				XM_018950370.1	F-box protein CPR30-like	#N/A
XM_018980127.1	hemK methyltransferase family member 2-like	#N/A				XM_018950550.1	protein SUPPRESSOR OF npr1-1, CONSTITUTIVE 1-like	NL
XM_018980278.1	ethylene-responsive transcription factor 2-like	#N/A				XM_018950594.1	uncharacterized mitochondrial protein AtMg00810-like	#N/A
XM_018980289.1	zinc transporter 8-like	#N/A				XM_018950789.1	sugar carrier protein A-like	#N/A
XM_018980320.1	uncharacterized LOC109002532	#N/A				XM_018950826.1	RING-H2 finger protein ATL66	#N/A
XM_018980356.1	RNA-binding protein 2-like	#N/A				XM_018950989.1	myb protein-like	#N/A
XM_018980380.1	cytochrome c oxidase subunit 6a, mitochondrial-like	#N/A				XM_018950996.1	MDIS1-interacting receptor like kinase 2-like	RLK
XM_018980420.1	probable receptor-like protein kinase At5g15080	KIN				XM_018951122.1	nodulation-signaling pathway 2 protein-like	#N/A
XM_018980431.1	cullin-3A-like	#N/A				XM_018951400.1	uncharacterized LOC108980467	#N/A
XM_018980515.1	telomere repeat-binding protein 5-like	#N/A				XM_018951670.1	uncharacterized LOC108980669	#N/A
XM_018980524.1	scarecrow-like protein 9	#N/A				XM_018951823.1	probable ATP synthase 24 kDa subunit, mitochondrial	#N/A
XM_018980463.1	probable histone H2A.4	#N/A				XM_018951813.1	S-adenosylmethionine carrier 1, chloroplastic/mitochondrial-like	#N/A
XR_001998046.1	#N/A	#N/A				XM_018951931.1	protein FAR1-RELATED SEQUENCE 4	#N/A
XM_018980552.1	uncharacterized LOC109002703	#N/A				XM_018952359.1	protein FAR1-RELATED SEQUENCE 5-like	#N/A
XM_018980586.1	LIM domain-containing protein WLIM2b-like	#N/A				XM_018952470.1	cytochrome P450 94C1-like	#N/A
XM_018980610.1	uncharacterized LOC109002744	#N/A				XM_018952518.1	uncharacterized protein PF11_0207-like	#N/A
XM_018980646.1	SRSF protein kinase 1-like	KIN				XM_018952653.1	nudix hydrolase 25-like	#N/A
XM_018980673.1	probable E3 ubiquitin-protein ligase RHG1A	#N/A				XR_001994582.1	#N/A	#N/A
XM_018980691.1	uncharacterized LOC109002795	#N/A				XM_018953050.1	VQ motif-containing protein 9-like	#N/A
XM_018980713.1	putative rRNA methylase YtqB	#N/A				XM_018953106.1	uncharacterized protein At4g22758-like	#N/A
XM_018980746.1	methylthioribose-1-phosphate isomerase	#N/A				XM_018953115.1	pectinesterase inhibitor-like	#N/A
XM_018980772.1	uncharacterized LOC109002859	#N/A				XM_018953268.1	uncharacterized LOC108982003	#N/A
XM_018980778.1	cycloartenol synthase-like	#N/A				XR_001994675.1	#N/A	#N/A
XM_018980874.1	Niemann-Pick C1 protein-like	#N/A				XM_018953531.1	uncharacterized LOC108982223	#N/A
XM_018980915.1	LOB domain-containing protein 1-like	#N/A				XM_018953847.1	protein DETOXIFICATION 25-like	#N/A
XR_001998086.1	#N/A	#N/A				XM_018954190.1	cytochrome P450 87A3-like	#N/A
XM_018981000.1	uncharacterized LOC109003043	#N/A				XM_018954195.1	oleosin 18.2 kDa-like	#N/A
XM_018981002.1	(S)-coclaurine N-methyltransferase-like	#N/A				XM_018954456.1	pectinesterase inhibitor-like	#N/A
XM_018981028.1	uncharacterized protein At4g33100	#N/A				XM_018954607.1	protein BTR1-like	#N/A
XM_018981037.1	serine/threonine-protein kinase 38-like	KIN				XM_018954842.1	protein E6-like	#N/A
XM_018981101.1	uncharacterized LOC109003107	#N/A				XM_018955240.1	uncharacterized LOC108983563	#N/A
XM_018981134.1	mediator of RNA polymerase II transcription subunit 7a	#N/A				XM_018955429.1	uncharacterized LOC108983704	#N/A
XM_018981137.1	cyclin-dependent kinase G-2-like	KIN				XM_018955503.1	DCN1-like protein 4	#N/A
XM_018981135.1	cyclin-dependent kinase G-2-like	KIN				XM_018955761.1	uncharacterized protein At1g04910-like	#N/A
XM_018981143.1	NADH dehydrogenase [ubiquinone] flavoprotein 1, mitochondrial	#N/A				XM_018955944.1	adenylate isopentenyltransferase-like	#N/A
XM_018981220.1	molybdenum cofactor sulfurase-like	#N/A				XM_018956172.1	glutamate receptor 3.6-like	#N/A
XM_018981198.1	DNA polymerase epsilon subunit C	#N/A				XM_018956263.1	lysM domain-containing GPI-anchored protein 1-like	#N/A
XM_018981321.1	metacaspase-1-like	#N/A				XM_018956306.1	uncharacterized LOC108984378	#N/A
XM_018981379.1	guanine nucleotide-binding protein subunit beta-2-like	#N/A				XM_018956456.1	putative pentatricopeptide repeat-containing protein At1g13630	#N/A
XM_018981391.1	phosphatidylinositol 4-kinase alpha 1	#N/A				XM_018956506.1	pentatricopeptide repeat-containing protein At5g40410, mitochondrial	#N/A
XM_018981406.1	DEAD-box ATP-dependent RNA helicase 27-like	#N/A				XM_018956610.1	type IV inositol polyphosphate 5-phosphatase 7-like	#N/A
XM_018981428.1	alcohol dehydrogenase-like 1	#N/A				XM_018956736.1	receptor kinase-like protein Xa21	RLK
XM_018981429.1	alcohol dehydrogenase-like 1	#N/A				XR_001995074.1	#N/A	#N/A
XM_018981430.1	alcohol dehydrogenase-like 1	#N/A				XM_018957012.1	B-box zinc finger protein 21-like	#N/A
XM_018981441.1	uncharacterized LOC109003340	#N/A				XM_018957085.1	uncharacterized LOC108984969	#N/A
XM_018981440.1	uncharacterized LOC109003340	#N/A				XM_018957083.1	uncharacterized LOC108984969	#N/A
XM_018981455.1	cysteine-rich receptor-like protein kinase 25	KIN				XM_018957299.1	cyclin-dependent kinase inhibitor 3-like	#N/A
XM_018981561.1	UV radiation resistance associated protein	#N/A				XM_018957678.1	aldehyde dehydrogenase family 3 member F1-like	#N/A
XM_018981532.1	LRR receptor-like serine/threonine-protein kinase GSO2	RLP				XM_018957788.1	putative glucose-6-phosphate 1-epimerase	#N/A
XM_018981588.1	probable LRR receptor-like serine/threonine-protein kinase At4g26540	RLP				XM_018958047.1	uncharacterized LOC108985670	#N/A
XM_018981574.1	uncharacterized LOC109003448	#N/A				XM_018958070.1	L-ascorbate oxidase homolog	#N/A
XM_018981629.1	bromodomain adjacent to zinc finger domain protein 1A-like	#N/A				XM_018958097.1	purple acid phosphatase 22-like	#N/A
XM_018981647.1	calcium-dependent protein kinase 1-like	KIN				XM_018958304.1	beta-1,6-galactosyltransferase GALT29A-like	#N/A
XM_018981701.1	probable polygalacturonase	#N/A				XM_018958437.1	SNF1-related protein kinase catalytic subunit alpha KIN10-like	KIN
XM_018981731.1	ubiquitin carboxyl-terminal hydrolase 16-like	#N/A				XM_018958635.1	uncharacterized mitochondrial protein AtMg00810-like	#N/A
XM_018981734.1	rho GTPase-activating protein REN1-like	#N/A				XM_018958687.1	probable LRR receptor-like serine/threonine-protein kinase At3g47570	RLK
XM_018981784.1	glycine cleavage system H protein 2, mitochondrial-like	#N/A				XM_018958893.1	RING-H2 finger protein ATL52-like	#N/A
XM_018981844.1	WEB family protein At1g12150	#N/A				XM_018958898.1	uncharacterized LOC108986324	#N/A
XM_018981857.1	BTB/POZ domain-containing protein At5g47800-like	#N/A				XM_018959578.1	uncharacterized LOC108986814	#N/A
XR_001998159.1	#N/A	#N/A				XR_001995435.1	#N/A	#N/A
XM_018981909.1	rhodanese-like domain-containing protein 4A, chloroplastic	#N/A				XR_001995448.1	#N/A	#N/A
XM_018981924.1	lysine-specific demethylase JMJ25	#N/A				XM_018959957.1	IAA-amino acid hydrolase ILR1-like 1	#N/A
XM_018981979.1	protein CURVATURE THYLAKOID 1C, chloroplastic	#N/A				XM_018959993.1	DNA primase small subunit	#N/A
XM_018981966.1	uncharacterized LOC109003706	#N/A				XM_018960124.1	NADP-dependent malic enzyme-like	#N/A
XM_018981991.1	uncharacterized LOC109003721	#N/A				XR_001995559.1	#N/A	#N/A
XM_018982094.1	tocopherol O-methyltransferase, chloroplastic	#N/A				XM_018960619.1	uncharacterized LOC108987658	#N/A
XM_018982109.1	F-box/FBD/LRR-repeat protein At1g13570-like	#N/A				XM_018960927.1	NHL repeat-containing protein 2	#N/A
XM_018982143.1	probable trehalose-phosphate phosphatase D	#N/A				XM_018961018.1	protein NtpR	#N/A
XM_018982181.1	plant UBX domain-containing protein 10-like	#N/A				XM_018961031.1	uncharacterized LOC108987949	#N/A
XM_018982190.1	protein MODIFIER OF SNC1 1-like	#N/A				XM_018961354.1	putative lipid phosphate phosphatase 3, chloroplastic	#N/A
XM_018982216.1	glycine-rich cell wall structural protein 1.8-like	#N/A				XM_018961596.1	peptidyl-tRNA hydrolase 2, mitochondrial-like	#N/A
XR_001998195.1	#N/A	#N/A				XM_018961789.1	myosin-1	#N/A
XM_018982277.1	NAC domain-containing protein 102-like	#N/A				XM_018961723.1	pentatricopeptide repeat-containing protein At5g08305	#N/A
XM_018982385.1	coiled-coil domain-containing protein 136-like	#N/A				XM_018961957.1	TMV resistance protein N-like	CTNL
XM_018982394.1	probable polyamine transporter At1g31830	#N/A				XM_018962009.1	probable inactive patatin-like protein 9	#N/A
XM_018982354.1	zinc finger protein 4-like	#N/A				XM_018962152.1	uncharacterized LOC108988792	#N/A
XM_018982365.1	binding partner of ACD11 1	#N/A				XM_018962256.1	3-ketoacyl-CoA synthase 6-like	#N/A
XM_018982378.1	polygalacturonase At1g48100-like	#N/A				XM_018962240.1	uncharacterized LOC108988857	#N/A
XM_018982427.1	U3 small nucleolar RNA-associated protein 25	#N/A				XM_018962394.1	probably inactive leucine-rich repeat receptor-like protein kinase At5g48380	RLK
XM_018982443.1	glutathione reductase, cytosolic-like	#N/A				XM_018962471.1	uncharacterized LOC108989028	#N/A
XM_018982470.1	uncharacterized LOC109004069	#N/A				XM_018962572.1	uncharacterized LOC108989087	#N/A
XM_018982476.1	uncharacterized LOC109004069	#N/A				XM_018962931.1	probable WRKY transcription factor 57	#N/A
XM_018982473.1	uncharacterized LOC109004069	#N/A				XM_018962919.1	squamosa promoter-binding-like protein 6	#N/A
XM_018982471.1	uncharacterized LOC109004069	#N/A				XM_018963133.1	protein RADIALIS-like 1	#N/A
XM_018982467.1	uncharacterized LOC109004069	#N/A				XM_018963725.1	protein FAR1-RELATED SEQUENCE 5-like	#N/A
XM_018982463.1	uncharacterized LOC109004069	#N/A				XM_018963760.1	uncharacterized mitochondrial protein AtMg00810-like	#N/A
XM_018982512.1	alpha,alpha-trehalose-phosphate synthase [UDP-forming] 5-like	#N/A				XM_018963896.1	fasciclin-like arabinogalactan protein 12	#N/A
XM_018982523.1	uncharacterized LOC109004101	#N/A				XM_018963982.1	disease resistance protein At4g27190-like	N
XM_018982536.1	thaumatin-like protein 1b	#N/A				XM_018964286.1	putative receptor protein kinase ZmPK1	KIN
XM_018982566.1	cytochrome P450 CYP736A12-like	#N/A				XM_018964297.1	probable carbohydrate esterase At4g34215	#N/A
XM_018982643.1	putative disease resistance RPP13-like protein 1	CNL				XM_018964456.1	protein TONSOKU	#N/A
XM_018982658.1	neutral ceramidase-like	#N/A				XR_001996031.1	#N/A	#N/A
XM_018982682.1	probable low-specificity L-threonine aldolase 1	#N/A				XM_018964861.1	KH domain-containing protein HEN4	#N/A
XM_018982681.1	probable low-specificity L-threonine aldolase 1	#N/A				XM_018964939.1	60S acidic ribosomal protein P2-2-like	#N/A
XM_018982765.1	beta-glucosidase 11-like	#N/A				XM_018965370.1	splicing factor U2af large subunit B	#N/A
XM_018982767.1	beta-glucosidase 11-like	#N/A				XM_018965734.1	CASP-like protein 4A3	#N/A
XM_018982809.1	50S ribosomal protein L22, chloroplastic-like	#N/A				XM_018965697.1	uncharacterized LOC108991454	#N/A
XM_018982853.1	lysine-rich arabinogalactan protein 19-like	#N/A				XM_018965764.1	uncharacterized LOC108991496	#N/A
XM_018982967.1	protein CHUP1, chloroplastic-like	#N/A				XM_018965987.1	uncharacterized LOC108991662	#N/A
XR_001998271.1	#N/A	#N/A				XM_018966482.1	kinesin-like protein KIN-7G	#N/A
XR_001998269.1	#N/A	#N/A				XM_018966702.1	aspartate aminotransferase P2, mitochondrial-like	#N/A
XR_001998270.1	#N/A	#N/A				XM_018966962.1	malate dehydrogenase, cytoplasmic-like	#N/A
XM_018982924.1	uncharacterized LOC109004393	#N/A				XM_018966966.1	uncharacterized LOC108992406	#N/A
XM_018982943.1	ras-related protein RABA1f	#N/A				XM_018966970.1	TMV resistance protein N-like	TNL
XM_018983042.1	uncharacterized LOC109004483	#N/A				XM_018967188.1	protein DETOXIFICATION 21-like	#N/A
XM_018983082.1	probable disease resistance protein At4g27220	CN				XM_018967263.1	flavonoid 3'-monooxygenase-like	#N/A
XM_018983087.1	putative transporter arsB	#N/A				XM_018967356.1	UPF0481 protein At3g47200-like	#N/A
XR_001998292.1	#N/A	#N/A				XM_018967719.1	uncharacterized LOC108992982	#N/A
XM_018983123.1	cleavage stimulating factor 64	#N/A				XM_018968140.1	uncharacterized LOC108993279	#N/A
XM_018983153.1	inositol-phosphate phosphatase-like	#N/A				XM_018968344.1	thaumatin-like protein 1b	#N/A
XM_018983214.1	zinc finger A20 and AN1 domain-containing stress-associated protein 8-like	#N/A				XM_018968361.1	putative amidase C869.01	#N/A
XM_018983251.1	glutamate receptor 2.8-like	#N/A				XM_018968445.1	peroxisomal and mitochondrial division factor 2-like	#N/A
XM_018983248.1	glutamate receptor 2.2-like	#N/A				XM_018968428.1	uncharacterized LOC108993494	#N/A
XR_001998341.1	#N/A	#N/A				XM_018968574.1	tetratricopeptide repeat protein 7A-like	#N/A
XM_018983438.1	protein NRT1/ PTR FAMILY 5.1	#N/A				XM_018968587.1	uncharacterized LOC108993602	#N/A
XM_018983440.1	phosphoglycolate phosphatase-like	#N/A				XR_001996542.1	#N/A	#N/A
XM_018983310.1	glutathione S-transferase T3-like	#N/A				XM_018968946.1	uncharacterized LOC108993892	#N/A
XR_001998346.1	#N/A	#N/A				XM_018968940.1	DNA replication licensing factor MCM6	#N/A
XM_018983436.1	uncharacterized protein At2g40430	#N/A				XM_018969007.1	nucleobase-ascorbate transporter 1	#N/A
XM_018983447.1	glutaredoxin-C1-like	#N/A				XM_018969106.1	transcriptional regulator SUPERMAN	#N/A
XM_018983517.1	uncharacterized LOC109004817	#N/A				XR_001996643.1	#N/A	#N/A
XM_018983560.1	protein C2-DOMAIN ABA-RELATED 11-like	#N/A				XM_018969541.1	protein ACCELERATED CELL DEATH 6-like	#N/A
XM_018983626.1	uncharacterized LOC109004926	#N/A				XM_018969904.1	disease resistance protein RGA2-like	CN
XM_018983875.1	transmembrane emp24 domain-containing protein p24beta3-like	#N/A				XM_018969889.1	uncharacterized LOC108994614	#N/A
XM_018983654.1	uncharacterized LOC109004952	#N/A				XM_018970024.1	uncharacterized LOC108994707	#N/A
XM_018983697.1	probable complex I intermediate-associated protein 30	#N/A				XM_018970151.1	verprolin-like	#N/A
XM_018983692.1	probable complex I intermediate-associated protein 30	#N/A				XM_018970291.1	uncharacterized LOC108994893	#N/A
XM_018984009.1	ribosome biogenesis regulatory protein homolog	#N/A				XM_018970258.1	putative receptor-like protein kinase At3g47110	RLP
XR_001998433.1	#N/A	#N/A				XM_018970380.1	pentatricopeptide repeat-containing protein At2g13600-like	#N/A
XM_018984023.1	uncharacterized LOC109005209	#N/A				XM_018970682.1	ethylene-overproduction protein 1	#N/A
XM_018984083.1	DNA helicase INO80-like	#N/A				XM_018970627.1	uncharacterized LOC108995126	#N/A
XM_018984112.1	single-stranded DNA-binding protein, mitochondrial-like	#N/A				XM_018970650.1	uncharacterized LOC108995151	#N/A
XM_018984120.1	UPF0481 protein At3g47200-like	#N/A				XM_018970974.1	uncharacterized LOC108995405	#N/A
XM_018984166.1	nuclear transcription factor Y subunit A-3-like	#N/A				XM_018970997.1	F-box/kelch-repeat protein At1g74510-like	#N/A
XM_018984192.1	NAD(H) kinase 1	#N/A				XM_018971299.1	uncharacterized LOC108995685	#N/A
XM_018984258.1	ribosomal L1 domain-containing protein 1-like	#N/A				XM_018971466.1	uncharacterized LOC108995836	#N/A
XM_018984287.1	DEAD-box ATP-dependent RNA helicase 42-like	#N/A				XM_018971622.1	ethylene-responsive transcription factor 3-like	#N/A
XM_018984306.1	protein trichome berefringence-like 7	#N/A				XM_018972186.1	uncharacterized LOC108996339	#N/A
XM_018984386.1	protein SRG1-like	#N/A				XM_018971985.1	aspartic proteinase Asp1-like	#N/A
XM_018984421.1	uncharacterized LOC109005465	#N/A				XM_018971971.1	uncharacterized LOC108996201	#N/A
XM_018984501.1	protein CHROMATIN REMODELING 20-like	#N/A				XM_018971848.1	F-box protein At3g07870-like	#N/A
XM_018984536.1	serine/threonine-protein kinase HT1-like	KIN				XM_018971969.1	RING-H2 finger protein ATL78	#N/A
XM_018984546.1	uncharacterized LOC109005550	#N/A				XM_018972007.1	uncharacterized LOC108996235	#N/A
XM_018984562.1	leucine-rich repeat receptor-like protein kinase TDR	RLK				XM_018972166.1	triacylglycerol lipase 1	#N/A
XR_001998492.1	#N/A	#N/A				XM_018972488.1	chalcone--flavonone isomerase-like	#N/A
XR_001998493.1	#N/A	#N/A				XR_001997022.1	#N/A	#N/A
XM_018984634.1	uncharacterized LOC109005622	#N/A				XR_001997035.1	#N/A	#N/A
XM_018984754.1	UDP-glycosyltransferase 73D1-like	#N/A				XM_018972666.1	uncharacterized LOC108996654	#N/A
XR_001998498.1	#N/A	#N/A				XM_018972995.1	protein NETWORKED 4A-like	#N/A
XM_018984741.1	ras-related protein RABC2a-like	#N/A				XM_018973576.1	protein MEI2-like 4	#N/A
XM_018984766.1	actin-depolymerizing factor 10	#N/A				XM_018973605.1	potassium transporter 5	#N/A
XM_018984777.1	DNA replication licensing factor MCM4	#N/A				XM_018973511.1	ethylene-responsive transcription factor CRF2-like	#N/A
XR_001998509.1	#N/A	#N/A				XM_018973809.1	protein SGT1 homolog A-like	#N/A
XR_001998514.1	#N/A	#N/A				XM_018973970.1	MDIS1-interacting receptor like kinase 2-like	RLK
XR_001998518.1	#N/A	#N/A				XM_018974175.1	uncharacterized LOC108997800	#N/A
XM_018984811.1	glyceraldehyde-3-phosphate dehydrogenase GAPCP2, chloroplastic-like	#N/A				XR_001997221.1	#N/A	#N/A
XM_018984877.1	uncharacterized LOC109005826	#N/A				XM_018974240.1	uncharacterized LOC108997853	#N/A
XR_001998530.1	#N/A	#N/A				XM_018974268.1	putative F-box/LRR-repeat protein 23	#N/A
XM_018984958.1	E3 ubiquitin-protein ligase RHF1A-like	#N/A				XM_018974393.1	pentatricopeptide repeat-containing protein At5g66520-like	#N/A
XM_018984996.1	mitogen-activated protein kinase 16-like	KIN				XM_018974438.1	putative disease resistance protein RGA3	CNL
XM_018984867.1	probable leucine-rich repeat receptor-like serine/threonine-protein kinase At3g14840	RLK				XM_018974413.1	uncharacterized LOC108998004	#N/A
XM_018984918.1	probable linoleate 9S-lipoxygenase 5	#N/A				XM_018974769.1	50S ribosomal protein L7/L12-like	#N/A
XM_018984933.1	cyclin-T1-5-like	#N/A				XM_018974737.1	UDP-glycosyltransferase 74F2-like	#N/A
XM_018984978.1	uncharacterized LOC109005891	#N/A				XM_018974849.1	protein SOMBRERO-like	#N/A
XM_018985130.1	BTB/POZ domain-containing protein POB1-like	#N/A				XM_018974933.1	uncharacterized LOC108998388	#N/A
XM_018985169.1	60S ribosomal protein L13a-4-like	#N/A				XM_018974976.1	wall-associated receptor kinase 5-like	KIN
XM_018985174.1	cyclin-dependent kinase inhibitor 3-like	#N/A				XM_018974991.1	uncharacterized LOC108998439	#N/A
XM_018985209.1	transcription factor PIF1-like	#N/A				XM_018975163.1	dehydration-responsive element-binding protein 1D	#N/A
XM_018985236.1	sialyltransferase-like protein 2	#N/A				XM_018975302.1	homeobox-leucine zipper protein ROC5	#N/A
XM_018985264.1	LRR receptor-like serine/threonine-protein kinase GSO1	RLP				XM_018975337.1	protein FAR1-RELATED SEQUENCE 8-like	#N/A
XM_018985289.1	mitochondrial arginine transporter BAC2-like	#N/A				XM_018975348.1	serine/threonine-protein kinase Nek6-like	KIN
XR_001998600.1	#N/A	#N/A				XM_018975622.1	diacylglycerol kinase 4-like	#N/A
XM_018985333.1	protein NTM1-like 9	#N/A				XR_001997402.1	#N/A	#N/A
XM_018985342.1	pentatricopeptide repeat-containing protein At4g32430, mitochondrial-like	#N/A				XR_001997445.1	#N/A	#N/A
XM_018985513.1	potassium channel AKT1-like	#N/A				XR_001997430.1	#N/A	#N/A
XR_001998635.1	#N/A	#N/A				XM_018976233.1	AUGMIN subunit 1	#N/A
XM_018985593.1	TMV resistance protein N-like	TNL				XM_018976448.1	uncharacterized LOC108999545	#N/A
XM_018985498.1	probable receptor-like protein kinase At5g20050	KIN				XM_018976526.1	probable membrane-associated kinase regulator 6	#N/A
XM_018985533.1	SNF1-related protein kinase catalytic subunit alpha KIN10-like	KIN				XM_018976596.1	uncharacterized LOC108999684	#N/A
XM_018985565.1	protein RFT1 homolog	#N/A				XM_018976638.1	CLIP-associated protein-like	#N/A
XM_018985615.1	CSC1-like protein HYP1	#N/A				XM_018976780.1	probable N-acetyltransferase HLS1-like	#N/A
XM_018985656.1	aspartyl protease AED3	#N/A
XM_018985692.1	putative zinc finger protein CONSTANS-LIKE 11	#N/A
XM_018985696.1	release factor glutamine methyltransferase	#N/A
XM_018985697.1	release factor glutamine methyltransferase	#N/A
XM_018985698.1	release factor glutamine methyltransferase-like	#N/A
XM_018985725.1	exocyst complex component EXO84C-like	#N/A
XM_018985746.1	nicotinamidase 1-like	#N/A
XM_018985758.1	acyl-coenzyme A thioesterase 9, mitochondrial-like	#N/A
XR_001998672.1	#N/A	#N/A
XM_018985813.1	G-type lectin S-receptor-like serine/threonine-protein kinase At2g19130	#N/A
XM_018985806.1	receptor-like serine/threonine-protein kinase SD1-6	KIN
XM_018985877.1	auxin-induced protein 15A-like	#N/A
XM_018986032.1	cysteine protease XCP1-like	#N/A
XM_018986080.1	indole-3-acetic acid-amido synthetase GH3.17-like	#N/A
XM_018986082.1	uncharacterized protein At4g14100-like	#N/A
XM_018986095.1	E3 ubiquitin-protein ligase ORTHRUS 2-like	#N/A
XM_018985865.1	pentatricopeptide repeat-containing protein MRL1, chloroplastic	#N/A
XM_018985863.1	pentatricopeptide repeat-containing protein MRL1, chloroplastic	#N/A
XM_018985914.1	anti-sigma-I factor RsgI6-like	#N/A
XM_018986064.1	probable xyloglucan endotransglucosylase/hydrolase protein B	#N/A
XM_018985781.1	uncharacterized LOC109006494	#N/A
XM_018986068.1	DNA replication licensing factor MCM2	#N/A
XM_018986070.1	probable 3-beta-hydroxysteroid-Delta(8),Delta(7)-isomerase	#N/A
XM_018986102.1	protein MEI2-like 4	#N/A
XM_018986114.1	uncharacterized mitochondrial protein AtMg00810-like	#N/A
XM_018986205.1	vacuolar amino acid transporter 1-like	#N/A
XM_018986266.1	aconitate hydratase, cytoplasmic	#N/A
XM_018986304.1	receptor-like protein 12	RLP
XM_018986350.1	CTD small phosphatase-like protein 2-A	#N/A
XM_018986361.1	DNA-binding protein DDB_G0278111-like	#N/A
XM_018986393.1	autophagy-related protein 8C-like	#N/A
XM_018986404.1	vacuolar protein sorting-associated protein 26A-like	#N/A
XM_018986412.1	nodulation protein H-like	#N/A
XM_018986472.1	protein DETOXIFICATION 45, chloroplastic-like	#N/A
XM_018986483.1	MLO-like protein 4	#N/A
XM_018986527.1	uncharacterized protein At1g10890	#N/A
XM_018986537.1	F-box protein At1g10780-like	#N/A
XM_018986554.1	sterol 3-beta-glucosyltransferase UGT80B1	#N/A
XM_018986628.1	3-hydroxyacyl-[acyl-carrier-protein] dehydratase FabZ-like	#N/A
XM_018986654.1	E3 ubiquitin-protein ligase UPL5-like	#N/A
XM_018986659.1	major latex allergen Hev b 5-like	#N/A
XM_018986690.1	TMV resistance protein N-like	TNL
XM_018986683.1	TMV resistance protein N-like	TNL
XM_018986734.1	5'-3' exoribonuclease 3-like	#N/A
XM_018986778.1	peptidyl-prolyl cis-trans isomerase CYP21-4-like	#N/A
XM_018986795.1	uncharacterized LOC109007218	#N/A
XM_018986792.1	protein DETOXIFICATION 42-like	#N/A
XR_001998752.1	#N/A	#N/A
XM_018986807.1	uncharacterized LOC109007222	#N/A
XM_018986821.1	cysteine-rich receptor-like protein kinase 10	KIN
XM_018986954.1	pathogenesis-related protein PRB1-3-like	#N/A
XM_018986977.1	rho GTPase-activating protein 7-like	#N/A
XM_018987001.1	probable DNA helicase MCM9	#N/A
XM_018987045.1	4,5:9,10-diseco-3-hydroxy-5,9,17-trioxoandrosta-1(10),2-diene-4-oate hydrolase-like	#N/A
XM_018987073.1	NAC domain-containing protein 72-like	#N/A
XM_018987196.1	probable ribonuclease P/MRP protein subunit POP5	#N/A
XM_018987402.1	beta-glucosidase BoGH3B-like	#N/A
XM_018987403.1	beta-glucosidase BoGH3B-like	#N/A
XM_018987440.1	MDIS1-interacting receptor like kinase 2-like	RLK
XM_018987481.1	mitochondrial substrate carrier family protein ucpB	#N/A
XM_018987536.1	galactan beta-1,4-galactosyltransferase GALS1	#N/A
XM_018987543.1	protein MIZU-KUSSEI 1	#N/A
XR_001998842.1	#N/A	#N/A
XR_001998843.1	#N/A	#N/A
XM_018987492.1	diacylglycerol kinase theta-like	#N/A
XM_018987606.1	transcription factor PIF3-like	#N/A
XM_018987631.1	uncharacterized LOC109007784	#N/A
XM_018987641.1	uncharacterized LOC109007796	#N/A
XM_018987648.1	glucan endo-1,3-beta-glucosidase 2-like	#N/A
XM_018987667.1	uncharacterized LOC109007816	#N/A
XM_018987703.1	aquaporin TIP2-1-like	#N/A
XR_001998864.1	#N/A	#N/A
XM_018987769.1	jacalin-related lectin 19-like	#N/A
XM_018987777.1	jacalin-related lectin 19-like	#N/A
XM_018987718.1	nuclear pore complex protein NUP35-like	#N/A
XM_018987728.1	lysM domain receptor-like kinase 3	KIN
XM_018987739.1	pentatricopeptide repeat-containing protein At1g51965, mitochondrial	#N/A
XR_001998863.1	#N/A	#N/A
XM_018987782.1	60S ribosomal protein L28-2-like	#N/A
XR_001998887.1	#N/A	#N/A
XR_001998884.1	#N/A	#N/A
XR_001998882.1	#N/A	#N/A
XM_018987973.1	sister chromatid cohesion protein DCC1	#N/A
XM_018987968.1	NAD-dependent malic enzyme 62 kDa isoform, mitochondrial	#N/A
XM_018988005.1	protein FAR1-RELATED SEQUENCE 5-like	#N/A
XM_018988057.1	uncharacterized LOC109008086	#N/A
XM_018988004.1	uncharacterized LOC109008057	#N/A
XM_018988067.1	protein PHR1-LIKE 1-like	#N/A
XM_018988088.1	rhodanese-like domain-containing protein 9, chloroplastic	#N/A
XR_001998899.1	#N/A	#N/A
XM_018988100.1	WAT1-related protein At5g07050-like	#N/A
XM_018988131.1	putative FBD-associated F-box protein At5g56700	#N/A
XM_018988163.1	serine/threonine-protein kinase CDL1-like	KIN
XM_018988164.1	serine/threonine-protein kinase CDL1-like	KIN
XM_018988203.1	coatomer subunit beta-1-like	#N/A
XM_018988241.1	aberrant root formation protein 4	#N/A
XM_018988255.1	OTU domain-containing protein 6B	#N/A
XM_018988265.1	uncharacterized LOC109008247	#N/A
XM_018988267.1	wall-associated receptor kinase 2-like	CK
XM_018988332.1	uncharacterized LOC109008291	#N/A
XM_018988321.1	uncharacterized LOC109008291	#N/A
XM_018988442.1	UDP-glycosyltransferase 73D1-like	#N/A
XM_018988452.1	magnesium transporter MRS2-3-like	#N/A
XM_018988453.1	uncharacterized LOC109008381	#N/A
XM_018988563.1	polyadenylate-binding protein 7	#N/A
XM_018988566.1	probable LRR receptor-like serine/threonine-protein kinase At3g47570	KIN
XM_018988591.1	uncharacterized LOC109008487	#N/A
XM_018988610.1	ankyrin repeat-containing protein NPR4-like	#N/A
XM_018988594.1	cytochrome P450 82G1-like	#N/A
XM_018988662.1	CDK5RAP1-like protein	#N/A
XM_018988683.1	calcium permeable stress-gated cation channel 1	#N/A
XM_018988725.1	expansin-A4	#N/A
XM_018988712.1	expansin-A6-like	#N/A
XM_018988746.1	uncharacterized LOC109008585	#N/A
XM_018988747.1	uncharacterized LOC109008585	#N/A
XM_018988745.1	uncharacterized LOC109008585	#N/A
XM_018988826.1	cysteine synthase-like	#N/A
XM_018988844.1	pentatricopeptide repeat-containing protein At4g02820, mitochondrial	#N/A
XM_018988998.1	protein BIG GRAIN 1-like B	#N/A
XM_018989013.1	V-type proton ATPase subunit F-like	#N/A
XM_018989073.1	cationic peroxidase 1-like	#N/A
XM_018989236.1	uncharacterized LOC109008935	#N/A
XM_018989087.1	vacuolar-processing enzyme-like	#N/A
XM_018989056.1	protein FAR1-RELATED SEQUENCE 5-like	#N/A
XM_018989254.1	copper transporter 6-like	#N/A
XM_018989261.1	uncharacterized LOC109008954	#N/A
XM_018989259.1	uncharacterized LOC109008952	#N/A
XR_001999003.1	#N/A	#N/A
XM_018989332.1	villin-1	#N/A
XM_018989404.1	20 kDa chaperonin, chloroplastic-like	#N/A
XM_018989414.1	gamma carbonic anhydrase 1, mitochondrial-like	#N/A
XM_018989452.1	filament-like plant protein 7	#N/A
XM_018989450.1	filament-like plant protein 7	#N/A
XM_018989485.1	ADP-ribosylation factor 1-like	#N/A
XM_018989505.1	protein FAM133-like	#N/A
XM_018989513.1	MAR-binding filament-like protein 1-1	#N/A
XM_018989511.1	auxin-responsive protein SAUR72-like	#N/A
XM_018989703.1	agamous-like MADS-box protein AGL30	#N/A
XM_018989701.1	agamous-like MADS-box protein AGL30	#N/A
XM_018989660.1	protein PHYTOCHROME KINASE SUBSTRATE 1-like	#N/A
XM_018989678.1	E3 ubiquitin-protein ligase MARCH4-like	#N/A
XM_018989706.1	expansin-A15	#N/A
XM_018989705.1	expansin-A15	#N/A
XM_018989732.1	double-stranded RNA-binding protein 2-like	#N/A
XM_018989731.1	double-stranded RNA-binding protein 2-like	#N/A
XM_018989765.1	uncharacterized LOC109009321	#N/A
XM_018989798.1	serine/threonine-protein kinase EDR1-like	KIN
XM_018989813.1	calcium-transporting ATPase 2, plasma membrane-type-like	#N/A
XM_018989812.1	calcium-transporting ATPase 2, plasma membrane-type-like	#N/A
XM_018989828.1	GABA transporter 1-like	#N/A
XM_018989852.1	remorin-like	#N/A
XM_018989867.1	nuclear transcription factor Y subunit A-3-like	#N/A
XM_018989932.1	nuclear poly(A) polymerase 4-like	#N/A
XM_018989933.1	nuclear poly(A) polymerase 4-like	#N/A
XM_018989953.1	probably inactive leucine-rich repeat receptor-like protein kinase At2g25790	RLK
XM_018989987.1	ER membrane protein complex subunit 1-like	#N/A
XM_018990003.1	putative hydrolase YtaP	#N/A
XM_018989954.1	homeobox-leucine zipper protein ATHB-8-like	#N/A
XM_018989996.1	protein EMBRYONIC FLOWER 1	#N/A
XM_018989891.1	uncharacterized LOC109009435	#N/A
XM_018990256.1	uncharacterized protein ycf36	#N/A
XM_018990284.1	protein IQ-DOMAIN 32	#N/A
XM_018990333.1	uncharacterized LOC109009733	#N/A
XM_018990375.1	uncharacterized LOC109009762	#N/A
XM_018990462.1	small RNA 2'-O-methyltransferase	#N/A
XM_018990464.1	cell division control protein 6 homolog B-like	#N/A
XM_018990491.1	protein translocase subunit SECA2, chloroplastic	#N/A
XM_018990510.1	L-aminoadipate-semialdehyde dehydrogenase-phosphopantetheinyl transferase-like	#N/A
XM_018990575.1	agamous-like MADS-box protein AGL30	#N/A
XM_018990588.1	vacuolar-sorting receptor 3-like	#N/A
XM_018990592.1	peroxisome biogenesis protein 16-like	#N/A
XM_018990623.1	tetratricopeptide repeat protein 7A-like	#N/A
XM_018990621.1	tetratricopeptide repeat protein 7A-like	#N/A
XM_018990632.1	transcription factor bHLH96-like	#N/A
XR_001999143.1	#N/A	#N/A
XM_018990660.1	uncharacterized LOC109009975	#N/A
XR_001999148.1	#N/A	#N/A
XM_018990661.1	polypyrimidine tract-binding protein homolog 3-like	#N/A
XM_018990735.1	protein TORNADO 2-like	#N/A
XM_018990736.1	oligopeptide transporter 4-like	#N/A
XM_018990743.1	cysteine-rich and transmembrane domain-containing protein A-like	#N/A
XM_018990755.1	synaptotagmin-5-like	#N/A
XM_018990778.1	clathrin heavy chain 1-like	#N/A
XM_018990780.1	clathrin heavy chain 1	#N/A
XM_018990788.1	ADP,ATP carrier protein ER-ANT1	#N/A
XM_018990809.1	butyrate--CoA ligase AAE11, peroxisomal-like	#N/A
XM_018990812.1	ATP-dependent helicase NAM7-like	#N/A
XM_018990821.1	uncharacterized LOC109010106	#N/A
XM_018990842.1	endoglucanase 6-like	#N/A
XM_018990933.1	uncharacterized LOC109010183	#N/A
XM_018990939.1	28 kDa ribonucleoprotein, chloroplastic-like	#N/A
XM_018990975.1	growth-regulating factor 4-like	#N/A
XR_001999181.1	#N/A	#N/A
XM_018991031.1	probable choline kinase 1	#N/A
XM_018991090.1	thioredoxin-like protein HCF164, chloroplastic	#N/A
XM_018991065.1	uncharacterized LOC109010288	#N/A
XM_018991173.1	histone-lysine N-methyltransferase ATX3-like	#N/A
XM_018991184.1	exportin-2-like	#N/A
XM_018991272.1	CO(2)-response secreted protease-like	#N/A
XM_018991310.1	protein FANTASTIC FOUR 3-like	#N/A
XM_018991320.1	E3 ubiquitin-protein ligase RHF1A	#N/A
XM_018991379.1	protein CHUP1, chloroplastic-like	#N/A
XM_018991397.1	uncharacterized LOC109010529	#N/A
XM_018991530.1	cinnamoyl-CoA reductase 1-like	#N/A
XR_001999229.1	#N/A	#N/A
XM_018991556.1	glutamine synthetase nodule isozyme-like	#N/A
XM_018991558.1	wall-associated receptor kinase 3-like	KIN
XM_018991569.1	non-specific lipid-transfer protein 2	#N/A
XM_018991719.1	calcium-transporting ATPase 10, plasma membrane-type-like	#N/A
XM_018991762.1	uncharacterized LOC109010836	#N/A
XM_018991808.1	probable inactive receptor kinase At4g23740	RLK
XM_018991809.1	ubiquitin-conjugating enzyme E2 10	#N/A
XM_018991764.1	uncharacterized protein At3g49140-like	#N/A
XM_018991769.1	probable NADH dehydrogenase [ubiquinone] 1 alpha subcomplex subunit 5, mitochondrial	#N/A
XM_018991777.1	probable membrane-associated kinase regulator 5	#N/A
XM_018991866.1	protein trichome birefringence-like 10	#N/A
XR_001999279.1	#N/A	#N/A
XM_018991927.1	autophagy-related protein 18g-like	#N/A
XM_018991969.1	nudix hydrolase 3	#N/A
XM_018992012.1	disease resistance-like protein CSA1	#N/A
XM_018992015.1	auxin-responsive protein IAA17-like	#N/A
XM_018992019.1	katanin p60 ATPase-containing subunit A1	#N/A
XM_018992025.1	cyclin-A2-4-like	#N/A
XM_018992027.1	probable 2-oxoglutarate-dependent dioxygenase AOP1	#N/A
XM_018992078.1	uncharacterized LOC109011051	#N/A
XM_018992117.1	leucine-rich repeat receptor-like kinase protein FLORAL ORGAN NUMBER1	RLP
XM_018992272.1	protein RADIALIS-like 1	#N/A
XM_018992370.1	uncharacterized LOC109011252	#N/A
XM_018992406.1	receptor-like protein 51	RLP
XM_018992400.1	nucleobase-ascorbate transporter 2	#N/A
XM_018992401.1	nucleobase-ascorbate transporter 2	#N/A
XM_018992486.1	uncharacterized LOC109011332	#N/A
XM_018992500.1	acyl-CoA-binding domain-containing protein 4	#N/A
XM_018992539.1	polyadenylate-binding protein 3	#N/A
XM_018992670.1	uncharacterized LOC109011454	#N/A
XM_018992715.1	Fanconi anemia group J protein homolog	#N/A
XM_018992769.1	splicing factor U2af large subunit A-like	#N/A
XM_018992792.1	uncharacterized protein At1g66480-like	#N/A
XM_018992827.1	nucleoporin NUP152-like	#N/A
XR_001999342.1	#N/A	#N/A
XM_018992913.1	uncharacterized LOC109011627	#N/A
XM_018992892.1	glutamate receptor 3.4-like	#N/A
XM_018992929.1	lysM domain receptor-like kinase 3	KIN
XM_018992953.1	WAT1-related protein At3g28050-like	#N/A
XM_018992982.1	uncharacterized LOC109011688	#N/A
XM_018993014.1	coatomer subunit zeta-3-like	#N/A
XM_018993086.1	glucomannan 4-beta-mannosyltransferase 2-like	#N/A
XM_018993187.1	uncharacterized LOC109011848	#N/A
XM_018993116.1	pentatricopeptide repeat-containing protein At2g27610-like	#N/A
XM_018993195.1	auxin-responsive protein IAA27-like	#N/A
XM_018993204.1	acetyl-CoA acetyltransferase, cytosolic 1	#N/A
XM_018993246.1	protein SIEVE ELEMENT OCCLUSION B-like	#N/A
XM_018993267.1	prolycopene isomerase, chloroplastic	#N/A
XM_018993294.1	uncharacterized LOC109011909	#N/A
XM_018993354.1	peroxidase A2-like	#N/A
XM_018993392.1	LEAF RUST 10 DISEASE-RESISTANCE LOCUS RECEPTOR-LIKE PROTEIN KINASE-like 2.4	KIN
XM_018993408.1	uncharacterized RING finger protein C2F3.16-like	#N/A
XM_018993403.1	uncharacterized LOC109011987	#N/A
XM_018993440.1	rop guanine nucleotide exchange factor 5-like	#N/A
XM_018993507.1	polyol transporter 5-like	#N/A
XM_018993564.1	DNA polymerase epsilon subunit B	#N/A
XM_018993612.1	(+)-neomenthol dehydrogenase-like	#N/A
XM_018993598.1	putative threonine aspartase	#N/A
XM_018993644.1	alanine--tRNA ligase, chloroplastic/mitochondrial	#N/A
XM_018993667.1	pentatricopeptide repeat-containing protein At3g09040, mitochondrial	#N/A
XM_018993717.1	uncharacterized LOC109012192	#N/A
XM_018993787.1	uncharacterized LOC109012253	#N/A
XM_018993793.1	aluminum-activated malate transporter 8-like	#N/A
XM_018993821.1	transcription factor GAMYB	#N/A
XM_018993865.1	nudix hydrolase 16, mitochondrial	#N/A
XM_018993838.1	WAT1-related protein At5g07050-like	#N/A
XM_018993907.1	putative disease resistance RPP13-like protein 1	N
XM_018993962.1	protein indeterminate-domain 7-like	#N/A
XM_018993979.1	tetratricopeptide repeat protein 7B	#N/A
XM_018994062.1	probable pectate lyase 5	#N/A
XM_018994230.1	uncharacterized LOC109012527	#N/A
XM_018994215.1	ALG-2 interacting protein X-like	#N/A
XR_001999473.1	#N/A	#N/A
XM_018994307.1	5'-adenylylsulfate reductase 3, chloroplastic-like	#N/A
XM_018994319.1	5'-adenylylsulfate reductase 3, chloroplastic-like	#N/A
XM_018994367.1	heterogeneous nuclear ribonucleoprotein 1	#N/A
XM_018994386.1	fasciclin-like arabinogalactan protein 7	#N/A
XM_018994423.1	probable mitochondrial import inner membrane translocase subunit TIM21	#N/A
XM_018994587.1	uncharacterized LOC109012781	#N/A
XM_018994607.1	probable pectinesterase/pectinesterase inhibitor 47	#N/A
XM_018994831.1	UPF0481 protein At3g47200-like	#N/A
XM_018994706.1	uncharacterized LOC109012855	#N/A
XM_018994661.1	probable LRR receptor-like serine/threonine-protein kinase At1g67720	RLK
XM_018994775.1	AP2/ERF and B3 domain-containing transcription factor At1g50680-like	#N/A
XR_001999538.1	#N/A	#N/A
XM_018994976.1	pto-interacting protein 1-like	KIN
XM_018994962.1	calmodulin-binding transcription activator 3-like	#N/A
XM_018994966.1	protein GFS12	#N/A
XM_018994999.1	pectinesterase-like	#N/A
XM_018995051.1	myosin-11-like	#N/A
XM_018995079.1	UDP-glycosyltransferase 73D1-like	#N/A
XM_018995097.1	probable lipid phosphate phosphatase beta	#N/A
XM_018995122.1	protein AIG1-like	#N/A
XM_018995123.1	protein AIG1-like	#N/A
XM_018995171.1	uncharacterized LOC109013180	#N/A
XM_018995241.1	protein BRICK 1-like	#N/A
XM_018995256.1	benzoate transport protein-like	#N/A
XM_018995280.1	trafficking protein particle complex subunit 12	#N/A
XM_018995312.1	fasciclin-like arabinogalactan protein 21	#N/A
XR_001999575.1	#N/A	#N/A
XM_018995425.1	mitochondrial substrate carrier family protein B-like	#N/A
XM_018995427.1	mitochondrial substrate carrier family protein B-like	#N/A
XM_018995435.1	laccase-14-like	#N/A
XR_001999583.1	#N/A	#N/A
XM_018995487.1	uncharacterized LOC109013412	#N/A
XM_018995519.1	probable leucine-rich repeat receptor-like protein kinase At1g35710	RLP
XM_018995549.1	transcription factor bHLH74	#N/A
XM_018995729.1	MDIS1-interacting receptor like kinase 2-like	KIN
XM_018995613.1	fasciclin-like arabinogalactan protein 17	#N/A
XM_018995614.1	putative RNA polymerase II subunit B1 CTD phosphatase RPAP2 homolog	#N/A
XM_018995631.1	nuclear transcription factor Y subunit A-10-like	#N/A
XM_018995745.1	cytokinin riboside 5'-monophosphate phosphoribohydrolase LOG7-like	#N/A
XM_018995554.1	probable xyloglucan glycosyltransferase 12	#N/A
XM_018995691.1	uncharacterized LOC109013550	#N/A
XM_018995768.1	probable leucine-rich repeat receptor-like serine/threonine-protein kinase At3g14840	KIN
XM_018995775.1	aspartyl protease APCB1	#N/A
XM_018995789.1	chitinase-like protein 1	#N/A
XM_018995797.1	dual specificity protein kinase shkC-like	KIN
XM_018995803.1	uncharacterized LOC109013650	#N/A
XM_018995817.1	pathogenesis-related protein 5	#N/A
XM_018995825.1	serine/threonine-protein kinase mph1	KIN
XM_018995847.1	pantothenate kinase 1	#N/A
XM_018995912.1	protein FAR-RED IMPAIRED RESPONSE 1-like	#N/A
XM_018995890.1	uncharacterized LOC109013705	#N/A
XM_018995955.1	sm-like protein LSM8	#N/A
XM_018995965.1	UDP-glycosyltransferase 92A1-like	#N/A
XM_018995993.1	uncharacterized LOC109013789	#N/A
XM_018995995.1	bifunctional epoxide hydrolase 2-like	#N/A
XM_018995996.1	bifunctional epoxide hydrolase 2-like	#N/A
XM_018996016.1	laccase-11-like	#N/A
XM_018996026.1	cysteine-rich receptor-like protein kinase 10	KIN
XM_018996081.1	protein FLOWERING LOCUS D-like	#N/A
XM_018996066.1	exocyst complex component SEC8-like	#N/A
XM_018996067.1	exocyst complex component SEC8-like	#N/A
XM_018996104.1	subtilisin-like protease SBT1.7	#N/A
XM_018996136.1	probable receptor-like protein kinase At5g24010	KIN
XM_018996129.1	F-box-like/WD repeat-containing protein TBL1XR1	#N/A
XM_018996246.1	protein YIPF7-like	#N/A
XM_018996253.1	protein trichome birefringence-like 36	#N/A
XM_018996356.1	inactive protein RESTRICTED TEV MOVEMENT 2-like	#N/A
XM_018996453.1	uncharacterized mitochondrial protein AtMg00810-like	#N/A
XM_018996457.1	uncharacterized LOC109014123	#N/A
XM_018996462.1	protein GRIP	#N/A
XM_018996463.1	protein GRIP	#N/A
XM_018996501.1	probable pectinesterase/pectinesterase inhibitor 47	#N/A
XM_018996503.1	beta-glucosidase BoGH3B-like	#N/A
XM_018996506.1	beta-glucosidase BoGH3B-like	#N/A
XM_018996516.1	fasciclin-like arabinogalactan protein 17	#N/A
XM_018996517.1	chlorophyll a-b binding protein of LHCII type 1	#N/A
XM_018996545.1	ABC transporter C family member 10-like	#N/A
XR_001999697.1	#N/A	#N/A
XM_018996612.1	LRR receptor-like serine/threonine-protein kinase FEI 1	RLK
XM_018996637.1	protein BREVIS RADIX-like	#N/A
XM_018996752.1	probable rhamnogalacturonate lyase B	#N/A
XM_018996755.1	G-type lectin S-receptor-like serine/threonine-protein kinase At1g34300	KIN
XM_018996777.1	protein IQ-DOMAIN 14	#N/A
XM_018996818.1	probable inactive purple acid phosphatase 1	#N/A
XM_018996812.1	uncharacterized hydrolase YugF-like	#N/A
XM_018996853.1	squamosa promoter-binding-like protein 6	#N/A
XM_018996852.1	squamosa promoter-binding-like protein 6	#N/A
XM_018996912.1	uncharacterized LOC109014442	#N/A
XM_018996944.1	transcription factor EGL1-like	#N/A
XM_018996950.1	uncharacterized LOC109014472	#N/A
XM_018997034.1	transcription factor IIIB 90 kDa subunit-like	#N/A
XM_018997036.1	transcription factor IIIB 90 kDa subunit-like	#N/A
XM_018997044.1	50S ribosomal protein 5, chloroplastic-like	#N/A
XM_018997078.1	tRNA (cytosine(34)-C(5))-methyltransferase-like	#N/A
XM_018997122.1	dynein light chain 1, cytoplasmic-like	#N/A
XM_018997145.1	uncharacterized LOC109014641	#N/A
XM_018997171.1	ankyrin repeat-containing protein ITN1-like	#N/A
XM_018997251.1	urease-like	#N/A
XM_018997282.1	V-type proton ATPase subunit G-like	#N/A
XM_018997302.1	uncharacterized protein C1450.15-like	#N/A
XM_018997319.1	uncharacterized LOC109014821	#N/A
XM_018997320.1	uncharacterized LOC109014822	#N/A
XM_018997397.1	heavy metal-associated isoprenylated plant protein 3-like	#N/A
XM_018997429.1	dof zinc finger protein DOF4.6-like	#N/A
XM_018997458.1	adenylyl-sulfate kinase, chloroplastic-like	#N/A
XM_018997518.1	uncharacterized mitochondrial protein AtMg00310-like	#N/A
XM_018997540.1	probable aspartyl protease At4g16563	#N/A
XM_018997592.1	uncharacterized LOC109015110	#N/A
XM_018997623.1	probable boron transporter 2	#N/A
XR_001999864.1	#N/A	#N/A
XM_018997692.1	oligopeptide transporter 4-like	#N/A
XM_018997773.1	phenylalanine ammonia-lyase 1-like	#N/A
XM_018997778.1	secoisolariciresinol dehydrogenase	#N/A
XM_018997825.1	carbon catabolite repressor protein 4 homolog 3-like	#N/A
XM_018997844.1	probable aldo-keto reductase 1	#N/A
XM_018997930.1	carnosine N-methyltransferase-like	#N/A
XM_018997958.1	type I inositol polyphosphate 5-phosphatase 10-like	#N/A
XM_018997982.1	Na(+)/H(+) antiporter NhaD-like	#N/A
XM_018997990.1	uncharacterized LOC109015518	#N/A
XM_018998015.1	auxin response factor 2-like	#N/A
XM_018998107.1	TMV resistance protein N-like	T
XM_018998142.1	uncharacterized LOC109015675	#N/A
XM_018998187.1	actin-related protein 4A-like	#N/A
XM_018998208.1	subtilisin-like protease SBT5.6	#N/A
XR_001999972.1	#N/A	#N/A
XM_018998249.1	cysteine-rich repeat secretory protein 38-like	#N/A
XM_018998256.1	tubby-like F-box protein 13	#N/A
XM_018998255.1	tubby-like F-box protein 13	#N/A
XM_018998251.1	tubby-like F-box protein 13	#N/A
XM_018998253.1	tubby-like F-box protein 13	#N/A
XM_018998262.1	putative disease resistance protein At4g11170	N
XM_018998289.1	probable LRR receptor-like serine/threonine-protein kinase At4g36180	RLP
XM_018998294.1	auxin transporter protein 1-like	#N/A
XM_018998404.1	probable WRKY transcription factor 13	#N/A
XM_018998477.1	tubulin beta-6 chain-like	#N/A
XM_018998475.1	L-type lectin-domain containing receptor kinase VIII.1-like	#N/A
XM_018998498.1	uncharacterized LOC109016032	#N/A
XM_018998502.1	uncharacterized LOC109016035	#N/A
XM_018998524.1	uncharacterized LOC109016062	#N/A
XR_002000034.1	#N/A	#N/A
XM_018998587.1	thiamine thiazole synthase, chloroplastic-like	#N/A
XR_002000053.1	#N/A	#N/A
XM_018998590.1	probable N-acetyltransferase HLS1-like	#N/A
XM_018998603.1	uncharacterized protein At4g04980-like	#N/A
XR_002000065.1	#N/A	#N/A
XM_018998703.1	F-box protein PP2-B10-like	#N/A
XM_018998801.1	protein PHLOEM PROTEIN 2-LIKE A8-like	T
XM_018998925.1	TATA-binding protein-associated factor 2N-like	#N/A
XM_018998942.1	probable WRKY transcription factor 13	#N/A
XM_018998945.1	leucine-rich repeat receptor-like tyrosine-protein kinase PXC3	KIN
XM_018998969.1	uncharacterized LOC109016570	#N/A
XM_018999063.1	protein DETOXIFICATION 25-like	#N/A
XM_018999088.1	GEM-like protein 4	#N/A
XM_018999131.1	probable receptor-like protein kinase At1g49730	KIN
XM_018999155.1	probable N-acetyltransferase HLS1-like	#N/A
XM_018999219.1	uncharacterized LOC109016865	#N/A
XM_018999281.1	alcohol dehydrogenase-like 3	#N/A
XM_018999311.1	putative polyol transporter 1	#N/A
XM_018999316.1	leucine aminopeptidase 2, chloroplastic-like	#N/A
XM_018999319.1	uncharacterized mitochondrial protein AtMg00810-like	#N/A
XM_018999336.1	glyceraldehyde-3-phosphate dehydrogenase GAPCP2, chloroplastic-like	#N/A
XM_018999568.1	uncharacterized mitochondrial protein AtMg00310-like	#N/A
XM_018999608.1	DNA topoisomerase 1-like	#N/A
XM_018999702.1	protein EMSY-LIKE 3-like	#N/A
XR_002000349.1	#N/A	#N/A
XR_002000352.1	#N/A	#N/A
XR_002000353.1	#N/A	#N/A
XM_018999825.1	uncharacterized mitochondrial protein AtMg00810-like	#N/A
XM_018999872.1	uncharacterized LOC109017659	#N/A
XM_018999893.1	probable sodium/metabolite cotransporter BASS4, chloroplastic	#N/A
XM_018999930.1	uncharacterized protein K02A2.6-like	#N/A
XM_018999993.1	uncharacterized LOC109017803	#N/A
XM_019000013.1	probable methyltransferase PMT13	#N/A
XM_019000042.1	uncharacterized LOC109017851	#N/A
XM_019000069.1	protein NBR1 homolog	#N/A
XM_019000078.1	TMV resistance protein N-like	TN
XM_019000127.1	uncharacterized LOC109017946	#N/A
XM_019000152.1	translin-like	#N/A
XM_019000229.1	remorin-like	#N/A
XR_002000509.1	#N/A	#N/A
XM_019000340.1	GDSL esterase/lipase At4g10955-like	#N/A
XM_019000368.1	uncharacterized mitochondrial protein AtMg00810-like	#N/A
XM_019000381.1	TMV resistance protein N-like	TNL
XR_002000533.1	#N/A	#N/A
XM_019000409.1	uncharacterized LOC109018243	#N/A
XM_019000473.1	signal recognition particle 19 kDa protein	#N/A
XM_019000480.1	uncharacterized LOC109018325	#N/A
XM_019000574.1	jasmonate O-methyltransferase-like	#N/A
XM_019000669.1	methyl-CpG-binding domain-containing protein 8-like	#N/A
XM_019000689.1	protein FAR-RED IMPAIRED RESPONSE 1-like	#N/A
XM_019000711.1	protein TOPLESS-like	#N/A
XM_019000725.1	bZIP transcription factor 44-like	#N/A
XR_002000608.1	#N/A	#N/A
XM_019000755.1	uncharacterized LOC109018604	#N/A
XM_019000806.1	uncharacterized LOC109018669	#N/A
XM_019000817.1	transcription factor-like protein DPA	#N/A
XM_019000854.1	trihelix transcription factor GTL1	#N/A
XM_019000900.1	collagen alpha-1(I) chain-like	#N/A
XM_019000930.1	uncharacterized LOC109018751	#N/A
XM_019000948.1	small ribosomal subunit protein S13, mitochondrial-like	#N/A
XM_019000961.1	uncharacterized LOC109018776	#N/A
XM_019000971.1	uncharacterized LOC109018785	#N/A
XM_019000979.1	eukaryotic translation initiation factor 5A-like	#N/A
XM_019000994.1	pentatricopeptide repeat-containing protein At2g17670	#N/A
XM_019001013.1	uncharacterized LOC109018827	#N/A
XM_019001025.1	putative disease resistance RPP13-like protein 1	CNL
XM_019001045.1	uncharacterized LOC109018853	#N/A
XM_019001100.1	lipid droplet-associated hydrolase-like	#N/A
XM_019001119.1	wound-induced protein 1-like	#N/A
XM_019001128.1	putative disease resistance protein At3g14460	NL
XM_019001143.1	protein CHROMATIN REMODELING 24	#N/A
XM_019001146.1	LOB domain-containing protein 36-like	#N/A
XM_019001189.1	uncharacterized LOC109018986	#N/A
XM_019001202.1	putative disease resistance RPP13-like protein 1	CNL
XR_002000686.1	#N/A	#N/A
XM_019001321.1	basic leucine zipper 43-like	#N/A
XR_002000697.1	#N/A	#N/A
XM_019001377.1	uncharacterized LOC109019147	#N/A
XM_019001386.1	oligopeptide transporter 4-like	#N/A
XR_002000711.1	#N/A	#N/A
XM_019001456.1	magnesium transporter MRS2-3-like	#N/A
XR_002000722.1	#N/A	#N/A
XR_002000728.1	#N/A	#N/A
XM_019001495.1	F-box/kelch-repeat protein SKIP6-like	#N/A
XM_019001575.1	probable protein phosphatase 2C 11	#N/A
XM_019001643.1	major allergen Pru ar 1-like	#N/A
XM_019001650.1	DCN1-like protein 4	#N/A
XM_019001675.1	beta-amyrin synthase-like	#N/A
XM_019001704.1	transcription initiation factor TFIID subunit 13	#N/A
XM_019001724.1	uncharacterized protein At4g18490	#N/A
XM_019001749.1	uncharacterized LOC109019461	#N/A
XM_019001770.1	DNA replication licensing factor MCM5	#N/A
XM_019001861.1	uncharacterized LOC109019557	#N/A
XM_019001968.1	caffeic acid 3-O-methyltransferase-like	#N/A
XM_019001989.1	RNA pseudouridine synthase 3, mitochondrial-like	#N/A
XM_019001992.1	probable inactive ATP-dependent zinc metalloprotease FTSHI 1, chloroplastic	#N/A
XM_019002005.1	protein DETOXIFICATION 52-like	#N/A
XM_019002027.1	CCAAT/enhancer-binding protein zeta-like	#N/A
XM_019002126.1	auxin-responsive protein IAA16-like	#N/A
XR_002000820.1	#N/A	#N/A
XR_002000821.1	#N/A	#N/A
XM_019002148.1	uncharacterized LOC109019781	#N/A
XM_019002174.1	homeobox-DDT domain protein RLT1-like	#N/A
XM_019002189.1	uncharacterized LOC109019813	#N/A
XM_019002199.1	probable E3 ubiquitin-protein ligase RHY1A	#N/A
XM_019002249.1	uncharacterized LOC109019874	#N/A
XM_019002293.1	inactive protein kinase SELMODRAFT_444075-like	KIN
XM_019002301.1	ubiquitin-like	#N/A
XM_019002298.1	uncharacterized LOC109019916	#N/A
XM_019002321.1	ABC transporter I family member 6, chloroplastic-like	#N/A
XM_019002362.1	uncharacterized LOC109019977	#N/A
XM_019002367.1	L-ascorbate oxidase homolog	#N/A
XM_019002375.1	tRNA (adenine(58)-N(1))-methyltransferase non-catalytic subunit trm6	#N/A
XM_019002383.1	non-specific lipid-transfer protein 1-like	#N/A
XM_019002395.1	polyadenylation and cleavage factor homolog 4-like	#N/A
XM_019002409.1	acyl carrier protein 3, mitochondrial-like	#N/A
XR_002000871.1	#N/A	#N/A
XM_019002472.1	probable auxin efflux carrier component 1c	#N/A
XM_019002477.1	ubiquitin carboxyl-terminal hydrolase 8-like	#N/A
XM_019002495.1	transcription factor ILR3-like	#N/A
XM_019002492.1	uncharacterized LOC109020089	#N/A
XM_019002541.1	uncharacterized LOC109020131	#N/A
XM_019002549.1	dof zinc finger protein DOF1.4-like	#N/A
XM_019002553.1	transcription factor bHLH157-like	#N/A
XM_019002560.1	ankyrin repeat-containing protein ITN1-like	#N/A
XM_019002600.1	cucumber peeling cupredoxin-like	#N/A
XM_019002601.1	cucumber peeling cupredoxin-like	#N/A
XM_019002599.1	cucumber peeling cupredoxin-like	#N/A
XM_019002635.1	LRR receptor-like serine/threonine-protein kinase GSO1	RLP
XM_019002662.1	uncharacterized LOC109020243	#N/A
XM_019002693.1	leucine-rich repeat receptor-like serine/threonine-protein kinase BAM3	RLK
XM_019002698.1	cysteine-rich repeat secretory protein 55-like	#N/A
XM_019002749.1	TMV resistance protein N-like	TNL
XM_019002772.1	BTB/POZ domain-containing protein At1g03010-like	#N/A
XR_002000923.1	#N/A	#N/A
XM_019002899.1	probable carboxylesterase 6	#N/A
XM_019002947.1	alpha-mannosidase-like	#N/A
XM_019002951.1	DEAD-box ATP-dependent RNA helicase 36	#N/A
XM_019002963.1	NEDD8-activating enzyme E1 regulatory subunit AXR1-like	#N/A
XM_019002964.1	NEDD8-activating enzyme E1 regulatory subunit AXR1-like	#N/A
XR_002000945.1	#N/A	#N/A
XM_019003003.1	probable lipid-A-disaccharide synthase, mitochondrial	#N/A
XM_019003034.1	uncharacterized LOC109020548	#N/A
XM_019003040.1	tyrosine decarboxylase 1-like	#N/A
XM_019003117.1	uncharacterized LOC109020614	#N/A
XM_019003188.1	probable leucine-rich repeat receptor-like serine/threonine-protein kinase At3g14840	KIN
XM_019003212.1	ABSCISIC ACID-INSENSITIVE 5-like protein 6	#N/A
XM_019003232.1	uncharacterized LOC109020710	#N/A
XM_019003233.1	trihelix transcription factor ASR3-like	#N/A
XM_019003257.1	syntaxin-112-like	#N/A
XM_019003303.1	polyphenol oxidase, chloroplastic-like	#N/A
XM_019003311.1	receptor kinase-like protein Xa21	RLK
XM_019003313.1	uncharacterized LOC109020790	#N/A
XM_019003334.1	uncharacterized LOC109020816	#N/A
XR_002000992.1	#N/A	#N/A
XM_019003383.1	KH domain-containing protein At3g08620-like	#N/A
XM_019003506.1	uncharacterized LOC109020967	#N/A
XM_019003523.1	uncharacterized LOC109020981	#N/A
XM_019003569.1	(-)-germacrene D synthase-like	#N/A
XM_019003593.1	uncharacterized LOC109021055	#N/A
XM_019003662.1	pyridoxal kinase	#N/A
XM_019003677.1	uncharacterized LOC109021117	#N/A
XM_019003689.1	uncharacterized LOC109021131	#N/A
XM_019003703.1	uncharacterized LOC109021138	#N/A
XM_019003710.1	probable boron transporter 2	#N/A
XM_019003713.1	probable RNA helicase SDE3	#N/A
XM_019003737.1	kinesin-2-like	#N/A
XM_019003745.1	BEACH domain-containing protein B	#N/A
XM_019003791.1	DEAD-box ATP-dependent RNA helicase 35	#N/A
XM_019003846.1	phenylalanine ammonia-lyase-like	#N/A
XM_019003852.1	protein CURVATURE THYLAKOID 1B, chloroplastic-like	#N/A
XM_019003907.1	fasciclin-like arabinogalactan protein 10	#N/A
XM_019003921.1	uncharacterized protein At1g04910-like	#N/A
XM_019003925.1	uncharacterized LOC109021310	#N/A
XM_019003933.1	G-type lectin S-receptor-like serine/threonine-protein kinase RKS1	KIN
XR_002001077.1	#N/A	#N/A
XM_019004028.1	uncharacterized LOC109021410	#N/A
XM_019004040.1	uncharacterized protein C23H3.12c	#N/A
XM_019004066.1	thioredoxin domain-containing protein 9 homolog	#N/A
XM_019004081.1	transmembrane 9 superfamily member 5	#N/A
XM_019004141.1	pectinesterase/pectinesterase inhibitor PPE8B-like	#N/A
XM_019004215.1	uncharacterized LOC109021557	#N/A
XM_019004238.1	uncharacterized LOC109021580	#N/A
XM_019004283.1	LRR receptor-like serine/threonine-protein kinase GSO1	RLP
XM_019004310.1	phosphoglycerate mutase-like protein 1	#N/A
XM_019004360.1	cyclic nucleotide-gated ion channel 1-like	#N/A
XM_019004405.1	serine/threonine-protein kinase BLUS1-like	CK
XM_019004439.1	IAA-amino acid hydrolase ILR1-like 6	#N/A
XM_019004467.1	metal transporter Nramp6-like	#N/A
XM_019004477.1	protein NBR1 homolog	#N/A
XM_019004475.1	protein NBR1 homolog	#N/A
XM_019004476.1	protein NBR1 homolog	#N/A
XM_019004493.1	ankyrin repeat-containing protein ITN1-like	#N/A
XM_019004488.1	ankyrin repeat-containing protein ITN1-like	#N/A
XM_019004504.1	vesicle-fusing ATPase	#N/A
XM_019004560.1	uncharacterized LOC109021838	#N/A
XR_002001143.1	#N/A	#N/A
XM_019004572.1	probable LRR receptor-like serine/threonine-protein kinase At1g07650	RLK
XM_019004582.1	pectinesterase inhibitor-like	#N/A
XM_019004590.1	WAT1-related protein At5g07050-like	#N/A
XM_019004620.1	ribonucleoside-diphosphate reductase small chain	#N/A
XM_019004631.1	major allergen Pru ar 1-like	#N/A
XM_019004709.1	putative lysine-specific demethylase JMJ16	#N/A
XR_002001156.1	#N/A	#N/A
XM_019004758.1	uncharacterized LOC109021992	#N/A
XM_019004766.1	kiwellin-like	#N/A
XM_019004772.1	transcription factor VOZ1-like	#N/A
XM_019004780.1	pectinesterase	#N/A
XM_019004831.1	uncharacterized LOC109022046	#N/A
XM_019004882.1	IRK-interacting protein-like	#N/A
XM_019004978.1	putative DUF21 domain-containing protein At1g03270	#N/A
XM_019004986.1	2-methoxy-6-polyprenyl-1,4-benzoquinol methylase, mitochondrial	#N/A
XM_019004985.1	2-methoxy-6-polyprenyl-1,4-benzoquinol methylase, mitochondrial	#N/A
XM_019005056.1	uncharacterized LOC109022218	#N/A
XM_019005090.1	monosaccharide-sensing protein 2-like	#N/A
XM_019005089.1	monosaccharide-sensing protein 2-like	#N/A
XM_019005098.1	dolichyl-diphosphooligosaccharide--protein glycosyltransferase subunit 1A-like	#N/A
XM_019005107.1	ubiquitin-like-conjugating enzyme ATG10	#N/A
XM_019005164.1	secretory carrier-associated membrane protein 1	#N/A
XR_002001206.1	#N/A	#N/A
XM_019005217.1	uncharacterized LOC109022341	#N/A
XM_018949673.1	uncharacterized LOC108979087	#N/A
XM_018949656.1	uncharacterized LOC108979074	#N/A
XM_018949706.1	spermidine hydroxycinnamoyl transferase-like	#N/A
XR_001994162.1	#N/A	#N/A
XM_018949744.1	protein IQ-DOMAIN 1-like	#N/A
XM_018949781.1	geranylgeranyl pyrophosphate synthase, chloroplastic-like	#N/A
XM_018949796.1	myb family transcription factor PHL7-like	#N/A
XM_018949819.1	LRR receptor-like serine/threonine-protein kinase FLS2	RLP
XM_018949817.1	LRR receptor-like serine/threonine-protein kinase FLS2	RLP
XM_018949824.1	probable LRR receptor-like serine/threonine-protein kinase At1g07650	#N/A
XM_018949837.1	transcription factor EGL1-like	#N/A
XM_018949827.1	transcription factor EGL1-like	#N/A
XM_018949860.1	GTP-binding protein SAR1A-like	#N/A
XM_018949870.1	delta(24)-sterol reductase	#N/A
XM_018949884.1	AP2-like ethylene-responsive transcription factor AIL5	#N/A
XM_018949888.1	protein saal1	#N/A
XM_018949885.1	magnesium transporter MRS2-11, chloroplastic-like	#N/A
XM_018949890.1	cyclin-D3-2-like	#N/A
XM_018949922.1	monocopper oxidase-like protein SKS2	#N/A
XM_018949940.1	18.1 kDa class I heat shock protein-like	#N/A
XM_018949956.1	transcription initiation factor TFIID subunit 14b-like	#N/A
XM_018950024.1	uncharacterized LOC108979355	#N/A
XM_018950020.1	uncharacterized LOC108979355	#N/A
XM_018950022.1	uncharacterized LOC108979355	#N/A
XM_018950021.1	uncharacterized LOC108979355	#N/A
XM_018950019.1	uncharacterized LOC108979355	#N/A
XM_018950052.1	probable protein ABIL5	#N/A
XM_018950027.1	uncharacterized LOC108979359	#N/A
XM_018950097.1	MLO-like protein 1	#N/A
XM_018950112.1	L-type lectin-domain containing receptor kinase IV.2-like	KIN
XM_018950150.1	uncharacterized LOC108979474	#N/A
XM_018950210.1	uncharacterized LOC108979519	#N/A
XM_018950291.1	receptor-like serine/threonine-protein kinase ALE2	KIN
XM_018950292.1	probable RNA helicase SDE3	#N/A
XM_018950316.1	40S ribosomal protein S25-3-like	#N/A
XM_018950358.1	probable LRR receptor-like serine/threonine-protein kinase IRK	RLP
XM_018950370.1	F-box protein CPR30-like	#N/A
XM_018950412.1	receptor-like cytosolic serine/threonine-protein kinase RBK1	KIN
XM_018950423.1	protein EMSY-LIKE 3-like	#N/A
XM_018950523.1	uncharacterized LOC108979773	#N/A
XM_018950550.1	protein SUPPRESSOR OF npr1-1, CONSTITUTIVE 1-like	NL
XM_018950594.1	uncharacterized mitochondrial protein AtMg00810-like	#N/A
XM_018950628.1	uncharacterized LOC108979862	#N/A
XM_018950735.1	protein FAR-RED-ELONGATED HYPOCOTYL 1-LIKE-like	#N/A
XM_018950756.1	phenylalanine--tRNA ligase beta subunit, cytoplasmic-like	#N/A
XM_018950789.1	sugar carrier protein A-like	#N/A
XM_018950826.1	RING-H2 finger protein ATL66	#N/A
XM_018950938.1	cadmium-induced protein AS8	#N/A
XM_018950989.1	myb protein-like	#N/A
XM_018950996.1	MDIS1-interacting receptor like kinase 2-like	RLK
XM_018951122.1	nodulation-signaling pathway 2 protein-like	#N/A
XR_001994382.1	#N/A	#N/A
XR_001994383.1	#N/A	#N/A
XM_018951188.1	very-long-chain (3R)-3-hydroxyacyl-CoA dehydratase PASTICCINO 2A-like	#N/A
XM_018951303.1	tRNA (guanine-N(7)-)-methyltransferase-like	#N/A
XM_018951341.1	putative 4-hydroxy-4-methyl-2-oxoglutarate aldolase 3	#N/A
XM_018951356.1	homogentisate phytyltransferase 1, chloroplastic-like	#N/A
XM_018951400.1	uncharacterized LOC108980467	#N/A
XM_018951407.1	cytochrome P450 71A1-like	#N/A
XR_001994402.1	#N/A	#N/A
XM_018951462.1	thioredoxin M-type, chloroplastic-like	#N/A
XM_018951460.1	uncharacterized LOC108980522	#N/A
XM_018951474.1	auxin-induced protein 6B-like	#N/A
XM_018951489.1	agamous-like MADS-box protein AGL9 homolog	#N/A
XM_018951498.1	receptor-like protein 12	RLP
XM_018951595.1	protein TIC 62, chloroplastic	#N/A
XM_018951613.1	cell division topological specificity factor homolog, chloroplastic-like	#N/A
XM_018951650.1	condensin complex subunit 2	#N/A
XM_018951670.1	uncharacterized LOC108980669	#N/A
XM_018951676.1	U-box domain-containing protein 33-like	CK
XR_001994423.1	#N/A	#N/A
XM_018951717.1	choline monooxygenase, chloroplastic	#N/A
XM_018951729.1	probable LRR receptor-like serine/threonine-protein kinase At3g47570	RLK
XM_018951726.1	probable LRR receptor-like serine/threonine-protein kinase At3g47570	RLK
XM_018951823.1	probable ATP synthase 24 kDa subunit, mitochondrial	#N/A
XM_018951813.1	S-adenosylmethionine carrier 1, chloroplastic/mitochondrial-like	#N/A
XM_018951871.1	telomere repeat-binding protein 2-like	#N/A
XR_001994451.1	#N/A	#N/A
XM_018951931.1	protein FAR1-RELATED SEQUENCE 4	#N/A
XM_018951923.1	pentatricopeptide repeat-containing protein At2g22410, mitochondrial-like	#N/A
XM_018951975.1	protein ASPARTIC PROTEASE IN GUARD CELL 2-like	#N/A
XM_018952023.1	putative disease resistance protein At3g14460	CNL
XM_018952046.1	probable xyloglucan endotransglucosylase/hydrolase protein 33	#N/A
XM_018952102.1	LEAF RUST 10 DISEASE-RESISTANCE LOCUS RECEPTOR-LIKE PROTEIN KINASE-like 2.5	KIN
XM_018952103.1	rust resistance kinase Lr10-like	KIN
XM_018952113.1	MOB kinase activator-like 1B	#N/A
XM_018952119.1	subtilisin-like protease SBT1.7	#N/A
XM_018952210.1	superoxide dismutase [Fe], chloroplastic-like	#N/A
XM_018952245.1	bifunctional riboflavin kinase/FMN phosphatase-like	#N/A
XM_018952337.1	auxin-responsive protein IAA11-like	#N/A
XM_018952335.1	auxin-responsive protein IAA11-like	#N/A
XM_018952359.1	protein FAR1-RELATED SEQUENCE 5-like	#N/A
XM_018952448.1	protein trichome birefringence-like 39	#N/A
XM_018952464.1	uncharacterized LOC108981349	#N/A
XM_018952470.1	cytochrome P450 94C1-like	#N/A
XM_018952520.1	uncharacterized protein PF11_0207-like	#N/A
XM_018952518.1	uncharacterized protein PF11_0207-like	#N/A
XM_018952513.1	uncharacterized protein PF11_0207-like	#N/A
XM_018952619.1	flavin-dependent oxidoreductase FOX2-like	#N/A
XM_018952653.1	nudix hydrolase 25-like	#N/A
XR_001994566.1	#N/A	#N/A
XR_001994567.1	#N/A	#N/A
XM_018952746.1	beta-glucosidase BoGH3B-like	#N/A
XM_018952773.1	uncharacterized LOC108981555	CN
XM_018952798.1	LRR receptor-like serine/threonine-protein kinase GSO1	RLP
XR_001994582.1	#N/A	#N/A
XM_018952866.1	receptor-like protein 12	RLP
XM_018952913.1	protein PHLOEM PROTEIN 2-LIKE A8-like	T
XM_018952944.1	protein HEADING DATE 3B-like	#N/A
XM_018952951.1	probable polygalacturonase	#N/A
XM_018953050.1	VQ motif-containing protein 9-like	#N/A
XM_018953043.1	alcohol dehydrogenase-like 1	#N/A
XM_018953092.1	probable xyloglucan endotransglucosylase/hydrolase protein 6	#N/A
XM_018953106.1	uncharacterized protein At4g22758-like	#N/A
XM_018953115.1	pectinesterase inhibitor-like	#N/A
XM_018953166.1	E3 ubiquitin-protein ligase COP1-like	#N/A
XM_018953193.1	protein STRUBBELIG-RECEPTOR FAMILY 3-like	RLK
XM_018953201.1	bZIP transcription factor 44-like	#N/A
XM_018953221.1	homeobox-leucine zipper protein REVOLUTA-like	#N/A
XM_018953268.1	uncharacterized LOC108982003	#N/A
XM_018953283.1	protein TORNADO 2-like	#N/A
XM_018953281.1	E3 ubiquitin-protein ligase Os04g0590900-like	#N/A
XM_018953293.1	transport inhibitor response 1-like protein	#N/A
XM_018953378.1	uncharacterized LOC108982095	#N/A
XR_001994658.1	#N/A	#N/A
XM_018953422.1	homeobox-leucine zipper protein HDG2-like	#N/A
XM_018953431.1	RNA-binding protein 24-B-like	#N/A
XM_018953456.1	heat shock 70 kDa protein 6, chloroplastic-like	#N/A
XM_018953462.1	U-box domain-containing protein 54-like	#N/A
XM_018953468.1	receptor protein kinase TMK1-like	RLK
XM_018953495.1	cytochrome P450 87A3-like	#N/A
XR_001994675.1	#N/A	#N/A
XM_018953531.1	uncharacterized LOC108982223	#N/A
XM_018953592.1	5'-nucleotidase domain-containing protein 4-like	#N/A
XM_018953591.1	probable rRNA-processing protein EBP2 homolog	#N/A
XM_018953605.1	uncharacterized LOC108982281	#N/A
XR_001994692.1	#N/A	#N/A
XM_018953702.1	protein SPA1-RELATED 2-like	#N/A
XM_018953758.1	uncharacterized LOC108982392	#N/A
XM_018953847.1	protein DETOXIFICATION 25-like	#N/A
XM_018953866.1	uncharacterized LOC108982473	#N/A
XM_018953880.1	pentatricopeptide repeat-containing protein At1g52620-like	#N/A
XM_018953901.1	uncharacterized LOC108982499	#N/A
XM_018953992.1	uncharacterized LOC108982579	#N/A
XM_018954009.1	major latex allergen Hev b 5-like	#N/A
XM_018954055.1	probable calcium-binding protein CML18	#N/A
XR_001994741.1	#N/A	#N/A
XM_018954171.1	E3 ubiquitin-protein ligase SINAT2	#N/A
XR_001994747.1	#N/A	#N/A
XM_018954190.1	cytochrome P450 87A3-like	#N/A
XM_018954195.1	oleosin 18.2 kDa-like	#N/A
XM_018954193.1	protein LATERAL ORGAN BOUNDARIES-like	#N/A
XM_018954219.1	uncharacterized LOC108982759	#N/A
XM_018954229.1	protein transport protein SEC31 homolog B-like	#N/A
XM_018954239.1	helicase-like transcription factor CHR28	#N/A
XM_018954252.1	eukaryotic translation initiation factor 2A	#N/A
XM_018954348.1	subtilisin-like protease SBT1.5	#N/A
XM_018954357.1	protein DETOXIFICATION 40-like	#N/A
XM_018954374.1	anoctamin-like protein At1g73020	#N/A
XM_018954456.1	pectinesterase inhibitor-like	#N/A
XM_018954483.1	uncharacterized LOC108982984	#N/A
XM_018954496.1	DUF21 domain-containing protein At1g47330	#N/A
XM_018954533.1	oligopeptide transporter 4-like	#N/A
XM_018954558.1	phospholipase A I-like	#N/A
XM_018954607.1	protein BTR1-like	#N/A
XM_018954603.1	ras-related protein RABC2a-like	#N/A
XM_018954638.1	jasmonate O-methyltransferase-like	#N/A
XM_018954639.1	uncharacterized LOC108983101	#N/A
XM_018954641.1	uncharacterized LOC108983101	#N/A
XM_018954745.1	histidinol-phosphate aminotransferase, chloroplastic	#N/A
XM_018954746.1	histidinol-phosphate aminotransferase, chloroplastic	#N/A
XR_001994829.1	#N/A	#N/A
XM_018954796.1	serine/arginine-rich splicing factor 4-like	#N/A
XM_018954842.1	protein E6-like	#N/A
XR_001994840.1	#N/A	#N/A
XM_018954909.1	putative disease resistance RPP13-like protein 1	NL
XM_018954919.1	beta-amylase 8	#N/A
XM_018954933.1	WAT1-related protein At3g28050-like	#N/A
XM_018954936.1	WAT1-related protein At3g28050-like	#N/A
XM_018955015.1	probable auxin efflux carrier component 1b	#N/A
XM_018955069.1	uncharacterized LOC108983438	#N/A
XM_018955209.1	L-ascorbate oxidase homolog	#N/A
XM_018955231.1	homeobox-leucine zipper protein HAT22-like	#N/A
XM_018955240.1	uncharacterized LOC108983563	#N/A
XM_018955253.1	ankyrin repeat-containing protein At5g02620-like	#N/A
XM_018955287.1	uncharacterized LOC108983590	#N/A
XM_018955273.1	uncharacterized LOC108983583	#N/A
XM_018955280.1	glutamate dehydrogenase 1	#N/A
XM_018955336.1	protein BIG GRAIN 1-like A	#N/A
XR_001994909.1	#N/A	#N/A
XM_018955358.1	GATA transcription factor 5	#N/A
XM_018955383.1	glutamate receptor 3.6-like	#N/A
XM_018955394.1	uncharacterized LOC108983677	#N/A
XM_018955409.1	uncharacterized LOC108983684	#N/A
XM_018955422.1	uncharacterized LOC108983697	#N/A
XM_018955429.1	uncharacterized LOC108983704	#N/A
XM_018955433.1	ABC transporter B family member 4-like	#N/A
XM_018955437.1	ABC transporter B family member 21-like	#N/A
XM_018955455.1	shaggy-related protein kinase kappa	KIN
XM_018955463.1	prolycopene isomerase 2, chloroplastic	#N/A
XM_018955467.1	probable DNA primase large subunit	#N/A
XM_018955482.1	glucan endo-1,3-beta-glucosidase 14-like	#N/A
XM_018955503.1	DCN1-like protein 4	#N/A
XM_018955619.1	defensin-like protein 1	#N/A
XM_018955614.1	patellin-3-like	#N/A
XM_018955704.1	protein EXECUTER 1, chloroplastic-like	#N/A
XM_018955734.1	putative disease resistance RPP13-like protein 1	CNL
XM_018955749.1	ABC transporter G family member 11-like	#N/A
XM_018955761.1	uncharacterized protein At1g04910-like	#N/A
XM_018955799.1	histone-lysine N-methyltransferase ASHH2-like	#N/A
XM_018955810.1	glutathione S-transferase TCHQD	#N/A
XM_018955853.1	TMV resistance protein N-like	TNL
XM_018955857.1	uncharacterized LOC108984030	#N/A
XM_018955861.1	uncharacterized LOC108984034	#N/A
XR_001994961.1	#N/A	#N/A
XM_018955893.1	rust resistance kinase Lr10-like	KIN
XM_018955927.1	probable phosphopantothenoylcysteine decarboxylase	#N/A
XM_018955932.1	pentatricopeptide repeat-containing protein At3g09060	#N/A
XM_018955944.1	adenylate isopentenyltransferase-like	#N/A
XM_018955969.1	uncharacterized LOC108984133	#N/A
XM_018955971.1	uncharacterized LOC108984133	#N/A
XM_018955977.1	pentatricopeptide repeat-containing protein At3g22470, mitochondrial-like	#N/A
XM_018956045.1	homeobox-DDT domain protein RLT1	#N/A
XM_018956064.1	protein E6-like	#N/A
XM_018956150.1	putative pentatricopeptide repeat-containing protein At3g08820	#N/A
XM_018956172.1	glutamate receptor 3.6-like	#N/A
XM_018956168.1	glutamate receptor 3.6-like	#N/A
XM_018956169.1	glutamate receptor 3.6-like	#N/A
XM_018956185.1	probable serine/threonine-protein kinase WNK3	CK
XR_001994992.1	#N/A	#N/A
XM_018956207.1	transcription initiation factor TFIID subunit 2	#N/A
XM_018956263.1	lysM domain-containing GPI-anchored protein 1-like	#N/A
XM_018956280.1	photosynthetic NDH subunit of lumenal location 5, chloroplastic-like	#N/A
XM_018956306.1	uncharacterized LOC108984378	#N/A
XM_018956315.1	putative zinc finger protein CONSTANS-LIKE 11	#N/A
XM_018956332.1	SPX and EXS domain-containing protein 1	#N/A
XM_018956362.1	uncharacterized LOC108984413	#N/A
XM_018956456.1	putative pentatricopeptide repeat-containing protein At1g13630	#N/A
XM_018956452.1	putative pentatricopeptide repeat-containing protein At1g13630	#N/A
XM_018956480.1	rust resistance kinase Lr10-like	KIN
XM_018956506.1	pentatricopeptide repeat-containing protein At5g40410, mitochondrial	#N/A
XM_018956515.1	probable alpha-amylase 2	#N/A
XM_018956564.1	pollen-specific protein-like At4g18596	#N/A
XM_018956566.1	translation initiation factor eIF-2B subunit delta	#N/A
XM_018956610.1	type IV inositol polyphosphate 5-phosphatase 7-like	#N/A
XM_018956605.1	type IV inositol polyphosphate 5-phosphatase 7-like	#N/A
XM_018956736.1	receptor kinase-like protein Xa21	RLK
XM_018956755.1	uncharacterized LOC108984712	#N/A
XR_001995074.1	#N/A	#N/A
XM_018956847.1	glucomannan 4-beta-mannosyltransferase 9	#N/A
XM_018956854.1	putative transferase At4g12130, mitochondrial	#N/A
XM_018956864.1	serine carboxypeptidase-like 45	#N/A
XM_018956944.1	beta-glucosidase BoGH3B-like	#N/A
XM_018956973.1	uncharacterized LOC108984886	#N/A
XM_018956967.1	probable sulfate transporter 3.4	#N/A
XM_018956995.1	long chain acyl-CoA synthetase 9, chloroplastic-like	#N/A
XM_018957012.1	B-box zinc finger protein 21-like	#N/A
XM_018957036.1	major pollen allergen Bet v 1-D/H-like	#N/A
XM_018957069.1	G-type lectin S-receptor-like serine/threonine-protein kinase LECRK3	KIN
XM_018957085.1	uncharacterized LOC108984969	#N/A
XM_018957083.1	uncharacterized LOC108984969	#N/A
XR_001995113.1	#N/A	#N/A
XM_018957299.1	cyclin-dependent kinase inhibitor 3-like	#N/A
XM_018957497.1	protein CHROMATIN REMODELING 4-like	#N/A
XM_018957534.1	dirigent protein 17-like	#N/A
XR_001995163.1	#N/A	#N/A
XM_018957549.1	uncharacterized LOC108985298	#N/A
XM_018957578.1	cytochrome P450 71A1-like	#N/A
XM_018957678.1	aldehyde dehydrogenase family 3 member F1-like	#N/A
XM_018957696.1	uncharacterized LOC108985405	#N/A
XM_018957784.1	protein NRT1/ PTR FAMILY 4.6-like	#N/A
XM_018957788.1	putative glucose-6-phosphate 1-epimerase	#N/A
XM_018957823.1	uncharacterized LOC108985503	#N/A
XM_018957905.1	receptor-like protein kinase FERONIA	#N/A
XM_018957924.1	lipoyl synthase 2, mitochondrial	#N/A
XM_018957972.1	probable LRR receptor-like serine/threonine-protein kinase At1g07650	#N/A
XM_018957993.1	laccase-14-like	#N/A
XM_018958047.1	uncharacterized LOC108985670	#N/A
XM_018958069.1	L-ascorbate oxidase homolog	#N/A
XM_018958070.1	L-ascorbate oxidase homolog	#N/A
XM_018958097.1	purple acid phosphatase 22-like	#N/A
XM_018958089.1	alpha carbonic anhydrase 1, chloroplastic	#N/A
XM_018958304.1	beta-1,6-galactosyltransferase GALT29A-like	#N/A
XM_018958323.1	protein NBR1 homolog	#N/A
XM_018958334.1	uncharacterized LOC108985876	#N/A
XM_018958375.1	cytochrome b561 and DOMON domain-containing protein At3g61750-like	#N/A
XM_018958388.1	uncharacterized LOC108985917	#N/A
XM_018958437.1	SNF1-related protein kinase catalytic subunit alpha KIN10-like	KIN
XM_018958510.1	guanine nucleotide-binding protein subunit gamma 3-like	#N/A
XM_018958635.1	uncharacterized mitochondrial protein AtMg00810-like	#N/A
XM_018958676.1	1-aminocyclopropane-1-carboxylate oxidase homolog 1-like	#N/A
XM_018958687.1	probable LRR receptor-like serine/threonine-protein kinase At3g47570	RLK
XM_018958755.1	zinc finger protein CONSTANS-LIKE 16-like	#N/A
XM_018958782.1	protein SIEVE ELEMENT OCCLUSION B-like	#N/A
XM_018958854.1	probable receptor-like protein kinase At3g55450	KIN
XM_018958893.1	RING-H2 finger protein ATL52-like	#N/A
XM_018958898.1	uncharacterized LOC108986324	#N/A
XM_018958952.1	uncharacterized LOC108986360	#N/A
XM_018958906.1	heat shock cognate 70 kDa protein-like	#N/A
XM_018958878.1	thaumatin-like protein	#N/A
XM_018959016.1	uncharacterized protein At1g04910-like	#N/A
XM_018959010.1	histone-lysine N-methyltransferase ASHR1	#N/A
XM_018959029.1	plasma membrane-associated cation-binding protein 1-like	#N/A
XM_018959057.1	uncharacterized LOC108986444	#N/A
XM_018959128.1	myb family transcription factor PHL7-like	#N/A
XM_018959223.1	zinc finger CCCH domain-containing protein 43-like	#N/A
XM_018959264.1	probable xyloglucan endotransglucosylase/hydrolase protein 32	#N/A
XM_018959386.1	plant cysteine oxidase 3	#N/A
XM_018959401.1	transcription factor BIM1-like	#N/A
XM_018959433.1	probable pectate lyase 18	#N/A
XM_018959416.1	protein ABHD17C-like	#N/A
XM_018959442.1	putative pentatricopeptide repeat-containing protein At5g37570	#N/A
XM_018959467.1	uncharacterized LOC108986743	#N/A
XM_018959519.1	RNA-binding protein 25-like	#N/A
XM_018959500.1	uncharacterized LOC108986759	#N/A
XM_018959561.1	transmembrane protein 56-B	#N/A
XM_018959578.1	uncharacterized LOC108986814	#N/A
XM_018959682.1	probable U6 snRNA-associated Sm-like protein LSm4	#N/A
XR_001995435.1	#N/A	#N/A
XM_018959692.1	L-ascorbate oxidase-like	#N/A
XM_018959717.1	putative F-box/LRR-repeat protein 23	#N/A
XM_018959716.1	putative F-box/LRR-repeat protein 23	#N/A
XR_001995448.1	#N/A	#N/A
XM_018959821.1	probable alkaline/neutral invertase B	#N/A
XR_001995455.1	#N/A	#N/A
XM_018959836.1	kinesin-like protein KIN-7D, mitochondrial	#N/A
XM_018959735.1	bifunctional phosphatase IMPL2, chloroplastic	#N/A
XM_018959732.1	auxin-responsive protein IAA16-like	#N/A
XM_018959767.1	auxin-induced protein 15A-like	#N/A
XM_018959846.1	subtilisin-like protease SBT3.9	#N/A
XM_018959847.1	subtilisin-like protease SBT3.9	#N/A
XM_018959845.1	subtilisin-like protease SBT3.9	#N/A
XM_018959888.1	HEAT repeat-containing protein 5B	#N/A
XM_018959893.1	probable metal-nicotianamine transporter YSL6	#N/A
XM_018959961.1	uncharacterized LOC108987103	#N/A
XM_018959957.1	IAA-amino acid hydrolase ILR1-like 1	#N/A
XR_001995491.1	#N/A	#N/A
XM_018959993.1	DNA primase small subunit	#N/A
XM_018960019.1	uncharacterized LOC108987151	#N/A
XM_018960005.1	myosin-11-like	#N/A
XM_018960073.1	uncharacterized LOC108987198	#N/A
XM_018960138.1	cytochrome B5-like protein	#N/A
XM_018960124.1	NADP-dependent malic enzyme-like	#N/A
XM_018960246.1	probably inactive leucine-rich repeat receptor-like protein kinase At3g28040	RLK
XM_018960275.1	pentatricopeptide repeat-containing protein At2g03380, mitochondrial	#N/A
XM_018960376.1	peptidyl-prolyl cis-trans isomerase CYP28, chloroplastic-like	#N/A
XM_018960418.1	plastid division protein CDP1, chloroplastic	#N/A
XM_018960431.1	uncharacterized LOC108987507	#N/A
XM_018960465.1	protein LAZ1 homolog 2	#N/A
XM_018960485.1	cytochrome P450 CYP82D47-like	#N/A
XM_018960490.1	exocyst complex component EXO70A1-like	#N/A
XR_001995559.1	#N/A	#N/A
XM_018960600.1	60S ribosomal protein L7-1-like	#N/A
XM_018960619.1	uncharacterized LOC108987658	#N/A
XM_018960610.1	thymidylate kinase	#N/A
XM_018960674.1	cytochrome P450 90A1-like	#N/A
XM_018960756.1	protein EFR3 homolog A-like	#N/A
XM_018960718.1	ABC transporter F family member 4-like	#N/A
XM_018960744.1	pentatricopeptide repeat-containing protein At3g62890-like	#N/A
XM_018960808.1	NADPH-dependent thioredoxin reductase 3-like	#N/A
XM_018960927.1	NHL repeat-containing protein 2	#N/A
XM_018960926.1	NHL repeat-containing protein 2	#N/A
XM_018960978.1	G8 domain-containing protein DDB_G0286311	#N/A
XM_018960952.1	aspartic proteinase-like	#N/A
XM_018960867.1	F-box/kelch-repeat protein At3g06240-like	#N/A
XM_018961458.1	uncharacterized LOC108988248	#N/A
XM_018961296.1	receptor-like protein kinase FERONIA	KIN
XM_018961339.1	vegetative cell wall protein gp1	#N/A
XM_018961338.1	WPP domain-interacting tail-anchored protein 1-like	#N/A
XM_018961469.1	cysteine-rich repeat secretory protein 60	#N/A
XM_018961018.1	protein NtpR	#N/A
XM_018961112.1	protein ABHD17B-like	#N/A
XM_018961269.1	mannose-6-phosphate isomerase 1	#N/A
XM_018961031.1	uncharacterized LOC108987949	#N/A
XM_018961292.1	zinc finger protein 4-like	#N/A
XM_018961291.1	zinc finger protein 4-like	#N/A
XM_018961313.1	uncharacterized LOC108988165	#N/A
XM_018961029.1	uncharacterized LOC108987947	#N/A
XM_018961378.1	protein PTST, chloroplastic	#N/A
XM_018961354.1	putative lipid phosphate phosphatase 3, chloroplastic	#N/A
XM_018961596.1	peptidyl-tRNA hydrolase 2, mitochondrial-like	#N/A
XM_018961618.1	protein ABIL1-like	#N/A
XM_018961631.1	cationic peroxidase 1-like	#N/A
XM_018961717.1	superoxide dismutase [Fe] 3, chloroplastic	#N/A
XM_018961789.1	myosin-1	#N/A
XM_018961723.1	pentatricopeptide repeat-containing protein At5g08305	#N/A
XM_018961900.1	dof zinc finger protein DOF2.1-like	#N/A
XM_018961931.1	uncharacterized LOC108988618	#N/A
XM_018961957.1	TMV resistance protein N-like	CTNL
XM_018962009.1	probable inactive patatin-like protein 9	#N/A
XM_018962152.1	uncharacterized LOC108988792	#N/A
XM_018962190.1	CTP synthase-like	#N/A
XM_018962206.1	uncharacterized LOC108988832	#N/A
XM_018962256.1	3-ketoacyl-CoA synthase 6-like	#N/A
XM_018962310.1	uncharacterized LOC108988913	#N/A
XM_018962234.1	gibberellin-regulated protein 6-like	#N/A
XM_018962381.1	protein ROOT PRIMORDIUM DEFECTIVE 1	#N/A
XM_018962359.1	60S ribosomal protein L3-2-like	#N/A
XM_018962240.1	uncharacterized LOC108988857	#N/A
XM_018962349.1	U-box domain-containing protein 26-like	#N/A
XM_018962319.1	regulator of nonsense transcripts UPF3-like	#N/A
XM_018962394.1	probably inactive leucine-rich repeat receptor-like protein kinase At5g48380	RLK
XM_018962471.1	uncharacterized LOC108989028	#N/A
XM_018962470.1	uncharacterized LOC108989028	#N/A
XM_018962503.1	pentatricopeptide repeat-containing protein At5g48730, chloroplastic	#N/A
XM_018962482.1	phosphatidylinositol/phosphatidylcholine transfer protein SFH9-like	#N/A
XM_018962550.1	V-type proton ATPase subunit G1-like	#N/A
XM_018962572.1	uncharacterized LOC108989087	#N/A
XM_018962676.1	protein FAR1-RELATED SEQUENCE 5-like	#N/A
XM_018962713.1	probable D-amino acid oxidase PA4548	#N/A
XM_018962779.1	beta carbonic anhydrase 5, chloroplastic-like	#N/A
XM_018962793.1	uncharacterized LOC108989247	CN
XM_018962792.1	uncharacterized LOC108989247	CN
XM_018962812.1	putative RING-H2 finger protein ATL21A	#N/A
XM_018962820.1	uncharacterized LOC108989269	#N/A
XM_018962880.1	ABC transporter A family member 1	#N/A
XM_018962887.1	auxin-induced protein 6B-like	#N/A
XM_018962931.1	probable WRKY transcription factor 57	#N/A
XM_018962966.1	beta-glucosidase 40-like	#N/A
XM_018962919.1	squamosa promoter-binding-like protein 6	#N/A
XM_018963015.1	WPP domain-interacting tail-anchored protein 2	#N/A
XM_018963113.1	protein tesmin/TSO1-like CXC 2	#N/A
XM_018963031.1	uncharacterized LOC108989431	#N/A
XM_018963088.1	uncharacterized LOC108989472	#N/A
XM_018963122.1	auxin-responsive protein IAA14-like	#N/A
XM_018963092.1	homocysteine S-methyltransferase 3-like	#N/A
XM_018963048.1	sulfate transporter 3.1-like	#N/A
XM_018963062.1	auxin-induced protein 22D-like	#N/A
XM_018963179.1	serine/threonine-protein kinase At5g01020	KIN
XM_018963185.1	lupeol synthase-like	#N/A
XM_018963133.1	protein RADIALIS-like 1	#N/A
XR_001995861.1	#N/A	#N/A
XM_018963256.1	oligopeptide transporter 6-like	#N/A
XM_018963286.1	geranylgeranyl pyrophosphate synthase, chloroplastic-like	#N/A
XM_018963329.1	phosphatidylinositol transfer protein 1-like	#N/A
XM_018963399.1	la-related protein 1A	#N/A
XM_018963424.1	urea-proton symporter DUR3	#N/A
XM_018963435.1	probable xyloglucan endotransglucosylase/hydrolase protein 32	#N/A
XM_018963595.1	transcription factor MYB1R1-like	#N/A
XM_018963604.1	glutathione S-transferase U17-like	#N/A
XM_018963535.1	uncharacterized LOC108989795	#N/A
XM_018963545.1	hypersensitive-induced response protein 1-like	#N/A
XM_018963568.1	alpha-amylase 3, chloroplastic-like	#N/A
XM_018963557.1	probable LRR receptor-like serine/threonine-protein kinase At1g14390	RLK
XM_018963632.1	two-component response regulator ARR10-like	#N/A
XM_018963671.1	omega-3 fatty acid desaturase, endoplasmic reticulum-like	#N/A
XM_018963657.1	protein CHUP1, chloroplastic	#N/A
XR_001995908.1	#N/A	#N/A
XM_018963771.1	CBL-interacting protein kinase 2-like	KIN
XM_018963848.1	probable serine/threonine-protein kinase NAK	KIN
XM_018963814.1	restin homolog	#N/A
XM_018963807.1	restin homolog	#N/A
XM_018963806.1	restin homolog	#N/A
XM_018963810.1	restin homolog	#N/A
XM_018963725.1	protein FAR1-RELATED SEQUENCE 5-like	#N/A
XM_018963822.1	thioredoxin H-type-like	#N/A
XM_018963760.1	uncharacterized mitochondrial protein AtMg00810-like	#N/A
XM_018963896.1	fasciclin-like arabinogalactan protein 12	#N/A
XM_018963982.1	disease resistance protein At4g27190-like	N
XM_018964077.1	pentatricopeptide repeat-containing protein At4g19191, mitochondrial-like	#N/A
XM_018964127.1	VQ motif-containing protein 10-like	#N/A
XM_018964084.1	uncharacterized LOC108990194	#N/A
XM_018964132.1	CBL-interacting serine/threonine-protein kinase 23-like	KIN
XM_018964135.1	CBL-interacting serine/threonine-protein kinase 23-like	KIN
XM_018964151.1	cullin-4-like	#N/A
XM_018964069.1	DNA replication licensing factor MCM3	#N/A
XM_018964153.1	transcription factor bHLH144-like	#N/A
XM_018964115.1	chlorophyll a-b binding protein of LHCII type 1-like	#N/A
XM_018964130.1	chlorophyll a-b binding protein of LHCII type 1-like	#N/A
XM_018964255.1	OTU domain-containing protein DDB_G0284757-like	#N/A
XM_018964267.1	SNF1-related protein kinase regulatory subunit beta-3	#N/A
XM_018964265.1	uncharacterized LOC108990329	#N/A
XM_018964286.1	putative receptor protein kinase ZmPK1	KIN
XM_018964297.1	probable carbohydrate esterase At4g34215	#N/A
XM_018964357.1	probable serine/threonine-protein kinase At1g01540	KIN
XM_018964376.1	protein ROOT INITIATION DEFECTIVE 3-like	#N/A
XM_018964374.1	protein ACCELERATED CELL DEATH 6-like	#N/A
XM_018964330.1	kinesin-like protein KIN-4A	#N/A
XM_018964407.1	filament-like plant protein	#N/A
XM_018964406.1	filament-like plant protein	#N/A
XM_018964450.1	WD repeat-containing protein 44-like	#N/A
XM_018964456.1	protein TONSOKU	#N/A
XM_018964464.1	protein TONSOKU-like	#N/A
XR_001995993.1	#N/A	#N/A
XR_001995992.1	#N/A	#N/A
XM_018964536.1	probable isoaspartyl peptidase/L-asparaginase 2	#N/A
XR_001996004.1	#N/A	#N/A
XM_018964635.1	putative nuclear RNA export factor SDE5	#N/A
XR_001996031.1	#N/A	#N/A
XM_018964753.1	DExH-box ATP-dependent RNA helicase DExH10	#N/A
XM_018964833.1	protein LNK2-like	#N/A
XM_018964834.1	protein LNK2-like	#N/A
XM_018964835.1	putative disease resistance RPP13-like protein 1	CN
XM_018964861.1	KH domain-containing protein HEN4	#N/A
XM_018964904.1	probable pectate lyase 5	#N/A
XM_018964910.1	L10-interacting MYB domain-containing protein-like	#N/A
XM_018964939.1	60S acidic ribosomal protein P2-2-like	#N/A
XM_018964987.1	metacaspase-1-like	#N/A
XM_018965038.1	general transcription factor IIE subunit 1	#N/A
XM_018965043.1	protein PHLOEM PROTEIN 2-LIKE A8-like	T
XM_018965064.1	protein FAR-RED IMPAIRED RESPONSE 1-like	#N/A
XM_018965104.1	probable xyloglucan endotransglucosylase/hydrolase protein 8	#N/A
XM_018965116.1	protein SODIUM POTASSIUM ROOT DEFECTIVE 2-like	#N/A
XM_018965129.1	UDP-galactose/UDP-glucose transporter 5-like	#N/A
XM_018965162.1	uncharacterized LOC108991019	#N/A
XM_018965280.1	pathogenesis-related protein PR-1-like	#N/A
XM_018965272.1	pathogenesis-related protein PR-1	#N/A
XM_018965305.1	protein GLUTAMINE DUMPER 2-like	#N/A
XM_018965315.1	uncharacterized LOC108991159	#N/A
XM_018965331.1	cysteine-rich receptor-like protein kinase 28	KIN
XM_018965370.1	splicing factor U2af large subunit B	#N/A
XM_018965412.1	ATP-dependent 6-phosphofructokinase 5, chloroplastic-like	#N/A
XM_018965446.1	uncharacterized LOC108991269	#N/A
XM_018965524.1	lon protease 2-like	#N/A
XM_018965574.1	protein BASIC PENTACYSTEINE6-like	#N/A
XM_018965484.1	transcription factor bHLH110	#N/A
XM_018965602.1	protein WALLS ARE THIN 1-like	#N/A
XM_018965734.1	CASP-like protein 4A3	#N/A
XM_018965720.1	uncharacterized LOC108991469	#N/A
XM_018965729.1	peroxisomal membrane protein PEX14	#N/A
XM_018965697.1	uncharacterized LOC108991454	#N/A
XM_018965764.1	uncharacterized LOC108991496	#N/A
XM_018965813.1	uncharacterized LOC108991532	#N/A
XM_018965845.1	pentatricopeptide repeat-containing protein At3g26782, mitochondrial	#N/A
XM_018965908.1	uncharacterized LOC108991588	#N/A
XR_001996168.1	#N/A	#N/A
XM_018965987.1	uncharacterized LOC108991662	#N/A
XM_018966034.1	NAC domain-containing protein 83-like	#N/A
XM_018965995.1	uncharacterized protein At1g01500-like	#N/A
XM_018966080.1	receptor-like serine/threonine-protein kinase ALE2	KIN
XM_018966261.1	E3 ubiquitin-protein ligase SHPRH	#N/A
XM_018966140.1	uncharacterized protein At2g39920	#N/A
XM_018966206.1	aquaporin PIP1-2-like	#N/A
XM_018966284.1	SNF2 domain-containing protein CLASSY 1-like	#N/A
XM_018966351.1	copper transport protein ATX1	#N/A
XM_018966219.1	arogenate dehydrogenase 1, chloroplastic-like	#N/A
XM_018966437.1	NAC domain-containing protein 37	#N/A
XM_018966482.1	kinesin-like protein KIN-7G	#N/A
XM_018966433.1	probable methyltransferase PMT27	#N/A
XM_018966426.1	ankyrin repeat-containing protein At5g02620-like	#N/A
XM_018966519.1	triacylglycerol lipase 2-like	#N/A
XR_001996263.1	#N/A	#N/A
XM_018966574.1	amino acid permease 6-like	#N/A
XM_018966648.1	auxin-responsive protein IAA29-like	#N/A
XM_018966738.1	uncharacterized LOC108992243	#N/A
XM_018966702.1	aspartate aminotransferase P2, mitochondrial-like	#N/A
XM_018966794.1	phosphatidylcholine transfer protein-like	#N/A
XM_018966811.1	uncharacterized LOC108992291	#N/A
XM_018966810.1	uncharacterized LOC108992290	#N/A
XM_018966889.1	probable inactive heme oxygenase 2, chloroplastic	#N/A
XM_018966828.1	patatin-like protein 2	#N/A
XM_018966942.1	inositol-tetrakisphosphate 1-kinase 3-like	#N/A
XM_018966962.1	malate dehydrogenase, cytoplasmic-like	#N/A
XM_018966966.1	uncharacterized LOC108992406	#N/A
XM_018966952.1	protein FAR1-RELATED SEQUENCE 5-like	#N/A
XM_018966970.1	TMV resistance protein N-like	TNL
XM_018967099.1	crossover junction endonuclease EME1B-like	#N/A
XM_018967188.1	protein DETOXIFICATION 21-like	#N/A
XM_018967187.1	proteasome subunit alpha type-3-like	#N/A
XM_018967203.1	ubiquitin-conjugating enzyme E2 22-like	#N/A
XM_018967128.1	solute carrier family 35 member F1-like	#N/A
XM_018967229.1	Werner Syndrome-like exonuclease	#N/A
XM_018967300.1	fe-S cluster assembly factor HCF101, chloroplastic	#N/A
XM_018967263.1	flavonoid 3'-monooxygenase-like	#N/A
XM_018967383.1	ankyrin repeat-containing protein At5g02620-like	#N/A
XM_018967360.1	uncharacterized LOC108992735	#N/A
XM_018967374.1	actin-related protein 2/3 complex subunit 4	#N/A
XM_018967356.1	UPF0481 protein At3g47200-like	#N/A
XM_018967603.1	RING-H2 finger protein ATL46-like	#N/A
XM_018967561.1	DNA (cytosine-5)-methyltransferase DRM2	#N/A
XM_018967589.1	putative rRNA methyltransferase YlbH	#N/A
XM_018967719.1	uncharacterized LOC108992982	#N/A
XM_018967734.1	expansin-A4-like	#N/A
XM_018967701.1	uncharacterized LOC108992970	#N/A
XM_018967797.1	UPF0481 protein At3g47200-like	#N/A
XR_001996480.1	#N/A	#N/A
XM_018967888.1	probable serine/threonine protein kinase IREH1	CK
XM_018967807.1	methyl-CpG-binding domain-containing protein 2-like	#N/A
XR_001996482.1	#N/A	#N/A
XM_018968070.1	sugar transport protein 14-like	#N/A
XM_018968000.1	putative cytochrome c oxidase subunit 5b-like	#N/A
XM_018967870.1	TMV resistance protein N-like	TNL
XM_018968158.1	lysine histidine transporter-like 6	#N/A
XM_018968140.1	uncharacterized LOC108993279	#N/A
XM_018968145.1	protein decapping 5-like	#N/A
XM_018968144.1	protein decapping 5-like	#N/A
XM_018968115.1	GEM-like protein 4	#N/A
XM_018968294.1	myb-related protein 308-like	#N/A
XM_018968215.1	ethylene-responsive transcription factor RAP2-13-like	#N/A
XM_018968275.1	hippocampus abundant transcript 1 protein-like	#N/A
XM_018968273.1	hippocampus abundant transcript 1 protein-like	#N/A
XM_018968344.1	thaumatin-like protein 1b	#N/A
XM_018968206.1	uncharacterized LOC108993323	#N/A
XM_018968361.1	putative amidase C869.01	#N/A
XM_018968415.1	UDP-glycosyltransferase 89B1-like	#N/A
XM_018968445.1	peroxisomal and mitochondrial division factor 2-like	#N/A
XM_018968428.1	uncharacterized LOC108993494	#N/A
XM_018968521.1	uncharacterized LOC108993555	#N/A
XM_018968457.1	protein SHI RELATED SEQUENCE 1-like	#N/A
XM_018968574.1	tetratricopeptide repeat protein 7A-like	#N/A
XM_018968547.1	protein PAT1 homolog 1-like	#N/A
XM_018968538.1	protein PAT1 homolog 1-like	#N/A
XM_018968561.1	hepatocyte growth factor-regulated tyrosine kinase substrate	#N/A
XM_018968566.1	E3 ubiquitin-protein ligase ATL4-like	#N/A
XM_018968587.1	uncharacterized LOC108993602	#N/A
XR_001996542.1	#N/A	#N/A
XM_018968693.1	uncharacterized LOC108993701	#N/A
XM_018968692.1	uncharacterized LOC108993701	#N/A
XM_018968705.1	uncharacterized LOC108993712	#N/A
XM_018968732.1	boron transporter 1-like	#N/A
XM_018968791.1	granule-bound starch synthase 1, chloroplastic/amyloplastic-like	#N/A
XM_018968740.1	probable E3 ubiquitin-protein ligase RHA4A	#N/A
XR_001996576.1	#N/A	#N/A
XM_018968946.1	uncharacterized LOC108993892	#N/A
XM_018968974.1	LRR receptor-like serine/threonine-protein kinase FLS2	RLP
XM_018968940.1	DNA replication licensing factor MCM6	#N/A
XM_018969007.1	nucleobase-ascorbate transporter 1	#N/A
XM_018969011.1	two-component response regulator-like APRR9	#N/A
XM_018969042.1	ankyrin repeat-containing protein At5g02620-like	#N/A
XM_018969112.1	uncharacterized LOC108994046	#N/A
XM_018969106.1	transcriptional regulator SUPERMAN	#N/A
XM_018969183.1	probable sulfate transporter 3.3	#N/A
XM_018969141.1	scarecrow-like transcription factor PAT1	#N/A
XM_018969171.1	uncharacterized LOC108994080	#N/A
XM_018969266.1	importin subunit alpha-like	#N/A
XM_018969269.1	uncharacterized LOC108994157	#N/A
XM_018969230.1	kinesin-4-like	#N/A
XM_018969238.1	zinc finger protein 6-like	#N/A
XM_018969265.1	L10-interacting MYB domain-containing protein	#N/A
XM_018969224.1	endoglucanase 17	#N/A
XR_001996643.1	#N/A	#N/A
XR_001996655.1	#N/A	#N/A
XM_018969282.1	homeobox-leucine zipper protein ATHB-21-like	#N/A
XM_018969361.1	UPF0481 protein At3g47200-like	#N/A
XM_018969489.1	uncharacterized LOC108994338	#N/A
XM_018969528.1	UPF0481 protein At3g47200-like	#N/A
XM_018969527.1	UPF0481 protein At3g47200-like	#N/A
XM_018969583.1	putative callose synthase 8	#N/A
XM_018969541.1	protein ACCELERATED CELL DEATH 6-like	#N/A
XM_018969425.1	uncharacterized LOC108994288	#N/A
XM_018969707.1	nodulin homeobox-like	#N/A
XM_018969809.1	putative disease resistance RPP13-like protein 1	N
XM_018969848.1	actin-related protein 4-like	#N/A
XM_018969832.1	peptidyl-prolyl cis-trans isomerase CYP26-2, chloroplastic	#N/A
XM_018969866.1	transcription factor DIVARICATA-like	#N/A
XM_018969917.1	homeobox-DDT domain protein RLT1-like	#N/A
XM_018969904.1	disease resistance protein RGA2-like	CN
XM_018969889.1	uncharacterized LOC108994614	#N/A
XM_018969914.1	pentatricopeptide repeat-containing protein At5g01110	#N/A
XR_001996739.1	#N/A	#N/A
XM_018970171.1	protein high chlorophyll fluorescent 107	#N/A
XM_018970145.1	uncharacterized LOC108994788	#N/A
XM_018970024.1	uncharacterized LOC108994707	#N/A
XM_018970217.1	importin subunit alpha-2-like	#N/A
XM_018970176.1	major allergen Pru ar 1-like	#N/A
XM_018970151.1	verprolin-like	#N/A
XM_018970135.1	kinesin-like protein KIN-13A	#N/A
XM_018970199.1	multiple organellar RNA editing factor 3, mitochondrial-like	#N/A
XM_018970338.1	uncharacterized LOC108994917	#N/A
XM_018970276.1	uncharacterized protein At3g17950-like	#N/A
XM_018970291.1	uncharacterized LOC108994893	#N/A
XM_018970258.1	putative receptor-like protein kinase At3g47110	RLP
XM_018970280.1	probably inactive leucine-rich repeat receptor-like protein kinase At2g25790	RLP
XM_018970359.1	uncharacterized LOC108994927	#N/A
XM_018970380.1	pentatricopeptide repeat-containing protein At2g13600-like	#N/A
XM_018970456.1	endo-1,3;1,4-beta-D-glucanase	#N/A
XM_018970560.1	glutamine synthetase leaf isozyme, chloroplastic	#N/A
XM_018970558.1	ISWI chromatin-remodeling complex ATPase CHR11	#N/A
XM_018970591.1	cell division cycle protein 27 homolog B-like	#N/A
XM_018970526.1	protein ALWAYS EARLY 3	#N/A
XM_018970498.1	uncharacterized LOC108995037	#N/A
XM_018970705.1	uncharacterized LOC108995193	#N/A
XM_018970689.1	ERBB-3 BINDING PROTEIN 1-like	#N/A
XM_018970624.1	receptor-like protein 12	RLP
XM_018970682.1	ethylene-overproduction protein 1	#N/A
XM_018970665.1	uncharacterized LOC108995166	#N/A
XM_018970627.1	uncharacterized LOC108995126	#N/A
XM_018970680.1	probable aquaporin PIP1-4	#N/A
XM_018970711.1	protein-lysine methyltransferase METTL21C	#N/A
XM_018970650.1	uncharacterized LOC108995151	#N/A
XM_018970747.1	putative nuclease HARBI1	#N/A
XM_018970745.1	putative nuclease HARBI1	#N/A
XM_018970759.1	probable ribose-5-phosphate isomerase 3, chloroplastic	#N/A
XM_018970840.1	G-box-binding factor 1-like	#N/A
XM_018970784.1	ATP-dependent DNA helicase DDM1	#N/A
XM_018970783.1	ATP-dependent DNA helicase DDM1	#N/A
XM_018970956.1	probable galacturonosyltransferase-like 1	#N/A
XM_018970974.1	uncharacterized LOC108995405	#N/A
XM_018970997.1	F-box/kelch-repeat protein At1g74510-like	#N/A
XR_001996865.1	#N/A	#N/A
XM_018971082.1	glucan endo-1,3-beta-glucosidase 3	#N/A
XM_018971163.1	pentatricopeptide repeat-containing protein At4g01400, mitochondrial-like	#N/A
XM_018971145.1	uncharacterized membrane protein At1g75140-like	#N/A
XM_018971259.1	uncharacterized vacuolar membrane protein YML018C-like	#N/A
XM_018971225.1	arogenate dehydrogenase 1, chloroplastic-like	#N/A
XM_018971218.1	equilibrative nucleotide transporter 8	#N/A
XR_001996894.1	#N/A	#N/A
XM_018971299.1	uncharacterized LOC108995685	#N/A
XM_018971378.1	proline iminopeptidase	#N/A
XM_018971287.1	beta carbonic anhydrase 5, chloroplastic-like	#N/A
XM_018971397.1	uncharacterized LOC108995774	#N/A
XM_018971466.1	uncharacterized LOC108995836	#N/A
XM_018971480.1	cysteine-rich receptor-like protein kinase 10	KIN
XM_018971462.1	cysteine-rich receptor-like protein kinase 10	KIN
XM_018971555.1	probable pectate lyase 8	#N/A
XM_018971554.1	probable pectate lyase 8	#N/A
XM_018971623.1	LOB domain-containing protein 16-like	#N/A
XM_018971779.1	dehydrodolichyl diphosphate synthase 6-like	#N/A
XM_018971732.1	U-box domain-containing protein 3	#N/A
XM_018971733.1	U-box domain-containing protein 3	#N/A
XM_018971650.1	acid phosphatase 1	#N/A
XR_001996946.1	#N/A	#N/A
XM_018971622.1	ethylene-responsive transcription factor 3-like	#N/A
XM_018971651.1	putative lysine-specific demethylase JMJ16	#N/A
XM_018971744.1	probable inactive histone-lysine N-methyltransferase SUVR2	#N/A
XM_018972000.1	ankyrin repeat-containing protein ITN1-like	#N/A
XM_018972043.1	cyclin-C1-2-like	#N/A
XM_018972067.1	probable LRR receptor-like serine/threonine-protein kinase At5g63710	RLK
XM_018972186.1	uncharacterized LOC108996339	#N/A
XM_018971985.1	aspartic proteinase Asp1-like	#N/A
XM_018972224.1	histone deacetylase 14	#N/A
XM_018971971.1	uncharacterized LOC108996201	#N/A
XM_018972101.1	uncharacterized LOC108996291	#N/A
XM_018972169.1	twinkle homolog protein, chloroplastic/mitochondrial	#N/A
XM_018971848.1	F-box protein At3g07870-like	#N/A
XM_018971878.1	geranylgeranyl pyrophosphate synthase, chloroplastic-like	#N/A
XR_001997004.1	#N/A	#N/A
XM_018971849.1	5' exonuclease Apollo	#N/A
XM_018971969.1	RING-H2 finger protein ATL78	#N/A
XM_018972007.1	uncharacterized LOC108996235	#N/A
XM_018972050.1	acyl-protein thioesterase 2-like	#N/A
XM_018972166.1	triacylglycerol lipase 1	#N/A
XM_018971863.1	zinc finger SWIM domain-containing protein 7	#N/A
XM_018971950.1	uncharacterized LOC108996182	#N/A
XM_018972365.1	common plant regulatory factor 1-like	#N/A
XM_018972363.1	common plant regulatory factor 1-like	#N/A
XM_018972404.1	uncharacterized LOC108996473	#N/A
XM_018972401.1	uncharacterized LOC108996473	#N/A
XM_018972420.1	histone H4-like	#N/A
XM_018972538.1	serine/threonine-protein kinase D6PKL2	KIN
XM_018972488.1	chalcone--flavonone isomerase-like	#N/A
XM_018972534.1	187-kDa microtubule-associated protein AIR9-like	L
XM_018972532.1	187-kDa microtubule-associated protein AIR9-like	L
XM_018972433.1	TMV resistance protein N-like	T
XR_001997022.1	#N/A	#N/A
XR_001997032.1	#N/A	#N/A
XM_018972595.1	endonuclease MutS2	#N/A
XM_018972623.1	probable LRR receptor-like serine/threonine-protein kinase At3g47570	RLK
XR_001997035.1	#N/A	#N/A
XM_018972603.1	pentatricopeptide repeat-containing protein At5g14770, mitochondrial	#N/A
XM_018972646.1	probable LRR receptor-like serine/threonine-protein kinase At1g07650	RLK
XM_018972631.1	serine/threonine-protein kinase CDL1-like	KIN
XM_018972666.1	uncharacterized LOC108996654	#N/A
XM_018972703.1	uncharacterized LOC108996681	#N/A
XM_018972715.1	zinc finger protein NUTCRACKER	#N/A
XM_018972733.1	homeobox-DDT domain protein RLT2-like	#N/A
XR_001997077.1	#N/A	#N/A
XM_018972859.1	uncharacterized LOC108996829	#N/A
XM_018972845.1	protein FAR-RED ELONGATED HYPOCOTYL 3-like	#N/A
XM_018972880.1	uncharacterized LOC108996843	#N/A
XM_018972847.1	ankyrin repeat-containing protein ITN1-like	#N/A
XM_018972906.1	uncharacterized LOC108996866	#N/A
XM_018973060.1	biogenesis of lysosome-related organelles complex 1 subunit 1	#N/A
XM_018973008.1	probable serine/threonine-protein kinase WNK4	KIN
XM_018973007.1	probable serine/threonine-protein kinase WNK4	KIN
XM_018972995.1	protein NETWORKED 4A-like	#N/A
XR_001997103.1	#N/A	#N/A
XM_018973100.1	tetraspanin-10	#N/A
XM_018973207.1	potassium transporter 8-like	#N/A
XM_018973408.1	uncharacterized LOC108997228	#N/A
XM_018973373.1	acetyl-CoA carboxylase 1-like	#N/A
XM_018973332.1	serine/threonine-protein phosphatase 4 regulatory subunit 2-like	#N/A
XM_018973413.1	sulfate transporter 1.3-like	#N/A
XM_018973461.1	endoribonuclease Dicer homolog 2-like	#N/A
XR_001997141.1	#N/A	#N/A
XM_018973710.1	glutamate--cysteine ligase, chloroplastic	#N/A
XM_018973576.1	protein MEI2-like 4	#N/A
XM_018973605.1	potassium transporter 5	#N/A
XM_018973511.1	ethylene-responsive transcription factor CRF2-like	#N/A
XM_018973809.1	protein SGT1 homolog A-like	#N/A
XM_018973649.1	signal peptide peptidase-like 2	#N/A
XM_018973744.1	heparan-alpha-glucosaminide N-acetyltransferase	#N/A
XM_018973742.1	heparan-alpha-glucosaminide N-acetyltransferase	#N/A
XM_018973883.1	protein DA1-related 1	#N/A
XM_018973973.1	MDIS1-interacting receptor like kinase 2-like	KIN
XM_018973970.1	MDIS1-interacting receptor like kinase 2-like	RLK
XM_018973947.1	probable leucine-rich repeat receptor-like protein kinase At1g35710	RLK
XR_001997176.1	#N/A	#N/A
XR_001997175.1	#N/A	#N/A
XM_018973963.1	serine carboxypeptidase-like 50	#N/A
XM_018973959.1	serine carboxypeptidase-like 50	#N/A
XM_018974046.1	protein MID1-COMPLEMENTING ACTIVITY 1	#N/A
XM_018974072.1	protein DETOXIFICATION 25-like	#N/A
XM_018974071.1	protein DETOXIFICATION 25-like	#N/A
XM_018974135.1	2-methyl-6-phytyl-1,4-hydroquinone methyltransferase, chloroplastic-like	#N/A
XM_018974137.1	2-methyl-6-phytyl-1,4-hydroquinone methyltransferase, chloroplastic-like	#N/A
XM_018974211.1	uncharacterized LOC108997826	#N/A
XM_018974175.1	uncharacterized LOC108997800	#N/A
XM_018974216.1	uncharacterized LOC108997830	#N/A
XM_018974204.1	serine/threonine-protein kinase Nek5-like	KIN
XR_001997221.1	#N/A	#N/A
XM_018974240.1	uncharacterized LOC108997853	#N/A
XM_018974323.1	beta-glucosidase 44-like	#N/A
XM_018974312.1	beta-glucosidase BoGH3B-like	#N/A
XM_018974311.1	beta-glucosidase BoGH3B-like	#N/A
XM_018974268.1	putative F-box/LRR-repeat protein 23	#N/A
XM_018974393.1	pentatricopeptide repeat-containing protein At5g66520-like	#N/A
XM_018974403.1	glutaredoxin-C13-like	#N/A
XM_018974438.1	putative disease resistance protein RGA3	CNL
XM_018974413.1	uncharacterized LOC108998004	#N/A
XM_018974529.1	protein SRG1-like	#N/A
XM_018974548.1	glycerol-3-phosphate acyltransferase, chloroplastic	#N/A
XM_018974603.1	nucleolin 2-like	#N/A
XM_018974611.1	probable xyloglucan endotransglucosylase/hydrolase protein 28	#N/A
XM_018974642.1	rust resistance kinase Lr10-like	KIN
XM_018974654.1	uncharacterized LOC108998179	#N/A
XM_018974691.1	uncharacterized LOC108998196	#N/A
XM_018974675.1	BEL1-like homeodomain protein 2	#N/A
XR_001997291.1	#N/A	#N/A
XM_018974803.1	uncharacterized LOC108998283	#N/A
XM_018974794.1	cyclin-D4-2-like	#N/A
XM_018974727.1	E3 ubiquitin-protein ligase RNF4-like	#N/A
XM_018974712.1	probable E3 ubiquitin-protein ligase RNF217	#N/A
XM_018974774.1	cytochrome P450 87A3-like	#N/A
XM_018974773.1	cytochrome P450 87A3-like	#N/A
XM_018974753.1	30S ribosomal protein S21-like	#N/A
XM_018974769.1	50S ribosomal protein L7/L12-like	#N/A
XM_018974737.1	UDP-glycosyltransferase 74F2-like	#N/A
XM_018974798.1	ethylene-responsive transcription factor-like protein At4g13040	#N/A
XM_018974849.1	protein SOMBRERO-like	#N/A
XM_018974815.1	TMV resistance protein N-like	TNL
XM_018974933.1	uncharacterized LOC108998388	#N/A
XM_018975042.1	uncharacterized LOC108998486	#N/A
XM_018974976.1	wall-associated receptor kinase 5-like	KIN
XM_018974974.1	secoisolariciresinol dehydrogenase-like	#N/A
XM_018974991.1	uncharacterized LOC108998439	#N/A
XM_018975023.1	uncharacterized LOC108998472	#N/A
XM_018975244.1	uncharacterized LOC108998632	#N/A
XM_018975086.1	uncharacterized LOC108998518	#N/A
XM_018975277.1	anthocyanidin 3-O-glucosyltransferase 2-like	#N/A
XM_018975281.1	anthocyanidin 3-O-glucosyltransferase 2-like	#N/A
XM_018975163.1	dehydration-responsive element-binding protein 1D	#N/A
XM_018975222.1	O-glucosyltransferase rumi homolog	#N/A
XM_018975302.1	homeobox-leucine zipper protein ROC5	#N/A
XM_018975208.1	subtilisin-like protease SBT1.3	#N/A
XM_018975337.1	protein FAR1-RELATED SEQUENCE 8-like	#N/A
XM_018975436.1	extensin-2-like	#N/A
XM_018975345.1	putative disease resistance RPP13-like protein 1	CN
XM_018975411.1	uncharacterized LOC108998729	#N/A
XM_018975379.1	nuclear transcription factor Y subunit A-1	#N/A
XM_018975348.1	serine/threonine-protein kinase Nek6-like	KIN
XM_018975672.1	4-coumarate--CoA ligase 2-like	#N/A
XM_018975644.1	U-box domain-containing protein 35-like	CK
XM_018975475.1	AP2-like ethylene-responsive transcription factor AIL5	#N/A
XM_018975622.1	diacylglycerol kinase 4-like	#N/A
XM_018975688.1	uncharacterized LOC108998919	#N/A
XM_018975723.1	vesicle-associated membrane protein 714	#N/A
XR_001997402.1	#N/A	#N/A
XM_018975855.1	transcription factor WER-like	#N/A
XM_018975824.1	equilibrative nucleotide transporter 3-like	#N/A
XM_018975828.1	serine/threonine-protein kinase CDL1-like	KIN
XR_001997456.1	#N/A	#N/A
XR_001997455.1	#N/A	#N/A
XR_001997454.1	#N/A	#N/A
XM_018976057.1	inositol polyphosphate multikinase beta-like	#N/A
XM_018975968.1	microtubule-associated protein TORTIFOLIA1	#N/A
XM_018975882.1	thermospermine synthase ACAULIS5-like	#N/A
XR_001997445.1	#N/A	#N/A
XM_018976166.1	uncharacterized LOC108999291	#N/A
XR_001997430.1	#N/A	#N/A
XM_018975983.1	E3 ubiquitin-protein ligase MBR2-like	#N/A
XM_018976135.1	filament-like plant protein 7	#N/A
XM_018975931.1	uncharacterized protein At4g06744-like	RLP
XM_018976193.1	heterogeneous nuclear ribonucleoprotein R-like	#N/A
XM_018976196.1	rho GTPase-activating protein 3-like	#N/A
XM_018976233.1	AUGMIN subunit 1	#N/A
XM_018976277.1	cyclic nucleotide-gated ion channel 1-like	#N/A
XM_018976282.1	equilibrative nucleotide transporter 3-like	#N/A
XM_018976286.1	protein LNK3-like	#N/A
XM_018976321.1	putative glucose-6-phosphate 1-epimerase	#N/A
XM_018976330.1	serine/threonine-protein kinase STY46-like	CK
XM_018976426.1	protein FAR1-RELATED SEQUENCE 5-like	#N/A
XM_018976448.1	uncharacterized LOC108999545	#N/A
XM_018976511.1	uncharacterized LOC108999607	#N/A
XM_018976525.1	uncharacterized LOC108999617	#N/A
XM_018976526.1	probable membrane-associated kinase regulator 6	#N/A
XM_018976582.1	uncharacterized LOC108999671	#N/A
XM_018976596.1	uncharacterized LOC108999684	#N/A
XM_018976603.1	uncharacterized LOC108999691	#N/A
XM_018976638.1	CLIP-associated protein-like	#N/A
XM_018976747.1	putative zinc finger protein CONSTANS-LIKE 11	#N/A
XM_018976762.1	B3 domain-containing transcription factor VRN1-like	#N/A
XM_018976780.1	probable N-acetyltransferase HLS1-like	#N/A
XM_018976853.1	boron transporter 1-like	#N/A
XR_001997637.1	#N/A	#N/A
XM_018976939.1	geranylgeranyl pyrophosphate synthase, chloroplastic-like	#N/A
XR_001997657.1	#N/A	#N/A
XM_018977082.1	uncharacterized LOC109000255	#N/A

## Sheet: 48hpi
Time course sequencing data analysis of F26 under C. gloeosporioides for expression genes in 48hpi
cluster2	describtion	R	cluster2-1	describtion	R	cluster2-2	describtion	R	cluster2-3	describtion	R
XM_018979088.1	uncharacterized LOC109001673	#N/A	XM_018979088.1	uncharacterized LOC109001673	#N/A	XM_018978726.1	NAC domain-containing protein 62-like	#N/A	XM_019000578.1	2-C-methyl-D-erythritol 4-phosphate cytidylyltransferase, chloroplastic	#N/A
XM_018981005.1	uncharacterized LOC109003021	#N/A	XM_018983689.1	E3 ubiquitin-protein ligase ATL6-like	#N/A	XM_018981654.1	mediator of RNA polymerase II transcription subunit 13	#N/A	XM_018986801.1	ethylene receptor 2-like	#N/A
XM_018983689.1	E3 ubiquitin-protein ligase ATL6-like	#N/A	XM_018987848.1	calcium-transporting ATPase 3, endoplasmic reticulum-type	#N/A	XM_018985952.1	early nodulin-75-like	#N/A	XM_018989230.1	uncharacterized LOC109008928	#N/A
XM_018984439.1	anaphase-promoting complex subunit 11-like	#N/A	XM_018979976.1	uncharacterized LOC109002292	#N/A	XM_018988728.1	uncharacterized protein At1g04910	#N/A	XM_018992252.1	UDP-glucuronate 4-epimerase 3-like	#N/A
XM_018987848.1	calcium-transporting ATPase 3, endoplasmic reticulum-type	#N/A	XM_018981009.1	transcription factor bHLH137-like	#N/A	XM_018996313.1	uncharacterized LOC109014010	#N/A	XM_018996005.1	uncharacterized protein YnbB-like	#N/A
XM_018996572.1	uncharacterized LOC109014047	#N/A	XM_018982230.1	uncharacterized LOC109003891	#N/A	XR_001994760.1	#N/A	#N/A	XM_018995875.1	(-)-germacrene D synthase-like	#N/A
XM_018997469.1	subtilisin-like protease SBT2.6	#N/A	XM_018982302.1	uncharacterized LOC109003954	#N/A	XM_018954067.1	serine/threonine-protein kinase tricorner-like	KIN	XM_019002849.1	fatty-acid-binding protein 2	#N/A
XM_019000578.1	2-C-methyl-D-erythritol 4-phosphate cytidylyltransferase, chloroplastic	#N/A	XM_018988615.1	flavonoid 3'-monooxygenase-like	#N/A	XM_018958505.1	high mobility group B protein 10	#N/A	XM_018950739.1	uncharacterized LOC108979922	#N/A
XM_019001983.1	katanin p80 WD40 repeat-containing subunit B1 homolog	#N/A	XM_018988218.1	uncharacterized LOC109008202	#N/A	XM_018977333.1	protein trichome birefringence-like 39	#N/A	XR_001994958.1	#N/A	#N/A
XR_002000964.1	#N/A	#N/A	XM_018992314.1	3,9-dihydroxypterocarpan 6A-monooxygenase-like	#N/A	XM_018978340.1	YTH domain-containing family protein 3-like	#N/A	XM_018955843.1	polyadenylate-binding protein-interacting protein 4	#N/A
XM_018951216.1	triosephosphate isomerase, cytosolic-like	#N/A	XM_018997255.1	ethylene-responsive transcription factor 13-like	#N/A	XM_018979244.1	uncharacterized LOC109001809	#N/A	XM_018955827.1	polyadenylate-binding protein-interacting protein 4	#N/A
XM_018951057.1	uncharacterized LOC108980174	#N/A	XM_018997503.1	phospholipase A(1) DAD1, chloroplastic-like	#N/A	XM_018979508.1	linoleate 13S-lipoxygenase 3-1, chloroplastic-like	#N/A	XM_018956919.1	TMV resistance protein N-like	TNL
XM_018955367.1	riboflavin biosynthesis protein PYRR, chloroplastic	#N/A	XM_019000646.1	type I inositol polyphosphate 5-phosphatase 4-like	#N/A	XM_018980359.1	protein MON2 homolog	#N/A	XM_018957266.1	zinc finger CCCH domain-containing protein 18-like	#N/A
XM_018962758.1	mediator of RNA polymerase II transcription subunit 33A-like	#N/A	XR_002000910.1	#N/A	#N/A	XM_018981120.1	uncharacterized LOC109003124	#N/A	XM_018963541.1	pentatricopeptide repeat-containing protein At2g21090-like	#N/A
XM_018975822.1	uncharacterized LOC108998949	#N/A	XM_018949809.1	dirigent protein 25-like	#N/A	XM_018981650.1	uncharacterized LOC109003499	#N/A	XM_018961822.1	pheophytinase, chloroplastic-like	#N/A
XM_018977430.1	centromere protein S	#N/A	XM_018950547.1	protein FAR1-RELATED SEQUENCE 5-like	#N/A	XM_018981690.1	uncharacterized LOC109003525	#N/A	XM_018966154.1	GDSL esterase/lipase At5g14450-like	#N/A
XM_018970686.1	probable inactive purple acid phosphatase 27	#N/A	XM_018955464.1	uncharacterized LOC108983722	#N/A	XM_018982377.1	1,4-dihydroxy-2-naphthoyl-CoA synthase, peroxisomal-like	#N/A	XM_018973253.1	myb family transcription factor PHL6-like	#N/A
XM_018977859.1	40S ribosomal protein S12-like	#N/A	XM_018959489.1	DNA-directed RNA polymerases II and IV subunit 5A-like	#N/A	XM_018983065.1	heavy metal-associated isoprenylated plant protein 3-like	#N/A	XM_018977374.1	proline--tRNA ligase, cytoplasmic	#N/A
XM_018978726.1	NAC domain-containing protein 62-like	#N/A	XM_018959237.1	uncharacterized LOC108986575	#N/A	XR_001998314.1	#N/A	#N/A	XR_001997752.1	#N/A	#N/A
XM_018979025.1	vacuolar protein sorting-associated protein 32 homolog 2-like	#N/A	XR_001995485.1	#N/A	#N/A	XM_018983864.1	1,2-dihydroxy-3-keto-5-methylthiopentene dioxygenase 2-like	#N/A	XM_018977873.1	UPF0481 protein At3g47200-like	#N/A
XM_018978994.1	vacuolar protein sorting-associated protein 32 homolog 2-like	#N/A	XM_018961786.1	structure-specific endonuclease subunit slx1	#N/A	XM_018984004.1	lariat debranching enzyme	#N/A	XM_018977856.1	protein SIEVE ELEMENT OCCLUSION B-like	#N/A
XM_018979423.1	plant intracellular Ras-group-related LRR protein 4-like	RLP	XM_018963219.1	protein PIN-LIKES 3-like	#N/A	XM_018984070.1	uncharacterized LOC109005243	#N/A	XM_018978374.1	homeobox-leucine zipper protein ATHB-6-like	#N/A
XM_018979976.1	uncharacterized LOC109002292	#N/A	XM_018963704.1	cytochrome P450 71D8-like	#N/A	XM_018984285.1	DEAD-box ATP-dependent RNA helicase 42-like	#N/A	XM_018979900.1	probable dolichyl pyrophosphate Glc1Man9GlcNAc2 alpha-1,3-glucosyltransferase	#N/A
XM_018980541.1	leucoanthocyanidin reductase-like	#N/A	XM_018964634.1	uncharacterized LOC108990618	#N/A	XM_018984350.1	psbP domain-containing protein 4, chloroplastic	#N/A	XM_018980057.1	uncharacterized LOC109002355	#N/A
XM_018980611.1	protein decapping 5	#N/A	XM_018967614.1	phytosulfokine receptor 2-like	RLK	XM_018984424.1	uncharacterized LOC109005465	#N/A	XM_018980080.1	uncharacterized LOC109002370	#N/A
XM_018981009.1	transcription factor bHLH137-like	#N/A	XM_018968374.1	methanol O-anthraniloyltransferase-like	#N/A	XM_018985281.1	ras-related protein RHN1-like	#N/A	XM_018980173.1	uncharacterized LOC109002423	#N/A
XM_018981201.1	two-pore potassium channel 3-like	#N/A	XM_018968838.1	transcription initiation factor TFIID subunit 11-like	#N/A	XR_001998900.1	#N/A	#N/A	XR_001998014.1	#N/A	#N/A
XM_018981654.1	mediator of RNA polymerase II transcription subunit 13	#N/A	XM_018969298.1	protein ENHANCED DOWNY MILDEW 2-like	#N/A	XM_018988144.1	random slug protein 5-like	#N/A	XM_018981069.1	tRNA-specific adenosine deaminase 2	#N/A
XM_018981785.1	uncharacterized LOC109003582	#N/A	XM_018974418.1	aluminum-activated malate transporter 9-like	#N/A	XM_018988207.1	ubiquitin fusion degradation protein 1 homolog	#N/A	XM_018981361.1	serine/threonine-protein kinase EDR1-like	CK
XM_018981878.1	probable receptor-like protein kinase At5g56460	KIN	XR_001997522.1	#N/A	#N/A	XM_018988618.1	U-box domain-containing protein 9	#N/A	XM_018981360.1	serine/threonine-protein kinase EDR1-like	CK
XM_018981974.1	uncharacterized LOC109003707	#N/A	XM_018976948.1	pectin acetylesterase 8-like	#N/A	XM_018988628.1	peptidyl-prolyl cis-trans isomerase FKBP62-like	#N/A	XM_018982113.1	choline/ethanolaminephosphotransferase 1-like	#N/A
XM_018982230.1	uncharacterized LOC109003891	#N/A	XM_018977316.1	uncharacterized LOC109000452	#N/A	XM_018988729.1	serine carboxypeptidase-like 42	#N/A	XM_018982390.1	acyl-CoA-binding protein	#N/A
XM_018982302.1	uncharacterized LOC109003954	#N/A	XM_018977455.1	endoribonuclease Dicer homolog 2-like	#N/A	XM_018988917.1	methyltransferase-like protein 13	#N/A	XM_018982582.1	prostatic spermine-binding protein-like	#N/A
XM_018982296.1	uncharacterized LOC109003945	#N/A	XM_018977633.1	putative SWI/SNF-related matrix-associated actin-dependent regulator of chromatin subfamily A member 3-like 2	#N/A	XM_018989151.1	RNA-binding protein 1-like	#N/A	XM_018982777.1	beta-amyrin synthase-like	#N/A
XM_018983053.1	uncharacterized LOC109004448	#N/A	XM_018978613.1	uncharacterized protein At1g65710-like	#N/A	XM_018989896.1	homeobox-leucine zipper protein HAT22-like	#N/A	XM_018983561.1	protein C2-DOMAIN ABA-RELATED 11-like	#N/A
XM_018983184.1	uncharacterized LOC109004583	#N/A	XR_001997930.1	#N/A	#N/A	XM_018990116.1	N-acylphosphatidylethanolamine synthase	#N/A	XM_018983576.1	diacylglycerol kinase 5	#N/A
XM_018984053.1	palmitoyl-protein thioesterase 1-like	#N/A	XM_018979528.1	uncharacterized LOC109001988	#N/A	XM_018990680.1	uncharacterized LOC109009991	#N/A	XM_018983822.1	BTB/POZ and TAZ domain-containing protein 3-like	#N/A
XM_018985094.1	uncharacterized LOC109005956	#N/A	XM_018979642.1	cellulose synthase-like protein G3	#N/A	XR_001999176.1	#N/A	#N/A	XM_018983958.1	heat stress transcription factor A-2e-like	#N/A
XM_018985276.1	pre-mRNA-processing protein 40C	#N/A	XM_018980301.1	polygalacturonase QRT3	#N/A	XM_018991370.1	zinc finger BED domain-containing protein DAYSLEEPER	#N/A	XM_018984065.1	probable inactive purple acid phosphatase 16	#N/A
XM_018985359.1	uncharacterized LOC109006157	#N/A	XM_018980651.1	uncharacterized LOC109002764	#N/A	XM_018991426.1	ADP-glucose phosphorylase-like	#N/A	XM_018984129.1	autophagy-related protein 18c-like	#N/A
XM_018985495.1	myb family transcription factor PHL7-like	#N/A	XM_018981147.1	OTU domain-containing protein At3g57810-like	#N/A	XM_018992158.1	pentatricopeptide repeat-containing protein At5g44230	#N/A	XM_018984734.1	protein fluG	#N/A
XM_018985638.1	protein ACCUMULATION AND REPLICATION OF CHLOROPLASTS 3	#N/A	XM_018981540.1	uncharacterized LOC109003427	#N/A	XM_018992241.1	RNA-dependent RNA polymerase 6-like	#N/A	XM_018985163.1	myosin-binding protein 7-like	#N/A
XM_018985453.1	snRNA-activating protein complex subunit-like	#N/A	XM_018982038.1	beta-amylase 3, chloroplastic-like	#N/A	XM_018992796.1	putative receptor-like protein kinase At4g00960	KIN	XM_018985573.1	uncharacterized protein At1g04910	#N/A
XM_018985438.1	snRNA-activating protein complex subunit-like	#N/A	XM_018982196.1	protein MICRORCHIDIA 6	#N/A	XM_018993085.1	uncharacterized LOC109011767	#N/A	XM_018985811.1	G-type lectin S-receptor-like serine/threonine-protein kinase At4g27290	KIN
XM_018985530.1	aldo-keto reductase family 4 member C10-like	#N/A	XM_018982433.1	uncharacterized LOC109004040	#N/A	XM_018993997.1	calcium-transporting ATPase 2, plasma membrane-type-like	#N/A	XM_018985894.1	transcription factor bHLH121-like	#N/A
XM_018985952.1	early nodulin-75-like	#N/A	XR_001998242.1	#N/A	#N/A	XM_018993996.1	calcium-transporting ATPase 2, plasma membrane-type-like	#N/A	XM_018986349.1	CTD small phosphatase-like protein 2-A	#N/A
XM_018986908.1	probable pectin methyltransferase QUA2	#N/A	XM_018983562.1	universal stress protein PHOS34-like	#N/A	XM_018993995.1	calcium-transporting ATPase 2, plasma membrane-type-like	#N/A	XM_018986402.1	vacuolar protein sorting-associated protein 26A-like	#N/A
XM_018986801.1	ethylene receptor 2-like	#N/A	XM_018983738.1	(R)-mandelonitrile lyase-like	#N/A	XM_018994297.1	uncharacterized LOC109012587	#N/A	XM_018986836.1	zinc finger CCCH domain-containing protein 41	#N/A
XM_018988615.1	flavonoid 3'-monooxygenase-like	#N/A	XM_018983742.1	uncharacterized LOC109005000	#N/A	XM_018994572.1	oxysterol-binding protein-related protein 1C-like	#N/A	XM_018987266.1	vacuolar protein sorting-associated protein 26B-like	#N/A
XM_018988218.1	uncharacterized LOC109008202	#N/A	XM_018983812.1	uncharacterized LOC109005042	#N/A	XM_018995070.1	uncharacterized LOC109013107	#N/A	XM_018987790.1	NADP-specific glutamate dehydrogenase-like	#N/A
XM_018988728.1	uncharacterized protein At1g04910	#N/A	XM_018983669.1	exocyst complex component EXO70A1-like	#N/A	XM_018995328.1	uncharacterized LOC109013289	#N/A	XM_018988188.1	transmembrane protein 230-like	#N/A
XM_018989090.1	protein PLASTID MOVEMENT IMPAIRED 1-RELATED 1	#N/A	XM_018984381.1	dormancy-associated protein homolog 4	#N/A	XM_018995633.1	33 kDa ribonucleoprotein, chloroplastic	#N/A	XM_018988944.1	INO80 complex subunit D-like	#N/A
XM_018989230.1	uncharacterized LOC109008928	#N/A	XM_018984597.1	uncharacterized LOC109005588	#N/A	XM_018995556.1	sodium-coupled neutral amino acid transporter 5-like	#N/A	XM_018989003.1	chaperone protein dnaJ 10-like	#N/A
XM_018990280.1	uncharacterized LOC109009661	#N/A	XM_018985286.1	G-type lectin S-receptor-like serine/threonine-protein kinase CES101	KIN	XM_018995882.1	RNA-binding protein 25	#N/A	XM_018989391.1	CTP synthase-like	#N/A
XM_018989683.1	probable RNA-dependent RNA polymerase 1	#N/A	XM_018985759.1	acyl-coenzyme A thioesterase 9, mitochondrial-like	#N/A	XM_018996285.1	serine/threonine-protein kinase TOUSLED	CK	XM_018989453.1	uncharacterized LOC109009099	#N/A
XM_018991916.1	armadillo repeat-containing kinesin-like protein 3	#N/A	XM_018986133.1	type I inositol polyphosphate 5-phosphatase 8-like	#N/A	XM_018997324.1	G-type lectin S-receptor-like serine/threonine-protein kinase At1g11410	KIN	XR_001999085.1	#N/A	#N/A
XM_018993349.1	uncharacterized LOC109011933	#N/A	XM_018986174.1	disease resistance protein TAO1-like	NL	XM_018997962.1	type I inositol polyphosphate 5-phosphatase 10-like	#N/A	XM_018990739.1	heat shock 70 kDa protein, mitochondrial-like	#N/A
XM_018994199.1	UBP1-associated protein 2C-like	#N/A	XM_018986222.1	transcription factor bHLH94-like	#N/A	XM_019000212.1	senescence-induced receptor-like serine/threonine-protein kinase	RLK	XM_018991720.1	suppressor protein SRP40-like	#N/A
XM_018994576.1	transcription elongation factor 1 homolog	#N/A	XM_018986526.1	uncharacterized protein At1g10890	#N/A	XM_019000733.1	uncharacterized LOC109018578	#N/A	XM_018992659.1	TMV resistance protein N-like	NL
XM_018992252.1	UDP-glucuronate 4-epimerase 3-like	#N/A	XM_018986621.1	probable protein phosphatase 2C 71	#N/A	XR_002000647.1	#N/A	#N/A	XM_018993143.1	glucose-1-phosphate adenylyltransferase large subunit 1-like	#N/A
XM_018992314.1	3,9-dihydroxypterocarpan 6A-monooxygenase-like	#N/A	XM_018986785.1	beta-glucosidase 8-like	#N/A	XM_019000973.1	uncharacterized LOC109018787	#N/A	XM_018993509.1	polyol transporter 5-like	#N/A
XM_018994045.1	uncharacterized LOC109012412	#N/A	XM_018986850.1	isocitrate dehydrogenase [NADP]	#N/A	XM_019002545.1	mitochondrial arginine transporter BAC1	#N/A	XM_018993701.1	protoporphyrinogen oxidase, mitochondrial	#N/A
XM_018995378.1	putative nuclear RNA export factor SDE5	#N/A	XR_001998790.1	#N/A	#N/A	XM_019002927.1	ethylene-responsive transcription factor ERF017-like	#N/A	XM_018994671.1	glutathione S-transferase L3-like	#N/A
XM_018996005.1	uncharacterized protein YnbB-like	#N/A	XR_001998917.1	#N/A	#N/A	XM_019003830.1	glutamate receptor 2.9-like	#N/A	XM_018994940.1	probable UDP-3-O-acylglucosamine N-acyltransferase 2, mitochondrial	#N/A
XM_018995788.1	uncharacterized LOC109013639	#N/A	XM_018989030.1	protein ECERIFERUM 26-like	#N/A	XM_019003978.1	linoleate 13S-lipoxygenase 2-1, chloroplastic-like	#N/A	XM_018995959.1	uncharacterized LOC109013758	#N/A
XM_018996313.1	uncharacterized LOC109014010	#N/A	XM_018989200.1	uncharacterized membrane protein At3g27390-like	#N/A	XM_019004038.1	uncharacterized LOC109021417	#N/A	XM_018996358.1	histone deacetylase 9-like	#N/A
XM_018995875.1	(-)-germacrene D synthase-like	#N/A	XM_018989381.1	RING-H2 finger protein ATL79-like	#N/A	XM_019004035.1	protein STRUBBELIG-RECEPTOR FAMILY 7-like	RLK	XM_018996459.1	sec1 family domain-containing protein MIP3-like	#N/A
XR_001999830.1	#N/A	#N/A	XR_001999027.1	#N/A	#N/A	XM_019004379.1	eukaryotic translation initiation factor 3 subunit F-like	#N/A	XM_018996914.1	myosin-11-like	#N/A
XM_018998625.1	probable helicase CHR10	#N/A	XM_018989750.1	general transcription factor 3C polypeptide 5-like	#N/A	XM_019004527.1	L10-interacting MYB domain-containing protein-like	#N/A	XM_018998022.1	TMV resistance protein N-like	TNL
XM_018997255.1	ethylene-responsive transcription factor 13-like	#N/A	XM_018990070.1	uncharacterized LOC109009552	#N/A	XM_019004713.1	probable inorganic phosphate transporter 1-7	#N/A	XM_019000079.1	cysteine-rich receptor-like protein kinase 6	KIN
XM_018999144.1	ELMO domain-containing protein A-like	#N/A	XM_018990080.1	centrosomal protein of 290 kDa	#N/A	XM_019005219.1	uncharacterized LOC109022341	#N/A	XM_019000621.1	calcium-transporting ATPase 2, plasma membrane-type-like	#N/A
XR_001999904.1	#N/A	#N/A	XM_018990214.1	kinesin-like protein KIN-5B	#N/A	XM_018952238.1	E3 ubiquitin-protein ligase RNF8-like	#N/A	XM_019000928.1	HVA22-like protein e	#N/A
XM_018997503.1	phospholipase A(1) DAD1, chloroplastic-like	#N/A	XM_018990334.1	uncharacterized LOC109009733	#N/A	XM_018952410.1	uncharacterized LOC108981294	#N/A	XM_019001169.1	uncharacterized LOC109018971	#N/A
XR_002000416.1	#N/A	#N/A	XM_018990663.1	polypyrimidine tract-binding protein homolog 3-like	#N/A	XR_001994631.1	#N/A	#N/A	XM_019001312.1	uncharacterized LOC109019090	#N/A
XM_019000646.1	type I inositol polyphosphate 5-phosphatase 4-like	#N/A	XM_018990686.1	phospholipid-transporting ATPase 1-like	#N/A	XR_001994725.1	#N/A	#N/A	XM_019001614.1	pentatricopeptide repeat-containing protein At2g34400	#N/A
XM_019001497.1	persulfide dioxygenase ETHE1 homolog, mitochondrial	#N/A	XM_018991508.1	uncharacterized LOC109010626	#N/A	XR_001994726.1	#N/A	#N/A	XM_019001804.1	TMV resistance protein N-like	TNL
XM_019001490.1	persulfide dioxygenase ETHE1 homolog, mitochondrial	#N/A	XM_018992129.1	uncharacterized LOC109011076	#N/A	XM_018954310.1	dirigent protein 22-like	#N/A	XM_019002309.1	ubiquitin carboxyl-terminal hydrolase 13-like	#N/A
XM_019001839.1	ATP-dependent DNA helicase Q-like 5	#N/A	XM_018992182.1	E3 ubiquitin-protein ligase RNF8	#N/A	XM_018954888.1	cysteine-rich receptor-like protein kinase 29	KIN	XM_019002519.1	uncharacterized LOC109020115	#N/A
XR_002000910.1	#N/A	#N/A	XR_001999340.1	#N/A	#N/A	XM_018954934.1	WAT1-related protein At3g28050-like	#N/A	XM_019003433.1	2,3-dimethylmalate lyase-like	#N/A
XM_019002849.1	fatty-acid-binding protein 2	#N/A	XM_018993157.1	transcription factor bHLH93-like	#N/A	XM_018956113.1	UDP-glycosyltransferase 90A2-like	#N/A	XM_019003469.1	calcium-transporting ATPase 1, chloroplastic-like	#N/A
XM_018949735.1	probable NOT transcription complex subunit VIP2	#N/A	XM_018993511.1	uncharacterized LOC109012065	#N/A	XM_018956696.1	hsp70-Hsp90 organizing protein 3-like	#N/A	XM_019003688.1	uncharacterized LOC109021131	#N/A
XM_018949719.1	probable NOT transcription complex subunit VIP2	#N/A	XM_018994324.1	nitronate monooxygenase	#N/A	XM_018957119.1	TMV resistance protein N-like	TNL	XR_002001125.1	#N/A	#N/A
XM_018949750.1	ankyrin repeat-containing protein At5g02620-like	#N/A	XM_018994638.1	putative pectinesterase/pectinesterase inhibitor 24	#N/A	XM_018957795.1	diphosphomevalonate decarboxylase MVD2-like	#N/A	XM_019005019.1	mediator of RNA polymerase II transcription subunit 19a	#N/A
XM_018949809.1	dirigent protein 25-like	#N/A	XM_018994798.1	glycerophosphodiester phosphodiesterase GDPDL6-like	#N/A	XM_018958240.1	uncharacterized LOC108985807	#N/A	XM_018949745.1	glutamate receptor 2.7-like	#N/A
XM_018950547.1	protein FAR1-RELATED SEQUENCE 5-like	#N/A	XM_018995104.1	uncharacterized LOC109013123	#N/A	XM_018958433.1	ARF guanine-nucleotide exchange factor GNOM-like	#N/A	XR_001994434.1	#N/A	#N/A
XM_018950739.1	uncharacterized LOC108979922	#N/A	XM_018995525.1	2-succinylbenzoate--CoA ligase, chloroplastic/peroxisomal-like	#N/A	XM_018959639.1	universal stress protein PHOS34-like	#N/A	XM_018951794.1	probable anion transporter 4, chloroplastic	#N/A
XM_018951045.1	uncharacterized LOC108980190	#N/A	XM_018995749.1	GDSL esterase/lipase At5g03610-like	#N/A	XM_018960486.1	cytochrome P450 CYP82D47-like	#N/A	XM_018952171.1	glutamate receptor 3.4-like	#N/A
XR_001994262.1	#N/A	#N/A	XM_018995575.1	40S ribosomal protein S28	#N/A	XR_001995555.1	#N/A	#N/A	XM_018952491.1	pentatricopeptide repeat-containing protein At3g26540	#N/A
XM_018951442.1	uncharacterized LOC108980501	#N/A	XM_018996468.1	G2/mitotic-specific cyclin-1-like	#N/A	XM_018960785.1	protein SULFUR DEFICIENCY-INDUCED 1-like	#N/A	XM_018953504.1	uncharacterized LOC108982200	#N/A
XM_018952506.1	uncharacterized LOC108981367	#N/A	XM_018996943.1	transcription factor EGL1-like	#N/A	XM_018961078.1	uncharacterized LOC108987999	#N/A	XR_001994691.1	#N/A	#N/A
XM_018953112.1	uncharacterized LOC108981852	#N/A	XM_018997242.1	uncharacterized mitochondrial protein AtMg00810-like	#N/A	XM_018961237.1	KH domain-containing protein At4g18375-like	#N/A	XM_018953745.1	zinc phosphodiesterase ELAC protein 2-like	#N/A
XR_001994760.1	#N/A	#N/A	XM_018997567.1	beta-glucosidase 46-like	#N/A	XM_018962501.1	pentatricopeptide repeat-containing protein At5g48730, chloroplastic	#N/A	XM_018954401.1	uncharacterized LOC108982919	#N/A
XM_018954067.1	serine/threonine-protein kinase tricorner-like	KIN	XM_018998485.1	protein FAR1-RELATED SEQUENCE 5-like	#N/A	XM_018963408.1	probable peptide/nitrate transporter At3g43790	#N/A	XM_018954726.1	rust resistance kinase Lr10-like	KIN
XR_001994958.1	#N/A	#N/A	XM_018998983.1	DENN domain and WD repeat-containing protein SCD1-like	#N/A	XM_018964166.1	uncharacterized LOC108990260	#N/A	XM_018954772.1	IN2-2 protein-like	#N/A
XM_018955843.1	polyadenylate-binding protein-interacting protein 4	#N/A	XM_018999712.1	glyceraldehyde-3-phosphate dehydrogenase, cytosolic-like	#N/A	XM_018967341.1	sperm-associated antigen 1-like	#N/A	XM_018955587.1	uncharacterized LOC108983818	#N/A
XM_018955827.1	polyadenylate-binding protein-interacting protein 4	#N/A	XR_002000496.1	#N/A	#N/A	XM_018967922.1	lupeol synthase-like	#N/A	XM_018955804.1	glutathione S-transferase TCHQD	#N/A
XM_018956953.1	glycerophosphodiester phosphodiesterase GDPDL3-like	#N/A	XM_019000181.1	pre-rRNA-processing protein las1	#N/A	XM_018969301.1	aluminum-activated malate transporter 4-like	#N/A	XM_018956701.1	NADH dehydrogenase (ubiquinone) complex I, assembly factor 6	#N/A
XM_018957728.1	pentatricopeptide repeat-containing protein At5g55840	#N/A	XM_019000660.1	ethylene-responsive transcription factor 1B-like	#N/A	XM_018970047.1	protein FAM179B	#N/A	XM_018957087.1	uncharacterized LOC108984969	#N/A
XM_018958225.1	probable RNA polymerase II transcription factor B subunit 1-1	#N/A	XM_019000838.1	probable pectinesterase 53	#N/A	XM_018970545.1	tubby-like F-box protein 3	#N/A	XM_018957502.1	protein CHROMATIN REMODELING 4-like	#N/A
XM_018958505.1	high mobility group B protein 10	#N/A	XM_019001122.1	protein LURP-one-related 10-like	#N/A	XM_018970590.1	cell division cycle protein 27 homolog B-like	#N/A	XM_018957501.1	protein CHROMATIN REMODELING 4-like	#N/A
XM_018958486.1	high mobility group B protein 10	#N/A	XR_002000677.1	#N/A	#N/A	XM_018971006.1	MDIS1-interacting receptor like kinase 2-like	RLP	XM_018958177.1	polyadenylate-binding protein, cytoplasmic and nuclear-like	#N/A
XM_018955464.1	uncharacterized LOC108983722	#N/A	XR_002000725.1	#N/A	#N/A	XM_018971544.1	non-lysosomal glucosylceramidase-like	#N/A	XM_018958874.1	uncharacterized LOC108986298	#N/A
XM_018955897.1	1-acyl-sn-glycerol-3-phosphate acyltransferase-like	#N/A	XM_019001494.1	F-box/kelch-repeat protein SKIP6-like	#N/A	XM_018971652.1	putative lysine-specific demethylase JMJ16	#N/A	XM_018959331.1	probable LRR receptor-like serine/threonine-protein kinase At1g06840	RLP
XM_018956455.1	condensin complex subunit 2-like	#N/A	XR_002000842.1	#N/A	#N/A	XM_018972492.1	chaperone protein dnaJ 11, chloroplastic-like	#N/A	XM_018959640.1	universal stress protein PHOS34-like	#N/A
XM_018956595.1	ankyrin repeat-containing protein NPR4-like	#N/A	XM_019002306.1	nuclear pore complex protein NUP1	#N/A	XM_018973214.1	uncharacterized LOC108997096	#N/A	XM_018960742.1	pentatricopeptide repeat-containing protein At3g62890-like	#N/A
XM_018956919.1	TMV resistance protein N-like	TNL	XM_019002324.1	early nodulin-93-like	#N/A	XM_018973887.1	U-box domain-containing protein 5-like	#N/A	XM_018961549.1	nitrate reductase [NAD(P)H]-like	#N/A
XM_018957250.1	zinc finger CCCH domain-containing protein 18-like	#N/A	XM_019003045.1	3-oxo-5-alpha-steroid 4-dehydrogenase 2-like	#N/A	XM_018974680.1	probable L-type lectin-domain containing receptor kinase V.3	KIN	XM_018962072.1	putative UDP-sugar transporter DDB_G0278631	#N/A
XM_018957280.1	zinc finger CCCH domain-containing protein 18-like	#N/A	XM_019003066.1	probable ubiquitin-like-specific protease 2B	#N/A	XM_018974800.1	ethylene-responsive transcription factor-like protein At4g13040	#N/A	XR_001995835.1	#N/A	#N/A
XM_018957266.1	zinc finger CCCH domain-containing protein 18-like	#N/A	XM_019003164.1	basic form of pathogenesis-related protein 1-like	#N/A	XM_018974906.1	UPF0678 fatty acid-binding protein-like protein At1g79260	#N/A	XM_018962976.1	probable 6-phosphogluconolactonase 1	#N/A
XM_018957228.1	zinc finger CCCH domain-containing protein 18-like	#N/A	XM_019004070.1	delta(7)-sterol-C5(6)-desaturase-like	#N/A	XM_018975308.1	carboxylesterase 1-like	#N/A	XM_018962925.1	uncharacterized LOC108989359	#N/A
XM_018959489.1	DNA-directed RNA polymerases II and IV subunit 5A-like	#N/A	XM_019004363.1	protein WVD2-like 7	#N/A	XM_018975615.1	4-coumarate--CoA ligase 2-like	#N/A	XM_018963137.1	beta-amyrin 28-oxidase-like	#N/A
XM_018959237.1	uncharacterized LOC108986575	#N/A	XM_019004365.1	protein WVD2-like 7	#N/A		#N/A	#N/A	XM_018963892.1	MLO-like protein 3	#N/A
XR_001995485.1	#N/A	#N/A	XM_019004628.1	cytochrome P450 94B3	#N/A		#N/A	#N/A	XM_018964746.1	PRA1 family protein A1-like	#N/A
XM_018962575.1	putative disease resistance protein At3g14460	#N/A	XM_019005041.1	uncharacterized LOC109022210	#N/A		#N/A	#N/A	XM_018965321.1	protein RNA-directed DNA methylation 3-like	#N/A
XM_018962570.1	putative disease resistance protein At3g14460	#N/A	XM_018950431.1	uncharacterized LOC108979710	#N/A		#N/A	#N/A	XM_018966059.1	B3 domain-containing protein REM16-like	#N/A
XM_018963588.1	uncharacterized LOC108989828	#N/A	XM_018950676.1	protein NEOXANTHIN-DEFICIENT 1-like	#N/A		#N/A	#N/A	XM_018966060.1	protein DA1-like	#N/A
XM_018963541.1	pentatricopeptide repeat-containing protein At2g21090-like	#N/A	XM_018951040.1	DNA (cytosine-5)-methyltransferase CMT2-like	#N/A		#N/A	#N/A	XM_018965996.1	uncharacterized LOC108991666	#N/A
XM_018964018.1	COP9 signalosome complex subunit 7-like	#N/A	XM_018951159.1	putative protein TPRXL	#N/A		#N/A	#N/A	XM_018967073.1	endonuclease III homolog 1, chloroplastic-like	#N/A
XM_018964538.1	CCR4-NOT transcription complex subunit 1-like	#N/A	XM_018951427.1	AT-hook motif nuclear-localized protein 1-like	#N/A		#N/A	#N/A	XM_018967262.1	auxin-responsive protein IAA1-like	#N/A
XM_018961520.1	cytochrome b5 domain-containing protein RLF-like	#N/A	XM_018951758.1	protein ECERIFERUM 26-like	#N/A		#N/A	#N/A	XM_018967916.1	TMV resistance protein N-like	TNL
XM_018961583.1	tetraketide alpha-pyrone reductase 1-like	#N/A	XM_018951930.1	protein FAR1-RELATED SEQUENCE 4	#N/A		#N/A	#N/A	XM_018967917.1	TMV resistance protein N-like	TNL
XM_018961640.1	50S ribosomal protein L1, chloroplastic	#N/A	XM_018952895.1	UDP-arabinose 4-epimerase 1-like	#N/A		#N/A	#N/A	XM_018968548.1	protein PAT1 homolog 1-like	#N/A
XM_018961701.1	F-box/WD-40 repeat-containing protein At3g52030	#N/A	XM_018952938.1	RING-H2 finger protein ATL47-like	#N/A		#N/A	#N/A	XM_018968942.1	uncharacterized LOC108993889	#N/A
XM_018961786.1	structure-specific endonuclease subunit slx1	#N/A	XM_018952981.1	uncharacterized LOC108981734	#N/A		#N/A	#N/A	XM_018969935.1	uncharacterized LOC108994644	#N/A
XM_018961796.1	structure-specific endonuclease subunit slx1	#N/A	XR_001994630.1	#N/A	#N/A		#N/A	#N/A	XM_018970106.1	pumilio homolog 24	#N/A
XM_018961822.1	pheophytinase, chloroplastic-like	#N/A	XM_018953206.1	F-box protein PP2-B10-like	#N/A		#N/A	#N/A	XM_018970527.1	protein ALWAYS EARLY 3	#N/A
XM_018962073.1	putative disease resistance protein At3g14460	NL	XM_018953205.1	F-box protein PP2-B10-like	#N/A		#N/A	#N/A	XM_018971278.1	synaptotagmin-5-like	#N/A
XM_018962714.1	probable LRR receptor-like serine/threonine-protein kinase At3g47570	RLK	XM_018953412.1	receptor-like protein 12	RLP		#N/A	#N/A	XM_018971588.1	uncharacterized LOC108995916	#N/A
XM_018963219.1	protein PIN-LIKES 3-like	#N/A	XM_018953485.1	G2/mitotic-specific cyclin-2	#N/A		#N/A	#N/A	XM_018972135.1	uncharacterized LOC108996310	#N/A
XM_018963704.1	cytochrome P450 71D8-like	#N/A	XM_018953627.1	probably inactive leucine-rich repeat receptor-like protein kinase IMK2	RLK		#N/A	#N/A	XM_018971958.1	DNA repair protein REV1	#N/A
XM_018964705.1	uncharacterized LOC108990618	#N/A	XM_018953706.1	protein SPA1-RELATED 2-like	#N/A		#N/A	#N/A	XM_018972758.1	inactive disease resistance protein RPS4-like	RLP
XM_018964634.1	uncharacterized LOC108990618	#N/A	XM_018954787.1	cell division protein FtsY homolog, chloroplastic	#N/A		#N/A	#N/A	XM_018972828.1	scarecrow-like protein 13	#N/A
XM_018964625.1	uncharacterized LOC108990618	#N/A	XM_018955613.1	uncharacterized LOC108983835	#N/A		#N/A	#N/A	XM_018972849.1	ankyrin repeat-containing protein ITN1-like	#N/A
XM_018965608.1	transcription factor IIIB 60 kDa subunit-like	#N/A	XM_018955735.1	putative disease resistance RPP13-like protein 1	CNL		#N/A	#N/A	XM_018972850.1	ankyrin repeat-containing protein ITN1-like	#N/A
XM_018965880.1	E3 ubiquitin-protein ligase RGLG2-like	#N/A	XM_018955805.1	glutathione S-transferase TCHQD	#N/A		#N/A	#N/A	XM_018973147.1	RNA pseudouridine synthase 5	#N/A
XM_018966154.1	GDSL esterase/lipase At5g14450-like	#N/A	XM_018957084.1	uncharacterized LOC108984969	#N/A		#N/A	#N/A	XR_001997217.1	#N/A	#N/A
XM_018967251.1	reticulon-4-interacting protein 1, mitochondrial-like	#N/A	XM_018957131.1	dehydration-responsive element-binding protein 1B-like	#N/A		#N/A	#N/A	XM_018975243.1	uncharacterized LOC108998632	#N/A
XM_018967614.1	phytosulfokine receptor 2-like	RLK	XM_018957151.1	ubiquitin-conjugating enzyme E2 2-like	#N/A		#N/A	#N/A	XM_018975236.1	ankyrin repeat-containing protein NPR4-like	#N/A
XM_018967717.1	ultraviolet-B receptor UVR8-like	#N/A	XM_018957175.1	uncharacterized LOC108985032	KIN		#N/A	#N/A	XM_018975420.1	uncharacterized LOC108998732	#N/A
XM_018968374.1	methanol O-anthraniloyltransferase-like	#N/A	XM_018957632.1	carboxy-terminal kinesin 2	#N/A		#N/A	#N/A	XM_018975343.1	sm-like protein LSM7	#N/A
XM_018968629.1	vacuolar protein sorting-associated protein 22 homolog 1	#N/A	XM_018957987.1	galactolipase DONGLE, chloroplastic-like	#N/A		#N/A	#N/A	XM_018975958.1	maspardin-like	#N/A
XM_018968596.1	uncharacterized LOC108993609	#N/A	XM_018958164.1	F-box protein At5g67140-like	#N/A		#N/A	#N/A	XM_018975903.1	cysteine-rich repeat secretory protein 38-like	#N/A
XM_018968838.1	transcription initiation factor TFIID subunit 11-like	#N/A	XM_018958372.1	uncharacterized LOC108985905	#N/A		#N/A	#N/A	XM_018976367.1	mediator of RNA polymerase II transcription subunit 10b-like	#N/A
XM_018969883.1	WEB family protein At5g55860-like	#N/A	XM_018958497.1	cytochrome P450 71A1-like	#N/A		#N/A	#N/A	XM_018976496.1	cellulose synthase-like protein E6	#N/A
[truncated: 1,312 more rows]

## Sheet: 72hpi
Time course sequencing data analysis of F26 under C. gloeosporioides for expression genes in 72hpi
[truncated: 1,832 more rows]

[truncated: 1 more sheets: 120hpi]
