# Supplementary material for: Transcriptome and proteome analysis of walnut (Juglans regia L.) fruit in response to infection by Colletotrichum gloeosporioides
Source: BMC Plant Biol. 2021 May 31;21:249. doi: 10.1186/s12870-021-03042-1 (PMC8166054; doi:10.1186/s12870-021-03042-1)
Supplement: Supplementary file 10 — Additional file 10: Table S3. The list of GO terms for DEGs in F26 vs F423 at each stage. [file 12870_2021_3042_MOESM10_ESM.xlsx]

## Sheet: 0 hpi
The GO terms of DEGs in 0hpi
GO_accession	Description	GeneNames	Ontology	pValue	qValue	fg	bg
GO:0016239	positive regulation of macroautophagy	XM_018986858.1,XM_018986859.1,XM_018986861.1,XM_018986863.1,XM_019005107.1,XM_019005108.1,XM_019005109.1,XM_019005112.1,XM_019005113.1,XM_019005114.1,XM_019005115.1,XM_019005116.1,XM_019005117.1,XM_019005118.1	BP	5.7e-09	2.337e-07	14	19
GO:0016241	regulation of macroautophagy	XM_018986858.1,XM_018986859.1,XM_018986861.1,XM_018986863.1,XM_019005107.1,XM_019005108.1,XM_019005109.1,XM_019005112.1,XM_019005113.1,XM_019005114.1,XM_019005115.1,XM_019005116.1,XM_019005117.1,XM_019005118.1	BP	5.7e-09	2.337e-07	14	19
GO:2000785	regulation of autophagosome assembly	XM_018986858.1,XM_018986859.1,XM_018986861.1,XM_018986863.1,XM_019005107.1,XM_019005108.1,XM_019005109.1,XM_019005112.1,XM_019005113.1,XM_019005114.1,XM_019005115.1,XM_019005116.1,XM_019005117.1,XM_019005118.1	BP	5.7e-09	2.337e-07	14	19
GO:0006952	defense response	XM_018949688.1,XM_018949921.1,XM_018949986.1,XM_018949992.1,XM_018950065.1,XM_018950097.1,XM_018950100.1,XM_018950119.1,XM_018950120.1,XM_018950581.1,XM_018950725.1,XM_018950726.1,XM_018950784.1,XM_018951218.1,XM_018951220.1,XM_018951566.1,XM_018951570.1,XM_018951800.1,XM_018951826.1,XM_018952027.1,XM_018952036.1,XM_018952145.1,XM_018952147.1,XM_018952772.1,XM_018952773.1,XM_018952831.1,XM_018953…	BP	3.3e-08	6.765e-07	485	2792
GO:0010508	positive regulation of autophagy	XM_018986858.1,XM_018986859.1,XM_018986861.1,XM_018986863.1,XM_019005107.1,XM_019005108.1,XM_019005109.1,XM_019005112.1,XM_019005113.1,XM_019005114.1,XM_019005115.1,XM_019005116.1,XM_019005117.1,XM_019005118.1	BP	4.3e-08	6.41091e-07	14	21
GO:0006955	immune response	XM_018949921.1,XM_018949986.1,XM_018950100.1,XM_018950119.1,XM_018950120.1,XM_018950725.1,XM_018950726.1,XM_018951566.1,XM_018953208.1,XM_018953528.1,XM_018954018.1,XM_018954449.1,XM_018954941.1,XM_018955084.1,XM_018955157.1,XM_018955314.1,XM_018955382.1,XM_018955383.1,XM_018955384.1,XM_018955385.1,XM_018955524.1,XM_018955853.1,XM_018955884.1,XM_018956170.1,XM_018956211.1,XM_018956688.1,XM_018956…	BP	8.8e-06	6.01333e-05	152	782
GO:0045087	innate immune response	XM_018949921.1,XM_018949986.1,XM_018950100.1,XM_018950119.1,XM_018950120.1,XM_018950725.1,XM_018950726.1,XM_018951566.1,XM_018953208.1,XM_018953528.1,XM_018954018.1,XM_018954449.1,XM_018954941.1,XM_018955084.1,XM_018955157.1,XM_018955314.1,XM_018955382.1,XM_018955383.1,XM_018955384.1,XM_018955385.1,XM_018955524.1,XM_018955853.1,XM_018955884.1,XM_018956170.1,XM_018956211.1,XM_018956688.1,XM_018956…	BP	1.4e-05	7.91724e-05	150	776
GO:0002376	immune system process	XM_018949921.1,XM_018949986.1,XM_018950100.1,XM_018950119.1,XM_018950120.1,XM_018950725.1,XM_018950726.1,XM_018951566.1,XM_018953208.1,XM_018953528.1,XM_018954018.1,XM_018954449.1,XM_018954941.1,XM_018955084.1,XM_018955157.1,XM_018955314.1,XM_018955382.1,XM_018955383.1,XM_018955384.1,XM_018955385.1,XM_018955524.1,XM_018955853.1,XM_018955884.1,XM_018956170.1,XM_018956211.1,XM_018956688.1,XM_018956…	BP	1.8e-05	9.84e-05	155	811
GO:0009626	plant-type hypersensitive response	XM_018949921.1,XM_018950100.1,XM_018950119.1,XM_018950120.1,XM_018950725.1,XM_018950726.1,XM_018951566.1,XM_018953208.1,XM_018954018.1,XM_018954449.1,XM_018955314.1,XM_018955524.1,XM_018955853.1,XM_018955884.1,XM_018956211.1,XM_018956905.1,XM_018956919.1,XM_018957111.1,XM_018960456.1,XM_018960457.1,XM_018960535.1,XM_018962651.1,XM_018962977.1,XM_018965167.1,XM_018966249.1,XM_018966508.1,XM_018966…	BP	2.5e-05	0.000126154	111	549
GO:0034050	host programmed cell death induced by symbiont	XM_018949921.1,XM_018950100.1,XM_018950119.1,XM_018950120.1,XM_018950725.1,XM_018950726.1,XM_018951566.1,XM_018953208.1,XM_018954018.1,XM_018954449.1,XM_018955314.1,XM_018955524.1,XM_018955853.1,XM_018955884.1,XM_018956211.1,XM_018956905.1,XM_018956919.1,XM_018957111.1,XM_018960456.1,XM_018960457.1,XM_018960535.1,XM_018962651.1,XM_018962977.1,XM_018965167.1,XM_018966249.1,XM_018966508.1,XM_018966…	BP	2.5e-05	0.000126154	111	549
GO:0009873	ethylene-activated signaling pathway	XM_018949884.1,XM_018951503.1,XM_018951570.1,XM_018951909.1,XM_018951927.1,XM_018952027.1,XM_018952747.1,XM_018954416.1,XM_018954425.1,XM_018955223.1,XM_018955719.1,XM_018955910.1,XM_018956042.1,XM_018956371.1,XM_018957129.1,XM_018957144.1,XM_018957428.1,XM_018957905.1,XM_018958432.1,XM_018958450.1,XM_018958602.1,XM_018958684.1,XM_018960489.1,XM_018961055.1,XM_018961145.1,XM_018961296.1,XM_018961…	BP	4.8e-05	0.000212757	87	415
GO:0050832	defense response to fungus	XM_018952027.1,XM_018953162.1,XM_018954755.1,XM_018955514.1,XM_018955618.1,XM_018955619.1,XM_018956371.1,XM_018956625.1,XM_018956937.1,XM_018962546.1,XM_018962977.1,XM_018964374.1,XM_018964391.1,XM_018966424.1,XM_018968636.1,XM_018969541.1,XM_018970109.1,XM_018972926.1,XM_018973208.1,XM_018973312.1,XM_018973327.1,XM_018973328.1,XM_018973808.1,XM_018974702.1,XM_018974703.1,XM_018975480.1,XM_018977…	BP	5.7e-05	0.000246	57	246
GO:0012501	programmed cell death	XM_018949921.1,XM_018950100.1,XM_018950119.1,XM_018950120.1,XM_018950725.1,XM_018950726.1,XM_018951566.1,XM_018953208.1,XM_018954018.1,XM_018954449.1,XM_018955314.1,XM_018955524.1,XM_018955853.1,XM_018955884.1,XM_018956211.1,XM_018956905.1,XM_018956919.1,XM_018957111.1,XM_018960456.1,XM_018960457.1,XM_018960535.1,XM_018962651.1,XM_018962977.1,XM_018965167.1,XM_018965252.1,XM_018966249.1,XM_018966…	BP	5.9e-05	0.0002419	117	596
GO:0050896	response to stimulus	XM_018949688.1,XM_018949746.1,XM_018949748.1,XM_018949751.1,XM_018949787.1,XM_018949788.1,XM_018949884.1,XM_018949921.1,XM_018949986.1,XM_018949992.1,XM_018950065.1,XM_018950097.1,XM_018950100.1,XM_018950119.1,XM_018950120.1,XM_018950162.1,XM_018950238.1,XM_018950249.1,XM_018950412.1,XM_018950414.1,XM_018950581.1,XM_018950650.1,XM_018950725.1,XM_018950726.1,XM_018950784.1,XM_018950823.1,XM_018950…	BP	0.00029	0.00105689	944	6186
GO:0009620	response to fungus	XM_018950412.1,XM_018950414.1,XM_018950823.1,XM_018951464.1,XM_018952027.1,XM_018953162.1,XM_018954755.1,XM_018955514.1,XM_018955618.1,XM_018955619.1,XM_018956371.1,XM_018956625.1,XM_018956937.1,XM_018962546.1,XM_018962977.1,XM_018964374.1,XM_018964391.1,XM_018966424.1,XM_018968636.1,XM_018969541.1,XM_018970109.1,XM_018972926.1,XM_018973208.1,XM_018973312.1,XM_018973327.1,XM_018973328.1,XM_018973…	BP	0.00036	0.00128348	65	309
GO:0098542	defense response to other organism	XM_018949986.1,XM_018952027.1,XM_018953162.1,XM_018953528.1,XM_018953993.1,XM_018954755.1,XM_018955084.1,XM_018955157.1,XM_018955314.1,XM_018955382.1,XM_018955383.1,XM_018955384.1,XM_018955385.1,XM_018955514.1,XM_018955618.1,XM_018955619.1,XM_018955687.1,XM_018956170.1,XM_018956371.1,XM_018956625.1,XM_018956688.1,XM_018956850.1,XM_018956937.1,XM_018957790.1,XM_018957886.1,XM_018958883.1,XM_018958…	BP	0.00153	0.004182	111	609
GO:0009740	gibberellic acid mediated signaling pathway	XM_018952139.1,XM_018952217.1,XM_018952504.1,XM_018952747.1,XM_018954144.1,XM_018955268.1,XM_018956017.1,XM_018956018.1,XM_018957564.1,XM_018960423.1,XM_018962408.1,XM_018963093.1,XM_018963206.1,XM_018963449.1,XM_018966514.1,XM_018967426.1,XM_018967619.1,XM_018968850.1,XM_018968866.1,XM_018969104.1,XM_018969238.1,XM_018973606.1,XM_018978563.1,XM_018979280.1,XM_018986306.1,XM_018986921.1,XM_018992…	BP	0.00154	0.00407355	29	119
GO:0010476	gibberellin mediated signaling pathway	XM_018952139.1,XM_018952217.1,XM_018952504.1,XM_018952747.1,XM_018954144.1,XM_018955268.1,XM_018956017.1,XM_018956018.1,XM_018957564.1,XM_018960423.1,XM_018962408.1,XM_018963093.1,XM_018963206.1,XM_018963449.1,XM_018966514.1,XM_018967426.1,XM_018967619.1,XM_018968850.1,XM_018968866.1,XM_018969104.1,XM_018969238.1,XM_018973606.1,XM_018978563.1,XM_018979280.1,XM_018986306.1,XM_018986921.1,XM_018992…	BP	0.00154	0.00407355	29	119
GO:0051716	cellular response to stimulus	XM_018949746.1,XM_018949748.1,XM_018949751.1,XM_018949884.1,XM_018949921.1,XM_018950100.1,XM_018950119.1,XM_018950120.1,XM_018950249.1,XM_018950412.1,XM_018950414.1,XM_018950725.1,XM_018950726.1,XM_018950879.1,XM_018951245.1,XM_018951314.1,XM_018951464.1,XM_018951503.1,XM_018951566.1,XM_018951570.1,XM_018951606.1,XM_018951909.1,XM_018951927.1,XM_018952027.1,XM_018952139.1,XM_018952148.1,XM_018952…	BP	0.00443	0.00981784	515	3344
GO:0043207	response to external biotic stimulus	XM_018949986.1,XM_018950412.1,XM_018950414.1,XM_018950823.1,XM_018951464.1,XM_018951800.1,XM_018951826.1,XM_018952027.1,XM_018953162.1,XM_018953528.1,XM_018953993.1,XM_018954755.1,XM_018955084.1,XM_018955157.1,XM_018955314.1,XM_018955382.1,XM_018955383.1,XM_018955384.1,XM_018955385.1,XM_018955514.1,XM_018955618.1,XM_018955619.1,XM_018955687.1,XM_018956170.1,XM_018956371.1,XM_018956625.1,XM_018956…	BP	0.0099	0.0163176	127	750

## Sheet: 24 hpi
The GO terms of DEGs in 24hpi
GO_accession	Description	GeneNames	Ontology	pValue	qValue	fg	bg
GO:0006952	defense response	XM_018949603.1,XM_018949992.1,XM_018950007.1,XM_018950100.1,XM_018950101.1,XM_018950120.1,XM_018950423.1,XM_018950543.1,XM_018950784.1,XM_018951003.1,XM_018951005.1,XM_018951220.1,XM_018951432.1,XM_018951566.1,XM_018951730.1,XM_018951800.1,XM_018952023.1,XM_018952036.1,XM_018952147.1,XM_018952471.1,XM_018952772.1,XM_018952782.1,XM_018952783.1,XM_018952784.1,XM_018952991.1,XM_018953162.1,XM_018953…	BP	7.3e-11	1.0804e-08	457	2792
GO:0009626	plant-type hypersensitive response	XM_018950007.1,XM_018950100.1,XM_018950101.1,XM_018950120.1,XM_018951432.1,XM_018951566.1,XM_018952782.1,XM_018952783.1,XM_018952784.1,XM_018953605.1,XM_018954018.1,XM_018954234.1,XM_018955523.1,XM_018955524.1,XM_018955853.1,XM_018955884.1,XM_018956211.1,XM_018956665.1,XM_018959206.1,XM_018960299.1,XM_018960456.1,XM_018960457.1,XM_018960535.1,XM_018960776.1,XM_018961957.1,XM_018962297.1,XM_018963…	BP	9.5e-09	4.01714e-07	115	549
GO:0034050	host programmed cell death induced by symbiont	XM_018950007.1,XM_018950100.1,XM_018950101.1,XM_018950120.1,XM_018951432.1,XM_018951566.1,XM_018952782.1,XM_018952783.1,XM_018952784.1,XM_018953605.1,XM_018954018.1,XM_018954234.1,XM_018955523.1,XM_018955524.1,XM_018955853.1,XM_018955884.1,XM_018956211.1,XM_018956665.1,XM_018959206.1,XM_018960299.1,XM_018960456.1,XM_018960457.1,XM_018960535.1,XM_018960776.1,XM_018961957.1,XM_018962297.1,XM_018963…	BP	9.5e-09	4.01714e-07	115	549
GO:0012501	programmed cell death	XM_018950007.1,XM_018950100.1,XM_018950101.1,XM_018950120.1,XM_018951432.1,XM_018951566.1,XM_018952782.1,XM_018952783.1,XM_018952784.1,XM_018953605.1,XM_018954018.1,XM_018954234.1,XM_018955523.1,XM_018955524.1,XM_018955853.1,XM_018955884.1,XM_018956211.1,XM_018956665.1,XM_018959206.1,XM_018960299.1,XM_018960456.1,XM_018960457.1,XM_018960535.1,XM_018960776.1,XM_018961957.1,XM_018962297.1,XM_018963…	BP	8.7e-08	2.5752e-06	119	596
GO:0006955	immune response	XM_018950007.1,XM_018950100.1,XM_018950101.1,XM_018950120.1,XM_018950543.1,XM_018951432.1,XM_018951566.1,XM_018952782.1,XM_018952783.1,XM_018952784.1,XM_018953605.1,XM_018954018.1,XM_018954234.1,XM_018954941.1,XM_018955157.1,XM_018955383.1,XM_018955523.1,XM_018955524.1,XM_018955853.1,XM_018955884.1,XM_018956168.1,XM_018956169.1,XM_018956170.1,XM_018956172.1,XM_018956211.1,XM_018956665.1,XM_018956…	BP	1.4e-07	3.45333e-06	147	782
GO:0050896	response to stimulus	XM_018949603.1,XM_018949746.1,XM_018949747.1,XM_018949748.1,XM_018949788.1,XM_018949956.1,XM_018949992.1,XM_018950007.1,XM_018950100.1,XM_018950101.1,XM_018950120.1,XM_018950201.1,XM_018950412.1,XM_018950414.1,XM_018950415.1,XM_018950423.1,XM_018950543.1,XM_018950624.1,XM_018950735.1,XM_018950784.1,XM_018950951.1,XM_018950989.1,XM_018951003.1,XM_018951005.1,XM_018951015.1,XM_018951070.1,XM_018951…	BP	2.3e-07	4.86286e-06	886	6186
GO:0045087	innate immune response	XM_018950007.1,XM_018950100.1,XM_018950101.1,XM_018950120.1,XM_018950543.1,XM_018951432.1,XM_018951566.1,XM_018952782.1,XM_018952783.1,XM_018952784.1,XM_018953605.1,XM_018954018.1,XM_018954234.1,XM_018954941.1,XM_018955157.1,XM_018955383.1,XM_018955523.1,XM_018955524.1,XM_018955853.1,XM_018955884.1,XM_018956168.1,XM_018956169.1,XM_018956170.1,XM_018956172.1,XM_018956211.1,XM_018956665.1,XM_018956…	BP	2.5e-07	4.625e-06	145	776
GO:0002376	immune system process	XM_018950007.1,XM_018950100.1,XM_018950101.1,XM_018950120.1,XM_018950543.1,XM_018951432.1,XM_018951566.1,XM_018952782.1,XM_018952783.1,XM_018952784.1,XM_018953605.1,XM_018954018.1,XM_018954234.1,XM_018954941.1,XM_018955157.1,XM_018955383.1,XM_018955523.1,XM_018955524.1,XM_018955853.1,XM_018955884.1,XM_018956168.1,XM_018956169.1,XM_018956170.1,XM_018956172.1,XM_018956211.1,XM_018956665.1,XM_018956…	BP	3e-07	4.93333e-06	150	811
GO:0006950	response to stress	XM_018949603.1,XM_018949956.1,XM_018949992.1,XM_018950007.1,XM_018950100.1,XM_018950101.1,XM_018950120.1,XM_018950423.1,XM_018950543.1,XM_018950624.1,XM_018950735.1,XM_018950784.1,XM_018950951.1,XM_018951003.1,XM_018951005.1,XM_018951070.1,XM_018951220.1,XM_018951361.1,XM_018951384.1,XM_018951432.1,XM_018951566.1,XM_018951730.1,XM_018951737.1,XM_018951800.1,XM_018951916.1,XM_018952023.1,XM_018952…	BP	3.2e-07	4.736e-06	585	3922
GO:0016310	phosphorylation	XM_018949603.1,XM_018949819.1,XM_018949824.1,XM_018949844.1,XM_018949852.1,XM_018949909.1,XM_018949948.1,XM_018950113.1,XM_018950358.1,XM_018950412.1,XM_018950414.1,XM_018950415.1,XM_018950439.1,XM_018950446.1,XM_018950675.1,XM_018950887.1,XM_018950996.1,XM_018951045.1,XM_018951246.1,XM_018951502.1,XM_018951683.1,XM_018951726.1,XM_018951727.1,XM_018951729.1,XM_018951730.1,XM_018951742.1,XM_018951…	BP	3e-06	4.03636e-05	539	3646
GO:0009740	gibberellic acid mediated signaling pathway	XM_018952139.1,XM_018952217.1,XM_018952504.1,XM_018952747.1,XM_018952933.1,XM_018955270.1,XM_018956017.1,XM_018956018.1,XM_018956198.1,XM_018957564.1,XM_018959772.1,XM_018962234.1,XM_018963093.1,XM_018963206.1,XM_018963449.1,XM_018967619.1,XM_018969104.1,XM_018973606.1,XM_018978563.1,XM_018979280.1,XM_018986921.1,XM_018986942.1,XM_018994159.1,XM_018997550.1,XM_019000452.1,XM_019000453.1	BP	0.0027	0.0105158	26	119
GO:0010476	gibberellin mediated signaling pathway	XM_018952139.1,XM_018952217.1,XM_018952504.1,XM_018952747.1,XM_018952933.1,XM_018955270.1,XM_018956017.1,XM_018956018.1,XM_018956198.1,XM_018957564.1,XM_018959772.1,XM_018962234.1,XM_018963093.1,XM_018963206.1,XM_018963449.1,XM_018967619.1,XM_018969104.1,XM_018973606.1,XM_018978563.1,XM_018979280.1,XM_018986921.1,XM_018986942.1,XM_018994159.1,XM_018997550.1,XM_019000452.1,XM_019000453.1	BP	0.0027	0.0105158	26	119
GO:0071370	cellular response to gibberellin stimulus	XM_018952139.1,XM_018952217.1,XM_018952504.1,XM_018952747.1,XM_018952933.1,XM_018955270.1,XM_018956017.1,XM_018956018.1,XM_018956198.1,XM_018957564.1,XM_018959772.1,XM_018962234.1,XM_018963093.1,XM_018963206.1,XM_018963449.1,XM_018967619.1,XM_018969104.1,XM_018973606.1,XM_018978563.1,XM_018979280.1,XM_018986921.1,XM_018986942.1,XM_018994159.1,XM_018997550.1,XM_019000452.1,XM_019000453.1	BP	0.0027	0.0105158	26	119
GO:0051716	cellular response to stimulus	XM_018949746.1,XM_018949747.1,XM_018949748.1,XM_018949956.1,XM_018950007.1,XM_018950100.1,XM_018950101.1,XM_018950120.1,XM_018950201.1,XM_018950412.1,XM_018950414.1,XM_018950415.1,XM_018950624.1,XM_018950989.1,XM_018951015.1,XM_018951314.1,XM_018951318.1,XM_018951384.1,XM_018951432.1,XM_018951474.1,XM_018951566.1,XM_018951909.1,XM_018952139.1,XM_018952217.1,XM_018952335.1,XM_018952337.1,XM_018952…	BP	0.00523	0.019351	462	3344
GO:0010104	regulation of ethylene-activated signaling pathway	XM_018985047.1,XM_018985048.1,XM_018990258.1,XM_018999103.1,XM_019003750.1	BP	0.01094	0.0299837	5	12
GO:0070297	regulation of phosphorelay signal transduction system	XM_018985047.1,XM_018985048.1,XM_018990258.1,XM_018999103.1,XM_019003750.1	BP	0.01094	0.0299837	5	12
GO:1902531	regulation of intracellular signal transduction	XM_018985047.1,XM_018985048.1,XM_018990258.1,XM_018999103.1,XM_019003750.1	BP	0.01094	0.0299837	5	12
GO:0098542	defense response to other organism	XM_018950543.1,XM_018953162.1,XM_018953275.1,XM_018953995.1,XM_018955157.1,XM_018955383.1,XM_018955514.1,XM_018956168.1,XM_018956169.1,XM_018956170.1,XM_018956172.1,XM_018956290.1,XM_018956625.1,XM_018956688.1,XM_018956937.1,XM_018957685.1,XM_018957790.1,XM_018957804.1,XM_018957886.1,XM_018957888.1,XM_018958689.1,XM_018958883.1,XM_018959731.1,XM_018960776.1,XM_018962319.1,XM_018962320.1,XM_018962…	BP	0.01105	0.0277186	95	609
GO:0009873	ethylene-activated signaling pathway	XM_018950201.1,XM_018951909.1,XM_018952747.1,XM_018954905.1,XM_018956577.1,XM_018957144.1,XM_018957428.1,XM_018958432.1,XM_018958450.1,XM_018958602.1,XM_018958684.1,XM_018959704.1,XM_018959992.1,XM_018961145.1,XM_018962642.1,XM_018962802.1,XM_018963351.1,XM_018963449.1,XM_018966138.1,XM_018966744.1,XM_018967619.1,XM_018968215.1,XM_018968600.1,XM_018969247.1,XM_018971594.1,XM_018971622.1,XM_018972…	BP	0.03907	0.0520933	64	415
GO:0050832	defense response to fungus	XM_018953162.1,XM_018955514.1,XM_018956625.1,XM_018956937.1,XM_018957804.1,XM_018964374.1,XM_018964391.1,XM_018966424.1,XM_018966426.1,XM_018968636.1,XM_018969540.1,XM_018973208.1,XM_018973312.1,XM_018973327.1,XM_018973328.1,XM_018973808.1,XM_018974702.1,XM_018974703.1,XM_018975480.1,XM_018977776.1,XM_018977963.1,XM_018980020.1,XM_018981363.1,XM_018981588.1,XM_018985047.1,XM_018985048.1,XM_018986…	BP	0.04464	0.0520214	40	246

## Sheet: 48 hpi
The GO terms of DEGs in 48hpi
GO_accession	Description	GeneNames	Ontology	pValue	qValue	fg	bg
GO:0009626	plant-type hypersensitive response	XM_018950007.1,XM_018950019.1,XM_018950020.1,XM_018950021.1,XM_018950022.1,XM_018950024.1,XM_018950100.1,XM_018950370.1,XM_018950725.1,XM_018951566.1,XM_018952783.1,XM_018952784.1,XM_018954018.1,XM_018955416.1,XM_018955523.1,XM_018955853.1,XM_018955884.1,XM_018956211.1,XM_018956897.1,XM_018956911.1,XM_018956919.1,XM_018958388.1,XM_018960456.1,XM_018962297.1,XM_018962651.1,XM_018965167.1,XM_018965…	BP	3.4e-16	1.61257e-14	107	549
GO:0034050	host programmed cell death induced by symbiont	XM_018950007.1,XM_018950019.1,XM_018950020.1,XM_018950021.1,XM_018950022.1,XM_018950024.1,XM_018950100.1,XM_018950370.1,XM_018950725.1,XM_018951566.1,XM_018952783.1,XM_018952784.1,XM_018954018.1,XM_018955416.1,XM_018955523.1,XM_018955853.1,XM_018955884.1,XM_018956211.1,XM_018956897.1,XM_018956911.1,XM_018956919.1,XM_018958388.1,XM_018960456.1,XM_018962297.1,XM_018962651.1,XM_018965167.1,XM_018965…	BP	3.4e-16	1.61257e-14	107	549
GO:0002376	immune system process	XM_018950007.1,XM_018950019.1,XM_018950020.1,XM_018950021.1,XM_018950022.1,XM_018950024.1,XM_018950100.1,XM_018950370.1,XM_018950716.1,XM_018950725.1,XM_018951566.1,XM_018952783.1,XM_018952784.1,XM_018954018.1,XM_018955084.1,XM_018955157.1,XM_018955416.1,XM_018955523.1,XM_018955853.1,XM_018955884.1,XM_018956211.1,XM_018956688.1,XM_018956897.1,XM_018956911.1,XM_018956919.1,XM_018958388.1,XM_018960…	BP	5.2e-15	1.7264e-13	137	811
GO:0006955	immune response	XM_018950007.1,XM_018950019.1,XM_018950020.1,XM_018950021.1,XM_018950022.1,XM_018950024.1,XM_018950100.1,XM_018950370.1,XM_018950716.1,XM_018950725.1,XM_018951566.1,XM_018952783.1,XM_018952784.1,XM_018954018.1,XM_018955084.1,XM_018955157.1,XM_018955416.1,XM_018955523.1,XM_018955853.1,XM_018955884.1,XM_018956211.1,XM_018956688.1,XM_018956897.1,XM_018956911.1,XM_018956919.1,XM_018958388.1,XM_018960…	BP	7.8e-15	2.158e-13	133	782
GO:0045087	innate immune response	XM_018950007.1,XM_018950019.1,XM_018950020.1,XM_018950021.1,XM_018950022.1,XM_018950024.1,XM_018950100.1,XM_018950370.1,XM_018950716.1,XM_018950725.1,XM_018951566.1,XM_018952783.1,XM_018952784.1,XM_018954018.1,XM_018955084.1,XM_018955157.1,XM_018955416.1,XM_018955523.1,XM_018955853.1,XM_018955884.1,XM_018956211.1,XM_018956688.1,XM_018956897.1,XM_018956911.1,XM_018956919.1,XM_018958388.1,XM_018960…	BP	9.7e-15	2.30029e-13	132	776
GO:0006952	defense response	XM_018950007.1,XM_018950019.1,XM_018950020.1,XM_018950021.1,XM_018950022.1,XM_018950024.1,XM_018950046.1,XM_018950100.1,XM_018950112.1,XM_018950370.1,XM_018950548.1,XM_018950550.1,XM_018950716.1,XM_018950725.1,XM_018951005.1,XM_018951566.1,XM_018951800.1,XM_018952027.1,XM_018952783.1,XM_018952784.1,XM_018952811.1,XM_018953041.1,XM_018953130.1,XM_018953963.1,XM_018953993.1,XM_018954018.1,XM_018954…	BP	3.7e-12	7.6775e-11	339	2792
GO:0006950	response to stress	XM_018950007.1,XM_018950019.1,XM_018950020.1,XM_018950021.1,XM_018950022.1,XM_018950024.1,XM_018950046.1,XM_018950100.1,XM_018950112.1,XM_018950162.1,XM_018950370.1,XM_018950548.1,XM_018950550.1,XM_018950650.1,XM_018950716.1,XM_018950725.1,XM_018950734.1,XM_018950846.1,XM_018950952.1,XM_018951005.1,XM_018951070.1,XM_018951566.1,XM_018951800.1,XM_018952027.1,XM_018952171.1,XM_018952783.1,XM_018952…	BP	9.2e-07	1.69689e-05	414	3922
GO:0033554	cellular response to stress	XM_018950007.1,XM_018950019.1,XM_018950020.1,XM_018950021.1,XM_018950022.1,XM_018950024.1,XM_018950100.1,XM_018950370.1,XM_018950725.1,XM_018950846.1,XM_018951566.1,XM_018952171.1,XM_018952783.1,XM_018952784.1,XM_018954018.1,XM_018955416.1,XM_018955523.1,XM_018955853.1,XM_018955884.1,XM_018956165.1,XM_018956211.1,XM_018956608.1,XM_018956897.1,XM_018956911.1,XM_018956919.1,XM_018958035.1,XM_018958…	BP	4.2e-06	6.972e-05	158	1308
GO:0050896	response to stimulus	XM_018949746.1,XM_018949748.1,XM_018949787.1,XM_018949901.1,XM_018950007.1,XM_018950019.1,XM_018950020.1,XM_018950021.1,XM_018950022.1,XM_018950024.1,XM_018950046.1,XM_018950100.1,XM_018950112.1,XM_018950134.1,XM_018950162.1,XM_018950201.1,XM_018950370.1,XM_018950548.1,XM_018950550.1,XM_018950650.1,XM_018950716.1,XM_018950725.1,XM_018950734.1,XM_018950823.1,XM_018950846.1,XM_018950952.1,XM_018951…	BP	1.1e-05	0.000166	611	6186
GO:0009607	response to biotic stimulus	XM_018950112.1,XM_018950716.1,XM_018950823.1,XM_018951800.1,XM_018952027.1,XM_018953041.1,XM_018953963.1,XM_018953993.1,XM_018954283.1,XM_018954295.1,XM_018955084.1,XM_018955157.1,XM_018956688.1,XM_018957035.1,XM_018957804.1,XM_018957886.1,XM_018958270.1,XM_018958388.1,XM_018960257.1,XM_018961244.1,XM_018961508.1,XM_018962090.1,XM_018962664.1,XM_018963892.1,XM_018963948.1,XM_018963950.1,XM_018964…	BP	0.00165	0.0074027	101	887
GO:0043207	response to external biotic stimulus	XM_018950112.1,XM_018950716.1,XM_018950823.1,XM_018951800.1,XM_018952027.1,XM_018953041.1,XM_018953963.1,XM_018953993.1,XM_018954295.1,XM_018955084.1,XM_018955157.1,XM_018956688.1,XM_018957804.1,XM_018957886.1,XM_018958270.1,XM_018958388.1,XM_018960257.1,XM_018961244.1,XM_018961508.1,XM_018962664.1,XM_018963948.1,XM_018963950.1,XM_018964374.1,XM_018965570.1,XM_018966423.1,XM_018967489.1,XM_018968…	BP	0.00592	0.0162433	84	750
GO:0034052	positive regulation of plant-type hypersensitive response	XM_018950019.1,XM_018950020.1,XM_018950021.1,XM_018950022.1,XM_018950024.1,XM_018962297.1,XM_018970167.1,XM_018978034.1,XM_018978039.1	BP	0.00916	0.0241359	9	43
GO:0010363	regulation of plant-type hypersensitive response	XM_018950019.1,XM_018950020.1,XM_018950021.1,XM_018950022.1,XM_018950024.1,XM_018962297.1,XM_018970167.1,XM_018978034.1,XM_018978039.1	BP	0.01067	0.0260474	9	44
GO:2000031	regulation of salicylic acid mediated signaling pathway	XM_018950019.1,XM_018950020.1,XM_018950021.1,XM_018950022.1,XM_018950024.1,XM_018952027.1,XM_018953041.1,XM_018962297.1,XM_018964374.1,XM_018966423.1,XM_018970167.1,XM_018978034.1,XM_018978039.1,XM_018981360.1,XM_018981364.1,XM_018996595.1	BP	0.0123	0.0268658	16	102
GO:0098542	defense response to other organism	XM_018950112.1,XM_018950716.1,XM_018952027.1,XM_018953041.1,XM_018953963.1,XM_018953993.1,XM_018954295.1,XM_018955084.1,XM_018955157.1,XM_018956688.1,XM_018957804.1,XM_018957886.1,XM_018958270.1,XM_018958388.1,XM_018960257.1,XM_018961508.1,XM_018962664.1,XM_018964374.1,XM_018966423.1,XM_018967489.1,XM_018968568.1,XM_018969367.1,XM_018971294.1,XM_018972006.1,XM_018972926.1,XM_018973208.1,XM_018973…	BP	0.01837	0.03674	67	609
GO:0009937	regulation of gibberellic acid mediated signaling pathway	XM_018959772.1,XM_018963093.1,XM_018966514.1	BP	0.0249	0.0399362	3	8
GO:0009863	salicylic acid mediated signaling pathway	XM_018950019.1,XM_018950020.1,XM_018950021.1,XM_018950022.1,XM_018950024.1,XM_018950716.1,XM_018952027.1,XM_018953041.1,XM_018960257.1,XM_018962297.1,XM_018964374.1,XM_018966423.1,XM_018970167.1,XM_018978034.1,XM_018978039.1,XM_018981360.1,XM_018981364.1,XM_018996595.1,XM_019003985.1	BP	0.02869	0.0421464	19	140
GO:0080135	regulation of cellular response to stress	XM_018950019.1,XM_018950020.1,XM_018950021.1,XM_018950022.1,XM_018950024.1,XM_018962297.1,XM_018970167.1,XM_018970559.1,XM_018978034.1,XM_018978039.1,XM_018982196.1	BP	0.037	0.0503443	11	71
GO:0090549	response to carbon starvation	XM_018986859.1,XM_019005108.1,XM_019005109.1,XM_019005110.1,XM_019005114.1,XM_019005117.1	BP	0.01143	0.0357717	6	19
GO:2000785	regulation of autophagosome assembly	XM_018986859.1,XM_019005108.1,XM_019005109.1,XM_019005110.1,XM_019005114.1,XM_019005117.1	BP	0.01143	0.0357717	6	19

## Sheet: 72 hpi
The GO terms of DEGs in 72hpi
GO_accession	Description	GeneNames	Ontology	pValue	qValue	fg	bg
GO:0009626	plant-type hypersensitive response	XM_018950007.1,XM_018950019.1,XM_018950020.1,XM_018950021.1,XM_018950022.1,XM_018950100.1,XM_018950101.1,XM_018953605.1,XM_018955416.1,XM_018955853.1,XM_018957119.1,XM_018960456.1,XM_018960776.1,XM_018963166.1,XM_018965167.1,XM_018965259.1,XM_018966249.1,XM_018966972.1,XM_018967048.1,XM_018967870.1,XM_018967916.1,XM_018967917.1,XM_018967920.1,XM_018968463.1,XM_018968945.1,XM_018969762.1,XM_018971…	BP	7.2e-17	1.1856e-14	97	549
GO:0034050	host programmed cell death induced by symbiont	XM_018950007.1,XM_018950019.1,XM_018950020.1,XM_018950021.1,XM_018950022.1,XM_018950100.1,XM_018950101.1,XM_018953605.1,XM_018955416.1,XM_018955853.1,XM_018957119.1,XM_018960456.1,XM_018960776.1,XM_018963166.1,XM_018965167.1,XM_018965259.1,XM_018966249.1,XM_018966972.1,XM_018967048.1,XM_018967870.1,XM_018967916.1,XM_018967917.1,XM_018967920.1,XM_018968463.1,XM_018968945.1,XM_018969762.1,XM_018971…	BP	7.2e-17	1.1856e-14	97	549
GO:0012501	programmed cell death	XM_018950007.1,XM_018950019.1,XM_018950020.1,XM_018950021.1,XM_018950022.1,XM_018950100.1,XM_018950101.1,XM_018953605.1,XM_018955416.1,XM_018955853.1,XM_018957119.1,XM_018960456.1,XM_018960776.1,XM_018963166.1,XM_018965167.1,XM_018965259.1,XM_018966034.1,XM_018966249.1,XM_018966972.1,XM_018967048.1,XM_018967870.1,XM_018967916.1,XM_018967917.1,XM_018967920.1,XM_018968326.1,XM_018968463.1,XM_018968…	BP	8.3e-16	6.83367e-14	100	596
GO:0045087	innate immune response	XM_018950007.1,XM_018950019.1,XM_018950020.1,XM_018950021.1,XM_018950022.1,XM_018950100.1,XM_018950101.1,XM_018952243.1,XM_018953605.1,XM_018954940.1,XM_018955416.1,XM_018955853.1,XM_018956167.1,XM_018956688.1,XM_018957119.1,XM_018960257.1,XM_018960456.1,XM_018960776.1,XM_018962392.1,XM_018963166.1,XM_018965167.1,XM_018965259.1,XM_018966034.1,XM_018966249.1,XM_018966937.1,XM_018966972.1,XM_018967…	BP	1.5e-15	9.2625e-14	119	776
GO:0006955	immune response	XM_018950007.1,XM_018950019.1,XM_018950020.1,XM_018950021.1,XM_018950022.1,XM_018950100.1,XM_018950101.1,XM_018952243.1,XM_018953605.1,XM_018954940.1,XM_018955416.1,XM_018955853.1,XM_018956167.1,XM_018956688.1,XM_018957119.1,XM_018960257.1,XM_018960456.1,XM_018960776.1,XM_018962392.1,XM_018963166.1,XM_018965167.1,XM_018965259.1,XM_018966034.1,XM_018966249.1,XM_018966937.1,XM_018966972.1,XM_018967…	BP	2.6e-15	1.2844e-13	119	782
GO:0002376	immune system process	XM_018950007.1,XM_018950019.1,XM_018950020.1,XM_018950021.1,XM_018950022.1,XM_018950100.1,XM_018950101.1,XM_018952243.1,XM_018953605.1,XM_018954940.1,XM_018955416.1,XM_018955853.1,XM_018956167.1,XM_018956688.1,XM_018957119.1,XM_018960257.1,XM_018960456.1,XM_018960776.1,XM_018962392.1,XM_018962664.1,XM_018963166.1,XM_018965167.1,XM_018965259.1,XM_018966034.1,XM_018966249.1,XM_018966937.1,XM_018966…	BP	6.5e-15	2.67583e-13	121	811
GO:0006952	defense response	XM_018949688.1,XM_018950007.1,XM_018950019.1,XM_018950020.1,XM_018950021.1,XM_018950022.1,XM_018950065.1,XM_018950100.1,XM_018950101.1,XM_018951215.1,XM_018951220.1,XM_018951700.1,XM_018951800.1,XM_018952243.1,XM_018952773.1,XM_018953436.1,XM_018953605.1,XM_018954279.1,XM_018954558.1,XM_018954910.1,XM_018954940.1,XM_018955416.1,XM_018955735.1,XM_018955853.1,XM_018956167.1,XM_018956688.1,XM_018956…	BP	1.6e-10	4.94e-09	285	2792
GO:0033554	cellular response to stress	XM_018949956.1,XM_018950007.1,XM_018950019.1,XM_018950020.1,XM_018950021.1,XM_018950022.1,XM_018950100.1,XM_018950101.1,XM_018952179.1,XM_018952243.1,XM_018953329.1,XM_018953605.1,XM_018955416.1,XM_018955853.1,XM_018957119.1,XM_018958091.1,XM_018958741.1,XM_018959029.1,XM_018960456.1,XM_018960776.1,XM_018960785.1,XM_018961675.1,XM_018963166.1,XM_018963413.1,XM_018965167.1,XM_018965259.1,XM_018965…	BP	2.4e-09	6.58667e-08	151	1308
GO:0006950	response to stress	XM_018949688.1,XM_018949956.1,XM_018950007.1,XM_018950019.1,XM_018950020.1,XM_018950021.1,XM_018950022.1,XM_018950065.1,XM_018950100.1,XM_018950101.1,XM_018950162.1,XM_018951215.1,XM_018951220.1,XM_018951700.1,XM_018951737.1,XM_018951800.1,XM_018951916.1,XM_018952179.1,XM_018952243.1,XM_018952773.1,XM_018952852.1,XM_018953329.1,XM_018953436.1,XM_018953605.1,XM_018954279.1,XM_018954558.1,XM_018954…	BP	8.6e-08	2.1242e-06	361	3922
GO:0050896	response to stimulus	XM_018949688.1,XM_018949745.1,XM_018949746.1,XM_018949787.1,XM_018949788.1,XM_018949956.1,XM_018950007.1,XM_018950019.1,XM_018950020.1,XM_018950021.1,XM_018950022.1,XM_018950065.1,XM_018950100.1,XM_018950101.1,XM_018950152.1,XM_018950162.1,XM_018950248.1,XM_018950415.1,XM_018951015.1,XM_018951215.1,XM_018951220.1,XM_018951606.1,XM_018951700.1,XM_018951737.1,XM_018951800.1,XM_018951916.1,XM_018952…	BP	0.00016	0.00263467	507	6186
GO:0051716	cellular response to stimulus	XM_018949745.1,XM_018949746.1,XM_018949956.1,XM_018950007.1,XM_018950019.1,XM_018950020.1,XM_018950021.1,XM_018950022.1,XM_018950100.1,XM_018950101.1,XM_018950152.1,XM_018950248.1,XM_018950415.1,XM_018951015.1,XM_018951606.1,XM_018952179.1,XM_018952243.1,XM_018952389.1,XM_018952570.1,XM_018952962.1,XM_018953283.1,XM_018953329.1,XM_018953438.1,XM_018953439.1,XM_018953508.1,XM_018953605.1,XM_018953…	BP	0.00063	0.0062244	285	3344
GO:0009751	response to salicylic acid	XM_018950019.1,XM_018950020.1,XM_018950021.1,XM_018950022.1,XM_018952570.1,XM_018953605.1,XM_018960257.1,XM_018961508.1,XM_018962392.1,XM_018964374.1,XM_018966423.1,XM_018966937.1,XM_018978034.1,XM_018978340.1,XM_018978341.1,XM_018981360.1,XM_018981361.1,XM_018981362.1,XM_018981364.1,XM_018983822.1,XM_018984353.1,XM_018984569.1,XM_018986731.1,XM_018994064.1,XM_018996645.1,XM_019000023.1,XM_019000…	BP	0.00744	0.0274281	28	241
GO:0009620	response to fungus	XM_018950415.1,XM_018954558.1,XM_018958270.1,XM_018958741.1,XM_018960776.1,XM_018961508.1,XM_018964374.1,XM_018966423.1,XM_018973208.1,XM_018973328.1,XM_018974702.1,XM_018974703.1,XM_018980020.1,XM_018980021.1,XM_018980022.1,XM_018981360.1,XM_018981361.1,XM_018981362.1,XM_018981364.1,XM_018981588.1,XM_018984569.1,XM_018985045.1,XM_018986731.1,XM_018986859.1,XM_018986863.1,XM_018995880.1,XM_018996…	BP	0.01336	0.0333325	33	309
GO:2000031	regulation of salicylic acid mediated signaling pathway	XM_018950019.1,XM_018950020.1,XM_018950021.1,XM_018950022.1,XM_018953605.1,XM_018964374.1,XM_018966423.1,XM_018978034.1,XM_018978340.1,XM_018978341.1,XM_018981360.1,XM_018981361.1,XM_018981362.1,XM_018981364.1	BP	0.01343	0.0331721	14	102
GO:0050832	defense response to fungus	XM_018954558.1,XM_018958270.1,XM_018964374.1,XM_018966423.1,XM_018973208.1,XM_018973328.1,XM_018974702.1,XM_018974703.1,XM_018980020.1,XM_018980021.1,XM_018980022.1,XM_018981360.1,XM_018981361.1,XM_018981362.1,XM_018981364.1,XM_018981588.1,XM_018984569.1,XM_018985045.1,XM_018986859.1,XM_018986863.1,XM_018995880.1,XM_018996645.1,XM_019005115.1,XM_019005116.1,XM_019005117.1,XM_019005118.1	BP	0.02881	0.0431277	26	246
GO:0009863	salicylic acid mediated signaling pathway	XM_018950019.1,XM_018950020.1,XM_018950021.1,XM_018950022.1,XM_018953605.1,XM_018960257.1,XM_018962392.1,XM_018964374.1,XM_018966423.1,XM_018978034.1,XM_018978340.1,XM_018978341.1,XM_018981360.1,XM_018981361.1,XM_018981362.1,XM_018981364.1	BP	0.04141	0.0489391	16	140
GO:0009991	response to extracellular stimulus	XM_018959029.1,XM_018960785.1,XM_018965980.1,XM_018969003.1,XM_018971817.1,XM_018971819.1,XM_018981915.1,XM_018986859.1,XM_018986863.1,XM_018990376.1,XM_019004431.1,XM_019005115.1,XM_019005116.1,XM_019005117.1,XM_019005118.1	BP	0.04919	0.0502063	15	132
GO:0009896	positive regulation of catabolic process	XM_018986859.1,XM_019005108.1,XM_019005109.1,XM_019005110.1,XM_019005114.1,XM_019005117.1	BP	0.01901	0.0411883	6	21
GO:0010508	positive regulation of autophagy	XM_018986859.1,XM_019005108.1,XM_019005109.1,XM_019005110.1,XM_019005114.1,XM_019005117.1	BP	0.01901	0.0411883	6	21
GO:0031331	positive regulation of cellular catabolic process	XM_018986859.1,XM_019005108.1,XM_019005109.1,XM_019005110.1,XM_019005114.1,XM_019005117.1	BP	0.01901	0.0411883	6	21

## Sheet: 120 hpi
The GO terms of DEGs in 120hpi
GO_accession	Description	GeneNames	Ontology	pValue	qValue	fg	bg
GO:0008219	cell death	XM_018950021.1,XM_018950022.1,XM_018950100.1,XM_018950101.1,XM_018950123.1,XM_018950298.1,XM_018950725.1,XM_018950726.1,XM_018953993.1,XM_018955273.1,XM_018955853.1,XM_018955884.1,XM_018957886.1,XM_018958388.1,XM_018960456.1,XM_018960457.1,XM_018962297.1,XM_018962298.1,XM_018962394.1,XM_018962395.1,XM_018963166.1,XM_018965252.1,XM_018965257.1,XM_018966249.1,XM_018966970.1,XM_018966972.1,XM_018967…	BP	5.8e-11	9.802e-09	122	635
GO:0009626	plant-type hypersensitive response	XM_018950021.1,XM_018950022.1,XM_018950100.1,XM_018950101.1,XM_018950123.1,XM_018950298.1,XM_018950725.1,XM_018950726.1,XM_018955273.1,XM_018955853.1,XM_018955884.1,XM_018958388.1,XM_018960456.1,XM_018960457.1,XM_018962297.1,XM_018962298.1,XM_018963166.1,XM_018965257.1,XM_018966249.1,XM_018966970.1,XM_018966972.1,XM_018967870.1,XM_018967913.1,XM_018967914.1,XM_018967916.1,XM_018968463.1,XM_018968…	BP	8.3e-11	5.6108e-09	109	549
GO:0034050	host programmed cell death induced by symbiont	XM_018950021.1,XM_018950022.1,XM_018950100.1,XM_018950101.1,XM_018950123.1,XM_018950298.1,XM_018950725.1,XM_018950726.1,XM_018955273.1,XM_018955853.1,XM_018955884.1,XM_018958388.1,XM_018960456.1,XM_018960457.1,XM_018962297.1,XM_018962298.1,XM_018963166.1,XM_018965257.1,XM_018966249.1,XM_018966970.1,XM_018966972.1,XM_018967870.1,XM_018967913.1,XM_018967914.1,XM_018967916.1,XM_018968463.1,XM_018968…	BP	8.3e-11	5.6108e-09	109	549
GO:0006952	defense response	XM_018949992.1,XM_018950021.1,XM_018950022.1,XM_018950100.1,XM_018950101.1,XM_018950123.1,XM_018950298.1,XM_018950424.1,XM_018950543.1,XM_018950725.1,XM_018950726.1,XM_018951001.1,XM_018951005.1,XM_018951218.1,XM_018951220.1,XM_018951730.1,XM_018951789.1,XM_018952471.1,XM_018953131.1,XM_018953594.1,XM_018953993.1,XM_018954558.1,XM_018954559.1,XM_018954755.1,XM_018954912.1,XM_018955273.1,XM_018955…	BP	3.7e-10	1.56325e-08	396	2792
GO:0002376	immune system process	XM_018950021.1,XM_018950022.1,XM_018950100.1,XM_018950101.1,XM_018950123.1,XM_018950298.1,XM_018950543.1,XM_018950725.1,XM_018950726.1,XM_018955273.1,XM_018955387.1,XM_018955703.1,XM_018955853.1,XM_018955884.1,XM_018956168.1,XM_018956688.1,XM_018958388.1,XM_018960257.1,XM_018960456.1,XM_018960457.1,XM_018961497.1,XM_018962297.1,XM_018962298.1,XM_018962546.1,XM_018962664.1,XM_018963166.1,XM_018965…	BP	7.2e-10	2.21236e-08	143	811
GO:0006955	immune response	XM_018950021.1,XM_018950022.1,XM_018950100.1,XM_018950101.1,XM_018950123.1,XM_018950298.1,XM_018950543.1,XM_018950725.1,XM_018950726.1,XM_018955273.1,XM_018955387.1,XM_018955703.1,XM_018955853.1,XM_018955884.1,XM_018956168.1,XM_018956688.1,XM_018958388.1,XM_018960257.1,XM_018960456.1,XM_018960457.1,XM_018961497.1,XM_018962297.1,XM_018962298.1,XM_018962546.1,XM_018963166.1,XM_018965257.1,XM_018966…	BP	7.2e-10	2.21236e-08	139	782
GO:0012501	programmed cell death	XM_018950021.1,XM_018950022.1,XM_018950100.1,XM_018950101.1,XM_018950123.1,XM_018950298.1,XM_018950725.1,XM_018950726.1,XM_018955273.1,XM_018955853.1,XM_018955884.1,XM_018958388.1,XM_018960456.1,XM_018960457.1,XM_018962297.1,XM_018962298.1,XM_018963166.1,XM_018965252.1,XM_018965257.1,XM_018966249.1,XM_018966970.1,XM_018966972.1,XM_018967870.1,XM_018967913.1,XM_018967914.1,XM_018967916.1,XM_018968…	BP	1.3e-09	3.13857e-08	112	596
GO:0045087	innate immune response	XM_018950021.1,XM_018950022.1,XM_018950100.1,XM_018950101.1,XM_018950123.1,XM_018950298.1,XM_018950543.1,XM_018950725.1,XM_018950726.1,XM_018955273.1,XM_018955387.1,XM_018955703.1,XM_018955853.1,XM_018955884.1,XM_018956168.1,XM_018956688.1,XM_018958388.1,XM_018960257.1,XM_018960456.1,XM_018960457.1,XM_018961497.1,XM_018962297.1,XM_018962298.1,XM_018962546.1,XM_018963166.1,XM_018965257.1,XM_018966…	BP	1.5e-09	3.16875e-08	137	776
GO:0050896	response to stimulus	XM_018949605.1,XM_018949745.1,XM_018949746.1,XM_018949748.1,XM_018949787.1,XM_018949788.1,XM_018949967.1,XM_018949992.1,XM_018950021.1,XM_018950022.1,XM_018950100.1,XM_018950101.1,XM_018950123.1,XM_018950201.1,XM_018950298.1,XM_018950424.1,XM_018950543.1,XM_018950650.1,XM_018950725.1,XM_018950726.1,XM_018950823.1,XM_018951001.1,XM_018951005.1,XM_018951015.1,XM_018951072.1,XM_018951218.1,XM_018951…	BP	6.2e-08	1.16422e-06	773	6186
GO:0006950	response to stress	XM_018949992.1,XM_018950021.1,XM_018950022.1,XM_018950100.1,XM_018950101.1,XM_018950123.1,XM_018950298.1,XM_018950424.1,XM_018950543.1,XM_018950650.1,XM_018950725.1,XM_018950726.1,XM_018951001.1,XM_018951005.1,XM_018951072.1,XM_018951218.1,XM_018951220.1,XM_018951730.1,XM_018951737.1,XM_018951789.1,XM_018952173.1,XM_018952178.1,XM_018952471.1,XM_018952852.1,XM_018953131.1,XM_018953329.1,XM_018953…	BP	2.1e-07	3.549e-06	510	3922
GO:0033554	cellular response to stress	XM_018950021.1,XM_018950022.1,XM_018950100.1,XM_018950101.1,XM_018950123.1,XM_018950298.1,XM_018950725.1,XM_018950726.1,XM_018952173.1,XM_018952178.1,XM_018953329.1,XM_018953621.1,XM_018955273.1,XM_018955853.1,XM_018955884.1,XM_018956235.1,XM_018956290.1,XM_018957856.1,XM_018958035.1,XM_018958388.1,XM_018959143.1,XM_018959232.1,XM_018960456.1,XM_018960457.1,XM_018960785.1,XM_018961244.1,XM_018961…	BP	2.9e-06	4.45545e-05	191	1308
GO:0006793	phosphorus metabolic process	XM_018949605.1,XM_018949669.1,XM_018949670.1,XM_018949677.1,XM_018949824.1,XM_018949844.1,XM_018949852.1,XM_018949909.1,XM_018949967.1,XM_018950000.1,XM_018950168.1,XM_018950439.1,XM_018950858.1,XM_018950887.1,XM_018950996.1,XM_018951227.1,XM_018951246.1,XM_018951502.1,XM_018951679.1,XM_018951726.1,XM_018951730.1,XM_018951991.1,XM_018952187.1,XM_018952245.1,XM_018952315.1,XM_018952465.1,XM_018952…	BP	4.7e-05	0.000611	523	4227
GO:0009877	nodulation	XM_018950004.1,XM_018950823.1,XM_018954775.1,XM_018959377.1,XM_018961541.1,XM_018970204.1,XM_018970255.1,XM_018971912.1,XM_018977928.1,XM_018985482.1,XM_018985713.1,XM_018986292.1,XM_018988820.1,XM_018997439.1,XM_019002324.1	BP	6.5e-05	0.000784643	15	47
GO:0006796	phosphate-containing compound metabolic process	XM_018949605.1,XM_018949669.1,XM_018949670.1,XM_018949677.1,XM_018949824.1,XM_018949844.1,XM_018949852.1,XM_018949909.1,XM_018949967.1,XM_018950000.1,XM_018950168.1,XM_018950439.1,XM_018950858.1,XM_018950887.1,XM_018950996.1,XM_018951227.1,XM_018951246.1,XM_018951502.1,XM_018951679.1,XM_018951726.1,XM_018951730.1,XM_018951991.1,XM_018952187.1,XM_018952245.1,XM_018952315.1,XM_018952465.1,XM_018952…	BP	6.7e-05	0.000754867	515	4171
GO:0051193	regulation of cofactor metabolic process	XM_018953993.1,XM_018957886.1,XM_018960808.1,XM_018960810.1,XM_018962885.1,XM_018964718.1,XM_018972840.1,XM_018981492.1,XM_018981498.1,XM_018984015.1,XM_018997385.1,XM_018998998.1,XM_019003194.1	BP	0.00115	0.0114324	13	48
GO:0051704	multi-organism process	XM_018950004.1,XM_018950543.1,XM_018950814.1,XM_018950823.1,XM_018951787.1,XM_018951789.1,XM_018951872.1,XM_018952219.1,XM_018953131.1,XM_018953993.1,XM_018954558.1,XM_018954559.1,XM_018954755.1,XM_018954775.1,XM_018955387.1,XM_018955479.1,XM_018955514.1,XM_018955703.1,XM_018956168.1,XM_018956290.1,XM_018956625.1,XM_018956688.1,XM_018956780.1,XM_018957685.1,XM_018957886.1,XM_018957905.1,XM_018958…	BP	0.00139	0.0123637	145	1073
GO:0015074	DNA integration	XM_018961244.1,XM_018961246.1,XM_018969022.1,XM_018971849.1,XM_018977271.1,XM_018977273.1,XM_018977275.1	BP	0.00167	0.0141115	7	18
GO:0043476	pigment accumulation	XM_018974585.1,XM_018974590.1,XM_018974595.1,XM_018974596.1,XM_018986859.1,XM_019005108.1,XM_019005109.1,XM_019005110.1,XM_019005114.1,XM_019005117.1	BP	0.00272	0.0199861	10	35
GO:0080029	cellular response to boron-containing substance levels	XM_018971817.1,XM_018971818.1,XM_018971819.1,XM_018971820.1	BP	0.00341	0.0240121	4	7
GO:0044419	interspecies interaction between organisms	XM_018950004.1,XM_018950814.1,XM_018950823.1,XM_018951787.1,XM_018952219.1,XM_018953131.1,XM_018954775.1,XM_018955479.1,XM_018955514.1,XM_018956625.1,XM_018959377.1,XM_018959694.1,XM_018960462.1,XM_018961541.1,XM_018963948.1,XM_018963950.1,XM_018964581.1,XM_018964754.1,XM_018966178.1,XM_018966250.1,XM_018968339.1,XM_018970204.1,XM_018970255.1,XM_018971912.1,XM_018973208.1,XM_018974533.1,XM_018974…	BP	0.00347	0.0234572	43	266
