# Supplementary material for: Transcriptome and proteome analysis of walnut (Juglans regia L.) fruit in response to infection by Colletotrichum gloeosporioides
Source: BMC Plant Biol. 2021 May 31;21:249. doi: 10.1186/s12870-021-03042-1 (PMC8166054; doi:10.1186/s12870-021-03042-1)
Supplement: Supplementary file 11 — Additional file 11: Table S4. The hub-genes of darkturquoise and lightsteelblue1 module. [file 12870_2021_3042_MOESM11_ESM.xlsx]

## Sheet: Sheet1
The hub-genes of darkturquoise and lightsteelblue1 module
fromNode	connectivity	des	R
XM_018959832.1	20.7353	aquaporin-like	#N/A
XM_018985534.1	20.0207	SNF1-related protein kinase catalytic subunit alpha KIN10-like	KIN
XM_018986514.1	20.0127	kinetochore protein Nuf2	#N/A
XM_018982597.1	20.0093	boron transporter 1-like	#N/A
XR_001998452.1	20.0093	#N/A	#N/A
XM_018985577.1	20.0093	transcription repressor MYB6-like	#N/A
XM_018986798.1	20.0093	uncharacterized LOC109007219	#N/A
XM_018993950.1	20.0093	increased DNA methylation 1	#N/A
XM_018995906.1	20.0093	kinesin-like protein KIN-4C	#N/A
XM_018981098.1	20.0075	exocyst complex component EXO84B-like	#N/A
XM_018972432.1	19.9969	TMV resistance protein N-like	T
XR_001995187.1	19.9943	#N/A	#N/A
XM_018969842.1	19.4437	gastric triacylglycerol lipase-like	#N/A
XM_018967617.1	19.3985	uncharacterized LOC108992899	#N/A
XM_018972647.1	18.4121	probable LRR receptor-like serine/threonine-protein kinase At1g07650	RLK
XM_018969841.1	17.6002	gastric triacylglycerol lipase-like	#N/A
XM_018993965.1	17.5418	protein indeterminate-domain 7-like	#N/A
XM_018993246.1	17.3773	protein SIEVE ELEMENT OCCLUSION B-like	#N/A
XM_018979018.1	17.3773	vacuolar protein sorting-associated protein 32 homolog 2-like	#N/A
XM_018989932.1	17.3773	nuclear poly(A) polymerase 4-like	#N/A
XM_019003791.1	17.3773	DEAD-box ATP-dependent RNA helicase 35	#N/A
XM_018950446.1	17.3773	G-type lectin S-receptor-like serine/threonine-protein kinase LECRK1	KIN
XM_018996066.1	17.3758	exocyst complex component SEC8-like	#N/A
XM_018989953.1	17.3727	probably inactive leucine-rich repeat receptor-like protein kinase At2g25790	RLK
XM_018968538.1	17.3726	protein PAT1 homolog 1-like	#N/A
XM_018989933.1	16.8651	nuclear poly(A) polymerase 4-like	#N/A
XM_018949888.1	16.8292	protein saal1	#N/A
XM_018955253.1	16.8292	ankyrin repeat-containing protein At5g02620-like	#N/A
XM_018960926.1	16.8292	NHL repeat-containing protein 2	#N/A
XM_018991299.1	16.7873	actin-related protein 2/3 complex subunit 3-like	#N/A
XM_018989450.1	16.7033	filament-like plant protein 7	#N/A
XM_018953667.1	15.0863	long chain acyl-CoA synthetase 2	#N/A
XM_018982681.1	14.5788	probable low-specificity L-threonine aldolase 1	#N/A
XM_018983376.1	14.5123	protein ROOT HAIR DEFECTIVE 3 homolog 2-like	#N/A
XM_018990948.1	14.4217	aspartyl protease family protein At5g10770-like	#N/A
XM_018973373.1	14.3704	acetyl-CoA carboxylase 1-like	#N/A
XM_018974548.1	13.9345	glycerol-3-phosphate acyltransferase, chloroplastic	#N/A
XM_018974737.1	13.0665	UDP-glycosyltransferase 74F2-like	#N/A
XM_018955689.1	12.9026	dynamin-related protein 3A	#N/A
XM_018969763.1	12.6607	TMV resistance protein N-like	NL
XM_018972970.1	12.3135	uncharacterized LOC108996925	#N/A
XM_018994703.1	11.7087	uncharacterized LOC109012855	#N/A
XM_018986623.1	11.6951	probable protein phosphatase 2C 71	#N/A
XR_001994525.1	11.6641	#N/A	#N/A
XM_018991183.1	11.0135	protein DEFECTIVE IN MERISTEM SILENCING 3-like	#N/A
XM_018988192.1	10.9192	transmembrane protein 230-like	#N/A
XM_018979246.1	10.791	uncharacterized LOC109001809	#N/A
XM_018961018.1	10.5257	protein NtpR	#N/A
XM_018998908.1	10.5071	two-pore potassium channel 1-like	#N/A
XR_001997852.1	10.4679	#N/A	#N/A
XM_018984112.1	10.3944	single-stranded DNA-binding protein, mitochondrial-like	#N/A
XM_018955433.1	10.387	ABC transporter B family member 4-like	#N/A
XM_018987707.1	9.85327	VHS domain-containing protein At3g16270	#N/A
XR_001996245.1	9.76884	#N/A	#N/A
XM_018996503.1	9.22302	beta-glucosidase BoGH3B-like	#N/A
XM_018976638.1	8.48789	CLIP-associated protein-like	#N/A
XM_018986068.1	8.4866	DNA replication licensing factor MCM2	#N/A
XM_018985762.1	8.45765	BTB/POZ and TAZ domain-containing protein 3-like	#N/A
XM_018974593.1	8.32944	ENHANCER OF AG-4 protein 2-like	#N/A
XM_019002005.1	8.00181	protein DETOXIFICATION 52-like	#N/A
XM_018956416.1	7.90632	cell differentiation protein RCD1 homolog	#N/A
XM_018961957.1	7.82551	TMV resistance protein N-like	CTNL
XM_018982682.1	7.78799	probable low-specificity L-threonine aldolase 1	#N/A
XM_018958502.1	6.59532	serine/threonine-protein kinase AFC2-like	#N/A
XM_019002772.1	5.48991	BTB/POZ domain-containing protein At1g03010-like	#N/A
XM_018995219.1	0.549942	probable plastid-lipid-associated protein 14, chloroplastic	#N/A
