# Supplementary material for: Transcriptome and proteome analysis of walnut (Juglans regia L.) fruit in response to infection by Colletotrichum gloeosporioides
Source: BMC Plant Biol. 2021 May 31;21:249. doi: 10.1186/s12870-021-03042-1 (PMC8166054; doi:10.1186/s12870-021-03042-1)
Supplement: Supplementary file 12 — Additional file 12: Table S5. Sequences of quantitative real time PCR primers. [file 12870_2021_3042_MOESM12_ESM.xls]

## Sheet: qRT-PCR
		Sequences of quantitative real time PCR primers, Related to Figure 6
		gene	Sense primer	Antisense primer
		LOC109022338	5'-TGATGTTGGAGGATTGGAA-3'	5'-CACTCTCATACTTCTCATTGC-3'
		LOC108989106	5'-GCAACATCAAGAAACGATAG-3'	5'-ACTTCCTCCACTTGTACC-3'
		LOC109018014	5'-TTGTTGTCCTTAGGTTGTTG-3'	5'-AGCATCGGATCTCTAATTCT-3'
		LOC108984026	5'-CGCTCTCTTTGGTTGTTC-3'	5'-CGTGTAATGGAGGATGGA-3'
		LOC108994622	5'-GGATAGCACAGGGGTTTA-3'	5'-ACACTGACATTGCGAGAT-3'
		LOC109003279	5'-GAGAGGTATATCGTGGAGAC-3'	5'-ATGAAGAGCACAACATTGG-3'
		LOC108980790	5'-GATGACCAATGTTCACCAA-3'	5'-CTAGCAACTGAGATTATCACC-3'
		LOC108999812	5'-ACTCTACAACATCTCCGAAT-3'	GCCTACTCATTGCTTCAG
		LOC109020578	5'-ATAACCACTAACGGCTCAA-3'	5'-AGAAAGGACGACGGAAAT-3'
		18s	5'-GGTCAATCTTCTCGTTCCCTT-3'	5'-TCGCATTTCGCTACGTTCTT-3'
