# Supplementary material for: Transcriptome and proteome analysis of walnut (Juglans regia L.) fruit in response to infection by Colletotrichum gloeosporioides
Source: BMC Plant Biol. 2021 May 31;21:249. doi: 10.1186/s12870-021-03042-1 (PMC8166054; doi:10.1186/s12870-021-03042-1)
Supplement: Supplementary file 13 — Additional file 13: Table S6. The expression of all the genes in the RNA-seq data. [file 12870_2021_3042_MOESM13_ESM.xls]

## Sheet: Table S6
The expression of all the genes in the RNA-seq data
Transcript	F423_0hpi_1	F423_0hpi_2	F423_0hpi_3	F423_24hpi_1	F423_24hpi_2	F423_24hpi_3	F423_48hpi_1	F423_48hpi_2	F423_48hpi_3	F423_72hpi_1	F423_72hpi_2	F423_72hpi_3	F423_120hpi_1	F423_120hpi_2	F423_120hpi_3	F26_0hpi_1	F26_0hpi_2	F26_0hpi_3	F26_24hpi_1	F26_24hpi_2	F26_24hpi_3	F26_48hpi_1	F26_48hpi_2	F26_48hpi_3	F26_72hpi_1	F26_72hpi_2	F26_72hpi_3	F26_120hpi_1	F26_120hpi_2	F26_120hpi_3
XM_018977404.1	57.6736	47.5017	39.2685	60.6875	68.5169	63.9953	7.74738	0	15.6513	17.215	13.7372	15.7856	0	1.50348	0.736704	110.873	69.0057	90.1486	84.1656	60.3259	72.0633	55.8671	97.7449	78.3421	35.4348	27.07	18.5199	25.4078	34.1389	29.8607
XR_001997760.1	0.648018	0.726576	0.818095	67.6013	24.5767	46.427	24.3618	38.1169	10.4342	45.9066	43.7874	45.0871	0.849916	0.751739	0.78857	69.9836	0.862571	35.7687	0.689882	126.862	65.0445	75.691	0.880584	38.277	0.957698	20.5373	40.5124	45.976	41.1676	43.9834
XM_018978869.1	0	0	0	0	0	0	0	0	0	0	0	0	0	0	0	1052.11	843.594	953.114	5761.21	5819.68	5819.25	2609.54	2813.47	2698.45	1174.14	881.017	564.858	3235.26	3483.18	3426.4
XM_018978971.1	1300.57	1218.55	1099.52	1647.01	1108.93	1375.12	1649.34	1372.21	1899.02	1047.24	1317.06	1188.74	541.397	1482.43	1002.5	5121.39	5655.01	5467.69	3472.18	3024.28	3233.11	2757.31	4055.97	3426.92	2068.63	1689.86	1305.66	2869.87	2983.14	2970.12
XM_018979088.1	0	0	0	0	0	0	6.85004	0	13.5644	1.91278	0	0.946824	0	0	0	8.64966	14.6637	11.5965	19.3167	29.2758	24.4426	36.0433	25.5369	30.8952	15.3232	16.9822	18.5199	42.3463	17.0695	30.005
XM_018981005.1	290.312	982.333	1644.37	215.863	280.77	249.396	568.992	866.293	249.377	284.047	173.433	226.767	1341.17	1408.01	1361.18	1681.97	314.838	1016.8	327.694	1144.42	726.25	1183.12	1225.77	1204.87	973.021	586.055	199.089	321.832	241.985	277.48
XM_018981158.1	353.818	240.455	134.168	182.063	0	91.9416	0	0	0	0	0	0	80.742	0	39.5636	48.7526	326.052	190.906	0	0	0	0	0	0	0	60.6876	123.852	250.448	181.74	212.681
XM_018981084.1	354.466	267.027	183.253	0.768197	224.914	113.97	143.068	0	289.027	326.128	273.027	299.578	77.3424	214.246	146.567	234.327	211.33	218.372	230.421	128.636	178.885	100.02	193.729	148.312	113.008	198.207	278.957	0	1.00409	0.507064
XM_018981739.1	6.48018	3.27249	0	0	0	0	0	0	0	0	0	0	0	0	0	0	11.2134	5.71884	0	0	0	5.4065	0	2.75731	9.57698	19.5829	30.0949	0	0	0
XM_018982115.1	0	0	0	0	0	0	11.3059	17.3259	5.21709	24.8661	18.0301	21.2896	0	0	0	0	0	0	0	0	0	0	0	0	0	0	0	0	0	0
XM_018981933.1	0	0	0	0	0	0	16.1483	19.0585	13.5644	0	0	0	0	0	0	29.0943	17.2514	23.2321	33.8042	109.119	72.0072	25.2303	31.701	28.7827	0	0	0	173.015	0	88.2376
XM_018982291.1	0	101.219	200.433	30.7279	35.0032	33.3692	212.057	263.353	162.773	745.983	522.015	626.539	0	26.3109	13.0239	0	0	0	101.413	202.269	150.325	284.742	368.965	324.588	524.818	535.712	552.126	318.202	178.727	248.661
XM_018982465.1	0	0	0	0	3.72374	1.84325	99.4131	159.398	38.6065	0	4.29288	2.16791	0	3.75869	1.91693	15.7267	53.4794	34.2255	36.5638	109.119	73.5669	18.0217	35.2234	26.1802	0	0	0	189.953	1.00409	97.3732
XM_018982904.1	0	0	0	0	0	0	33.3392	32.9191	34.4328	0	0	0	0	0	0	8.64966	0	4.41133	13.7976	37.2601	25.5772	12.6152	7.92526	10.3567	0	0	0	96.7915	0	47.4278
XM_018983107.1	0	0	0	0	3.72374	1.84325	36.6474	32.9191	39.6499	0	0	0	0	0	0	21.231	20.7017	20.8575	0	24.8401	12.42	0	7.04468	3.52234	0	0	0	15.7286	0	7.94295
XM_018983689.1	0	0	0	0	0	0	144.368	285.877	0	0	0	0	0	0	0	0	0	0	0	0	0	191.03	986.255	576.869	0	0	0	0	394.606	193.357
XM_018983621.1	2352.31	1176.15	0	3708.85	2573.11	3133.79	324.777	358.645	300.504	4465.38	4852.68	4705.62	6815.48	5859.81	6376.5	0	0	0	267.674	175.655	222.083	423.509	5877.9	3184.33	196.328	1650.82	3172.7	7968.36	359.463	4200.16
XM_018983920.1	0	2.02478	4.09047	0	6.70274	3.38488	311.45	452.205	181.555	0	4.29288	2.16791	0	0	0	63.693	30.19	47.7293	54.5007	127.749	92.6748	87.405	66.9244	77.1647	0	0	0	279.485	0	141.14
XM_018983224.1	0	0	0	0	0	0	39.3107	34.6517	44.867	0	0	0	0	0	0	7.86333	11.2134	9.59444	5.51906	38.1473	21.8608	17.1206	0	8.47469	0	0	0	73.8035	0	36.9018
XM_018984439.1	7.77622	22.373	36.8143	0	0	0	2.55637	0	5.21709	0	0	0	0	0	0	0	0.862571	0.426972	0	0.887146	0.448009	1.80217	0	0.910094	0	0	0	0	0	0
XM_018984295.1	109.515	108.366	107.17	54.542	75.9644	65.5259	11.175	0	21.9118	131.025	71.2619	99.1206	11.0489	54.8769	32.8524	0	46.5788	23.2894	0	0	0	0	0	0	0	0	0	0	0	0
XM_018985395.1	0	0	0	0	0	0	46.0718	45.0473	47.9972	0	0	0	0	0	0	33.8123	27.6023	30.4313	3.44941	62.9874	32.623	11.7141	0	5.79847	0	0	0	81.0629	0	40.1261
XM_018986001.1	4668.97	5876.34	6944.81	40.7144	98.3069	70.2057	2107	1626.9	2580.37	821.537	212.927	520.275	116.438	0	59.3836	404.961	623.639	513.369	195.927	294.532	245.716	344.214	1379	849.536	893.532	708.94	553.283	0	0	0
XM_018985712.1	0	0	0	0	3.72374	1.89911	133.816	157.665	110.602	0	0	0	0	0	0	0	50.8917	25.7003	17.9369	0	9.14784	0	0	0	0	0	0	133.088	0	65.2133
XM_018986109.1	0	0	0	0	2.979	1.45971	29.3396	39.8495	19.8249	0	0	0	0	0	0	0	0	0	0	0	0	0	0	0	0	0	0	0	0	0
XM_018986893.1	0	0	0	0	0	0	0	0	0	0	22.323	11.3847	0	0	0	0	0	0	0	3.54858	1.77429	0.901083	9.68643	5.25433	0	6.42989	12.7325	35.0869	57.2329	46.0492
XM_018987765.1	53.1375	833.378	1646.01	2109.47	2437.56	2238.59	111.934	147.27	75.1261	1909.91	2297.55	2103.73	51.8449	66.153	59.9197	157.267	1817.44	979.837	204.205	1328.94	778.843	158.591	50.1933	105.687	1647.24	1949.48	2264.06	1030.83	78.3188	560.512
XM_018987848.1	890.377	444.344	7.36285	12.2911	16.3845	14.2968	1081.96	1134.84	1051.76	15.3022	23.1816	19.3949	806.57	1077.99	939.606	1284.08	15.5263	637.118	539.488	18.6301	279.152	928.115	602.32	765.218	3.83079	7.76075	11.575	89.5322	101.413	93.563
XM_018988281.1	0	0	0	0	0	0	148.326	195.782	95.9944	0	0	0	0	0	0	77.847	74.1811	75.2539	47.6019	91.376	70.4027	0	24.6564	12.4515	0	0	0	221.411	4.01635	113.821
XM_018988493.1	0	0	0	0	0	0	26.3179	38.1169	14.6078	0	0	0	0	0	0	1.57267	12.076	6.6957	17.2471	24.8401	21.4644	2.70325	11.4476	6.96095	0	0	0	95.5816	0	47.7908
XM_018989363.1	291.608	244.476	190.616	1679.28	225.659	959.737	230.852	277.214	182.598	1292.08	1523.97	1392.79	1648.84	154.106	894.769	1970.55	1780.35	1895.15	892.018	1205.63	1042.8	1931.02	92.4614	1003.01	2148.12	1969.71	1769.81	2483.91	197.805	1327.45
XM_018990067.1	235.231	148.883	63.8114	572.307	249.491	408.404	0	0	0	402.639	329.694	360.492	85.8415	0	43.7792	497.749	846.182	666.988	881.669	0	432.018	390.169	189.326	284.899	846.605	472.384	108.805	0	466.9	233.45
XM_018989985.1	1225.4	1178.07	1129.79	944.882	1409.06	1181.62	1075.87	1049.95	1112.28	663.733	1052.62	862.063	1135.49	994.551	1080.64	364.858	244.108	301.438	431.866	1110.71	769.127	521.727	1054.94	796.217	184.836	639.466	1108.88	598.897	223.911	410.285
XM_018990195.1	0	0	0	0	0	0	22.6246	22.5236	22.9552	0	0	0	0	0	0	22.0173	20.7017	21.0358	4.13929	9.75861	6.99034	1.80217	0	0.892072	0	0	0	0	0	0
XR_001999128.1	47.9533	24.2164	0	6.14557	0	3.13424	190.585	381.169	0	0	0	0	0	0	0	113.232	110.409	111.82	135.907	0	67.9534	0	117.998	59.5891	175.259	145.785	115.75	255.288	0	130.197
XR_001999133.1	55.7296	28.4221	0	0	0.744749	0.372374	183.533	370.774	0	0	0	0	0	0	0	122.668	107.821	113.479	137.976	114.442	128.043	0	130.326	66.4665	77.5735	38.7868	0	251.658	0	125.829
XM_018990902.1	57.0256	63.4069	69.538	86.8062	113.202	100.004	42.1856	1.73259	83.4734	122.418	97.0192	109.233	78.1923	102.236	90.8458	139.967	6.03799	71.5426	0	0	0	5.4065	3.52234	4.455	8.61928	4.30964	0	2.41979	3.01226	2.698
XM_018990827.1	2959.5	3418.87	3781.23	500.096	1476.09	968.332	261.459	187.119	325.546	2289.59	1532.56	1907.2	1633.54	1474.16	1562.81	397.098	219.956	311.398	624.343	215.576	414.682	227.073	277.384	253.112	1989.14	1840.99	1636.7	290.375	1555.33	904.395
XM_018992275.1	0	25.6554	52.3581	0	0	0	0	0	0	0	0	0	0	168.39	83.3528	0	0	0	0	0	0	0	0	0	0	0	0	0	0	0
XM_018991706.1	5.18414	4.6687	4.09047	26.8869	8.19224	17.633	20.4736	15.5933	25.042	0	14.5958	7.22492	0	6.76565	3.45048	46.3936	23.2894	34.3776	3.44941	29.2758	16.509	0	56.3574	28.7423	12.4501	6.16279	0	31.4572	4.01635	17.3821
XR_001999321.1	0	4.40953	8.99904	0	13.4055	6.56869	27.1236	53.7102	0	0	8.58577	4.29288	24.6476	30.0696	27.1811	0	0	0	0	0	0	0	0	0	0	0	0	0	0	0
XM_018992658.1	0	0	0	6.91377	0	3.45689	36.0591	50.245	20.8684	0	0	0	0	0	0	5.50433	10.3508	7.8516	0	18.6301	9.50133	4.50541	21.134	12.9479	3.83079	1.89624	0	93.1618	10.0409	51.6516
XM_018993450.1	0	0	0	0	0	0	16.1536	10.3955	21.9118	0	0	0	0	0	0	5.50433	4.31285	4.91455	4.82918	36.373	20.3951	5.4065	7.04468	6.2092	0	0	0	55.6551	0	27.8276
XM_018995259.1	338.265	273.44	204.524	0	0	0	0	0	0	253.443	0.858577	128.422	43.3457	0	22.1063	125.813	0	63.5357	11.0381	319.373	161.956	0	277.384	137.305	3.83079	5.40704	6.94498	310.943	264.075	287.743
XM_018995360.1	0	0	0	0	0	0	0	0	0	0	0	0	1.69983	0	0.849916	125.813	0	61.6485	0	256.385	126.911	0	265.056	135.179	0	0	0	294.004	182.744	237.46
XM_018995176.1	0	1.66891	3.27238	0	0	0	5.19776	10.3955	0	0	0	0	0	0	0	176.925	0	89.3471	0	321.147	157.362	0	365.443	186.376	0	0	0	407.734	264.075	337.943
XR_001999571.1	0	0	0	0	0	0	59.7742	119.548	0	0.956388	0	0.482976	0	0	0	189.506	0	93.8056	0	347.761	170.403	0	398.024	195.032	0	0	0	413.784	285.161	353.61
XM_018994878.1	5.18414	40.2476	76.9009	0	0	0	0	0	0	0	0	0	0	80.4361	39.4137	0	0	0	135.217	0	68.9606	0	0	0	0	0	0	0	0	0
XM_018994621.1	25.9207	123.729	225.794	114.461	64.7932	89.1306	153.397	306.668	3.13025	50.6886	36.9188	44.2417	147.885	127.044	135.351	522.911	296.724	412.08	129.008	531.4	330.849	294.654	410.352	355.45	468.314	350.428	237.287	336.351	284.157	305.469
XM_018994950.1	0	0	0	0	0	0	0	0	0	0	0	0	0	0	0	58.975	123.348	92.9845	19.3167	68.3102	43.9619	100.921	113.595	108.394	47.8849	44.0134	39.3549	174.225	149.609	161.169
XM_018995030.1	0	0	0	0	0	0	0	0	0	0	0	0	0.849916	0	0.433457	0	0	0	31.7346	73.6331	51.6302	0	0	0	0	0	0	0	0	0
XM_018994245.1	0.648018	3.93181	7.36285	7.68197	0.744749	4.25922	16.7341	6.93035	26.0854	21.0405	0	10.5203	14.4486	0	7.15204	128.959	137.149	134.425	93.824	108.232	100.884	91.9105	112.715	103.232	84.2774	75.7477	69.4498	300.054	119.486	208.867
XM_018993684.1	0	0	0	0	1.4895	0.759644	98.9116	129.944	67.8221	4.78194	1.71715	3.25813	0	0	0	1.57267	11.2134	6.45697	5.51906	15.9686	10.6916	10.813	2.64175	6.76823	0	0	0	31.4572	0	16.0432
XM_018995475.1	0	0	0	0	2.23425	1.12829	59.4277	121.281	0	0	0	0	0	0	0	30.667	31.0525	30.7045	0	52.3416	25.6474	0	0	0	0	0	0	0	0	0
XM_018995880.1	0	2.00433	4.09047	5.37738	5.21324	5.29449	167.599	244.295	91.8208	16.2586	39.4945	28.1553	16.9983	0	8.32918	104.582	94.0202	98.2554	65.5388	123.313	93.1541	61.2736	102.148	80.6892	270.071	184.036	100.702	154.866	5.02043	79.1691
XR_001999652.1	199.59	318.513	432.772	152.871	0	74.9069	432.09	847.235	0	982.21	435.298	720.753	0	1003.57	501.786	2047.61	2376.38	2191.52	218.693	210.254	211.235	302.764	309.085	310.498	634.954	504.163	378.501	0	1028.18	503.811
XM_018996572.1	289.016	227.109	170.982	496.255	300.879	395.558	244.38	434.879	49.0406	323.259	370.905	347.082	594.091	617.178	608.72	204.447	332.952	268.057	31.0447	193.398	110.287	358.631	303.802	329.971	77.5735	81.4755	82.1823	209.312	154.629	183.29
XM_018997408.1	259.207	130.9	0	85.2698	180.229	132.275	0	0	0	20.0841	0	9.94165	83.2918	108.25	95.4794	97.5053	71.5934	83.3459	242.149	0	123.496	49.5596	131.207	90.5438	128.332	64.1658	0	0	230.94	114.315
XM_018997360.1	204.126	104.104	0	178.222	221.935	199.406	0	0	0	0	182.877	92.3528	0	163.127	82.3793	0	0	0	0	110.893	55.4466	53.1639	0	26.8478	0	86.7775	177.097	0	0	0
XM_018997469.1	55.0815	68.5791	82.6276	53.7738	100.541	77.6952	0	0	0	0	0	0	0	31.573	15.9444	0	0	0	0	0	0	33.3401	0	16.5033	0	0	0	0	0	0
XM_018997843.1	41.4732	46.6022	49.9038	0	20.853	10.3222	36.3005	0	74.0827	0	0	0	0	132.306	67.4761	0	0	0	0	0	0	116.24	0	58.1198	0	0	0	104.051	37.1512	71.4558
XM_018997668.1	23.9767	35.1134	45.8133	10.7548	50.6429	31.1515	0.516492	0	1.04342	55.4705	20.6058	38.3155	58.6442	17.29	38.4332	62.9066	110.409	86.7349	68.9882	30.163	48.8857	37.8455	73.0885	56.0087	0	0.567173	1.1575	0	3.01226	1.50613
XM_018997555.1	49.2494	72.7949	94.899	352.602	186.932	268.832	240.497	441.81	35.4762	153.022	101.312	124.624	96.0405	29.3178	63.3464	471.013	261.359	365.138	302.168	126.862	215.392	48.6585	272.981	160.577	123.543	124.161	127.325	139.138	357.455	246.905
XM_018997608.1	19.4405	29.1072	37.6324	0	1.4895	0.759644	1.59643	0	3.13025	0	0	0	133.437	6.76565	70.0674	29.8806	139.736	84.958	20.0066	31.9373	26.3913	76.592	0	38.296	0	0	0	102.841	0	50.9063
XM_018997893.1	13.6084	25.2303	35.9962	3.84098	26.0662	15.0455	64.285	0	127.297	0	0	0	0	90.9604	45.0254	0	0	0	28.2852	39.0344	33.7135	0	0	0	0	0	0	0	0	0
XM_018998480.1	20.0886	17.8616	15.5438	11.523	0	5.70386	37.8343	0	77.2129	26.7789	11.1615	18.7024	5.94941	0	3.00445	0	18.114	9.05699	15.8673	21.2915	18.6587	11.7141	0	5.85704	2.87309	3.14406	3.47249	133.088	21.0858	77.5417
XM_018995985.1	240.415	134.811	34.36	26.8869	172.782	99.8343	113.396	3.46517	223.291	1.91278	35.2017	18.1861	52.6948	219.508	134.17	253.986	579.648	415.547	849.245	667.134	749.697	37.8455	103.909	71.3968	33.5194	47.0338	59.0323	240.769	110.45	176.813
XM_018998572.1	19.4405	21.4825	22.9066	0	0	0	19.8249	0	39.6499	0	3.43431	1.71715	0	0	0	0	0	0	30.3548	0	15.1774	0	0	0	17.2386	11.9888	6.94498	0	29.1185	14.8504
XM_018998739.1	90.0745	96.3036	100.626	51.4692	83.4119	68.7893	139.193	136.874	138.775	160.673	153.685	157.144	218.428	264.612	240.659	33.8123	14.6637	24.4804	42.0828	47.0187	45.4418	47.7574	94.2225	70.0413	57.4619	55.3728	54.4023	176.645	198.809	184.856
XM_018999318.1	60.2657	670.393	1256.59	1427.31	74.4749	743.011	91.1343	57.1754	122.08	53.5577	93.5849	74.1069	169.133	75.9256	123.375	1186.58	1109.27	1136.06	1420.47	1792.03	1581.23	88.3061	1247.79	680.525	1750.67	886.26	39.3549	21.7781	59.2411	40.0261
XM_018999745.1	52.4895	58.7709	65.4476	0.768197	0.744749	0.756356	118.787	181.922	56.3446	143.458	0	70.2945	0.849916	0.751739	0.812594	38.5303	42.266	40.9948	0	0	0	0	0.880584	0.449098	0	0	0	134.298	1.00409	66.9696
XM_019000024.1	920.834	490.688	71.1742	318.802	1242.99	774.679	364.879	339.587	397.542	253.443	382.925	322.633	424.958	884.797	652.578	36.1713	17.2514	26.3497	164.192	354.858	255.156	214.458	280.906	249.087	197.286	341.738	493.094	314.572	848.453	587.328
XR_002000146.1	0	0	0	0	0	0	11.0654	0	21.9118	0	0	0	0	0	0	23.59	0	11.9129	30.3548	52.3416	41.3064	17.1206	14.9699	16.3662	12.4501	14.3898	16.205	42.3463	105.429	74.4148
XM_019000578.1	24.6247	21.5245	17.9981	22.2777	20.853	21.5796	31.0482	43.3147	17.7381	51.645	127.928	90.8075	0.849916	36.0835	18.836	58.1886	11.2134	34.701	51.0513	163.235	108.47	195.535	66.9244	132.877	43.0964	34.3688	25.4649	24.1979	54.2207	38.6962
XM_018998967.1	5.83216	8.72917	11.4533	0	0	0	54.9508	71.0361	40.6933	4.78194	1.71715	3.28019	0	12.0278	5.89363	32.2396	14.6637	23.2026	25.5256	18.6301	22.1468	4.50541	11.4476	8.09098	4.78849	2.34636	0	130.669	0	65.9876
XM_018999446.1	154.228	751.445	1365.4	12.2911	204.061	106.013	1473.86	1424.19	1540.08	1695.68	1627.86	1686.86	1495.85	1629.77	1564.15	1984.7	254.458	1118.31	1599.84	610.356	1121.09	198.238	1446.8	815.285	1034.31	1173.24	1360.06	12.0989	1600.51	822.312
XM_018999811.1	37.585	43.4504	49.0857	33.0325	0	16.3511	0.85763	1.73259	0	44.9502	33.4845	39.1027	0	0	0	14.154	0	6.93546	0	38.1473	18.8829	0	7.04468	3.48711	37.3502	22.2996	6.94498	7.25936	43.1757	24.7495
XM_019001916.1	182.093	169.374	158.71	113.693	110.968	111.762	117.778	135.142	98.0813	119.548	102.171	110.349	0	0	0	164.344	121.622	140.731	238.699	173.881	206.29	43.252	0	21.4097	111.093	118.618	122.695	237.139	108.441	173.332
XM_019002185.1	111.459	122.623	133.349	92.1836	88.6251	91.2906	0	0	0	85.1185	69.5447	78.4527	115.589	57.1322	87.224	113.232	87.1196	99.9147	92.4442	77.1817	84.5034	34.2412	182.281	109.913	89.0659	44.533	0	215.361	71.2902	143.69
XM_019002118.1	211.902	232.547	253.609	143.653	116.926	132.31	0	0	0	125.287	106.464	115.437	138.536	90.9604	112.453	180.07	153.538	166.169	79.3365	170.332	126.141	63.9769	181.4	122.956	132.162	67.4028	0	215.361	136.556	177.324
XM_019001611.1	124.419	128.406	134.986	80.6607	88.6251	84.1599	0	0	0	91.8132	74.6962	83.7994	108.789	66.9048	87.4282	135.249	106.096	119.612	68.9882	83.3917	76.6789	45.9552	147.058	95.5413	90.0236	44.5617	0	182.694	88.3596	135.497
XM_019001983.1	174.965	188.798	197.161	215.863	107.244	161.017	0	0	0	98.508	109.039	103.879	182.732	89.4569	133.373	176.925	129.386	153.631	201.446	283.887	241.247	201.843	339.906	269.865	181.005	95.9449	9.25997	235.929	146.597	193.622
XR_002000916.1	440.652	600.745	767.373	248.128	376.843	306.236	1257.37	2332.06	231.639	181.714	238.684	212.301	157.234	181.921	172.183	498.535	3920.38	2248.66	225.591	141.056	181.068	179.316	826.869	502.196	190.582	338.039	494.251	3617.58	120.49	1851.55
XM_019001447.1	48.6014	63.1029	76.0828	240.446	46.1744	144.974	86.333	74.5012	100.168	212.318	52.3732	132.869	90.941	50.3665	71.1574	615.699	100.058	351.221	38.6334	56.7773	47.8985	306.368	66.0438	185.004	49.8003	51.8293	54.4023	61.7046	65.2656	62.8681
XM_019001513.1	51.1934	49.7598	48.2676	49.9328	48.4087	48.6866	69.661	86.6293	52.1709	159.717	53.2318	107.805	63.7437	41.3456	52.0192	447.423	138.874	294.537	41.3929	48.793	45.019	155.887	55.4768	106.184	54.5888	58.8545	61.3473	62.9145	48.1962	55.0734
XR_002000964.1	15.5524	21.5612	27.8152	29.9597	32.769	31.5141	29.211	13.8607	43.8235	19.1278	22.323	20.9167	54.3946	236.798	143.772	19.6583	18.9766	19.514	40.0132	16.8558	28.9189	36.9444	99.506	67.8558	22.0271	21.2167	20.8349	30.2473	35.143	33.0466
XM_019003193.1	0	0	0	0	0	0	47.992	53.7102	41.7367	0	0	0	0	0	0	25.949	17.2514	22.0322	12.4179	44.3573	28.4852	4.50541	6.16409	5.25058	0	0	0	59.2848	0	29.6424
XM_019003851.1	0	10.8479	21.2705	31.4961	0	16.063	9.91247	0	19.8249	25.8225	27.4745	27.1814	25.4975	0	12.6213	0	33.6403	16.4837	0	0	0	0	0	0	0	0	0	0	0	0
XM_019004267.1	5.18414	6.73439	8.18095	3.07279	5.95799	4.44045	96.1897	149.002	44.867	0	9.44435	4.72217	5.94941	3.75869	4.89164	13.3677	14.6637	13.8022	14.4875	68.3102	40.8607	15.3184	0	7.81239	0	2.8648	5.78748	0	0	0
XM_019004205.1	0	0	0	0	0	0	0	0	0	0	0	0	0	0	0	0	0	0	0	0	0	0	9.68643	4.79478	0	0	0	174.225	0	85.3701
XM_019004666.1	24.6247	41.5183	57.2666	23.0459	23.0872	23.4125	33.4853	48.5124	19.8249	26.7789	29.1916	28.1191	39.9461	29.3178	35.178	15.7267	0	8.0206	8.27859	10.6458	9.46217	3.60433	7.04468	5.27208	0	0	0	39.9265	0	19.9632
XM_018950457.1	9.07225	4.58149	0	10.7548	2.23425	6.48333	29.822	10.3955	49.0406	21.0405	0	10.3099	8.49916	0	4.33457	9.43599	6.90057	8.22814	12.4179	1.77429	7.22026	0	0	0	0	0	0	10.889	1.00409	5.90216
XM_018950389.1	41.4732	26.8666	13.0895	76.8197	72.9854	73.7886	76.5103	62.3731	87.6471	1.91278	30.9088	16.5653	6.79933	45.8561	26.3277	144.685	231.169	185.615	47.6019	33.7115	40.0121	17.1206	35.2234	25.9053	66.0812	56.1085	47.4574	79.853	57.2329	69.6277
XM_018951216.1	11.6643	5.89048	0	6.91377	48.4087	27.9378	4.24729	5.19776	3.13025	6.69472	6.86861	6.81688	35.6965	32.3248	33.5089	0.786333	38.8157	20.1892	44.8423	1.77429	23.0841	54.9661	49.3127	51.6463	20.1117	14.5932	9.25997	31.4572	0	15.8859
XM_018951121.1	172.373	85.3245	0	0	0	0	900.694	649.72	1122.72	826.319	180.301	507.442	114.739	0	56.7956	166.703	0	81.6843	0	0	0	0	0	0	410.852	856.246	1272.09	0	0	0
XM_018951057.1	21.3846	91.9858	162.801	22.2777	30.5347	26.5176	89.5994	77.9664	103.298	93.726	16.313	54.2454	17.8482	109.002	63.5144	32.2396	110.409	71.8764	149.015	80.7303	113.724	599.22	76.6108	334.153	49.8003	89.2397	130.797	0	77.3147	37.8842
XM_018951899.1	36.937	36.8756	36.8143	29.9597	23.0872	26.5578	55.4324	67.5709	44.867	6.69472	18.0301	12.486	11.0489	6.76565	8.72913	53.4706	48.304	50.6716	113.141	137.508	125.446	25.2303	51.0739	37.8967	7.66158	3.83079	0	199.632	0	97.8199
XM_018952207.1	487.31	392.188	291.242	0	464.723	230.038	279.939	0	565.532	0	202.624	101.312	782.773	187.935	490.207	434.056	169.926	307.181	0	0	0	436.124	0	220.243	0	0	0	64.1244	526.141	289.871
XM_018952123.1	73.8741	60.2188	48.2676	49.1646	49.8982	49.2819	38.278	1.73259	74.0827	63.1216	51.5146	57.8333	57.7943	37.5869	47.4016	34.5986	100.921	68.5959	38.6334	48.793	44.3435	64.878	64.2827	64.5773	0.957698	1.06717	1.1575	61.7046	65.2656	63.7758
XM_018952708.1	0	0	0	0	0	0	7.37696	0	14.6078	0	0	0	0	0	0	44.0346	40.5408	42.2528	21.3863	48.793	35.1966	49.5596	0	25.2754	0	0	0	39.9265	0	19.9632
XM_018952899.1	0	0	0	0	0	0	0	0	0	0	0	0	0	0	0	36.1713	27.6023	32.0248	46.2221	49.6802	47.9339	34.2412	35.2234	34.2137	0	0	0	152.447	0	75.4611
XM_018953207.1	0.648018	0.733056	0.818095	0.768197	0.744749	0.752749	22.0338	32.9191	11.4776	0.956388	0.858577	0.898897	0.849916	0.751739	0.796087	0.786333	0.862571	0.815826	0.689882	22.1786	11.6561	0.901083	0.880584	0.904145	0.957698	0.469272	0	2.41979	1.00409	1.7019
XM_018954935.1	742.629	1122.74	1473.39	546.188	0	278.556	98.676	0	201.38	169.281	374.34	268.913	0	0	0	1085.93	936.752	1031.57	0	570.435	279.513	212.656	346.07	278.966	294.971	438.445	593.796	0	199.813	100.906
XM_018955900.1	0	0	0	0	0	0	0	0	0	0	0	0	277.073	0	141.307	0	0	0	0	0	0	0	0	0	0	297.94	601.898	0	0	0
XM_018953607.1	0	0	0	0	0	0	34.7292	22.5236	46.9538	0	10.3029	5.15146	0	0	0	7.077	20.7017	13.7531	17.9369	17.7429	17.5728	10.813	0	5.51463	0	0	0	73.8035	0	36.5327
XM_018955436.1	57.0256	53.2168	48.2676	2.30459	0	1.17534	4.68059	5.19776	4.17367	1.91278	1.71715	1.78725	3.39966	50.3665	26.6653	40.103	78.4939	58.9145	28.9751	2.66144	15.5019	62.1747	0.880584	30.8971	2.87309	1.45091	0	0	1.00409	0.507064
XM_018955565.1	153.58	101.678	52.3581	105.243	0	52.0953	65.7504	48.5124	83.4734	79.3802	86.7163	82.6513	0	51.87	25.4163	51.1116	87.1196	68.7556	57.2602	22.1786	39.2113	5.4065	5.28351	5.3192	22.0271	18.0974	13.89	0	5.02043	2.48511
XM_018955510.1	103.035	93.1178	85.0818	298.06	143.737	220.18	172.334	213.108	127.297	130.069	124.494	129.176	180.182	162.376	172.002	105.369	0	52.6843	0	0	0	139.668	157.625	150.043	209.736	178.76	150.475	0	0	0
XM_018955304.1	91.3705	122.947	155.438	3.07279	12.6607	7.8514	28.2291	48.5124	8.34734	16.2586	96.1606	55.6475	11.8988	88.7052	51.1891	168.275	5.17542	86.7771	102.792	31.9373	67.2052	9.01083	11.4476	10.2621	104.389	113.508	120.38	10.889	164.67	88.4941
XM_018955367.1	55.0815	52.3509	50.7219	76.8197	0	38.7939	0	0	0	0	0	0	0	121.03	60.515	47.9663	85.3945	66.4933	65.5388	0	32.7694	84.7018	92.4614	89.0051	0	0	0	0	73.2983	37.3821
XM_018956327.1	0	0	0	0	3.72374	1.88049	133.088	169.793	98.0813	0	0	0	0	0	0	91.2146	43.1285	66.0438	31.0447	112.668	71.6032	47.7574	32.5816	40.9729	0	0	0	220.201	0	107.898
XM_018953917.1	3.24009	1.62005	0	0	0	0	82.176	135.142	30.2591	0	0	0	0	0	0	16.513	5.17542	10.6273	14.4875	22.1786	17.9664	4.50541	3.52234	4.00896	4.78849	2.41819	0	48.3958	0	24.6818
XM_018954294.1	0.648018	0.330489	0	2.30459	0.744749	1.54399	18.6746	15.5933	21.9118	0	0	0	0	0	0	13.3677	12.9386	13.2199	0.689882	2.66144	1.68552	18.0217	0	9.01083	0	0	0	21.7781	0	10.7802
XM_018957404.1	23.3287	11.6643	0	13.0593	3.72374	8.4849	173.746	221.771	131.471	14.3458	0	7.10118	0	0	0	174.566	100.921	137.375	27.5953	102.022	65.0427	129.756	47.5516	87.5295	0	2.8648	5.78748	158.496	9.03678	84.5589
XM_018957099.1	0	0	0	0	0	0	13.7001	0	27.1289	0	0	0	0	0	0	16.513	7.76314	12.2644	8.96847	35.4858	22.3168	0	18.4923	9.15367	0	0	0	125.829	0	64.1728
XM_018957309.1	0	0	0	0	0	0	124.529	161.131	85.5602	0	0	0	0	0	0	58.1886	61.2425	58.5213	57.2602	90.4889	72.3971	37.8455	29.0593	32.9726	0	8.1835	16.205	192.373	0	96.1866
XM_018958149.1	1421.75	2750.04	4052.02	721.337	1126.81	925.65	726.108	691.302	747.087	1192.62	1504.23	1363.46	1426.16	1280.96	1346.43	510.33	724.559	615.964	698.851	1112.48	907.734	1199.34	1152.68	1188.01	987.387	1046.7	1096.15	3168.71	783.188	1967.94
XM_018958557.1	3.88811	1.98294	0	0	0	0	34.2554	0	69.909	0	3.43431	1.69998	0	4.51043	2.30032	42.462	3.45028	22.5143	78.6466	86.0532	81.4893	3.60433	0	1.78414	0	0.590323	1.1575	41.1364	5.02043	22.8978
XM_018958786.1	23.3287	11.781	0	0	0	0	0	0	0	0	0	0	13.5987	0	6.86732	54.257	0	27.6711	81.4061	99.3603	90.066	0	0	0	0	0	0	0	28.1144	13.7761
XM_018958653.1	33.6969	16.68	0	13.0593	22.3425	17.6356	0	0	0	0	0	0	0	3.75869	1.91693	0	4.31285	2.17799	0	0	0	16.2195	4.40292	10.3923	8.61928	4.39583	0	22.988	0	11.6089
XM_018959133.1	103.683	73.8891	44.9952	135.971	64.0484	98.0094	35.5447	58.9079	11.4776	153.978	53.2318	103.101	118.988	0	59.4941	78.6333	272.572	173.663	172.471	125.088	150.892	74.7899	293.235	181.454	142.697	102.656	64.8198	67.7541	28.1144	48.3306
XM_018957757.1	28.5128	39.8394	50.7219	25.3505	13.4055	19.5047	16.8664	25.9888	8.34734	0	0	0	5.94941	38.3387	21.9226	110.873	42.266	77.8895	92.4442	121.539	107.454	17.1206	35.2234	26.0008	16.2809	8.05903	0	96.7915	35.143	66.3187
XM_018961170.1	0	0	0	0	0	0	156.949	204.445	106.429	0	0	0	0	0	0	32.2396	40.5408	36.9568	64.159	76.2946	70.9897	50.4606	47.5516	49.4962	0	0	0	226.25	0	111.994
XM_018961752.1	0	18.4399	37.6324	23.8141	22.3425	23.093	0	0	0	27.7353	8.58577	18.3949	0	22.5522	11.2761	0	0	0	0	0	0	0	0	0	0	0	0	0	0	0
XM_018962082.1	18.7925	12.1289	5.72666	132.898	22.3425	76.9558	72.6269	65.8383	77.2129	36.3427	0	18.5348	0	0	0	29.8806	0	14.9403	17.2471	33.7115	25.5616	17.1206	0	8.47469	22.9848	11.6073	0	33.877	8.03269	20.6563
XM_018961954.1	18.7925	11.8015	4.90857	56.0784	38.7269	47.4894	56.3731	53.7102	57.388	41.1247	1.71715	21.815	124.938	101.485	112.079	14.154	12.9386	13.6049	13.7976	15.9686	15.032	18.9227	10.567	14.9452	15.3232	57.2705	98.3872	21.7781	1.00409	11.6139
XM_018962552.1	0	0	0	0	4.46849	2.18956	17.3833	0	35.4762	0	0.858577	0.429288	1.69983	55.6287	28.6643	44.821	268.259	154.751	44.1525	2.66144	23.2128	65.7791	114.476	90.6999	0	1.73625	3.47249	54.4452	2.00817	28.2367
XM_018962758.1	0	20.4442	40.0866	0	304.602	155.347	72.3714	0	141.905	113.81	98.7363	106.198	101.14	78.9326	90.3199	64.4793	0	31.5949	45.5322	0	22.3108	117.141	0	58.5704	0	4.09175	8.10248	0	104.425	51.1683
XM_018962690.1	180.149	90.9753	0	414.058	400.675	405.296	62.4955	0	126.254	180.757	91.0091	135.428	142.786	0	69.9651	61.334	161.301	111.317	0	0	0	118.042	0	57.8405	188.667	163.164	133.112	158.496	384.565	268.477
XM_018962920.1	22.0326	25.2833	27.8152	0	74.4749	37.9822	0	0	0	70.7727	123.635	97.8221	29.7471	94.7191	60.9884	12.5813	18.114	15.5917	14.4875	0	7.17133	139.668	7.04468	73.321	59.3773	66.0821	72.9223	0	178.727	89.3637
XM_018960118.1	0	0	0	0	0.744749	0.372374	131.732	190.585	78.2563	0	0	0	0	12.0278	6.01391	41.6756	50.0291	46.5193	60.0198	70.9717	65.3862	27.9336	39.6263	33.5818	3.83079	1.87709	0	353.289	0	176.645
XM_018962372.1	15.5524	13.0161	10.6352	13.0593	0	6.52967	107.862	102.223	113.733	4.78194	4.29288	4.53497	11.0489	6.01391	8.53141	127.386	44.8537	87.8422	75.887	177.429	128.304	118.943	63.4021	90.5778	20.1117	9.95527	0	177.854	17.0695	99.2405
XM_018966441.1	9.07225	11.3992	13.9076	18.4367	0	9.40273	140.406	157.665	119.993	0	0	0	7.64924	12.7796	10.227	144.685	136.286	141.251	60.7096	100.247	81.1775	27.9336	49.3127	39.2559	31.604	30.5601	28.9374	448.871	192.785	318.9
XM_018966530.1	18.7925	29.8279	40.0866	0	12.6607	6.26706	318.279	405.425	239.986	96.5952	42.0703	69.8157	40.796	51.87	46.7963	146.258	106.959	124.076	87.615	156.138	121.191	54.065	82.7749	69.7884	88.1082	74.1143	61.3473	445.241	15.0613	234.754
XM_018968074.1	81.6503	106.431	131.713	49.1646	41.7059	46.344	44.6394	48.5124	41.7367	8.60749	16.313	12.6664	7.64924	39.0904	23.7225	14.154	37.9531	25.9828	26.2155	62.1002	44.2889	26.1314	32.5816	29.3888	43.0964	21.1172	0	95.5816	58.237	76.9093
XM_018967909.1	66.0978	64.7975	62.1752	0	39.4717	19.7358	188.506	164.596	210.77	0	145.958	71.5195	46.7454	0	23.8401	268.14	273.435	266.739	207.655	68.3102	138.665	188.326	70.4468	129.976	0	62.3891	127.325	0	63.2575	31.945
XM_018967532.1	3.24009	1.65245	0	13.8275	12.6607	12.9793	115.138	131.677	102.255	0	7.72719	3.78632	0	0	0	15.7267	26.7397	20.9422	35.8739	55.003	45.4385	4.50541	11.4476	7.9418	0	5.20874	10.4175	123.409	0	62.9387
XM_018968620.1	328.545	322.693	316.603	148.262	128.097	140.202	116.007	0	227.465	267.789	81.5648	177.762	329.767	247.322	293.079	0	0	0	113.831	227.997	169.775	95.5148	0	48.235	0	0	0	0	144.588	73.7401
XM_018965661.1	3.24009	5.26024	7.36285	40.7144	6.70274	23.6416	100.183	116.083	86.6037	8.60749	0	4.30375	14.4486	21.8004	17.9433	42.462	31.9151	37.0817	64.159	181.865	121.461	82.8996	68.6856	75.1058	13.4078	6.83796	0	119.779	109.445	115.707
XM_018963634.1	0	0	0	0	0	0	33.9709	51.9776	15.6513	0	0	0	0	0	0	0	15.5263	7.76314	4.82918	4.43573	4.65266	0	0	0	0	0	0	10.889	0	5.49897
XM_018971460.1	91.3705	257.856	431.136	10.7548	19.3635	14.8655	110.584	162.863	61.5616	0	38.636	19.318	9.34908	10.5243	10.1354	30.667	49.1665	40.2551	31.7346	77.1817	54.5267	40.5487	5.28351	23.0924	6.70389	8.04101	9.25997	113.73	5.02043	58.7564
XM_018973041.1	0.648018	10.547	20.4524	6.14557	34.2584	20.2635	33.0291	39.8495	26.0854	12.433	23.1816	17.6377	3.39966	0	1.73383	57.4023	3.45028	29.8695	6.20894	45.2444	25.5315	25.2303	2.64175	13.8363	45.0118	29.5203	13.89	142.767	2.00817	73.0816
XM_018973112.1	301.976	371.285	445.043	18.4367	0	9.12618	5.94277	12.1281	0	0	12.8787	6.56811	15.2985	19.5452	17.4983	105.369	211.33	155.709	149.704	51.4545	98.8251	22.5271	67.805	45.7303	0	14.7465	30.0949	38.7166	146.597	91.1907
XM_018963946.1	0	0	0	0	0	0	71.5832	90.0945	52.1709	0	6.01004	2.94492	0	0	0	18.872	15.5263	17.2768	20.0066	40.8087	30.4116	9.91191	17.6117	13.7729	0	0	0	68.964	0	35.1716
XM_018964155.1	0	0	0	0	0	0	40.8409	29.454	51.1275	0	0	0	0	0	0	27.5217	6.90057	17.4518	11.728	27.5015	19.2225	18.9227	22.8952	20.8692	0	0	0	47.1859	0	23.1211
XM_018966178.1	25.9207	56.1898	86.718	0	6.70274	3.28434	20.124	39.8495	0	0	7.72719	3.78632	0	0	0	35.385	17.2514	26.0506	0.689882	1.77429	1.21977	14.4173	4.40292	9.45415	4.78849	9.84274	15.0475	43.5562	9.03678	26.1239
XM_018966250.1	191.165	193.345	195.525	86.8062	101.286	94.9865	60.3488	74.5012	45.9104	20.0841	0	10.0421	41.6459	109.002	74.234	0	29.3274	14.3704	126.248	115.329	119.581	0	0	0	0	0	0	0	0	0
XR_001997536.1	0	0	0	9.98656	0	4.99328	31.9836	8.66293	56.3446	5.73833	0	2.81178	0	0	0	43.2483	67.2805	55.6008	14.4875	46.1316	30.2371	13.5162	0	6.62296	0	0	0	37.5067	8.03269	22.8099
XM_018975877.1	4.53613	2.31342	0	116.766	138.523	126.477	0	0	0	0	0	0	0	0	0	0	15.5263	7.60787	0	0	0	0	0	0	0	0	0	0	0	0
XM_018975822.1	123.123	61.5617	0	87.5744	295.665	193.098	25.5429	0	50.084	9.56388	65.2518	37.1294	0.849916	139.823	69.6461	7.86333	165.614	85.989	20.6965	30.163	25.2789	100.02	131.207	115.302	119.712	60.4547	0	179.064	0	87.7415
XM_018977136.1	2143.64	1050.79	0.818095	0.768197	141.502	71.1352	41.1786	79.699	1.04342	576.702	0.858577	283.022	0.849916	0.751739	0.799846	0.786333	0.862571	0.816588	0.689882	643.181	328.374	0.901083	227.191	116.327	628.25	398.942	172.467	1.20989	1.00409	1.11201
XM_018977157.1	0	166.495	329.692	0	341.84	167.501	0	0	0	0	0	0	0	93.9674	47.4535	0	0	0	0	0	0	0	0	0	305.506	152.753	0	341.19	191.781	262.862
XM_018977188.1	55.0815	44.204	33.5419	29.9597	20.1082	24.9847	22.35	0	43.8235	46.863	53.2318	50.0155	20.398	31.573	26.3012	336.55	238.932	284.376	43.4626	5.32288	24.2286	52.2628	58.1186	54.9587	1.9154	65.9028	127.325	366.598	38.1553	205.661
XR_001997711.1	0	0	0	0	0	0	29.5409	41.5821	17.7381	0	0	0	0	0	0	29.0943	18.114	23.5685	8.96847	25.7272	17.6051	4.50541	16.7311	10.4895	0	0	0	30.2473	0	15.4261
XM_018965247.1	0	0	0	0	8.19224	4.0142	94.0071	65.8383	122.08	4.78194	0	2.43879	3.39966	0	1.68283	31.4533	36.228	34.179	26.2155	79.8431	52.8923	20.7249	0	10.5697	0	5.10456	10.4175	41.1364	9.03678	24.6752
XM_018965349.1	0	0	0	0	0	0	85.8829	100.49	71.9958	0	0	0	0	0	0	36.9576	20.7017	28.911	26.9054	64.7617	46.2919	10.813	21.134	15.7081	0	0	0	173.015	5.02043	87.3377
XM_018965439.1	0	0	0	2.30459	3.72374	2.98845	146.272	173.259	115.819	0	0	0	0	6.76565	3.45048	37.744	25.8771	32.0586	35.8739	50.5673	43.4734	14.4173	24.6564	19.3624	2.87309	2.62277	2.31499	239.559	0	119.779
XM_018977355.1	38.8811	77.3106	115.351	53.0056	110.223	81.3492	93.3552	69.3035	119.993	46.863	68.6861	58.4614	87.5414	96.9743	92.3522	88.0693	187.178	137.624	83.4757	216.464	149.552	68.4823	125.043	94.8274	298.802	256.286	203.719	186.324	54.2207	119.069
XM_018977389.1	41.4732	46.4465	52.3581	1.53639	0	0.775879	89.4491	84.8967	94.951	1.91278	16.313	9.204	167.433	0	85.3911	1.57267	0	0.80206	13.1078	41.6959	27.6103	61.2736	51.0739	55.663	24.9001	77.9181	129.64	3.62968	3.01226	3.35727
XM_018977381.1	2.59207	2.12709	1.63619	1.53639	26.811	14.055	2.44707	1.73259	3.13025	1.91278	32.6259	16.9431	61.194	1.50348	31.6697	1.57267	1.72514	1.63318	31.7346	0.887146	16.1433	48.6585	32.5816	40.8633	44.0541	53.4419	63.6623	0	3.01226	1.53625
XM_018977399.1	35.641	18.1769	0	51.4692	0	25.9919	49.2101	53.7102	42.7801	0	65.2518	31.9734	0	0	0	107.728	0	54.4024	0	31.0501	15.6803	0	0	0	0	0	0	62.9145	66.2697	63.3003
XM_018977430.1	24.6247	25.2427	25.3609	25.3505	0	12.4217	0	0	0	0	0	0	27.1973	0	13.7346	0	0	0	0	0	0	32.439	0	15.8951	0	0	0	0	0	0
XM_018967759.1	1309.64	1319.02	1289.32	1637.03	3407.97	2504.79	731.657	725.954	745	1551.26	1633.01	1591.73	614.489	721.669	668.079	828.795	1230.03	1029.41	1561.89	1810.66	1677.23	1139.87	673.647	919.194	1789.94	1825.41	1806.85	165.755	161.658	162.878
XM_018969621.1	6171.72	8073.84	9840.86	962.551	2195.52	1557.08	13299.3	17161.3	9343.81	8589.32	4412.23	6522.83	1851.97	359.331	1114.91	1589.97	1117.89	1357.16	459.462	649.391	555.774	88.3061	2634.71	1374.68	4134.38	3614.44	3157.65	336.351	65.2656	198.474
XM_018970518.1	0	0	0	1.53639	0	0.768197	69.6436	84.8967	52.1709	0	0	0	0	0	0	22.0173	15.5263	18.992	16.5572	27.5015	21.7543	0	14.0894	6.97423	1.9154	0.938544	0	96.7915	0	49.3637
XM_018970112.1	0	0	0	0	0	0	52.0758	84.8967	18.7815	4.78194	0	2.43879	0	0	0	19.6583	12.076	16.0862	19.3167	56.7773	38.6148	1.80217	13.2088	7.51448	0	0	0	98.0014	0	49.4907
XM_018965546.1	0	2.04524	4.09047	3.84098	13.4055	8.73808	95.4542	162.863	31.3025	21.9969	45.5046	33.0757	3.39966	6.76565	5.11665	12.5813	15.5263	13.8504	45.5322	61.2131	52.6113	105.427	66.9244	86.0334	44.0541	34.8644	24.3074	200.842	0	100.421
XM_018970686.1	248.191	230.857	213.523	1176.88	1065.74	1110.65	482.193	575.219	400.672	685.73	965.04	822.592	141.086	108.25	124.34	81.7786	0	40.4804	0	264.369	130.863	388.367	222.788	303.922	76.6158	37.5418	0	0	0	0
XM_018970630.1	34.345	70.2833	107.988	50.701	67.0274	58.1939	240.907	391.565	98.0813	40.1683	62.6761	50.7071	62.8938	0	31.7614	125.813	168.201	148.477	674.015	270.58	466.91	285.643	460.546	370.792	548.761	381.101	223.397	192.373	49.2002	119.355
XM_018970873.1	0	0	0	0	0	0	182.265	258.155	101.212	0	0	0	8.49916	0	4.33457	58.975	40.5408	50.2555	20.6965	69.1974	44.048	37.8455	13.2088	25.2719	13.4078	6.70389	0	70.1738	0	35.4378
XM_018970976.1	58.3216	51.9827	44.1771	56.8466	20.1082	39.1464	31.0084	38.1169	23.9986	35.3864	24.0402	29.4796	62.0439	46.6078	54.8691	4.718	0.862571	2.7431	53.8108	20.4044	36.5695	8.10975	7.92526	7.93825	7.66158	8.91082	10.4175	8.46926	39.1594	24.2059
XM_018972526.1	297.44	148.72	0	0	0	0	0	0	0	0	0	0	0	0	0	0	0	0	0	0	0	0	0	0	0	0	0	16.9385	79.3228	48.9239
XM_018972775.1	4986.5	4665.86	4308.9	1502.59	3292.53	2390.05	1736.72	1543.73	1960.58	6372.41	6575.84	6377.52	4569.15	3851.91	4206.94	3680.82	3749.59	3752.02	1837.16	1194.1	1536.75	2459.96	1786.71	2093.16	3340.45	4605.27	5745.81	965.495	949.866	952.775
XM_018965827.1	0	0	0	0	0	0	89.8129	131.677	44.867	0	0	0	0	0	0	36.1713	23.2894	29.666	6.89882	72.746	40.5843	11.7141	23.7758	17.6864	0	0	0	102.841	0	52.4489
XM_018973345.1	23.9767	48.4643	71.9923	0	24.5767	12.4112	4.13193	0	8.34734	0	0	0	0	11.2761	5.69442	7.077	77.6314	41.8953	0	0	0	0	23.7758	12.0068	16.2809	33.0147	50.9299	0	9.03678	4.56357
XM_018973493.1	47.9533	47.7065	47.4495	0.768197	0	0.387939	82.676	100.49	62.6051	24.8661	17.1715	21.3533	18.6982	19.5452	19.5041	110.087	188.04	151.105	37.2536	55.8902	46.2925	57.6693	0	28.258	56.5042	27.9696	0	152.447	3.01226	77.7144
XM_018974182.1	16.2005	8.01922	0	28.4233	30.5347	30.0686	96.6332	117.816	75.1261	0	3.43431	1.7515	14.4486	31.573	23.2543	11.0087	12.9386	12.0837	11.0381	5.32288	8.23372	6.30758	0	3.09071	0	0	0	35.0869	0	17.8943
XM_018974277.1	286.424	184.731	80.1733	126.752	464.723	293.414	0	0	0	375.86	798.476	593.04	1108.29	69.16	576.951	578.741	2635.15	1601.16	0	71.8588	35.9294	0	0	0	0	98.3872	196.774	630.355	102.417	373.201
XM_018975496.1	2293.34	2121.14	2014.97	1491.84	1940.82	1706.62	793.223	1030.89	544.664	526.97	611.307	560.39	436.007	1923.7	1191.65	314.533	171.652	238.231	1266.62	1276.6	1271.56	76.592	673.647	372.134	352.433	192.346	25.4649	806.999	931.792	868.772
XM_018976112.1	45.3613	178.806	310.058	76.8197	0	39.178	0	0	0	81.293	30.0502	55.9721	44.1956	63.8978	53.6048	115.591	89.7074	102.908	37.2536	164.122	98.6741	33.3401	45.7904	39.4608	55.5465	55.8308	55.5598	0	34.1389	17.4109
XM_018976030.1	0	16.1124	31.9057	0	103.52	51.76	0.848967	1.73259	0	108.072	0	54.5763	119.838	152.603	135.294	51.898	161.301	106.599	0	0	0	0	0	0	112.051	231.386	350.722	1.20989	30.1226	15.3771
XM_018976210.1	407.603	378.587	350.145	377.953	226.404	299.914	220.266	285.877	154.426	25.8225	277.32	154.215	382.462	109.754	251.03	95.9326	97.4705	96.6939	324.935	359.294	340.146	269.424	367.204	314.642	114.924	215.653	309.052	378.697	213.87	296.038
XM_018976723.1	47.9533	72.1404	94.899	35.337	83.4119	58.5403	117.74	3.46517	227.465	396.901	45.5046	220.748	64.5936	38.3387	51.9808	7.86333	26.7397	17.3959	38.6334	15.9686	27.2212	31.5379	22.0146	26.8387	37.3502	31.879	26.6224	58.0749	58.237	58.4463
XM_018976665.1	51.8414	38.2059	24.5428	50.701	239.064	146.585	171.794	5.19776	331.807	260.138	41.2117	151.769	137.686	18.7935	77.3636	48.7526	43.9911	45.4444	46.912	36.373	41.5133	11.7141	23.7758	17.5089	26.8155	27.4318	27.7799	66.5442	20.0817	42.5471
XM_018976960.1	548.223	765.664	977.623	118.302	216.722	164.162	104.263	126.479	82.43	103.29	119.342	111.477	144.486	448.036	295.466	108.514	103.508	104.434	315.276	350.423	332.849	56.7682	33.4622	44.2129	0	7.6742	15.0475	50.8155	333.357	190.165
XM_018977013.1	210.606	164.832	120.26	27.6551	20.853	24.5306	0	0	0	32.5172	0	15.9334	0	0	0	0	17.2514	8.62571	0	0	0	1.80217	16.7311	9.201	0	0	0	0	112.458	55.1043
XM_018977274.1	92.0186	98.9115	105.534	87.5744	561.541	326.49	409.146	427.949	386.065	205.623	273.027	240.354	186.132	101.485	142.878	117.95	410.584	259.571	320.795	224.448	273.585	0	12.3282	6.22573	161.851	181.69	197.932	0	0	0
XM_018977228.1	87.4824	48.1873	8.18095	82.9652	89.3699	86.9972	77.9965	24.2562	133.557	165.455	184.594	173.274	189.531	126.292	157.596	88.0693	20.7017	55.0329	22.7661	14.1943	18.1816	5.4065	6.16409	5.72744	150.359	81.4055	9.25997	52.0254	0	26.0127
XM_018977219.1	75.1701	98.3286	122.714	72.2105	0	36.4663	64.045	0	129.384	163.542	336.562	246.734	230.327	93.2156	162.457	88.0693	417.484	256.952	244.908	0	121.23	110.833	0	55.9708	136.951	134.428	131.955	0	0	0
XM_018965156.1	0	1.2026	2.45428	0	0	0	52.389	69.3035	34.4328	0	0	0	0	0	0	4.718	6.90057	5.7966	12.4179	22.1786	17.0144	3.60433	8.80584	6.22311	0	0	0	49.6057	0	25.2989
XM_018966353.1	1.94405	2.6343	3.27238	0.768197	0	0.376416	32.8537	41.5821	25.042	0	0	0	0	0	0	14.9403	6.03799	10.5495	11.728	22.1786	17.0578	1.80217	6.16409	3.90347	2.87309	1.46528	0	59.2848	0	29.6424
XM_018977287.1	230.046	946.368	1694.27	3646.63	4011.22	3869.04	2122.23	3439.18	722.045	535.577	4470.61	2453.03	1508.6	5595.94	3539.38	5454.79	6226.04	5902.67	4699.48	2140.68	3430.78	5303.77	5204.25	5201.47	5078.67	2842.23	509.299	5054.94	6941.25	5912.84
XM_018977336.1	315.585	6535.36	12498.8	17919	18514.5	18031.6	10917.8	11625.7	10547.9	18508	22366.8	20364.2	15619.8	14215.4	14981.6	386.089	526.168	450.867	15403.7	10153.4	12957.1	17636.9	12093.9	14925.9	19527.5	21046.9	22399.9	6606.02	13575.3	10057.6
XM_018977474.1	0	0	0	0	2.23425	1.12829	70.5872	93.5597	49.0406	0	0	0	0	0	0	27.5217	16.3888	22.1748	33.1143	64.7617	49.42	15.3184	25.5369	20.632	0	0	0	119.779	0	61.0875
XM_018977538.1	0	0	0	0	0	0	24.5296	34.6517	14.6078	0	3.43431	1.73433	0	0	0	16.513	13.8011	15.2396	22.7661	56.7773	39.204	4.50541	0	2.25271	0	0	0	50.8155	0	25.1537
XM_018977870.1	162.653	84.1323	5.72666	90.6472	667.295	376.541	425.948	677.441	189.902	1051.07	980.495	1025.59	798.071	115.768	448.939	2.359	445.949	219.695	10.3482	1.77429	6.07901	80.1964	250.086	165.943	281.563	825.36	1397.1	15.7286	1554.33	785.185
XM_018977911.1	112.755	326.079	544.851	0	148.95	72.9854	88.5236	0	175.294	231.446	230.957	228.892	555.845	0	277.923	140.754	179.415	162.389	238.009	0	120.195	0	0	0	0	0	0	0	0	0
XM_018977902.1	69.3379	161.127	253.609	639.14	108.733	377.132	80.0562	0	161.73	0	154.544	78.0446	206.53	639.73	431.592	107.728	0	52.7865	169.711	0	85.7041	0	0.880584	0.440292	0	0	0	0	0	0
XM_018977920.1	15.5524	8.44697	1.63619	153.639	289.707	220.137	0	0	0	0	0	0	5.0995	52.6217	28.9116	3.14533	0	1.60412	3.44941	13.3072	8.47688	0	62.5215	31.2607	4.78849	3.6112	2.31499	159.706	116.474	139.471
XM_018978112.1	46.0093	57.5917	68.7199	115.23	76.7091	95.0096	79.0356	48.5124	109.559	74.5983	64.3933	68.4278	68.8432	64.6495	67.0696	18.872	17.2514	18.4229	18.6268	14.1943	16.4106	8.10975	25.5369	16.9105	30.6463	28.3682	26.6224	12.0989	8.03269	10.0252
XM_018978099.1	0	2.47883	4.90857	0	2.23425	1.09478	35.5805	31.1866	40.6933	40.1683	47.2217	43.9311	0	0	0	35.385	34.5028	35.1252	20.6965	26.6144	23.5815	17.1206	8.80584	12.8801	34.4771	17.4109	0	147.607	0	74.5416
XM_018978077.1	103.683	51.323	0	0	52.1324	25.5449	22.8821	0	44.867	193.19	312.522	247.799	0	31.573	16.1022	0	0	0	0	0	0	0	0	0	0	0	0	0	0	0
XM_018978061.1	0	0	0	222.009	124.373	172.215	348.899	304.935	382.934	1086.46	528.025	801.808	532.047	639.73	576.831	0	0	0	0	0	0	0	0	0	0	0	0	0	0	0
XM_018978069.1	0	38.4504	76.9009	0	0	0	174.961	258.155	86.6037	0	147.675	74.576	0	0	0	76.2743	0	37.3744	0	0	0	18.0217	4.40292	11.3464	10.5347	23.3115	37.0399	0	0	0
XM_018978168.1	11.6643	10.98	10.6352	192.817	20.853	108.868	5.4182	8.66293	2.08684	1.91278	0.858577	1.38041	229.477	18.0417	122.793	17.2993	0	8.47667	14.4875	0.887146	7.60603	0.901083	58.1186	29.5008	147.485	148.801	151.632	168.175	39.1594	105.741
XM_018977614.1	2.59207	1.32196	0	2.30459	0	1.14077	22.7306	8.66293	36.5196	0	0	0	4.24958	0	2.16729	81.7786	75.9062	78.0834	22.0762	28.3887	25.406	62.1747	30.8205	46.184	18.1963	22.5283	27.7799	141.558	76.3106	108.553
XM_018977648.1	0	0	0	6.91377	5.21324	6.06351	116.479	143.805	93.9076	0	0	0	7.64924	12.7796	10.1379	38.5303	25.0146	31.6474	22.0762	41.6959	32.4134	54.065	60.7603	57.3792	53.6311	38.6587	23.1499	111.31	36.1471	72.9914
XM_018978265.1	0	0	0	0	0	0	0	0	0	51.645	20.6058	35.6089	0	0	0	0	0	0	0	0	0	0	0	0	0	0	0	0	0	0
XM_018978272.1	3.88811	8.58083	13.0895	3.07279	0	1.55176	94.1493	152.468	35.4762	0	0	0	0	0	0	33.026	11.2134	21.6773	16.5572	38.1473	27.4602	3.60433	14.0894	8.74199	0	0	0	85.9025	0	43.8103
XM_018977667.1	1.94405	3.05817	4.09047	3.07279	1.4895	2.28859	276.703	395.03	154.426	0	0	0	0	0	0	47.18	53.4794	50.3927	58.64	214.689	136.958	58.5704	44.9098	52.1013	0	0	0	369.018	3.01226	184.155
XM_018978422.1	0.648018	0.320769	0	62.2239	58.0904	61.0699	1.36546	1.73259	1.04342	0	0	0	0	0.751739	0.372111	0	179.415	87.9132	0.689882	0.887146	0.791963	35.1422	0.880584	18.1915	0.957698	1.0576	1.1575	67.7541	1.00409	35.0466
XM_018977731.1	0	0	0	0	0	0	81.0541	112.618	51.1275	0	1.71715	0.867163	0	3.75869	1.91693	43.2483	34.5028	38.3143	15.8673	78.0688	47.1267	22.5271	36.104	29.5408	0	0	0	140.348	0	68.7704
XM_018977859.1	0	0	0	0	0	0	0	0	0	0	0	0	0	0	0	0	0	0	0	0	0	411.795	0	210.015	0	0	0	0	0	0
XM_018977966.1	109.515	101.365	97.3533	53.0056	8.19224	30.2929	66.9196	0	132.514	0	0	0	45.0456	10.5243	28.0102	99.0779	88.8448	93.859	0	3.54858	1.80978	31.5379	49.3127	41.2338	65.1235	35.4177	6.94498	264.967	55.2248	157.446
XM_018978017.1	0	0	0	0	1.4895	0.737301	107.613	145.537	66.7787	4.78194	4.29288	4.5423	0	1.50348	0.759256	5.50433	28.4648	16.6999	36.5638	78.0688	57.7314	18.9227	1.76117	10.54	0	2.36129	4.62999	91.9519	3.01226	48.4016
XM_018978157.1	269.576	195.932	121.078	725.178	103.52	416.94	161.039	176.724	147.122	100.421	92.7263	96.6505	110.489	89.4569	101.42	88.0693	150.95	121.459	67.6085	106.458	86.5007	100.02	111.834	107.546	193.455	147.277	97.2297	0	0	0
XM_018978151.1	567.016	612.247	665.111	667.563	157.142	410.586	785.021	1377.41	188.859	158.76	139.948	151.642	232.877	162.376	196.462	119.523	137.149	128.248	1005.85	187.188	587.395	152.283	212.221	184.074	857.14	490.531	122.695	1361.13	222.907	780.637
XM_018978233.1	0	0	0	93.72	58.0904	76.0834	159.643	0	313.025	0	0	0	127.487	118.775	124.956	212.31	9.48828	111.961	366.327	291.871	332.39	11.7141	73.9691	42.1019	1.9154	0.957698	0	13.3088	437.782	223.489
XM_018978219.1	101.091	146.42	194.707	102.938	257.683	182.888	0	0	0	0	0	0	373.113	511.934	443.695	303.524	0	150.245	969.284	1316.52	1146.01	0	0	0	0	0	0	0	711.897	348.83
XM_018977661.1	1.29604	0.635058	0	0	0	0	266.126	403.693	122.08	8.60749	5.15146	6.81068	5.94941	6.76565	6.38728	28.308	29.3274	29.1008	55.8805	75.4074	66.1186	27.9336	32.5816	29.8154	8.61928	4.30964	0	193.583	0	96.7915
XM_018977798.1	0	0	0	0	0	0	73.4423	117.816	28.1723	0	0	0	0	0	0	11.795	7.76314	9.83804	15.1774	39.9216	27.1981	0	0	0	0	0	0	114.94	0	57.47
XM_018978382.1	83.5943	81.4339	77.719	49.9328	105.01	76.4211	162.587	174.991	148.165	14.3458	19.7473	16.8761	7.64924	12.7796	10.0101	154.121	94.0202	125.011	317.346	220.012	265.992	140.569	89.8196	115.194	12.4501	10.9476	9.25997	248.028	21.0858	132.288
XM_018977706.1	0	3.33783	6.54476	0	0	0	116.753	173.259	62.6051	0	0	0	3.39966	0	1.66584	30.667	35.3654	33.3229	42.0828	78.0688	61.2773	36.9444	26.4175	32.0504	0	0	0	135.508	9.03678	72.2273
XM_018977719.1	0	0	0	3.84098	9.68174	6.81977	524.126	750.21	285.896	10.5203	4.29288	7.48064	2.54975	0	1.30037	42.462	67.2805	55.6323	64.8489	113.555	90.4181	46.8563	73.9691	60.6838	8.61928	4.35274	0	577.119	0	291.445
XM_018978464.1	189.221	93.6645	0	161.321	0	79.0474	0	0	0	0	239.543	119.771	0	0	0	237.473	251.871	242.225	0	0	0	29.7357	0	14.7192	0	0	0	0	0	0
XM_018978457.1	196.997	97.7314	2.45428	392.549	1.4895	200.937	2.40878	1.73259	3.13025	0.956388	269.593	135.27	1.69983	36.8352	19.0748	0	0	0	6.20894	21.2915	13.9631	0	1.76117	0.862973	1.9154	8.98873	16.205	13.3088	1.00409	7.01333
XM_018978478.1	197.646	115.358	34.36	245.055	14.895	128.899	41.2053	5.19776	77.2129	20.0841	135.655	77.1914	25.4975	3.00696	14.0273	284.653	246.695	270.987	0	2.66144	1.35733	0	29.0593	14.3843	29.6886	15.1378	1.1575	246.818	7.02861	126.853
XM_018978451.1	191.165	94.6268	0	271.173	0	138.298	0	0	0	0	122.776	60.1605	0	0	0	349.132	267.397	309.193	0	0	0	0	0	0	0	0	0	0	0	0
XM_018978668.1	234.583	522.357	814.822	4194.35	1659.3	2964.39	420.669	453.938	379.804	79.3802	582.115	325.72	605.14	169.893	392.719	35.385	46.5788	40.749	3007.89	115.329	1576.65	745.196	1498.75	1114.44	375.418	359.024	346.092	4.83958	426.737	215.764
XM_018978651.1	1134.68	1383.8	1632.92	277.319	100.541	189.433	418.171	401.96	434.062	52.6013	531.459	289.373	594.941	660.779	615.303	787.906	1667.35	1248.24	5633.58	814.4	3276.25	1245.3	1736.51	1467.31	445.33	324.959	202.562	95.5816	435.774	265.678
XM_018978564.1	0	0	0	0	0	0	51.1981	72.7686	28.1723	0	0	0	0	0	0	5.50433	18.9766	12.0232	3.44941	14.1943	8.91009	11.7141	14.0894	12.7023	0	0	0	154.866	0	78.9819
XM_018978717.1	357.706	342.32	327.238	370.271	2279.68	1300.33	622.697	954.655	306.765	1534.05	1307.61	1419.7	348.466	263.109	311.903	184.002	156.988	170.225	879.6	886.259	896.19	717.262	966.882	837.237	112.051	244.806	372.714	162.126	568.313	357.915
XM_018978721.1	362.89	302.886	255.246	562.32	31.2795	302.579	13.0099	17.3259	8.34734	21.0405	20.6058	20.5098	174.233	403.684	284.05	220.173	81.9442	149.676	6.89882	12.42	9.56973	8.10975	30.8205	19.4246	34.4771	17.5833	0	2.41979	13.0531	7.73646
XR_001997869.1	0	0	0	0	0	0	49.913	58.9079	40.6933	0	0	0	0	0	0	11.795	24.152	18.156	20.0066	22.1786	21.3035	30.6368	36.104	33.064	0	5.10456	10.4175	77.4332	0	37.9423
XM_018978726.1	325.305	257.363	185.707	277.319	235.341	252.59	1454.53	2638.73	265.028	541.316	3821.53	2145.91	237.127	224.77	232.196	815.427	1410.3	1135.12	278.712	3980.62	2109.77	3198.84	3265.21	3296.67	467.357	456.206	431.746	1506.32	279.136	904.999
XM_018978761.1	0	0	0	56.0784	70.7511	64.0489	64.994	90.0945	38.6065	43.0375	40.3531	41.2918	30.597	51.87	40.9275	0	40.5408	19.865	26.2155	0	13.2388	0	0	0	39.2656	19.4365	0	0	47.1921	24.068
XM_018978850.1	57.6736	68.4735	77.719	22.2777	17.1292	19.8149	126.579	124.746	128.34	22.9533	66.1104	43.756	31.4469	24.8074	28.4416	202.874	118.172	157.313	20.0066	89.6017	55.9002	54.9661	60.7603	58.167	34.4771	38.9081	42.8274	214.151	56.2289	133.557
XM_018978861.1	3.24009	3.22383	3.27238	0	3.72374	1.82463	254.892	362.111	153.382	0	0	0	4.24958	0	2.16729	161.985	125.073	143.969	82.7859	180.978	134.519	46.8563	81.8943	65.1943	4.78849	2.3703	0	446.451	5.02043	223.478
XM_018978899.1	0	1.21487	2.45428	0	0	0	0	0	0	0	0	0	0	0	0	54.257	0	26.5859	62.0894	14.1943	37.9999	0	0	0	0	0	0	0	1.00409	0.512084
XM_018978919.1	3.24009	1.62005	0	0	0	0	35.4831	41.5821	29.2157	0	0	0	0	0	0	14.9403	15.5263	15.3109	8.96847	9.75861	9.22111	11.7141	8.80584	10.4652	7.66158	10.1587	12.7325	52.0254	7.02861	29.4567
XM_018978943.1	0	0	0	0	0	0	127.203	143.805	110.602	4.78194	0	2.41488	0	0	0	18.872	25.8771	22.822	25.5256	41.6959	33.6916	19.8238	4.40292	12.1905	0	0	0	164.546	0	83.0955
XM_018978974.1	230.046	223.265	214.341	217.4	128.097	172.108	551.126	951.19	138.775	185.539	239.543	215.594	147.885	150.348	149.104	48.7526	58.6548	53.898	35.184	51.4545	42.9806	44.1531	44.0292	43.8698	48.8426	50.237	52.0874	50.8155	34.1389	42.3939
XM_018979025.1	48.6014	64.0716	80.1733	142.116	52.1324	95.4426	57.061	93.5597	19.8249	136.763	65.2518	100.324	85.8415	63.8978	74.7599	101.437	45.7162	74.3124	68.2983	29.2758	48.9822	228.875	110.073	167.229	51.7157	77.6866	104.175	13.3088	24.0981	18.8779
XM_018978994.1	49.8974	63.6486	76.9009	3052.81	69.2616	1531.2	53.5138	86.6293	21.9118	3349.27	100.453	1759.36	99.4402	54.8769	75.8898	2368.43	23.2894	1219.43	68.2983	33.7115	51.1735	2806.87	3329.49	3098.86	3440.05	1821.4	166.68	14.5187	97.3964	55.1288
XM_018979010.1	353.17	446.064	530.125	0	431.954	220.297	464.125	661.848	278.593	53.5577	344.289	197.738	374.813	412.705	396.012	62.1203	430.423	249.045	395.303	459.542	435.97	45.9552	88.0584	67.6769	0	0	0	162.126	465.896	317.859
XM_018979018.1	0	0	0	0	0	0	0	0	0	0	0	0	0	0	0	0	0	0	371.157	0	181.867	0	0	0	0	0	0	0	0	0
XM_018979062.1	27.2168	22.1553	17.9981	55.3102	5.95799	30.081	4.59129	1.73259	7.30392	6.69472	2.57573	4.67641	50.995	28.5661	39.7805	61.334	28.4648	45.3484	6.89882	45.2444	26.2979	5.4065	21.134	13.1916	58.4196	60.1987	60.1898	67.7541	7.02861	37.3913
XM_018979070.1	0	0	0	0	0	0	0	0	0	0	60.959	30.4795	0	0	0	145.472	0	72.7358	0	0	0	21.626	89.8196	56.0638	54.5888	98.6464	142.372	314.572	114.466	218.237
XM_018979037.1	0	0	0	13.8275	0	7.05205	26.075	0	51.1275	0	0	0	7.64924	10.5243	9.11067	2104.23	1969.25	2035.39	3926.81	4025.87	4036.23	5071.29	4280.52	4654.51	6735.49	6564.29	6399.8	3644.2	4267.37	3919.34
XM_018979049.1	0	0	0	0	0	0	75.5024	131.677	16.6947	0	0	0	0	0	0	22.8037	25.8771	24.6978	12.4179	37.2601	24.4664	7.20866	20.2534	13.8684	0	2.36129	4.62999	141.558	0	70.071
XM_018979298.1	0	0	0	3.07279	69.2616	35.7902	97.0885	123.014	75.1261	0	197.473	100.711	0	0	0	0	56.9297	28.4648	43.4626	54.1159	48.084	0	2.64175	1.32088	0	35.7319	72.9223	8.46926	0	4.31932
XM_018979331.1	0	20.0433	40.9047	0	122.884	61.4418	34.6049	0	69.909	70.7727	0	35.0325	0	0	0	0	0	0	0	36.373	18.5502	0	97.7449	48.3837	0	0	0	0	239.977	122.388
XM_018979200.1	0	0	0	0	0	0	110.715	105.688	114.776	11.4767	0	5.62356	0	0	0	44.821	19.8391	32.33	51.0513	76.2946	63.5467	15.3184	22.0146	18.8101	4.78849	4.68609	4.62999	240.769	0	121.588
XM_018979214.1	0	0	0	0	0	0	35.5318	31.1866	39.6499	0	0	0	4.24958	0	2.10354	23.59	12.076	17.7754	28.2852	24.8401	26.811	4.50541	10.567	7.43054	0	0	0	47.1859	0	23.5929
XM_018979227.1	0	0	0	0	0	0	52.4104	67.5709	36.5196	0	4.29288	2.18937	0	3.75869	1.89814	16.513	2.58771	9.35934	20.0066	15.0815	17.2932	17.1206	13.2088	15.1182	0	0	0	76.2233	0	37.7305
XM_018979423.1	4.53613	215.635	431.136	83.7334	36.4927	60.478	3.63186	5.19776	2.08684	93.726	1.71715	47.713	3.39966	194.7	101.014	281.507	56.0671	165.972	2.75953	21.2915	12.0117	409.092	30.8205	223.893	4.78849	3.59883	2.31499	303.683	42.1716	176.175
XM_018979505.1	0	0	0	225.082	221.19	227.599	111.458	0	227.465	942.042	206.058	584.501	225.228	169.893	195.861	160.412	276.885	218.649	0	522.529	266.49	0	0	0	0	88.236	178.255	0	364.483	182.242
XM_018979490.1	178.853	158.965	139.076	1629.35	106.499	883.683	554.688	826.444	299.461	1179.23	476.51	832.633	345.066	231.536	284.26	173.78	1533.65	863.121	2421.49	1877.2	2143.9	297.357	1890.61	1109.92	2438.3	1333.05	201.404	4361.67	1380.62	2864.24
XR_001997937.1	0	0	0	0	0	0	53.7789	76.2338	30.2591	0	0	0	0	0	0	25.1627	9.48828	17.672	43.4626	39.9216	41.9094	0	8.80584	4.35889	0	0	0	91.9519	0	45.0565
XM_018979529.1	97.2027	87.1288	76.0828	62.9921	127.352	95.8089	21.604	0	42.7801	35.3864	28.333	31.895	44.1956	49.6148	46.6842	0	18.9766	9.48828	0	20.4044	10.1002	0	3.52234	1.79639	0	0	0	0	0	0
XM_018979633.1	111.459	108.497	105.534	13.0593	103.52	59.4555	80.1263	55.4428	106.429	128.156	115.049	120.962	142.786	102.236	123.022	888.556	698.682	797.113	702.99	784.237	747.535	852.424	934.3	906.558	860.013	940.555	1024.38	542.032	847.449	691.687
XM_018979641.1	0	0	0	0	0	0	1.73259	3.46517	0	0	0	0	0	0	0	36.9576	39.6783	38.106	50.3614	39.9216	45.3933	51.3617	22.0146	37.1651	84.2774	78.9077	72.9223	10.889	2.00817	6.38412
XM_018979653.1	18.7925	12.8898	7.36285	3.84098	41.7059	22.7735	143.019	133.409	151.296	8.60749	36.0602	21.9733	5.0995	9.77261	7.53378	58.975	61.2425	60.0861	60.0198	86.9403	73.1799	60.3726	56.3574	57.7613	20.1117	20.1644	20.8349	130.669	14.0572	71.6393
XM_018979549.1	0	0	0	0	0	0	15.7376	8.66293	22.9552	0	0	0	0	3.75869	1.91693	51.1116	26.7397	39.0475	8.27859	61.2131	34.357	17.1206	22.0146	19.5065	0	0	0	29.0375	0	14.8091
XM_018979562.1	0	0	0	0	0	0	56.1266	62.3731	52.1709	0	0	0	0	0	0	24.3763	20.7017	22.8863	23.456	88.7146	56.4116	5.4065	6.16409	5.78151	0	0	0	183.904	0	93.791
XM_018979715.1	195.053	223.973	256.064	66.8331	265.131	162.662	149.818	168.061	134.601	942.999	562.368	757.398	0.849916	51.1182	26.2312	1.57267	1.72514	1.63241	215.243	2.66144	111.131	208.15	153.222	180.194	131.205	350.192	571.803	47.1859	1.00409	24.5618
XM_018979710.1	894.265	1013.47	1112.61	75.2833	885.506	485.199	194.261	174.991	217.031	1215.57	1055.19	1142.26	0.849916	59.3874	30.4113	77.0606	111.272	94.7225	685.053	35.4858	356.667	883.962	1500.52	1201.08	1426.01	1028.15	645.883	61.7046	2.00817	32.4935
XM_018979601.1	5.83216	2.94524	0	9.98656	2.23425	6.07164	31.4723	8.66293	55.3011	10.5203	10.3029	10.3601	19.5481	0	9.67629	26.7353	6.90057	16.5506	36.5638	57.6645	46.5375	25.2303	0	12.3629	12.4501	8.43148	4.62999	0	0	0
XM_018979664.1	0	0	0	0	1.4895	0.737301	7.9537	8.66293	7.30392	0	0	0	24.6476	0	12.447	36.9576	16.3888	27.1248	5.51906	3.54858	4.54367	0	4.40292	2.22348	0	0	0	30.2473	0	15.4261
XM_018979836.1	51.1934	25.0848	0	0	90.8594	44.5211	191.831	237.364	138.775	0	0	0	27.1973	0	13.3267	0	0	0	0	0	0	0	0	0	0	0	0	0	0	0
XM_018979849.1	12.9604	14.3679	16.3619	47.6282	29.0452	38.0986	45.8524	31.1866	60.5182	12.433	27.4745	19.692	11.8988	23.3039	17.3683	35.385	25.0146	30.6787	57.2602	107.345	81.4794	43.252	51.9545	47.6032	38.3079	30.9205	23.1499	77.4332	70.2861	73.121
XM_018979890.1	2314.07	2445.71	2582.72	576.916	721.662	647.128	493.389	363.843	621.877	490.627	471.359	483.253	377.363	1305.77	848.095	669.169	574.472	634.257	270.434	430.266	348.198	325.291	296.757	306.43	300.717	327.4	353.037	45.976	884.6	456.902
XR_001997990.1	5.18414	2.61799	0	0	0	0	218.032	240.83	197.206	192.234	297.068	245.699	0	0	0	0	0	0	0	0	0	0.901083	13.2088	6.93185	283.479	185.306	79.8673	0	0	0
XM_018979976.1	47.3053	33.4058	20.4524	28.4233	30.5347	29.4579	329.04	337.854	323.459	0	4.29288	2.10351	1.69983	6.76565	4.24124	66.8383	74.1811	69.7679	55.1906	117.103	85.8374	173.008	250.086	213.183	15.3232	44.7781	74.0798	250.448	5.02043	125.18
XM_018980093.1	22.0326	17.152	12.2714	0	5.21324	2.58055	31.0134	53.7102	9.39076	7.6511	9.44435	8.51844	0	0	0	92.7873	94.0202	94.3439	20.6965	29.2758	24.8827	4.50541	28.1787	16.5788	7.66158	9.02575	10.4175	89.5322	41.1676	65.7615
XM_018980119.1	0	0	0	0	0	0	1.59643	0	3.13025	0	0	0	0	0	0	0	0	0	4.82918	0	2.3663	0	9.68643	4.84321	15.3232	21.2737	27.7799	24.1979	0	12.3409
XM_018979813.1	3.24009	3.66953	4.09047	9.98656	0	4.89341	100.411	117.816	84.5168	0	0	0	0	6.76565	3.31517	51.1116	51.7542	50.6631	36.5638	120.652	77.7669	4.50541	59.8797	32.1475	0	0	0	179.064	0	91.3228
XM_018979772.1	8.42423	4.29636	0	0	6.70274	3.35137	131.713	140.34	124.167	4.78194	0	2.34315	0	0	0	32.2396	28.4648	30.4946	37.9435	88.7146	64.2162	12.6152	2.64175	7.71795	6.70389	3.41898	0	98.0014	5.02043	50.9958
XM_018980031.1	0	0	0	560.015	2144.88	1376.69	3324.58	4289.88	2469.77	16072.1	38107.1	27551	4165.44	0	2124.37	339.696	296.724	319.694	1742.64	751.413	1239.51	14177.6	7609.13	10827.7	16915.8	17010.2	17100.9	0	254.034	127.017
XM_018980271.1	123.123	104.528	85.0818	109.084	149.695	128.844	102.531	53.7102	152.339	205.623	176.867	191.101	237.976	125.54	182.883	12.5813	109.546	60.0313	3.44941	43.4702	23.477	15.3184	17.6117	16.3004	41.181	25.8504	11.575	35.0869	7.02861	21.0929
XM_018980229.1	0	0	0	0	3.72374	1.86187	142.608	218.306	71.9958	0	0	0	0	0	0	69.1973	40.5408	54.6664	51.0513	162.348	105.377	22.5271	34.3428	28.6657	0	0	0	150.027	0	75.0134
XM_018980310.1	5.18414	2.64391	0	0	6.70274	3.35137	62.8949	62.3731	61.5616	15.3022	0	7.6511	0	0	0	24.3763	50.0291	36.7088	51.7412	78.0688	65.6857	24.3292	36.9845	31.27	0	0	0	202.052	0	103.047
XM_018980282.1	0	0	0	0	2.23425	1.12829	65.3556	76.2338	54.2577	0	2.57573	1.27499	0	0	0	23.59	5.17542	14.4748	20.0066	40.8087	30.5077	14.4173	17.6117	16.0866	0	0	0	171.805	0	85.0434
XM_018980541.1	128.956	190.948	247.883	13.8275	625.589	316.719	85.1038	117.816	55.3011	376.817	484.237	429.99	237.976	745.725	482.014	92.0009	62.9677	76.3946	148.325	70.0845	110.297	97.317	319.652	209.11	112.051	96.1199	79.8673	0	1.00409	0.502043
XM_018980389.1	47.9533	40.9874	33.5419	10.7548	26.811	18.595	74.3346	105.688	42.7801	14.3458	12.0201	13.3031	26.3474	93.2156	60.7137	274.43	279.473	278.324	429.797	303.404	364.451	118.943	188.445	156.768	55.5465	53.8342	52.0874	342.4	79.3228	214.285
XM_018980403.1	8.42423	4.25424	0	0	3.72374	1.88049	103.591	98.7574	111.646	3.82555	0	1.9319	0	0	0	32.2396	25.8771	29.2514	29.6649	54.1159	42.0387	18.9227	14.9699	16.9859	0	0	0	241.979	0	122.199
XM_018980693.1	23.9767	21.9748	20.4524	3.84098	9.68174	6.64534	159.598	150.735	173.207	0	7.72719	3.8636	0	12.7796	6.51758	120.309	99.1956	109.045	64.159	142.83	104.136	72.9877	22.0146	48.4512	0	0	0	119.779	0	58.692
XM_018980836.1	0.648018	143.491	286.333	9.21836	1.4895	5.43122	54.0996	103.955	6.26051	4.78194	0.858577	2.82455	0.849916	7.51739	4.26733	3.93166	1.72514	2.80012	122.109	217.351	169.254	0.901083	0.880584	0.890731	288.267	144.984	4.62999	6.04947	5.02043	5.54524
XM_018980828.1	14.2564	217.521	420.501	6.91377	3.72374	5.33738	505.836	1018.76	3.13025	13.3894	3.43431	8.49599	5.0995	5.26217	5.25814	1.57267	5.17542	3.30656	943.759	553.579	736.463	1.80217	4.40292	3.06251	591.857	300.069	2.31499	3.62968	9.03678	6.25175
XM_018980796.1	85.5384	122.591	159.528	151.335	133.31	142.232	238.091	353.448	116.863	185.539	126.211	154.02	190.381	128.547	157.227	158.053	169.064	162.713	2965.8	267.918	1619.54	137.866	225.43	183.902	3342.37	1782.23	188.672	3077.97	2387.72	2720.91
XM_018980791.1	130.252	178.389	221.704	106.779	116.181	112.061	265.899	405.425	130.427	175.975	118.484	146.062	209.929	114.264	162.097	213.096	200.979	210.173	293.89	270.58	284.94	144.173	184.042	164.108	1185.63	705.592	209.507	788.851	183.748	484.193
XM_018980426.1	1.94405	2.62766	3.27238	1.53639	1.4895	1.49805	1.38456	1.73259	1.04342	0	0	0	1.69983	15.0348	8.44248	66.8383	5.17542	35.7244	2.75953	0	1.37976	0.901083	12.3282	6.7289	0.957698	0.488426	0	0	0	0
XM_018980553.1	0	2.06569	4.09047	3.84098	0	1.9589	69.4144	88.3619	50.084	0	3.43431	1.73433	0	0	0	51.1116	29.3274	40.7684	21.3863	44.3573	33.3154	25.2303	18.4923	21.895	0	0	0	166.965	0	85.1523
XM_018980628.1	125.716	123.374	121.078	175.917	0	88.8381	85.763	171.526	0	100.421	0	49.7083	0	0	0	0	0	0	0	123.313	62.2732	57.6693	84.5361	71.9481	0	49.7724	99.5447	0	0	0
XM_018980611.1	237.175	207.106	175.89	247.359	326.2	283.518	115.143	233.899	1.04342	159.717	0	79.8584	0	0	0	0	0	0	0.689882	192.511	96.5934	202.744	329.339	267.055	0	79.2885	158.577	294.004	0	145.532
XM_018980641.1	960.363	470.578	0	0	0	0	0	0	0	0	0	0	0	109.002	53.9561	857.889	0	424.655	662.977	0	328.174	755.108	0	370.003	376.375	184.424	0	133.088	1286.24	709.662
XM_018980722.1	727.076	675.864	626.66	152.103	107.244	129.225	0	0	0	170.237	123.635	147.554	101.14	148.093	123.135	548.86	535.656	539.448	0	217.351	109.762	161.294	731.766	450.995	141.739	71.5783	0	0	141.576	71.496
XM_018980736.1	49.8974	70.7088	92.4447	0	0	0	0	0	0	0	0	0	0	0	0	0	0	0	0	0	0	142.371	0	72.6093	195.37	97.6852	0	0	313.275	153.505
XM_018980730.1	95.9067	46.9943	0	0	121.394	59.4831	115.397	0	228.508	190.321	363.178	273.982	198.03	357.828	279.718	0	0	0	185.578	401.877	290.637	0	0	0	403.191	321.676	236.129	0	0	0
XR_001998063.1	98.4987	96.1884	94.899	202.804	156.397	178.037	425.653	500.718	350.588	434.2	273.027	352.808	284.722	302.199	289.015	57.4023	37.9531	47.2982	166.262	88.7146	127.544	34.2412	130.326	83.9295	27.7732	30.8671	33.5674	297.634	264.075	276.558
XM_018981009.1	3.24009	1.65245	0	6.91377	11.1712	9.02121	42.1364	60.6405	23.9986	0	2.57573	1.26211	4.24958	3.00696	3.61323	16.513	18.114	17.3961	55.8805	39.0344	47.3465	23.4282	73.9691	49.204	21.0694	10.4293	0	56.865	0	27.8639
XM_018981210.1	0	6.47931	13.0895	0.768197	0	0.376416	13.313	19.0585	7.30392	4.78194	18.0301	11.4299	16.1484	0	7.91272	18.872	1.72514	10.2042	14.4875	27.5015	20.9295	12.6152	34.3428	23.0725	9.57698	10.3645	11.575	38.7166	4.01635	21.5199
XM_018981201.1	211.254	182.357	151.348	7.68197	306.092	155.356	16.3248	31.1866	2.08684	0.956388	287.623	144.299	214.179	310.468	260.771	225.678	0.862571	111.005	5.51906	295.42	153.424	341.51	11.4476	174.771	0.957698	90.7887	177.097	1.20989	1.00409	1.09489
XM_018981239.1	44.7132	47.558	49.9038	28.4233	61.8142	45.5947	59.5655	95.2923	25.042	20.0841	34.3431	27.2427	26.3474	32.3248	28.8811	62.9066	63.8302	62.7301	97.9633	85.166	93.3959	100.02	174.356	137.931	146.528	132.887	116.907	122.199	96.3923	108.943
XM_018981159.1	0	0	0	0	4.46849	2.23425	72.7311	102.223	43.8235	0	0	0	0	0	0	25.949	30.19	28.2416	34.4941	78.956	57.2923	30.6368	23.7758	26.9685	0	0	0	226.25	0	111.994
XM_018981370.1	0	0	0	0	0	0	88.1526	102.223	74.0827	0	11.1615	5.69236	0	0	0	29.8806	37.9531	33.4283	11.728	47.9059	30.0565	27.9336	22.0146	25.4736	0	0	0	239.559	0	119.779
XM_018981654.1	920.186	724.638	500.674	794.315	589.096	698.623	1046.56	1072.47	1000.64	1611.51	1284.43	1443.19	810.82	551.776	677.244	540.211	440.774	485.587	184.199	174.768	175.893	1025.43	807.496	908.389	577.492	629.46	663.246	395.635	625.546	510.591
XM_018981691.1	49.8974	25.4477	0	0	0	0	0	0	0	0	0	0	65.4435	0	33.3762	271.285	280.335	273.097	79.3365	67.4231	73.0427	67.5812	0	34.4664	35.4348	17.3631	0	0	0	0
XM_018981684.1	41.4732	40.5864	40.0866	106.779	38.7269	72.4129	121.953	176.724	63.6485	0	16.313	7.99335	0	61.6426	30.8213	71.5563	22.4268	46.5003	104.862	109.119	108.039	0	0	0	116.839	99.8403	83.3398	76.2233	104.425	90.7053
XM_018981665.1	4.53613	4.77143	4.90857	3.84098	4.46849	4.17081	98.116	145.537	51.1275	1.91278	46.3631	23.6552	2.54975	0.751739	1.66725	4.718	6.90057	5.74028	20.6965	7.09717	14.0003	3.60433	1.76117	2.71838	1.9154	3.33815	4.62999	8.46926	9.03678	8.79537
XM_018981802.1	139.972	69.2861	0	0	37.9822	19.181	154.431	0	311.982	0	0	0	106.24	122.533	113.774	129.745	38.8157	84.0862	68.9882	0	34.1492	0	105.67	52.8351	87.1505	181.896	276.642	35.0869	2.00817	18.5275
XM_018981793.1	0	165.627	334.601	77.5879	293.431	188.832	0	0	0	72.6855	250.704	159.715	162.334	148.093	156.837	88.0693	167.339	127.264	342.182	336.228	339.264	284.742	291.473	290.955	98.6429	49.8147	0	464.599	209.854	341.873
XM_018981785.1	467.869	277.67	88.3542	32.2643	24.5767	28.5434	0	0	0	137.72	39.4945	90.3793	172.533	54.8769	111.705	260.276	100.058	183.27	52.431	48.793	50.8742	195.535	231.594	212.406	34.4771	24.5978	13.89	110.1	55.2248	82.9387
XM_018981915.1	42.1212	28.4113	15.5438	42.2508	13.4055	28.1166	13.1243	25.9888	0	0	0	0	16.1484	11.2761	13.8737	73.9153	87.9822	81.459	0	21.2915	10.4328	0	25.5369	12.6408	9.57698	22.2751	35.8824	0	15.0613	7.68126
XM_018981443.1	2.59207	1.32196	0	0	0	0	107.577	152.468	65.7353	0	0	0	0	0	0	52.6843	37.0905	45.3363	36.5638	78.0688	57.7066	27.9336	11.4476	19.9127	0	0	0	208.102	9.03678	106.533
XM_018981529.1	2.59207	1.28308	0	0	6.70274	3.31786	139.715	188.852	88.6905	13.3894	7.72719	10.6922	4.24958	9.77261	6.93462	35.385	47.4414	41.2363	32.4245	114.442	74.9018	22.5271	22.0146	22.491	4.78849	2.34636	0	249.238	0	122.127
XR_001998177.1	986.932	910.166	841.819	626.08	402.909	516.509	1245.69	1928.37	551.968	457.153	147.675	301.605	450.456	522.459	487.177	1491.67	693.507	1100.57	747.142	1071.67	898.691	1152.49	2017.42	1595.04	503.749	325.526	145.845	3796.65	589.399	2193.02
XR_001998131.1	0	0	0	0	0	0	15.8495	0	32.3459	0	0	0	0	0	0	13.3677	13.8011	13.5132	15.8673	27.5015	21.7637	8.10975	0	4.01432	0	0	0	6.04947	0	3.08523
XM_018981718.1	0	0	0	0	0	0	59.5166	71.0361	47.9972	0	3.43431	1.73433	0	0	0	35.385	15.5263	25.5333	19.3167	43.4702	32.0213	9.91191	7.04468	8.49918	0	0	0	85.9025	0	43.8103
XM_018981380.1	0	0	0	0	0	0	40.1081	60.6405	18.7815	0	0	0	0	0	0	5.50433	3.45028	4.51181	11.728	31.9373	21.8326	8.10975	5.28351	6.56269	0	0	0	111.31	3.01226	56.0481
XM_018981623.1	448.429	687.443	917.084	258.882	212.998	233.81	73.859	88.3619	60.5182	515.493	404.39	455.342	30.597	174.403	104.397	323.183	600.349	469.385	6.20894	67.4231	37.4902	194.634	34.3428	115.29	39.2656	151.35	260.437	102.841	263.071	184.271
XM_018981754.1	22.6806	88.1326	156.256	229.691	174.271	200.833	139.902	169.793	110.602	72.6855	66.1104	68.6711	29.7471	21.0487	25.1874	155.694	156.988	155.562	85.5454	59.4388	72.231	140.569	205.176	174.221	249.001	252.317	258.122	129.459	94.3841	111.921
XM_018981878.1	42.1212	47.2275	53.1762	0	0	0	2.59888	5.19776	0	0	0	0	33.9966	25.5591	29.8201	0	48.304	24.3935	0	0.887146	0.434702	35.1422	64.2827	50.0039	0.957698	0.469272	0	0	35.143	17.2201
XM_018981941.1	4.53613	22.7576	40.0866	3.07279	67.0274	35.3852	13.6612	19.0585	8.34734	12.433	0.858577	6.77014	0	37.5869	19.1693	65.2656	82.8068	73.3836	0.689882	0.887146	0.797386	9.91191	0	4.9064	0	0.578748	1.1575	75.0134	2.00817	39.2609
XM_018981974.1	117.939	114.552	108.807	334.934	152.674	242.129	71.8177	90.0945	54.2577	165.455	105.605	136.657	134.287	110.506	123.187	478.877	373.493	421.396	195.927	96.6989	146.325	408.191	491.366	452.651	86.1928	140.474	195.617	463.389	140.572	302.892
XM_018982037.1	112.107	205.094	301.877	645.285	140.013	389.423	130.881	121.281	136.688	309.87	82.4234	194.185	376.513	357.076	363.029	102.223	577.06	342.016	56.5703	67.4231	61.7681	58.5704	507.217	287.966	443.414	478.543	527.819	39.9265	330.345	188.439
XM_018982104.1	0	0	0	0	0	0	25.0525	0	51.1275	0	0	0	0	2.25522	1.10506	36.9576	12.9386	24.8927	0	20.4044	10.2022	14.4173	0	7.35284	0	0	0	0	0	0
XM_018982198.1	0	2.00433	4.09047	0	0	0	82.7538	133.409	35.4762	0	0	0	0	0	0	16.513	7.76314	12.3032	25.5256	43.4702	34.3185	0	27.2981	13.6491	0	0	0	130.669	0	64.0276
XM_018982230.1	26.5687	16.3378	5.72666	23.0459	52.8772	38.2598	87.5668	110.886	67.8221	10.5203	21.4644	15.6725	9.34908	27.0626	18.5232	657.374	607.25	626.24	353.22	904.002	617.805	1553.47	2317.7	1962.71	113.966	206.529	303.264	867.494	1281.21	1080.76
XM_018982302.1	1872.12	1626.22	1417.76	2325.33	213.743	1247.35	1730.55	2273.15	1176.98	469.586	1401.2	923.728	581.343	1945.5	1273.15	211.524	10122.3	5063.56	186.268	18557.3	9186.22	11763.6	16895.8	14219.6	249.959	223.702	188.672	392.006	3806.49	2076.3
XM_018982296.1	14.2564	1005.88	1997.79	9792.97	22.3425	4956.4	4282.45	8363.2	34.4328	2833.78	7353.71	5122.08	5988.51	4202.22	5083.28	8769.18	0.862571	4428.88	1.37976	172.993	88.9303	14958.9	21018.7	17778.6	1.9154	4214.7	8262.21	2.41979	21.0858	11.8703
XM_018982127.1	0	0	0	3.84098	0	1.92049	50.2973	79.699	21.9118	0	0	0	0	0	0	14.9403	17.2514	16.1706	14.4875	24.8401	19.6638	22.5271	0.880584	11.6994	0	0	0	99.2113	0	50.1017
XM_018982359.1	38.2331	34.96	32.7238	38.4098	62.5589	50.8685	58.6895	41.5821	75.1261	72.6855	52.3732	62.0643	55.2445	48.863	52.3619	0	0	0	0	0	0	42.3509	56.3574	49.0724	79.4889	61.2971	43.9849	31.4572	36.1471	33.8022
XM_018982183.1	0	0	0	0	0	0	21.7376	29.454	14.6078	0	0	0	0	0	0	7.077	6.90057	6.9879	10.3482	25.7272	17.9091	0	14.9699	7.55982	0	0	0	84.6926	0	42.7698
XM_018982410.1	0	0	0	0	0	0	48.5434	64.1057	32.3459	0	0	0	0	0	0	29.8806	29.3274	29.4602	18.6268	30.163	24.6965	0	35.2234	17.6117	0	0	0	169.385	0	86.3864
XM_018982466.1	0	0	0	0	0	0	46.2577	53.7102	40.6933	0	0	0	0	0	0	20.4447	10.3508	15.6035	13.1078	14.1943	13.793	7.20866	10.567	8.94067	0	0	0	129.459	0	63.4347
XM_018982428.1	0	0	0	0	0	0	130.748	161.131	99.1247	0	0	0	0	6.76565	3.31517	44.0346	46.5788	45.0738	30.3548	86.0532	57.9255	18.9227	6.16409	12.7018	0	0	0	261.337	0	128.055
XM_018982537.1	0	0	0	0	0	0	56.3016	84.8967	27.1289	0	0	0	0	0	0	31.4533	21.5643	27.039	35.8739	79.8431	58.6569	23.4282	12.3282	17.8227	0	0	0	71.3837	0	34.978
XM_018982557.1	0	0	0	1.53639	2.23425	1.86996	83.8617	114.351	50.084	0	0	0	0	0	0	5.50433	9.48828	7.42894	11.0381	36.373	23.7055	8.10975	22.8952	15.5764	0	0	0	89.5322	0	44.3184
XM_018982571.1	0	0	0	1.53639	0	0.775879	20.9817	12.1281	30.2591	0	0	0	0	0	0	46.3936	16.3888	31.8552	11.0381	60.3259	35.6268	28.8347	4.40292	16.4306	0	0	0	3.62968	0	1.79669
XM_018982595.1	0	0	0	0	2.979	1.50439	54.4903	53.7102	56.3446	0	3.43431	1.71715	0	0	0	30.667	28.4648	30.0039	33.8042	113.555	72.7129	21.626	7.92526	14.9523	0	0	0	96.7915	0	47.4278
XM_018982650.1	0	0	0	0	0	0	37.8215	62.3731	12.521	0	0	0	0	0	0	0	21.5643	10.7821	2.75953	13.3072	7.95303	1.80217	0	0.919105	9.57698	4.78849	0	33.877	0	17.2773
XM_018982838.1	0	0	0	0	2.979	1.45971	61.0627	81.4316	40.6933	0	0	0	0	0	0	35.385	30.19	32.7615	30.3548	86.9403	59.8205	43.252	11.4476	27.2353	0	0	0	162.126	0	81.8735
XM_018983053.1	189.221	113.855	34.36	92.9518	240.554	164.621	36.3579	0	71.9958	73.6419	107.322	92.2916	74.7926	154.106	115.22	0	38.8157	19.0197	12.4179	46.1316	28.8755	85.6029	157.625	124.046	88.1082	44.4946	0	128.249	97.3964	113.951
XM_018983018.1	118.587	78.1176	35.9962	16.1321	145.226	82.212	68.0012	93.5597	40.6933	108.072	1.71715	55.9752	15.2985	6.01391	10.7628	0	0	0	0	0	0	2.70325	147.058	75.6427	21.0694	84.6145	148.16	35.0869	0	17.368
XM_018983005.1	135.436	76.6269	17.9981	152.103	137.034	144.644	70.0811	0	138.775	126.243	57.5246	90.6215	63.7437	174.403	117.564	49.539	11.2134	30.3201	0	39.9216	19.7612	11.7141	159.386	86.2883	33.5194	108.41	186.357	0	10.0409	5.02043
XM_018983041.1	341.506	174.168	0	0	414.08	209.111	0	0	0	1104.63	0	546.791	0	452.547	226.273	0	0	0	0	0	0	0	391.86	195.93	0	334.355	662.088	0	0	0
XR_001998273.1	1104.22	1170.05	1201.78	1900.52	1514.82	1705.74	761.325	599.475	914.034	1654.55	1736.04	1703.16	2669.59	2289.8	2504.49	513.475	427.835	471.512	374.606	396.554	389.436	500.101	496.65	503.359	584.196	658.391	744.27	377.487	1328.41	864.343
XM_018983101.1	0	0.400866	0.818095	3.84098	0.744749	2.28111	10.6429	0	20.8684	0.956388	0.858577	0.917046	0	18.0417	9.11108	22.0173	0	11.2288	46.912	16.8558	31.2462	4.50541	3.52234	3.97374	15.3232	13.4491	11.575	26.6177	0	13.4419
XM_018983112.1	34.345	31.53	27.8152	0	28.3005	13.8672	145.428	188.852	99.1247	35.3864	23.1816	29.7537	65.4435	45.1043	55.9284	38.5303	32.7777	35.654	0	55.8902	28.504	0	0	0	18.1963	31.804	45.1424	0	25.1022	12.3001
XM_018983157.1	31.7529	20.8456	9.81714	5.37738	3.72374	4.57745	19.8529	27.7214	11.4776	16.2586	48.0803	31.6074	25.4975	24.0556	25.0315	77.0606	107.821	94.2898	118.66	111.78	116.931	60.3726	75.7303	67.4477	98.6429	94.5854	91.4422	422.253	171.699	299.481
XM_018983184.1	55.7296	67.6728	81.8095	0	92.3489	45.2509	0	0	0	0	54.9489	27.1997	0	0	0	0	0	0	55.8805	0	28.2196	98.218	51.0739	74.8817	0	0	0	0	0	0
XM_018982849.1	0	0	0	0	0	0	0	0	0	0	0	0	0	0	0	0	0	0	16.5572	29.2758	23.0437	0	2.64175	1.34729	0	2.95162	5.78748	32.6671	0	16.3336
XM_018983133.1	119.883	89.1744	57.2666	0.768197	192.145	98.3743	1.06429	0	2.08684	91.8132	477.369	288.906	0.849916	264.612	132.735	0.786333	0.862571	0.815826	30.3548	1.77429	15.7787	37.8455	0.880584	19.5479	70.8696	36.3795	1.1575	1.20989	279.136	138.789
XM_018983210.1	0	0	0	1.53639	0	0.768197	23.9914	38.1169	9.39076	0	0	0	0	0	0	11.795	18.114	14.8955	25.5256	47.0187	35.9296	17.1206	7.04468	11.9819	3.83079	1.89624	0	48.3958	0	24.1979
XR_001998323.1	1.29604	1.47429	1.63619	0	78.1986	39.0993	0	0	0	2.86916	0.858577	1.88251	2.54975	163.879	83.2272	172.207	4.31285	87.4204	35.8739	2.66144	19.0883	0	0	0	78.5312	41.5806	4.62999	182.694	0	90.4335
XM_018983419.1	8.42423	4.17	0	6.91377	6.70274	6.7056	141.907	128.211	151.296	4.78194	20.6058	12.6939	14.4486	6.76565	10.4288	80.9923	81.9442	80.6583	47.6019	123.313	85.079	94.6137	39.6263	67.5931	0	0	0	150.027	0	74.2633
XM_018983302.1	3.24009	2.82706	2.45428	0	0	0	93.7524	117.816	69.909	0	0	0	0	0	0	56.616	35.3654	46.3443	21.3863	60.3259	40.3406	19.8238	18.4923	18.7749	0	2.83587	5.78748	160.916	0	81.2625
XM_018983343.1	0	0	0	0	0	0	44.4312	51.9776	36.5196	0	0	0	0	0	0	27.5217	4.31285	16.1925	17.9369	38.1473	27.7503	7.20866	12.3282	9.68118	0	0	0	60.4947	0	29.6424
XM_018983466.1	0	41.7269	82.6276	68.3695	53.6219	60.8013	120.784	136.874	108.515	0	4.29288	2.18937	5.94941	27.8143	16.7726	196.583	0	98.2916	46.2221	78.956	63.6097	51.3617	25.5369	38.1911	35.4348	40.6915	45.1424	131.878	21.0858	75.3742
XM_018983547.1	0	0	0	3.84098	0	1.92049	66.4349	71.0361	60.5182	0	0	0	0	0	0	7.86333	25.0146	16.6105	15.8673	3.54858	9.67245	9.91191	7.92526	8.81947	0	0	0	35.0869	9.03678	21.6658
XM_018983668.1	1.29604	1.89322	2.45428	3.07279	0	1.56712	54.579	55.4428	54.2577	0	0	0	0	0	0	41.6756	23.2894	32.599	13.1078	45.2444	28.5926	36.9444	7.04468	21.9593	0	0	0	47.1859	0	23.1211
XM_018984006.1	3.24009	4.47094	5.72666	71.4423	28.3005	49.3727	123.772	114.351	128.34	1.91278	77.2719	39.206	61.194	13.5313	37.8039	51.1116	60.3799	56.2569	62.0894	133.072	96.9598	46.8563	29.0593	37.8125	0.957698	4.01121	6.94498	8.46926	21.0858	14.5243
XM_018984053.1	0	11.6251	23.7247	13.0593	29.0452	20.8271	0	0	0	0	0	0	88.3913	0	44.1956	22.0173	36.228	28.9415	0	0	0	89.2072	58.1186	73.2169	0	0	0	0	42.1716	20.6641
XM_018984076.1	859.92	995.59	1160.06	156.712	238.32	194.757	179.605	230.434	124.167	221.882	103.029	163.565	340.816	571.322	448.652	233.541	185.453	212.759	315.966	359.294	334.254	80.1964	174.356	124.731	27.7732	41.9443	55.5598	310.943	504.052	414.092
XM_018983527.1	0.648018	0.330489	0	0	0	0	285.859	431.414	146.078	2.86916	5.15146	3.97021	0	0	0	47.18	18.114	32.4658	60.0198	86.0532	72.476	27.9336	29.9399	29.2361	0	0	0	331.511	0	167.413
XM_018983557.1	0	0	0	0	0	0	213.546	285.877	135.644	4.78194	0	2.41488	0	0	0	0	0	0	1.37976	2.66144	2.05411	2.70325	0	1.36514	0	0	0	18.1484	0	8.89272
XM_018983872.1	0	0	0	3.84098	0	1.9589	39.1524	22.5236	56.3446	0.956388	0	0.482976	0	0	0	0	0	0	0	0	0	0	0	0	0	0	0	0	0	0
XM_018983567.1	0	0	0	0	0	0	28.7015	24.2562	33.3894	0	0	0	0	0	0	378.226	363.142	370.684	382.885	436.476	413.509	290.149	350.473	326.717	362.968	374.476	381.974	609.787	738.004	678.226
XM_018983891.1	7.1282	3.63538	0	0	14.895	7.59644	112.48	168.061	56.3446	6.69472	4.29288	5.50581	11.0489	12.0278	11.5985	0	0	0	0	0	0	0	0	0	0	0	0	9.67915	0	4.83958
XM_018983984.1	82.9463	41.4732	0	108.316	78.9434	93.7764	0	0	0	87.0313	115.908	101.758	125.788	102.236	113.383	0	99.1956	49.1018	50.3614	112.668	81.0109	69.3834	221.907	145.645	106.304	109.764	109.962	0	0	0
XR_001998390.1	0	0	0	1.53639	0	0.760515	87.2343	110.886	64.6919	0	0	0	0	0	0	46.3936	15.5263	31.2686	33.1143	48.793	40.7881	8.10975	18.4923	13.4454	0	0	0	227.46	0	112.593
XR_001998440.1	0	0	0	0	0	0	5.21709	0	10.4342	0	0	0	0	0	0	17.2993	17.2514	17.5344	0	13.3072	6.78667	10.813	0	5.51463	0	0	0	2.41979	0	1.23409
XR_001998449.1	176.261	143.133	107.17	0	52.8772	25.9098	0	0	0	51.645	51.5146	50.5482	33.9966	95.4708	64.4264	26.7353	29.3274	28.0443	0	79.8431	39.1231	0	0	0	63.2081	31.9201	0	256.498	80.3269	167.13
XM_018984302.1	24.6247	35.3163	47.4495	165.93	198.103	182.847	70.5895	114.351	25.042	302.219	145.099	226.681	34.8466	45.8561	40.5806	0.786333	58.6548	29.1419	86.2353	117.99	102.544	100.921	72.2079	87.7913	94.8121	202.777	305.579	113.73	258.05	186.043
XM_018984320.1	18.1445	12.3119	6.54476	3.84098	18.6187	11.1368	0.526926	0	1.04342	2.86916	0	1.46327	9.34908	50.3665	29.606	0	0.862571	0.439911	0	0	0	0	0	0	0	0	0	0	0	0
XM_018984328.1	2698.35	3533.22	4402.17	1385.06	1065.74	1214.74	562.947	554.428	577.01	1633.51	1044.89	1336.92	1141.44	2482.99	1805.51	239.832	352.791	295.182	686.433	634.309	660.371	317.181	295.876	306.742	61.2927	36.7403	11.575	257.707	454.851	353.019
XM_018984412.1	0	0	0	0	8.19224	4.17804	57.2411	71.0361	44.867	0	0	0	0	0	0	19.6583	14.6637	17.1111	27.5953	62.1002	44.2613	11.7141	18.4923	15.4052	0	0	0	101.631	0	49.7992
XM_018984454.1	1839.72	1628.77	1353.95	2559.63	1695.05	2152.94	1902.36	1703.13	2105.62	385.424	293.633	335.675	245.626	652.509	452.33	8166.85	8505.81	8418	2760.91	1765.42	2231.71	1299.36	2326.5	1849.19	889.701	805.816	729.223	585.589	1263.14	936.996
XM_018984252.1	16.2005	19.5061	22.9066	21.5095	16.3845	19.0033	37.112	72.7686	0	46.863	18.8887	33.2046	0	12.0278	6.01391	254.772	123.348	191.607	209.034	1831.07	1028.16	177.513	78.372	130.502	209.736	342.118	488.464	0	434.77	215.211
XM_018984271.1	0	0	0	0	0	0	0	0	0	0	0	0	0	0	0	21.231	20.7017	20.8575	202.135	157.912	178.223	111.734	0	55.3085	73.7427	37.2401	0	0	77.3147	38.6573
XM_018984290.1	0	0	0	0	0	0	42.0371	55.4428	29.2157	14.3458	21.4644	17.6543	4.24958	0	2.10354	14.154	2.58771	8.42868	17.9369	19.5172	18.9222	14.4173	18.4923	16.2903	15.3232	19.8919	24.3074	78.6431	0	39.7148
XM_018984533.1	0	0	0	0	0	0	93.2957	136.874	50.084	0	11.1615	5.52494	3.39966	0	1.71683	38.5303	22.4268	30.8955	19.3167	27.5015	23.45	3.60433	27.2981	15.4152	0	0	0	153.657	0	75.2917
XM_018984570.1	75.8181	76.8366	80.9914	211.254	7.44749	108.22	295.287	0	590.574	54.5141	5.15146	30.4037	488.702	0	241.907	12.5813	487.352	249.904	240.079	0	122.44	16.2195	0.880584	8.39665	390.741	238.872	89.1273	15.7286	246.001	130.708
XR_001998502.1	0	0	0	1.53639	0	0.783561	9.94057	15.5933	4.17367	0	0	0	0	0	0	75.488	25.8771	49.6689	59.3299	155.251	107.884	34.2412	44.9098	39.8534	7.66158	8.36818	9.25997	512.995	9.03678	255.931
XM_018984610.1	3.24009	1.62005	0	0	3.72374	1.82463	53.6328	22.5236	84.5168	0	13.7372	6.86861	0	0	0	96.7189	67.2805	81.3689	32.4245	91.376	62.6519	70.2845	18.4923	45.0912	16.2809	14.6058	12.7325	15.7286	6.02452	11.0037
XM_018984658.1	0	0	0	0	0	0	73.4655	95.2923	51.1275	8.60749	0	4.38982	0	0	0	25.949	33.6403	30.0926	23.456	41.6959	32.0417	8.10975	31.701	20.2224	0	0	0	67.7541	0	33.877
XM_018984682.1	0	0	0	2.30459	5.21324	3.68374	64.4024	86.6293	39.6499	0	0	0	0	0	0	14.154	28.4648	21.0248	39.3233	27.5015	32.7442	15.3184	0	7.81239	0	0	0	0	0	0
XM_018984762.1	796.414	793.435	798.46	530.824	543.667	529.155	352.678	367.308	341.198	240.053	333.986	287.959	496.351	676.565	598.187	82.565	62.9677	72.7663	357.359	445.347	396.9	205.447	258.892	227.526	100.558	130.379	165.522	647.293	408.663	520.655
XM_018984668.1	0	0	0	0	0	0	1.02255	0	2.08684	0	0	0	0	0	0	11.795	16.3888	14.01	0	16.8558	8.59644	11.7141	0	5.7399	0	0	0	9.67915	0	4.93637
XM_018984770.1	4.53613	2.29074	0	0	3.72374	1.86187	0	0	0	0	0	0	0	0	0	22.0173	18.9766	20.9069	18.6268	58.5516	38.9751	19.8238	23.7758	22.1169	5.74619	2.81563	0	58.0749	22.0899	40.4832
XM_018984706.1	0	0	0	0	3.72374	1.82463	146.906	174.991	114.776	4.78194	4.29288	4.56132	0	9.02087	4.46533	9.43599	25.0146	17.4754	19.3167	84.2789	50.7618	30.6368	22.0146	26.3688	0	0	0	273.436	0	136.718
XM_018985094.1	84.8904	82.1545	80.1733	128.289	29.0452	80.2404	22.8328	19.0585	26.0854	87.0313	33.4845	59.3876	105.39	18.0417	62.3328	5.50433	8.62571	7.06502	22.0762	22.1786	22.0176	108.13	152.341	129.793	5.74619	6.2474	6.94498	47.1859	18.0736	32.4842
XM_018985111.1	52.4895	46.7509	40.0866	110.62	63.3037	87.8316	291.193	526.706	61.5616	83.2058	88.4334	85.7673	1.69983	3.00696	2.40046	57.4023	198.391	127.323	195.237	485.269	335.4	249.6	305.563	275.085	61.2927	84.5041	106.49	433.142	204.834	321.154
XR_001998553.1	0	0	0	36.8734	37.9822	37.8076	129.37	62.3731	195.119	72.6855	0	36.7062	30.597	0	15.6045	22.8037	16.3888	19.7103	0	40.8087	20.8124	100.921	95.1031	99.9724	49.8003	85.1131	118.065	222.62	37.1512	127.845
XM_018984827.1	0	0	0	3.84098	107.989	55.4133	17.2602	13.8607	20.8684	0	0	0	56.9444	21.0487	38.9223	11.795	0	6.01545	1189.36	3395.11	2275.26	1105.63	0	547.286	3277.24	3379.18	3477.12	0	30.1226	14.7601
XM_018985285.1	323.361	424.27	521.944	454.772	353.011	409.696	438.373	613.336	266.071	0	0	0	360.364	102.236	228.719	0	245.833	124.145	422.208	766.494	590.908	165.799	269.459	219.805	251.875	333.044	405.124	377.487	282.148	333.592
XM_018985276.1	1894.16	1082.57	276.516	2194.74	257.683	1234.61	1233.37	2224.64	224.335	721.117	280.755	495.926	204.83	2632.59	1403.5	1565.59	1604.38	1568.94	152.464	355.746	253.851	3267.33	224.549	1778.61	204.947	1085.52	1944.59	241.979	2936.95	1558.89
XM_018985306.1	20.7366	28.5913	36.8143	33.0325	23.832	28.0287	611.513	826.444	404.846	41.1247	29.1916	35.0719	40.796	23.3039	32.1665	342.841	252.733	302.029	205.585	419.62	306.35	170.305	160.266	165.286	11.4924	20.5043	28.9374	218.991	33.1349	126.063
XR_001998603.1	430.284	417.874	404.957	389.476	251.725	316.706	244.684	164.596	329.72	183.626	137.372	162.336	269.423	413.456	336.678	261.063	405.408	326.571	21.3863	19.5172	20.2566	270.325	342.547	308.149	299.759	222.681	151.632	199.632	410.671	299.049
XM_018985359.1	72.578	74.6962	76.9009	112.925	339.606	222.869	2.1077	0	4.17367	155.891	72.1205	115.146	118.138	469.837	296.337	26.7353	136.286	82.8736	111.761	154.363	134.393	90.1083	298.518	190.877	167.597	104.588	42.8274	228.67	152.621	190.263
XM_018984994.1	20.7366	10.2646	0	10.7548	26.0662	18.6484	108.521	107.42	107.472	115.723	46.3631	80.5794	17.8482	0	8.92412	42.462	14.6637	29.0608	122.799	78.956	101.053	63.9769	77.4914	70.4143	130.247	111.302	91.4422	137.928	11.045	73.7416
XM_018984871.1	0	0	0	0	0	0	85.3703	123.014	47.9972	0	0	0	0	0	0	13.3677	13.8011	13.4486	8.27859	25.7272	17.0857	13.5162	14.9699	14.0331	0	0	0	84.6926	0	41.9228
XM_018985424.1	209.31	300.042	391.049	226.618	134.055	177.863	56.5248	100.49	13.5644	1525.44	1381.45	1467.26	116.438	184.928	150.443	309.029	461.475	382.945	331.143	71.8588	202.22	309.071	81.8943	195.073	674.219	438.474	192.144	13.3088	37.1512	25.4158
XM_018985495.1	312.993	161.631	4.09047	202.804	1.4895	100.119	1.37934	1.73259	1.04342	127.2	0.858577	65.3097	246.476	0.751739	124.839	277.576	161.301	215.049	0.689882	0.887146	0.783092	533.441	53.7156	290.911	0.957698	1.06438	1.1575	1.20989	2.00817	1.59899
XM_018984883.1	0	0	0	0	0	0	45.142	74.5012	16.6947	0	0	0	0	0	0	2.359	4.31285	3.32413	22.7661	50.5673	37.1724	11.7141	4.40292	8.09506	0	0	0	180.274	0	90.1371
XM_018985638.1	732.908	454.416	183.253	497.791	761.878	617.238	130.098	181.922	79.2997	861.706	19.7473	436.615	449.606	417.215	435.334	47.9663	270.847	159.647	311.827	303.404	306.098	1032.64	945.748	999.086	710.612	645.999	578.748	148.817	44.1798	94.7893
XR_001998538.1	69.986	53.2819	35.1781	59.1511	61.8142	61.3966	64.1426	95.2923	32.3459	70.7727	63.5347	67.5076	43.3457	28.5661	35.5963	73.9153	168.201	120.217	102.103	74.5203	87.9388	65.7791	66.0438	64.9234	45.9695	40.9764	35.8824	248.028	66.2697	160.292
XM_018985693.1	18.1445	20.9974	23.7247	24.5823	91.6041	57.5123	32.2528	5.19776	60.5182	21.0405	32.6259	26.2966	25.4975	26.3109	25.7808	29.8806	12.9386	21.3449	2.75953	0.887146	1.8051	23.4282	2.64175	12.7875	1.9154	1.51729	1.1575	1.20989	26.1063	13.397
XM_018985193.1	901.393	441.683	0	949.491	0	484.24	0	0	0	286.916	0	144.893	774.274	0	387.137	598.399	740.086	666.959	0	561.563	286.397	0	0	0	842.774	723.91	613.473	0	0	0
XM_018985229.1	460.741	262.362	64.6295	165.93	117.67	140.729	477.418	554.428	414.237	262.05	94.4435	177.881	305.97	118.023	214.116	0	243.245	122.839	173.85	625.438	407.637	0	536.276	262.775	0	33.5674	67.1348	0	0	0
XR_001998580.1	0	0	0	0	0	0	11.1492	22.5236	0	0	0	0	0	0	0	380.585	0	186.487	0	0	0	0	0	0	0	0	0	0	0	0
XM_018985251.1	1552.65	2164.27	2816.7	232.764	229.383	234.548	718.278	1181.62	243.116	1045.33	1648.47	1355.14	1559.6	490.886	1037.95	435.628	450.262	445.05	1621.91	2392.63	1967.13	383.861	2268.39	1307.28	2645.16	2526.28	2485.15	1806.37	1338.45	1581.44
XM_018985460.1	97.2027	47.6293	0	0	144.481	70.7958	0	0	0	102.334	0.858577	50.5684	106.24	135.313	121.453	0	0	0	0	0	0	0	0	0	0	0	0	0	0	0
XM_018985453.1	133.492	67.8142	0.818095	0	162.355	82.8012	1.388	1.73259	1.04342	203.711	0.858577	104.322	506.55	138.32	326.117	0	0.862571	0.435598	0.689882	0	0.344941	0.901083	0.880584	0.904247	0	0	0	1.20989	0	0.592848
XM_018985438.1	143.212	141.655	141.53	0	232.362	118.504	134.977	0	275.462	102.334	130.504	116.278	196.331	191.693	192.095	99.8643	0	50.4315	169.711	108.232	139.279	221.666	191.967	209.993	141.739	118.926	93.7572	0	0	0
XM_018985431.1	113.403	130.014	148.893	387.171	184.698	286.858	196.614	185.387	211.814	107.115	143.382	122.744	135.987	145.837	143.73	103.01	463.2	279.759	135.217	119.765	124.941	187.425	159.386	172.468	165.682	717.399	1267.46	1145.77	264.075	696.105
XM_018985530.1	0	257.798	510.491	0	0	0	75.1261	0	150.252	0	0	0	169.133	0	82.8753	0	0	0	0	0	0	0	328.458	164.229	0	0	0	0	322.312	164.379
XM_018985652.1	0	0	0	0	0	0	226.846	349.982	102.255	0	0	0	0	0	0	0	0	0	0	176.542	88.271	0	0	0	0	0	0	0	0	0
XM_018985705.1	0	0	0	0	3.72374	1.86187	85.4984	129.944	42.7801	0	0	0	0	0	0	18.872	23.2894	21.408	35.184	71.8588	53.8807	14.4173	14.9699	14.6992	0	0	0	140.348	0	70.1738
XM_018984929.1	0	0	0	0	0	0	84.2918	102.223	64.6919	0	0	0	0	0	0	14.9403	3.45028	9.1608	16.5572	39.9216	28.5218	17.1206	4.40292	10.7397	0	0	0	60.4947	0	30.5498
XM_018985715.1	68.6899	47.6963	26.179	68.3695	27.5557	48.5085	109.925	161.131	61.5616	19.1278	40.3531	29.3474	125.788	66.153	95.374	24.3763	3.45028	13.7569	60.0198	196.946	129.168	20.7249	39.6263	30.4682	0	0	0	123.409	107.437	115.423
XM_018986281.1	33.6969	17.0809	0.818095	45.3236	33.5137	39.6453	77.1542	150.735	2.08684	0	0	0	0	26.3109	13.4185	4.718	9.48828	7.05543	6.20894	1.77429	4.00492	33.3401	1.76117	17.884	11.4924	7.44771	3.47249	185.114	10.0409	96.702
XR_001998715.1	0	0	0	0	0	0	58.9187	81.4316	34.4328	0	0	0	0	0	0	7.077	0	3.57388	6.89882	11.5329	9.03154	10.813	4.40292	7.49983	0	1.18065	2.31499	36.2968	0	18.3299
XM_018985952.1	5215.25	5245.97	5172.81	25597.1	10241	17688.7	18060.3	28729.8	6955.42	11719.6	18650.9	15371.7	9066.05	1926.71	5460.68	21647	30083	25648.5	15354	37087.1	25772.9	57954.1	57308.4	57341.5	24145.5	22950.1	21778.3	51620.1	8030.69	29567.3
XM_018986546.1	7784.64	4619.22	1468.48	43010.6	11790.1	27830.4	11749.7	22085.3	1837.46	19719.8	9989.54	14903.3	5555.9	1671.87	3677.8	8024.53	4774.33	6415.68	42331.2	9231.64	26085.4	2781.64	12868.9	7839.16	2354.98	11904.2	21264.4	50763.5	4214.15	27531
XM_018986559.1	9256.29	8302.27	7403.76	10807.8	1158.08	5869.05	1612.26	254.69	2999.83	4247.32	782.164	2506.92	1866.42	180.417	1004.75	59.7613	5354.84	2734.67	27934	11083.1	19648.2	24081.4	17773.7	20984.9	19446.1	15284.7	11205.7	331.511	626.55	472.765
XM_018986053.1	0	0	0	0	0	0	53.5435	76.2338	31.3025	0	0	0	0	0	0	64.4793	18.9766	41.5953	56.5703	75.4074	66.2717	35.1422	11.4476	23.1764	0	0	0	44.7661	0	21.9354
XM_018986853.1	0	0	0	0	2.23425	1.11712	12.521	0	25.042	0	0	0	0	0	0	5.50433	35.3654	20.203	0	7.09717	3.47761	8.10975	0	3.97378	0	0	0	0	0	0
XM_018986096.1	0	0	0	0	3.72374	1.84325	65.1251	79.699	47.9972	0	4.29288	2.18937	1.69983	3.75869	2.71227	7.077	17.2514	11.9917	20.0066	31.9373	25.7122	9.91191	2.64175	6.19092	0	0	0	72.5936	5.02043	38.8321
XM_018986897.1	3785.72	3304.24	2889.51	640.676	649.421	644.961	412.875	388.099	429.888	399.77	467.924	429.85	1535.8	974.254	1252.22	491.458	538.244	517.776	88.9948	507.447	296.574	140.569	120.64	132.514	121.628	130.715	141.215	99.2113	51.2084	75.2099
XM_018986914.1	3775.35	3105.41	2435.47	2163.24	3142.84	2684.47	402.638	476.461	313.025	346.212	415.551	379.497	1281.67	966.736	1127.35	7.077	219.956	114.545	3116.2	2397.07	2729.07	2306.77	234.235	1295.91	126.416	248.354	371.556	1024.78	305.242	678.311
XM_018986908.1	0	25.77	51.54	0	59.5799	30.0879	0	0	0	0	0	0	0	0	0	955.394	0	482.474	0	0	0	60.3726	1049.66	545.122	0	0	0	0	0	0
XM_018986973.1	41.4732	68.2462	96.5352	0	49.8982	24.9491	11.248	0	22.9552	0	0	0	7.64924	133.81	70.7676	2.359	8.62571	5.51189	0	0	0	55.8671	6.16409	30.5186	0	39.7484	78.7098	0	0	0
XM_018986964.1	0	0.809914	1.63619	185.904	70.7511	126.69	368.619	639.324	95.9944	204.667	135.655	169.471	398.611	20.297	205.569	91.2146	234.619	162.461	100.033	166.783	133.575	9.01083	269.459	139.19	328.49	207.141	83.3398	643.664	464.892	559.821
XM_018986995.1	1182.63	1066.84	982.532	504.705	52.1324	275.895	763.101	1043.02	473.712	1619.16	264.442	956.673	454.705	233.791	351.133	577.955	192.353	378.413	102.792	463.977	282.357	71.1856	166.43	118.808	415.641	637.269	846.13	89.5322	1070.36	589.753
XM_018987090.1	216.438	186.466	152.166	152.103	71.4959	112.605	124.851	169.793	82.43	48.7758	103.888	76.3635	111.339	112.009	112.227	209.951	192.353	204.213	143.495	115.329	130.566	83.8007	58.9992	71.5239	19.154	12.8927	6.94498	193.583	83.3392	136.66
XM_018987148.1	854.088	816.22	771.463	0	315.774	157.887	322.521	632.394	0	0	0	0	429.208	0	210.312	0	0	0	0	0	0	0	0	0	0	385.678	787.098	0	524.133	262.067
XM_018987167.1	375.202	451.437	527.671	311.888	439.402	381.598	274.989	291.075	256.681	565.225	207.776	388.288	87.5414	330.013	209.99	2439.2	1674.25	2068.92	2335.94	3579.63	2934.43	1233.58	1335.85	1297.05	2848.19	1691.02	476.889	591.638	2125.65	1363.36
XM_018985761.1	0	0	0	0	30.5347	15.42	40.7518	57.1754	22.9552	18.1714	20.6058	19.6855	0	0	0	19.6583	12.9386	15.9725	3.44941	19.5172	11.5006	25.2303	4.40292	14.9648	7.66158	12.724	17.3625	31.4572	0	15.7286
XM_018986256.1	0	0	0	0	0	0	33.6164	39.8495	27.1289	0	0	0	0	0	0	0	5.17542	2.61359	0	31.0501	15.3698	0	0	0	0	0	0	48.3958	0	24.4399
XM_018985814.1	0	0	0	0	0	0	8.69167	0	17.7381	0	0	0	0	0	0	25.1627	0	12.4555	4.82918	42.583	23.4449	9.91191	0	4.85684	0	0	0	0	0	0
XM_018986365.1	0	0	0	0	0	0	33.244	38.1169	28.1723	0	3.43431	1.69998	0	0	0	11.0087	0	5.61442	6.89882	14.1943	10.6885	0	0	0	0	0	0	18.1484	0	9.0742
XM_018986338.1	0	0.409047	0.818095	63.7603	93.0936	78.2803	28.694	0	57.388	0	161.412	79.0921	42.4958	54.1252	47.8274	69.1973	40.5408	55.2745	0	77.1817	38.5908	0	0	0	0	40.6802	82.1823	0	0	0
XR_001998711.1	15.5524	13.9897	12.2714	11.523	27.5557	19.8149	54.7104	36.3843	73.0392	12.433	67.8276	39.6668	15.2985	45.8561	30.9594	6.29066	24.152	15.405	37.9435	50.5673	44.6349	7.20866	9.68643	8.44755	66.0812	54.7847	42.8274	37.5067	19.0776	28.0093
XM_018985873.1	0	1.63619	3.27238	0	0	0	0	0	0	0	0	0	0	0	0	26.7353	7.76314	17.0595	6.20894	31.9373	19.2949	4.50541	13.2088	8.74599	0	0	0	129.459	0	65.3766
XM_018986475.1	0	0	0	0	0	0	42.8815	86.6293	0	0	0	0	0	0	0	0	0	0	0	0	0	0	0	0	0	0	0	174.225	0	88.8546
XM_018986432.1	0.648018	0.317529	0	62.9921	55.8562	59.0735	217.507	438.344	1.04342	0	0	0	56.9444	109.002	82.1435	70.77	7.76314	38.5977	1.37976	0	0.70368	10.813	0	5.29837	55.5465	29.5328	4.62999	0	2.00817	0.984005
XM_018986424.1	0	0.413138	0.818095	20.7413	22.3425	21.3185	0	0	0	0	0.858577	0.424996	13.5987	0	6.66334	56.616	28.4648	42.2589	1.37976	15.9686	8.50761	35.1422	147.938	92.2799	108.22	53.5688	0	382.326	0	194.987
XR_001998722.1	176.909	162.348	148.075	165.93	84.9014	124.991	162.785	105.688	223.291	199.885	70.4033	136.791	0	162.376	81.9997	43.2483	131.973	88.9305	82.096	27.5015	54.9363	0	78.372	38.7941	122.585	102.894	85.6548	0	0	0
XM_018986129.1	8.42423	10.6726	13.0895	46.0918	60.3247	54.2724	494.093	514.578	464.321	479.15	771.002	623.617	158.934	54.8769	105.562	40.103	63.8302	51.7293	124.869	155.251	142.085	786.645	1171.18	986.778	972.063	1374.29	1757.08	470.649	69.282	268.305
XM_018986666.1	0	0	0	0	0	0	156.497	0	316.156	0	750.396	371.446	0	0	0	0	0	0	0	0	0	0	0	0	824.578	536.069	255.807	0	0	0
XM_018986703.1	43.4172	51.6506	59.7209	133.666	180.229	153.809	19.4284	0	39.6499	0	68.6861	34.3431	0	63.8978	31.9489	0	0	0	88.9948	68.3102	77.866	54.065	80.1332	66.0274	0	0	0	0	47.1921	23.832
XM_018986679.1	0.648018	7.27781	13.9076	0	11.1712	5.58562	58.41	90.0945	26.0854	31.5608	0	15.9382	20.398	0.751739	10.5749	14.154	1.72514	8.08973	2.06965	1.77429	1.90423	0.901083	0.880584	0.891039	0	0	0	100.421	0	51.2148
XM_018986147.1	0	1.25168	2.45428	0	6.70274	3.35137	44.9487	58.9079	31.3025	0	0	0	3.39966	3.00696	3.19938	44.0346	34.5028	40.0541	12.4179	39.9216	26.0455	25.2303	43.1486	33.758	5.74619	11.4675	17.3625	38.7166	0	19.7455
XM_018986801.1	5058.43	4594.48	4214.82	1616.29	5036.74	3376.88	3423.81	2678.58	4184.1	5767.98	5608.22	5631.22	4344.77	2705.51	3546.86	7285.37	3341.6	5296.78	6951.94	3681.66	5263.63	12152	12532.5	12528.3	3182.43	2926.68	2702.75	14230.8	4011.33	8938.63
XM_018986812.1	120.531	170.703	226.612	1076.24	318.008	697.126	332.241	651.453	0	218.056	533.176	372.95	390.111	533.735	463.874	190.293	390.745	293.475	88.3049	227.997	157.452	257.71	119.759	188.644	697.204	612.785	526.661	500.896	668.722	591.496
XM_018986842.1	1.29604	12.4047	23.7247	1.53639	1.4895	1.52784	167.976	214.841	124.167	1.91278	2.57573	2.23137	41.6459	29.3178	36.1915	69.1973	75.0437	71.024	76.5769	69.1974	72.5781	109.932	3.52234	56.16	1.9154	2.64006	3.47249	212.941	12.049	111.551
XM_018986823.1	1597.36	1581.17	1596.92	3618.21	4233.9	3947.22	23686.3	24396.6	22286.4	27255.1	17514.1	22297.1	3805.92	2969.37	3436.37	8789.63	5677.44	7264.66	6937.46	10925.2	9005.89	20941.2	26797.9	24137.5	36310.2	38055.1	39835.3	14840.6	9329.97	12178.6
XM_018986831.1	166.541	289.383	405.775	0	189.911	94.9555	1527.24	2422.16	595.791	36.3427	424.996	234.737	0	181.169	88.7729	192.652	0	97.289	137.287	0	70.0161	37.8455	21.134	28.9	80.4466	119.703	157.42	142.767	0	70.6699
XM_018986188.1	1.94405	0.981747	0	3.84098	0	1.9397	40.9234	45.0473	36.5196	0	4.29288	2.18937	0	2.25522	1.13888	29.0943	27.6023	28.0573	2.75953	13.3072	7.99442	8.10975	6.16409	7.06555	0	0	0	4.83958	0	2.46818
XM_018986943.1	274.112	175.433	71.9923	0	391.738	195.869	0	0	0	0	0	0	290.671	316.482	306.612	1161.41	327.777	757.848	0	706.168	346.022	0	0	0	0	0	0	0	598.436	302.21
XM_018986923.1	419.916	5287.54	10371	890.34	574.201	726.529	205.032	0	410.063	353.864	662.821	509.887	714.779	380.38	556.629	1280.94	401.958	858.276	1258.35	752.3	1009.08	398.279	742.333	574.288	1330.24	996.695	682.923	3301.8	607.472	1938.13
XM_018986934.1	354.466	296.143	233.157	0	387.269	197.507	0	0	0	0	0	0	342.516	499.155	421.619	1754.31	338.128	1051.61	1570.86	701.732	1144.99	442.432	0	219.004	0	0	0	0	692.82	349.874
XM_018987057.1	500.27	404.685	322.329	0	56.6009	28.5835	0	0	0	288.829	123.635	202.726	73.9427	159.369	118.989	567.732	644.34	600.359	47.6019	0	23.3249	110.833	0	54.8624	0	0	0	0	0	0
XM_018987052.1	64.1538	827.507	1560.92	92.9518	163.845	129.572	931.122	899.212	973.509	74.5983	93.5849	85.7734	67.1434	51.87	58.5759	74.7016	112.134	91.9231	51.0513	892.469	466.787	73.8888	79.2526	76.2013	233.678	593.52	965.352	130.669	83.3392	108.074
XM_018987110.1	95.2587	103.534	113.715	195.89	161.611	175.175	116.555	109.153	125.21	113.81	160.554	136.847	147.885	119.526	132.825	18.0857	37.0905	27.4026	45.5322	81.6174	62.9391	24.3292	18.4923	21.839	54.5888	36.1048	16.205	89.5322	58.237	74.0193
XM_018987119.1	3.24009	3.22383	3.27238	6.14557	6.70274	6.55264	19.5985	20.791	18.7815	2.86916	1.71715	2.28164	1.69983	2.25522	1.96053	48.7526	57.7922	53.3628	8.27859	8.87146	8.61642	5.4065	0	2.73028	5.74619	2.81563	0	0	0	0
XM_018987125.1	1.94405	2.59493	3.27238	9.21836	8.19224	8.7053	19.2951	20.791	17.7381	2.86916	1.71715	2.26164	1.69983	3.75869	2.70018	40.8893	55.2045	47.9753	8.27859	8.87146	8.48631	5.4065	4.40292	4.87266	5.74619	2.87309	0	0	0	0
XM_018987177.1	3.24009	4.8273	6.54476	0	7.44749	3.79822	50.2359	31.1866	69.909	0	0	0	0	0	0	28.308	26.7397	27.5082	19.3167	42.583	30.3309	7.20866	29.0593	18.134	12.4501	6.28729	0	153.657	0	75.2917
XM_018987444.1	357.058	599.328	834.457	729.019	431.954	582.646	159.417	199.247	119.993	758.416	607.014	682.715	558.395	335.276	455.772	568.519	865.158	718.198	211.104	814.4	517.879	432.52	582.066	499.31	653.15	664.83	663.246	128.249	21.0858	75.2031
XM_018987471.1	1.29604	1.90618	2.45428	27.6551	37.9822	32.9219	0.883619	1.73259	0	72.6855	210.351	143.622	56.9444	10.5243	33.7344	19.6583	18.9766	19.1277	1.37976	96.6989	48.542	0	1.76117	0.88939	23.9424	17.0602	10.4175	193.583	44.1798	118.355
XM_018987464.1	138.028	116.633	98.9895	138.275	210.019	174.147	224.517	235.632	220.161	265.876	210.351	239.721	124.938	127.044	124.731	0	0	0	122.799	0	61.3995	118.943	169.072	144.602	151.316	209.699	276.642	0	41.1676	20.9955
XM_018987488.1	4.53613	28.4017	52.3581	47.6282	12.6607	30.4459	241.23	117.816	368.326	2.86916	4.29288	3.55244	22.0978	39.0904	30.6791	17.2993	30.19	23.5292	2.06965	2.66144	2.31823	91.0094	125.043	107.231	2.87309	45.0802	89.1273	383.536	5.02043	198.139
XM_018987409.1	8.42423	4.29636	0	7.68197	8.19224	8.01392	189.5	268.551	115.819	0	0	0	0	6.76565	3.38283	132.89	92.2951	113.257	87.615	247.514	166.688	51.3617	78.372	64.475	0	0	0	341.19	0	168.889
XM_018987634.1	21881.6	20879.2	19463.3	22484.4	33821.3	28209.5	12182.3	18110.7	6550.58	25454.3	44454.5	34382.6	11994.9	12742	12308.4	17718.4	1201.56	9548.59	7313.44	25114.2	16124.8	929.918	3151.61	2047.22	24629.1	15928	6911.41	11256.9	10637.3	11166
XM_018987605.1	1466.46	1021.26	605.39	1058.58	1059.78	1075.06	1222.54	840.304	1604.78	1087.41	1333.37	1210.39	1160.14	1289.98	1237.31	29.0943	191.491	112.498	197.996	931.503	567.427	640.67	414.755	525.639	760.412	763.956	752.373	658.182	672.738	675.406
XM_018987623.1	27.8648	83.7527	138.258	63.7603	148.205	106.405	115.924	72.7686	160.686	43.9938	39.4945	42.3816	73.0928	31.573	51.9177	312.174	24.152	166.844	449.113	200.495	329.055	222.567	117.998	169.76	211.651	202.052	186.357	388.376	134.548	260.116
XM_018987663.1	64.8018	67.2616	67.0838	82.1971	332.158	203.856	23.898	12.1281	36.5196	59.2961	342.572	201.527	67.9933	108.25	89.0031	87.2829	138.874	112.206	80.0263	0	40.8134	0	0	0	245.171	137.085	33.5674	0	111.454	55.7268
XM_018987639.1	2.59207	89.6762	176.708	52.2374	0	26.3799	208.654	384.634	36.5196	113.81	232.674	171.485	164.034	423.981	299.887	0	0	0	0.689882	0	0.341492	166.7	163.789	165.215	67.0389	313.222	563.701	462.179	127.519	289.59
XM_018987656.1	175.613	230.391	280.606	134.434	0	65.8729	89.7339	0	179.468	351.951	315.098	330.005	321.268	547.266	433.791	0	0	0	0	0	0	34.2412	46.671	40.1137	26.8155	13.6759	0	0	377.537	184.993
XM_018987673.1	0	0	0	154.408	26.0662	89.4648	184.163	0	368.326	181.714	209.493	197.42	307.67	104.492	202.482	0	0	0	13.1078	67.4231	40.1343	0	0	0	0	39.135	79.8673	18.1484	35.143	26.2035
XM_018987679.1	29.8088	27.7117	25.3609	7.68197	17.874	12.8289	11.8793	0	23.9986	21.0405	9.44435	15.4421	44.1956	52.6217	49.1559	3.93166	0.862571	2.34918	0	0	0	9.91191	5.28351	7.74966	8.61928	6.60148	4.62999	2.41979	2.00817	2.19184
XM_018987881.1	0	0	0	0	0	0	56.9993	77.9664	37.563	0	0	0	0	0	0	22.0173	24.152	23.5463	14.4875	94.0375	53.9372	19.8238	35.2234	27.1714	0	0	0	1.20989	0	0.610996
XM_018987959.1	2.59207	1.29604	0	8.45016	6.70274	7.65222	25.8241	36.3843	14.6078	0	0	0	0	0.751739	0.372111	3.93166	11.2134	7.55288	0	33.7115	17.0243	0	0	0	0	0	0	41.1364	0	20.7739
XM_018987432.1	0	0	0	0	0	0	36.2057	57.1754	15.6513	0	0	0	0	0	0	26.7353	37.0905	31.8094	44.8423	55.8902	49.8074	33.3401	12.3282	23.0442	0	0	0	180.274	0	91.9398
XM_018988059.1	0	0	0	0	0	0	19.2281	12.1281	26.0854	0	3.43431	1.7515	0	0	0	27.5217	28.4648	28.1261	0	4.43573	2.21786	32.439	7.92526	20.1425	0	0	0	0	5.02043	2.53532
XM_018988095.1	1075.71	1126.47	1133.06	1116.96	741.77	927.488	130.941	90.0945	175.294	223.795	170.857	201.272	65.4435	247.322	158.856	1564.8	1315.42	1431.04	441.525	360.181	402.247	272.127	262.414	267.173	331.363	220.243	115.75	203.262	1450.91	827.084
XM_018988106.1	16.2005	8.01922	0	0	12.6607	6.45697	77.5626	95.2923	59.4748	8.60749	0	4.26071	4.24958	0	2.12479	62.9066	23.2894	43.4942	46.912	58.5516	52.79	15.3184	46.671	30.8415	0	0	0	199.632	3.01226	100.294
XM_018988117.1	0	0	0	4480.89	4063.35	4276.3	0	0	0	0	0	0	0	1794.4	906.172	0	919.5	468.945	6861.57	0	3430.78	0	3557.56	1778.78	1910.61	1452.14	1011.65	0	2284.3	1142.15
XM_018988138.1	27.2168	42.2417	57.2666	178.222	207.785	195.081	134.857	136.874	131.471	269.701	208.634	237.514	88.3913	107.499	98.136	184.788	175.102	181.793	326.314	267.918	294.145	386.565	307.324	349.273	377.333	363.356	356.509	241.979	175.715	211.267
XM_018988171.1	118.587	81.358	47.4495	707.509	679.211	690.106	492.97	412.356	593.705	628.347	619.034	611.217	1244.28	582.598	910.524	125.813	59.5174	92.0363	449.803	388.57	418.88	449.64	397.144	427.363	498.961	428.481	370.399	308.523	89.3637	196.305
XM_018987227.1	0	0	0	0	0	0	49.1018	60.6405	37.563	2.86916	0	1.46327	0	0	0	8.64966	12.9386	10.8374	1.37976	25.7272	13.418	4.50541	6.16409	5.37981	0	0	0	7.25936	0	3.55709
XM_018987578.1	1201.43	835.029	471.223	2712.5	1087.33	1908.04	571.508	398.495	763.782	3739.48	655.094	2185.14	1026.7	652.509	827.945	750.948	864.296	791.469	460.151	347.761	403.394	528.936	460.546	497.727	570.788	928.899	1268.62	310.943	371.512	339.673
XM_018987238.1	84.8904	73.5174	62.9933	0	4.46849	2.23425	85.2812	86.6293	81.3866	38.2555	8.58577	23.4636	0	8.26913	4.13456	44.0346	57.7922	50.7621	19.3167	30.163	24.8906	9.91191	34.3428	21.883	12.4501	6.28729	0	157.286	21.0858	87.4023
XM_018987422.1	49.8974	32.3319	13.9076	3.84098	13.4055	8.67105	17.6308	24.2562	11.4776	0	4.29288	2.18937	0	0	0	9.43599	5.17542	7.37877	41.3929	15.9686	28.5211	0	15.8505	7.84601	4.78849	2.44213	0	50.8155	17.0695	33.8591
XM_018987735.1	461.389	728.264	1000.53	298.829	420.038	358.827	321.012	226.969	413.193	614.957	1173.67	906.334	635.737	129.299	379.339	114.018	35.3654	73.9449	53.8108	63.8745	57.9852	75.691	117.118	97.1613	229.848	283.331	334.517	0	26.1063	13.1837
XM_018987843.1	0	0	0	6.14557	0	3.01133	128.031	166.328	89.7339	0	0	0	0	0	0	40.103	34.5028	37.1304	44.8423	62.9874	53.1515	22.5271	16.7311	19.3491	0	0	0	142.767	0	70.6699
XM_018987903.1	88.1305	80.3663	73.6285	0	35.0032	17.6766	29.6539	0	60.5182	32.5172	38.636	36.0949	44.1956	24.8074	34.5985	119.523	146.637	133.215	27.5953	0	13.9356	40.5487	46.671	43.5486	43.0964	21.9792	0	0	0	0
XM_018988036.1	2088.56	1980.27	1812.08	1587.09	1376.3	1475.87	1185.81	1308.1	1078.89	530.795	471.359	493.709	688.432	400.677	537.105	1019.87	512.367	766.096	355.289	139.282	244.429	560.474	641.065	597.161	533.438	356.408	182.884	227.46	298.214	268.094
XM_018988201.1	2945.24	1735.08	461.405	0	0	0	0	0	0	688.599	4590.81	2659.22	2701.03	406.691	1536.29	323.969	514.092	420.65	348.391	0	175.937	722.669	0	361.334	0	412.532	833.398	0	492.002	248.461
XM_018988615.1	2.59207	6.48138	10.6352	0	3.72374	1.84325	184.291	164.596	200.336	53.5577	11.1615	32.036	4.24958	0	2.16729	41.6756	28.4648	34.3688	22.0762	84.2789	52.8665	22.5271	129.446	77.2809	94.8121	48.3542	0	56.865	0	28.7168
XM_018988218.1	0.648018	3.93829	7.36285	0	0	0	64.9947	95.2923	34.4328	0	0	0	0	0	0	9.43599	25.0146	16.8808	24.8358	27.5015	25.8936	45.9552	24.6564	34.8462	11.4924	9.20669	6.94498	55.6551	0	27.5493
XM_018988694.1	1.94405	5.4971	8.99904	39.178	2.23425	20.292	64.0388	69.3035	57.388	1.91278	6.01004	3.90131	5.0995	7.51739	6.29635	6.29066	4.31285	5.32332	6.89882	50.5673	28.5147	16.2195	3.52234	9.78982	20.1117	37.9479	56.7173	10.889	73.2983	42.2026
XM_018988728.1	233.935	306.184	374.687	77.5879	214.488	146.814	1808.16	3463.44	154.426	135.807	3876.47	1986.08	277.073	2802.48	1567.8	339.696	57.7922	195.925	2605	41.6959	1310.32	4174.72	101.267	2117.62	96.7275	137.415	178.255	3019.9	233.952	1610.65
XM_018988766.1	1082.84	887.807	688.836	0	163.1	80.7345	66.1022	109.153	20.8684	189.365	291.058	238.756	192.931	118.775	154.888	664.451	1024.73	851.237	65.5388	163.235	115.203	141.47	0	70.0277	113.008	127.567	145.845	0	0	0
XR_001998974.1	0	0	0	0	0	0	67.333	100.49	35.4762	0	0	0	0	0	0	21.231	11.2134	16.3224	3.44941	33.7115	18.7835	0	7.92526	4.04188	0	0	0	64.1244	0	32.3828
XM_018988266.1	0	0	0	0	0	0	161.059	206.178	111.646	0	0	0	0	0	0	55.0433	25.8771	40.4602	64.159	115.329	90.9622	19.8238	28.1787	23.803	4.78849	2.44213	0	315.782	0	157.891
XM_018988877.1	1.94405	0.962307	0	8.45016	5.95799	7.19162	324.159	476.461	163.817	5.73833	5.15146	5.36469	7.64924	0	3.82462	84.924	50.0291	67.8255	48.2918	175.655	111.578	52.2628	84.5361	68.2995	10.5347	5.26734	0	287.955	0	143.977
XM_018988972.1	114.051	107.998	106.352	89.1108	151.929	122.485	100.426	98.7574	99.1247	138.676	145.958	140.201	180.182	110.506	143.542	14.154	20.7017	17.3624	51.7412	160.573	106.96	63.0758	81.0138	71.414	45.0118	49.2601	52.0874	0	35.143	17.2201
XM_018988990.1	16107.8	13498.1	11275	8173.61	10758.6	9317.67	3077.76	3560.47	2611.67	7726.66	7145.08	7584.58	8022.36	3049.05	5591.06	18857	19053.3	19048.5	16820	12078.5	14328.5	14639	16636	15793.9	11589.1	12693.4	14171.2	9607.77	10445.5	10122.7
XM_018989216.1	15.5524	10.4268	5.72666	3.07279	22.3425	12.9464	782.241	5.19776	1591.21	6.69472	2.57573	4.56828	92.6408	152.603	123.385	11.795	5.17542	8.57728	1217.64	1901.15	1552.56	17.1206	168.192	91.9863	2.87309	976.089	1911.03	176.645	4.01635	92.117
XM_018988651.1	85.5384	513.329	950.626	71.4423	966.684	513.515	952.663	642.79	1268.8	897.092	1039.74	983.297	1327.57	1431.31	1373.32	783.188	927.264	867.694	1123.13	137.508	640.174	135.162	129.446	130.305	154.189	498.398	854.233	216.571	170.695	194.092
XM_018988659.1	839.183	900.433	944.899	0	129.586	65.4411	0	0	0	192.234	177.725	183.057	0	118.023	59.6016	1070.2	1173.1	1132.35	0	0	0	189.227	124.162	159.208	0	0	0	0	160.654	79.5237
XM_018988793.1	0	0	0	0	0	0	25.7706	25.9888	25.042	0	0	0	16.1484	117.271	67.9633	0	0	0	0	0.887146	0.439137	0	0.880584	0.449098	31.604	15.644	0	318.202	62.2534	189.259
XM_018988248.1	0	0	0	0	0	0	147.386	174.991	116.863	3.82555	0	1.9319	0	7.51739	3.68352	12.5813	43.9911	28.6003	55.8805	84.2789	70.3636	26.1314	33.4622	30.2621	0	0	0	279.485	0	141.14
XM_018988571.1	0	0	0	0	0	0	6312.92	5698.48	6939.77	12395.7	7604.42	9914.14	0	0	0	0	0	0	0	0	0	714.559	1032.04	874.889	4801.9	4208.75	3749.13	0	0	0
XM_018988295.1	0	2.00433	4.09047	0	0	0	19.9159	15.5933	23.9986	0	0	0	4.24958	0	2.12479	15.7267	24.152	20.3381	29.6649	53.2288	40.7662	11.7141	16.7311	14.3397	0	0	0	133.088	5.02043	67.6733
XM_018988340.1	0	0	0	0	0	0	39.1705	45.0473	34.4328	0	0.858577	0.433581	0	0	0	13.3677	19.8391	16.8686	14.4875	66.5359	40.4393	10.813	15.8505	13.3606	1.9154	0.976852	0	152.447	0	76.2233
XM_018988348.1	3.24009	1.60384	0	0	0	0	0	0	0	0	0	0	0	0	0	0	1.72514	0.871196	0	0	0	0	0	0	0	0	0	141.558	0	69.3632
XM_018988405.1	0	0.801733	1.63619	0.768197	2.979	1.88128	96.8675	131.677	64.6919	4.78194	0	2.39097	0	0	0	49.539	31.0525	39.6451	20.0066	55.003	37.7798	26.1314	10.567	18.0351	7.66158	3.75418	0	104.051	0	50.9849
XM_018988941.1	1.94405	1.39233	0.818095	0.768197	14.895	7.74943	6.53904	1.73259	11.4776	0.956388	1.71715	1.34916	4.24958	34.58	19.1994	23.59	0	11.9129	0	6.21002	3.13606	12.6152	20.2534	16.5356	32.5617	16.2809	0	0	0	0
XM_018988439.1	0	0	0	0	0	0	92.1233	140.34	40.6933	0	0	0	0	0	0	36.9576	6.90057	22.0449	20.0066	35.4858	27.8236	10.813	27.2981	18.7285	4.78849	2.44213	0	142.767	0	72.8114
XM_018988450.1	0	0	0	6.91377	3.72374	5.33471	84.2578	135.142	32.3459	0	0	0	3.39966	0	1.68283	30.667	37.0905	33.3866	11.0381	2.66144	6.98677	20.7249	18.4923	19.5863	0	0	0	54.4452	0	26.9504
XM_018988471.1	0	0	0	0	0	0	43.021	36.3843	49.0406	1.91278	0	0.975516	0	0	0	17.2993	6.90057	11.9444	17.2471	38.1473	27.7154	2.70325	17.6117	10.3471	0	0	0	93.1618	0	46.1151
XM_018988505.1	0	0	0	2.30459	0	1.12925	113.046	147.27	75.1261	2.86916	0	1.42024	0	3.75869	1.84176	57.4023	55.2045	55.4644	26.9054	118.878	73.026	63.0758	17.6117	40.8864	4.78849	2.39424	0	78.6431	0	40.108
XR_001998990.1	0	0	0	0	5.21324	2.58055	0	0	0	5.73833	5.15146	5.336	0	15.0348	7.36704	14.9403	14.6637	14.654	0	0	0	0	0	0	0	0	0	4.83958	0	2.41979
XR_001998947.1	0	0	0	0	0	0	0	0	0	0	0	0	0	0	0	669.169	527.893	586.561	341.492	185.414	259.891	456.849	362.801	405.256	482.68	509.781	541.708	185.114	340.385	257.495
XM_018988515.1	0	0	0	0	0	0	6.85004	0	13.5644	0	0	0	0	0	0	31.4533	33.6403	32.8613	37.2536	107.345	71.0394	17.1206	35.2234	26.3481	0	0	0	233.51	0	116.755
XM_018989117.1	95.2587	48.1056	0	0	369.395	188.392	302.257	0	592.661	491.583	538.328	515.189	0	0	0	114.805	0	56.8283	0	0	0	523.529	170.833	348.89	515.242	439.011	365.769	0	829.376	422.982
XM_018989090.1	1017.39	874.008	755.919	1541	1565.46	1568.76	874.045	743.28	1004.81	1494.83	3147.54	2367.61	1990.5	999.813	1495.2	776.111	915.188	833.312	799.573	294.532	541.582	1706.65	690.378	1222.48	811.17	492.448	168.995	533.563	925.768	727.705
XM_018989183.1	14.9044	12.5098	9.81714	9.21836	16.3845	12.7195	12.682	8.66293	16.6947	15.3022	32.6259	23.7908	28.0472	43.6009	36.1045	250.054	283.786	264.419	7.5887	4.43573	5.96786	12.6152	9.68643	11.0393	428.091	226.962	21.9924	7.25936	11.045	9.2989
XM_018989191.1	509.99	569.535	612.753	86.8062	161.611	124.148	11.7071	0	22.9552	457.153	445.601	449.092	95.1906	0	47.1193	360.927	450.262	405.594	115.21	0	58.1812	326.192	121.521	221.81	696.246	399.044	108.805	0	144.588	72.2942
XM_018989264.1	106.275	86.6225	68.7199	125.216	1313.74	705.087	219.278	150.735	292.157	332.823	247.27	290.902	1.69983	1741.03	880.086	125.813	43.1285	84.4709	936.17	1192.32	1076.17	2025.63	351.353	1196.87	2134.71	1214.1	314.839	108.89	11.045	59.5337
XM_018989256.1	150.34	74.4184	0	164.394	0	82.1971	0	0	0	637.911	157.978	391.565	170.833	22.5522	94.9843	0	119.035	60.7077	0	21.2915	10.4328	27.9336	81.0138	53.9429	30.6463	15.7429	1.1575	62.9145	6.02452	34.754
XM_018989230.1	39.5291	19.9622	0	44.5554	0	22.5005	0	0	0	124.33	24.0402	75.1882	0.849916	9.02087	4.89029	0	7.76314	3.92038	0	14.1943	7.0262	10.813	32.5816	21.7514	11.4924	6.19844	1.1575	6.04947	1.00409	3.55201
XM_018989249.1	0	0	0	0	6.70274	3.35137	0	0	0	91.8132	22.323	57.763	0	13.5313	6.90096	0	0	0	0	9.75861	4.9281	14.4173	35.2234	24.396	27.7732	18.4703	9.25997	35.0869	0	17.5435
XM_018989350.1	0	0	0	0	40.9612	20.2758	0	0	0	0.956388	29.1916	15.22	0	34.58	17.6358	0	0	0	0	0	0	91.0094	0.880584	46.4	0	0	0	1.20989	95.3882	47.8342
XM_018989374.1	62.2097	109.499	154.62	0.768197	25.3215	12.7955	93.8431	128.211	59.4748	9.56388	15.4544	12.3068	24.6476	29.3178	27.5223	46.3936	102.646	73.2613	8.96847	39.0344	24.1966	0	5.28351	2.64175	41.181	64.3414	87.9698	2.41979	4.01635	3.15371
XM_018988540.1	0	0	0	0	0	0	0	0	0	0	0	0	0	0	0	8.64966	18.114	13.4683	15.8673	56.7773	36.6062	8.10975	12.3282	10.1379	0	0	0	93.1618	0	47.0467
XM_018989438.1	622.745	475.911	338.691	46.0918	55.8562	50.9252	341.514	90.0945	598.922	47.8194	267.017	156.562	559.245	349.559	458.946	425.406	79.3565	254.508	358.739	408.974	389.489	625.352	45.7904	335.571	383.079	215.506	47.4574	648.503	80.3269	364.415
XM_018989463.1	108.867	106.338	100.626	159.785	140.758	150.366	374.318	86.6293	656.31	2.86916	6.86861	4.84889	75.6425	119.526	96.2305	169.848	96.6079	134.926	137.976	73.6331	104.747	381.158	73.0885	226.758	27.7732	35.8213	43.9849	1339.35	416.696	875.494
XM_018989851.1	2636.14	2295.87	1902.89	1768.39	1449.28	1607.24	1174.69	1141.77	1208.28	2031.37	154.544	1082.8	53.5447	582.598	312.513	52.6843	245.833	148.556	63.4692	323.808	193.956	232.479	63.4021	150.9	117.797	145.065	178.255	68.964	115.47	91.4071
XM_018989971.1	20.0886	3226.92	6498.94	93.72	28.3005	62.2304	1263.23	1247.46	1266.71	25.8225	3484.96	1755.26	998.651	1071.23	1034.58	17.2993	36.228	26.4879	363.568	1833.73	1118.8	33.3401	1735.63	867.13	18.1963	554.466	1069.53	7339.22	41.1676	3616.39
XM_018989543.1	0	0	0	0	0	0	35.0598	34.6517	35.4762	4.78194	0	2.36706	0	0	0	11.795	9.48828	10.6186	0	18.6301	9.40818	12.6152	0	6.2445	0	0	0	53.2353	5.02043	29.6351
XR_001999037.1	0	0	0	0	0	0	68.1825	65.8383	69.909	0	0	0	0	0	0	3.93166	0	1.96583	6.89882	13.3072	10.1695	4.50541	9.68643	7.04749	0	0	0	66.5442	0	33.9375
XM_018990163.1	3.24009	1.63625	0	0	3.72374	1.82463	67.0889	98.7574	34.4328	0	0	0	0	0	0	13.3677	7.76314	10.6991	4.82918	32.8244	19.1792	1.80217	0	0.883061	0	0	0	73.8035	0	36.1637
XR_001999083.1	12.9604	19.7006	26.179	153.639	186.187	171.612	5.16492	0	10.4342	0	25.7573	13.0074	302.57	3.75869	156.171	1067.84	649.516	844.752	0	16.8558	8.34361	0	407.711	199.778	4.78849	2.3703	0	35.0869	3.01226	18.6686
XM_018990223.1	220.974	266.922	314.148	496.255	341.84	410.666	386.138	200.98	579.097	47.8194	84.9991	66.2234	94.3407	161.624	126.702	452.141	734.91	600.875	905.125	825.046	864.285	912.797	753.78	836.262	340.94	285.059	228.027	990.903	916.731	948.863
XM_018990266.1	19.4405	24.1004	27.8152	0	0	0	0	0	0	3.82555	0	1.9319	7.64924	0	3.82462	0	0	0	27.5953	0	13.9356	1.80217	0	0.910094	0	0	0	0	0	0
XM_018990280.1	16.8485	36.8015	58.0847	36.1052	27.5557	31.9255	0	0	0	34.43	0	17.215	28.8971	0	14.1596	4.718	0	2.359	80.7162	57.6645	67.8065	32.439	131.207	80.8426	0	9.16737	18.5199	0	53.2166	26.8744
XM_018990296.1	22.0326	23.6801	25.3609	30.7279	23.832	26.9726	0	0	0	0	0	0	0	0	0	0	0	0	26.2155	47.0187	35.8848	0	24.6564	12.3282	0	9.64195	19.6774	0	22.0899	11.045
XR_001999092.1	16.2005	20.1679	24.5428	30.7279	20.853	25.6917	0	0	0	0	0	0	0	0	0	0	0	0	27.5953	0	13.6597	0	0	0	0	0	0	0	0	0
XM_018990304.1	16.8485	20.1066	22.9066	31.4961	40.2164	35.4977	24.5153	36.3843	12.521	0	8.58577	4.24996	7.64924	12.7796	10.074	0	0	0	35.8739	63.8745	50.8717	3.60433	29.9399	16.7361	17.2386	8.70547	0	61.7046	25.1022	43.5289
XM_018990243.1	15.5524	25.2998	34.36	27.6551	22.3425	24.8339	0	0	0	0	0	0	0	0	0	0.786333	0.862571	0.820139	27.5953	36.373	32.166	0	19.3729	9.4927	0	7.52373	15.0475	0	21.0858	10.6483
XM_018990504.1	162.005	96.3904	34.36	56.0784	223.425	139.195	111.984	128.211	97.0378	58.3397	277.32	166.152	265.174	282.654	272.588	19.6583	14.6637	17.2094	2.06965	62.9874	31.909	60.3726	1.76117	30.7474	28.7309	69.7817	111.12	148.817	125.511	134.421
XM_018990465.1	1339.45	709.578	53.9942	226.618	1040.41	638.718	126.968	176.724	77.2129	1030.99	298.785	676.689	1606.34	1671.12	1630.7	32.2396	25.0146	28.3047	6.20894	211.141	110.848	71.1856	83.6555	78.613	58.4196	538.28	1029.01	936.458	298.214	625.209
XM_018990497.1	0	0	0	580.757	98.3069	342.927	512.039	421.019	607.269	24.8661	394.945	209.781	283.022	106.747	197.367	216.242	449.399	330.658	257.326	415.184	337.044	631.659	0	309.513	499.918	249.959	0	241.979	521.121	386.761
XM_018990531.1	0	0	0	0	368.651	182.482	0	0	0	174.063	174.291	175.919	284.722	0	140.937	2.359	0	1.1677	0.689882	0	0.344941	0	0	0	139.824	126.291	109.962	0	158.646	77.7364
XM_018990557.1	0	0	0	346.457	0	169.764	0	0	0	0	0	0	0	0	0	0	0	0	0	0	0	0	0	0	0	0	0	0	0	0
XM_018990548.1	405.011	351.628	304.331	0.768197	0	0.380257	148.136	296.272	0	0	0	0	61.194	283.406	169.466	328.687	254.458	293.587	364.258	244.852	302.734	88.3061	0	44.1531	0	0	0	257.707	0	131.431
XM_018990650.1	382.979	429.419	488.403	327.252	151.184	244.002	703.734	703.43	697.003	407.421	141.665	277.289	494.651	93.2156	293.467	111.659	361.417	237.229	65.5388	68.3102	67.5799	64.878	107.431	87.2289	444.372	335.586	224.554	792.481	299.218	537.924
XM_018990734.1	57.0256	120.171	179.163	35.337	97.5621	66.0962	24.5203	0	49.0406	25.8225	11.1615	18.6769	20.398	93.9674	56.039	8.64966	44.8537	26.5274	12.4179	34.5987	23.6325	93.7126	0.880584	47.2966	193.455	183.272	180.569	24.1979	35.143	29.6042
XM_018990764.1	4308.02	4217.53	4213.19	16.1321	458.765	235.316	3008.3	2186.52	3930.55	153.022	5135.15	2594.26	3637.64	4159.37	3895.9	3949.75	3892.78	3940.73	3252.1	3811.18	3569.75	3232.18	3165.7	3167.29	4200.46	4621.9	5103.4	3252.19	2726.1	2945.62
XM_018989683.1	0	0	0	0	0	0	0	0	0	0	0	0	0	0	0	0	0	0	0	0	0	0	1644.05	838.466	8.61928	4.35274	0	91.9519	0	45.0565
XM_018990973.1	0	0	0	0	2.23425	1.10595	19.6759	24.2562	15.6513	0	3.43431	1.69998	0	0	0	4.718	0	2.33541	0	15.9686	7.90447	0	2.64175	1.30767	0	2.83587	5.78748	85.9025	8.03269	47.0479
XM_018990993.1	631.17	376.817	130.077	535.433	162.355	350.518	205.554	145.537	262.941	718.247	2951.79	1857.35	100.29	86.45	94.736	646.366	75.0437	367.168	51.7412	681.328	369.941	1139.87	1327.92	1233.9	2763.92	3104.04	3430.82	158.496	91.3719	123.685
XM_018990985.1	235.879	1048.29	1821.9	225.85	2286.38	1267.55	3966.11	4397.3	3543.45	15464.8	31.7673	7748.28	1177.13	1351.63	1277.9	131.318	1989.95	1052	1570.17	106.458	846.698	78.3942	28.1787	53.7886	366.798	245.973	122.695	558.971	593.415	576.193
XM_018989758.1	5.83216	2.91608	0	0	0	0	165.022	235.632	99.1247	0	7.72719	3.8636	0	0	0	49.539	67.2805	59.2415	27.5953	148.153	89.0799	33.3401	34.3428	33.8314	0	0	0	319.412	0	156.512
XM_018989939.1	0	0	0	0	236.085	118.043	121.861	0	238.943	0	0	0	0	376.621	190.194	806.778	610.7	722.914	120.04	342.438	229.527	0	390.979	195.49	152.274	200.933	246.547	585.589	405.651	502.604
XM_018990027.1	491.846	514.557	543.215	121.375	163.845	142.003	158.123	320.529	2.08684	0	0	0	0	0	0	8614.28	5698.14	7099.23	185.578	91.376	137.092	19.8238	18.4923	19.2638	115.881	59.0995	0	0	257.046	127.238
XM_018990051.1	293.552	216.825	135.804	1505.67	407.378	939.428	203.1	310.133	97.0378	140.589	672.266	409.789	172.533	218.004	193.543	4769.9	5028.79	4925.78	5670.14	5082.46	5407.59	4618.95	5277.34	4921.76	4432.23	4045.54	3658.85	4776.66	3344.61	4108.4
XM_018990097.1	23.9767	27.2115	30.2695	28.4233	26.811	27.0648	796.374	1592.25	32.3459	33.4736	31.7673	32.7878	30.597	27.8143	29.2335	700.623	31.0525	369.185	29.6649	41.6959	35.5922	1491.29	30.8205	768.205	34.4771	568.428	1081.1	49.6057	38.1553	44.5673
XM_018990175.1	8618.64	7934.97	7337.49	6232.38	14610.5	10598.7	18167.3	18287.5	18230.6	47449.3	68063.7	57550.3	61856.9	19301.6	40792	10580.1	13796	12220.2	1047.93	2350.94	1681.16	19270.6	12815.1	16107.4	43265	52870.2	63980.6	40330.6	25937.6	32802.7
XM_018990406.1	90.7225	85.0957	79.3552	0.768197	83.4119	42.5109	151.965	310.133	0	0	4.29288	2.12498	8.49916	47.3596	27.9294	14.154	0	7.14777	0.689882	0.887146	0.780629	0.901083	0.880584	0.890731	1.9154	4.43019	6.94498	398.055	1.00409	197.529
XM_018990594.1	49.8974	44.5584	38.4504	36.1052	35.0032	36.0903	12.4101	3.46517	20.8684	99.4643	18.8887	58.0874	51.8449	92.4639	72.2105	143.899	181.14	164.145	16.5572	47.9059	31.9092	18.0217	16.7311	17.46	100.558	66.636	34.7249	1.20989	0	0.610996
XM_018990685.1	40.8251	23.1201	4.90857	2.30459	239.064	121.868	23.6556	10.3955	37.563	7.6511	3.43431	5.55988	66.2935	70.6635	68.7881	478.09	66.4179	276.703	364.948	238.642	302.427	44.1531	105.67	76.1891	66.0812	116.781	167.837	863.864	72.2942	472.399
XM_018990671.1	7.1282	5.27157	3.27238	0	4.46849	2.18956	3.27871	3.46517	3.13025	0	1.71715	0.858577	6.79933	0	3.33167	29.0943	225.131	128.093	0	1.77429	0.869403	5.4065	36.104	21.0892	0	1.71888	3.47249	3.62968	3.01226	3.31788
XM_018990659.1	375.202	185.725	0	0	90.8594	44.9754	194.641	10.3955	371.457	0	0	0	199.73	359.331	278.532	195.011	508.054	355.638	195.927	0	97.9633	410.894	0	207.501	321.787	162.062	2.31499	234.719	254.034	248.091
XR_001999153.1	25.9207	30.5957	35.1781	122.911	38.7269	79.5901	44.5415	38.1169	50.084	0	0	0	0	0	0	66.8383	22.4268	44.2984	42.7727	60.3259	50.5183	48.6585	0	23.8427	239.424	170.595	98.3872	76.2233	0	38.1117
XM_018990790.1	52.4895	55.9907	58.9028	15.3639	14.895	15.432	76.2494	103.955	50.084	6.69472	19.7473	13.221	22.9477	42.8491	32.5694	60.5476	66.4179	64.0883	73.8174	81.6174	78.1645	74.7899	53.7156	64.7321	61.2927	33.6206	4.62999	70.1738	32.1308	51.3425
XM_018990852.1	3.88811	11.9657	20.4524	19.2049	21.5977	20.2093	66.3048	46.7798	84.5168	0	0	0	0	0	0	24.3763	20.7017	22.7644	53.8108	72.746	63.0093	42.3509	50.1933	46.0211	4.78849	2.39424	0	73.8035	9.03678	41.4202
XM_018990893.1	0	3.75505	7.36285	0	0	0	0	0	0	0	5.15146	2.57573	0	0	0	23.59	0	11.5591	8.96847	35.4858	22.1375	27.0325	1.76117	14.6672	6.70389	48.7398	89.1273	419.833	0	205.718
XM_018990883.1	0	8.90905	17.9981	0	2.979	1.51929	1.04342	0	2.08684	0	0	0	10.199	38.3387	24.5502	0	0	0	0	0	0	0	0	0	0	0	0	0	0	0
XM_018990956.1	5.18414	2.54023	0	43.019	2.979	23.2141	32.7729	51.9776	14.6078	2.86916	2.57573	2.74967	6.79933	8.26913	7.57557	76.2743	82.8068	80.3359	14.4875	117.103	66.3809	4.50541	14.0894	9.39322	20.1117	17.7951	16.205	36.2968	1.00409	19.0235
XM_018991035.1	5.18414	4.63184	4.09047	105.243	398.441	256.352	396.379	575.219	223.291	9366.86	28628.4	18901.3	2672.99	148.844	1425.77	4.718	0	2.33541	15.8673	27.5015	21.6051	2058.07	353.995	1206.03	1454.74	1876.14	2252.49	10.889	21.0858	15.7731
XM_018991677.1	0	21.6959	42.5409	0	0	0	0	0	0	30.6044	0	15.4552	0	1.50348	0.736704	74.7016	0	36.9773	52.431	55.003	53.4292	94.6137	0	47.7799	14.3655	7.03908	0	61.7046	20.0817	41.4025
XM_018991117.1	0	0	0	0	0	0	51.0733	38.1169	63.6485	0	0	0	0	0	0	56.616	58.6548	58.505	20.0066	116.216	67.7303	48.6585	0	24.3292	0	0	0	32.6671	0	16.0069
XM_018991469.1	0	0	0	0	0	0	42.892	45.0473	40.6933	0	0	0	0	0	0	15.7267	12.9386	14.3465	16.5572	38.1473	26.9708	9.01083	0	4.55047	0	0	0	24.1979	0	12.0989
XM_018991841.1	76.4661	38.9977	0	0	117.67	57.6585	49.5832	0	100.168	315.608	0	157.804	0	0	0	111.659	44.8537	79.1488	0	324.695	165.595	0	0	0	0	0	0	0	0	0
XM_018991848.1	157.468	131.951	102.262	0	0	0	0	0	0	0	0	0	0	0	0	0	0	0	0	0	0	0	0	0	0	129.871	254.649	0	0	0
XM_018991925.1	825.575	1231.21	1604.28	0	630.802	309.093	916.083	973.714	866.037	944.911	753.83	846.557	635.737	306.709	461.799	1192.08	1293.86	1261.87	738.174	424.943	575.743	352.323	515.142	428.581	721.147	360.573	0	0	0	0
XM_018991916.1	596.825	295.428	0	0	0	0	0	0	0	0	0	0	0	0	0	0	0	0	0	0	0	377.554	0	186.889	0	0	0	0	0	0
XM_018991942.1	137.38	175.414	208.614	83.7334	34.2584	59.2433	112.561	155.933	73.0392	21.0405	112.474	68.0922	184.432	150.348	169.234	101.437	91.4325	97.3991	303.548	279.451	293.138	86.504	94.2225	91.2283	4.78849	9.91797	15.0475	234.719	665.709	454.524
XM_018992047.1	0	2.00433	4.09047	0	0	0	0	0	0	0	0	0	19.5481	35.3317	27.0866	0	0	0	64.159	0	32.4003	0	0	0	0	0	0	0	0	0
XM_018992105.1	0	0	0	0	0	0	0	0	0	0	0	0	0	0	0	0	0	0	0	0	0	0	1.76117	0.862973	0	0	0	0	218.891	108.351
XM_018992122.1	0	0	0	0	0	0	0	0	0	0.956388	0	0.482976	0	0	0	0	0	0	0	270.58	137.996	0	0	0	0	0	0	0	0	0
XM_018992154.1	14.2564	31.7447	48.2676	719.8	459.51	586.056	670.481	642.79	684.482	118.592	344.289	226.812	202.28	272.881	237.581	256.345	147.5	200.834	806.472	1446.05	1110.97	505.508	668.364	577.724	402.233	344.559	300.949	342.4	289.177	313.81
XM_018991136.1	0	0	0	0	0	0	9.02685	8.66293	9.39076	0	0	0	0	0	0	22.8037	12.9386	17.8557	2.75953	23.0658	13.1295	7.20866	0	3.64038	0	0	0	2.41979	3.01226	2.70689
XM_018991155.1	0	0	0	0	6.70274	3.31786	167.475	183.654	151.296	0	18.0301	8.92491	0	6.76565	3.38283	51.898	51.7542	51.0491	27.5953	127.749	76.8954	33.3401	36.104	35.4165	0	2.92268	5.78748	228.67	0	116.622
XM_018992508.1	3.24009	415.944	812.368	74.5151	2.23425	37.6072	872.407	871.491	873.341	91.8132	656.811	380.421	131.737	27.8143	80.8149	794.196	819.442	806.567	19.3167	1.77429	10.7564	2.70325	20.2534	11.4648	223.144	114.588	8.10248	261.337	528.15	392.075
XM_018992530.1	8.42423	6.30069	4.09047	9.21836	0	4.70136	90.3312	109.153	74.0827	14.3458	28.333	21.1278	4.24958	0	2.10354	33.026	12.076	22.4906	35.8739	100.247	66.6995	8.10975	36.104	22.3279	23.9424	15.0426	5.78748	220.201	5.02043	114.838
XM_018992540.1	0.648018	95.7588	188.98	1209.14	3.72374	594.379	555.939	918.271	182.598	841.621	57.5246	453.781	1.69983	3.00696	2.40046	377.44	3.45028	186.705	0.689882	1231.36	628.345	1111.94	243.041	691.039	193.455	759.793	1314.92	83.4827	114.466	98.247
XM_018992614.1	300.032	299.035	301.059	493.182	0	246.591	0	0	0	275.44	172.574	222.978	348.466	0	175.975	0	355.379	181.243	516.722	0	263.528	0	0	0	319.871	161.535	0	0	0	0
XM_018992623.1	7.1282	4.46984	1.63619	6.14557	234.596	119.136	381.318	400.228	370.413	3.82555	5.15146	4.57828	3.39966	265.364	135.743	393.166	2.58771	197.877	4.82918	425.83	219.588	473.069	217.504	340.556	0	118.655	232.657	423.463	258.05	337.812
XM_018992671.1	2.59207	1.70099	0.818095	3.84098	9.68174	6.69375	8.1829	6.93035	9.39076	3.82555	11.1615	7.45527	63.7437	6.01391	35.2276	0	2.58771	1.29386	4.82918	64.7617	34.8437	0.901083	0.880584	0.90865	0.957698	3.40153	5.78748	3.62968	1.00409	2.30878
XM_018992654.1	55.7296	103.751	155.438	130.593	123.628	127.076	232.01	164.596	293.2	67.9035	45.5046	56.249	349.315	282.654	314.238	100.651	146.637	124.377	309.067	732.783	525.162	606.429	221.907	405.885	99.6006	237.037	383.131	695.689	336.369	521.189
XM_018992745.1	52.4895	30.5977	8.18095	0	14.895	7.52196	56.9393	0	111.646	0	22.323	10.9383	5.94941	112.761	59.3849	0	81.9442	40.9721	0	0	0	0	58.9992	29.4996	0	9.25997	18.5199	0	0	0
XM_018992703.1	53.1375	26.8344	0	334.166	0	168.754	33.572	0	67.8221	237.184	0	116.22	0	0	0	0	28.4648	14.3747	0	272.354	137.539	127.053	0	62.2558	253.79	125.626	0	464.599	0	232.3
XM_018992790.1	0	0	0	0	3.72374	1.86187	33.7622	22.5236	45.9104	0	0	0	0	0	0	22.8037	6.90057	15.0456	68.9882	18.6301	43.2779	31.5379	8.80584	20.4176	0	0	0	3.62968	5.02043	4.31386
XM_018991230.1	0	0	0	0	0	0	34.9166	43.3147	26.0854	0	0	0	0	0	0	19.6583	17.2514	18.4549	18.6268	55.8902	37.0722	4.50541	25.5369	14.8109	0	0	0	94.3717	5.02043	50.1679
XM_018992838.1	0	11.2243	22.9066	0	15.6397	7.66347	0	0	0	0	0	0	0	0	0	0	48.304	24.635	0	70.0845	35.7431	0	0	0	13.4078	21.0279	28.9374	170.595	71.2902	119.95
XM_018992943.1	173.669	198.719	215.977	6.14557	52.1324	29.139	77.1438	97.0248	58.4314	57.3833	84.9991	71.3293	77.3424	0	39.0579	131.318	145.774	135.775	51.0513	48.793	50.9206	0	0	0	14.3655	7.18273	0	0	12.049	6.02452
XM_018992938.1	50.5454	25.5772	1.63619	543.115	58.0904	305.743	61.7664	8.66293	113.733	9.56388	17.1715	13.4057	9.34908	26.3109	17.7452	22.8037	1273.15	654.459	51.0513	37.2601	45.0388	117.141	78.372	97.9502	1001.75	554.853	120.38	71.3837	513.088	297.01
XM_018992972.1	89.4265	59.2917	29.4514	68.3695	56.6009	61.5774	49.5408	48.5124	50.084	46.863	31.7673	40.1015	58.6442	56.3804	57.2417	60.5476	28.4648	45.0936	91.7543	104.683	98.6129	80.1964	56.3574	68.6779	0	0	0	42.3463	43.1757	42.9769
XM_018993099.1	75.8181	99.9138	123.532	3.07279	0	1.56712	0	0	0	0	0	0	0	0	0	0	2.58771	1.26798	0	1.77429	0.904889	0	0.880584	0.449098	0	0	0	0	0	0
XM_018993137.1	13.6084	29.4137	45.8133	43.7872	39.4717	41.4321	188.291	259.888	123.123	72.6855	15.4544	43.4204	22.0978	24.8074	23.4255	181.643	292.411	235.211	37.2536	135.733	86.3072	54.065	49.3127	51.7126	59.3773	31.9307	5.78748	225.04	31.1267	129.053
XM_018993349.1	8.42423	40.6161	73.6285	2.30459	6.70274	4.4932	36.5045	12.1281	60.5182	13.3894	51.5146	32.5859	88.3913	73.6704	81.1044	16.513	188.903	102.625	20.0066	269.692	144.749	100.921	199.893	147.399	106.304	58.3089	10.4175	2.41979	96.3923	48.4663
XM_018993368.1	23.3287	37.9497	51.54	58.383	82.6671	70.2822	37.4111	48.5124	26.0854	49.7322	13.7372	31.486	13.5987	26.3109	19.8232	33.026	37.0905	34.9135	9.65835	13.3072	11.3197	13.5162	26.4175	19.8348	46.9272	42.9879	38.1974	0	0	0
XM_018993413.1	457.501	224.175	0	319.57	474.405	396.164	12.9123	0	26.0854	46.863	58.3832	52.6807	182.732	0	89.5387	196.583	658.141	428.345	847.865	633.422	744.883	522.628	63.4021	295.311	527.692	397.896	278.957	18.1484	23.094	20.481
XM_018993424.1	0	152.73	311.694	0	1.4895	0.759644	0	0	0	0	139.089	70.9356	0	85.6982	42.8491	805.205	168.201	482.677	8.27859	429.379	223.122	5.4065	317.891	160.113	0	7.6742	15.0475	0	431.757	215.879
XM_018993517.1	12537.2	8247.73	4126.47	4584.6	1596	3120.18	994.121	913.073	1076.81	5946.82	9206.52	7682.17	5893.32	5583.92	5796	7839.74	1494.84	4628.09	4266.23	989.168	2637.59	3233.09	710.632	1971.86	833.197	1838.89	2885.64	413.784	521.121	460.172
XM_018993689.1	23.9767	18.2933	13.0895	23.0459	29.79	26.6821	22.6578	0	44.867	9.56388	5.15146	7.457	15.2985	18.7935	17.1574	44.821	30.19	37.2082	36.5638	14.1943	25.6737	22.5271	14.0894	18.3787	29.6886	54.3786	79.8673	0	0	0
XM_018993680.1	54.4335	28.0512	1.63619	255.81	237.575	247.971	36.6873	5.19776	68.8656	46.863	2.57573	24.9408	132.587	8.26913	69.7237	110.873	4.31285	58.1473	141.426	101.135	120.775	139.668	10.567	74.4191	155.147	151.469	144.687	555.341	465.896	500.406
XM_018993670.1	0	2.9206	5.72666	18.4367	0	9.03399	131.729	162.863	101.212	0	14.5958	7.44386	11.0489	0	5.41397	142.326	138.011	141.592	95.2037	124.2	110.323	79.2953	58.1186	68.4952	57.4619	53.0826	48.6149	358.129	44.1798	203.166
XM_018993794.1	157.468	343.707	540.761	850.394	329.924	589.206	370.007	369.041	367.283	279.265	140.807	212.84	548.196	491.637	511.976	231.968	16.3888	122.937	69.6781	143.718	108.483	49.5596	69.5662	59.4628	249.959	294.941	348.407	0	197.805	99.8916
XM_018993768.1	93.9626	251.76	415.592	84.5016	52.8772	68.0025	0	0	0	87.9877	139.948	114.487	0	109.002	53.4111	507.971	338.99	424.331	83.4757	57.6645	69.8644	60.3726	0	30.4881	0	0	0	0	0	0
XM_018993994.1	81.0023	40.9061	0	397.926	37.2374	221.933	90.6347	145.537	37.563	0	0	0	63.7437	49.6148	56.4312	29.8806	0	14.6415	158.673	142.83	150.752	92.8115	0	45.4777	59.3773	30.2824	0	0	0	0
XM_018994189.1	344.746	217.818	89.9904	372.575	31.2795	198.202	226.286	429.681	18.7815	0	42.0703	20.6144	21.2479	133.058	75.9285	1217.24	682.293	930.773	46.2221	0	22.6488	0	0	0	78.5312	77.8557	76.3948	49.6057	221.903	134.397
XM_018994164.1	295.496	186.504	84.2637	494.719	162.355	327.687	35.1214	0	68.8656	576.702	134.797	360.168	380.762	852.472	614.713	294.875	899.661	588.271	1131.41	180.091	667.063	671.307	516.903	602.63	1110.93	593.729	53.2449	496.057	916.731	692.266
XM_018994156.1	343.45	222.234	103.08	294.219	302.368	301.317	23.1847	0	45.9104	394.988	8.58577	203.676	299.17	355.573	324.098	113.232	1268.84	690.471	649.179	440.024	540.31	581.198	268.578	421.982	371.587	271.57	167.837	0	758.085	382.833
XM_018994180.1	5.83216	6.22118	6.54476	0	1.4895	0.737301	5.5913	1.73259	9.39076	0.956388	2.57573	1.77416	3.39966	4.51043	3.8985	3.14533	0.862571	1.99964	8.96847	46.1316	27.4091	1.80217	0.880584	1.35499	1.9154	2.70951	3.47249	2.41979	2.00817	2.24822
XM_018994132.1	701.804	661.662	595.573	0	0	0	261.773	0	534.23	246.748	0	120.907	578.793	353.317	466.055	1089.07	602.937	849.019	343.561	416.071	378.099	0	0	0	0	0	0	0	0	0
XM_018994105.1	0	0.413138	0.818095	0	0	0	0	0	0	0	0.858577	0.420703	0.849916	0	0.429208	505.612	149.225	329.2	0	0.887146	0.452444	0	0	0	0.957698	0.488426	0	1.20989	40.1635	20.8996
XM_018994199.1	93.9626	69.9686	44.9952	258.882	116.181	187.664	120.513	232.167	4.17367	102.334	40.3531	71.0334	12.7487	118.775	64.7015	343.627	20.7017	185.394	120.04	11.5329	65.0707	245.996	292.354	267.945	11.4924	83.2985	155.105	1.20989	0	0.604947
XM_018994096.1	134.788	227.017	317.421	122.143	90.1146	105.518	269.964	147.27	400.672	72.6855	194.038	133.362	487.002	113.513	297.822	452.141	238.932	346.731	97.9633	232.432	166.542	152.283	117.998	136.321	1857.93	952.573	67.1348	1213.52	1448.9	1345.7
XM_018994330.1	0	0	0	0	0	0	5.14578	10.3955	0	0	0	0	0	0	0	0	0	0	27.5953	7.98431	17.4739	5.4065	2.64175	3.99709	0	0	0	44.7661	0	22.8307
XM_018991299.1	0	0	0	0	0	0	0	0	0	0	0	0	0	0	0	0	0	0	305.618	0	152.809	6.30758	2.64175	4.41671	0	0	0	13.3088	0	6.65442
XM_018994466.1	66.0978	68.3546	71.9923	0	0	0	0	0	0	0	0	0	0	0	0	0	66.4179	33.5411	0	0	0	0	0	0	0	0	0	373.857	0	190.667
XM_018994361.1	641.538	639.761	631.569	0	298.644	147.829	318.031	273.749	372.5	0	581.257	290.628	526.098	0	268.31	716.349	0.862571	365.769	0	5.32288	2.68805	0	0	0	0	134.987	275.484	0	129.527	64.116
XM_018994352.1	1485.91	1901.65	2347.11	0	89.3699	43.7912	308.803	258.155	364.153	0	333.986	166.993	202.28	0	101.14	946.745	1.72514	469.493	0	6.21002	3.16711	0	0	0	0	164.7	322.942	0	206.842	103.421
XM_018994384.1	0	0	0	0	453.552	224.508	0	0	0	0	73.8376	37.6572	69.6931	9.77261	40.1791	0	101.783	50.8917	18.6268	0	9.49968	13.5162	0	6.89328	10.5347	5.21467	0	0	0	0
XM_018994368.1	99.1468	118.416	134.986	42.2508	38.7269	40.2952	65.1976	77.9664	52.1709	57.3833	26.6159	41.8457	80.742	70.6635	75.7027	802.846	1759.64	1286.03	894.777	857.87	858.797	1231.78	1000.34	1099.9	1287.15	1288.31	1289.45	1090.11	419.708	749.461
XM_018994393.1	0	0	0	0	0	0	0	0	0	0	1.71715	0.867163	0	1.50348	0.744222	0	215.643	106.743	131.768	6.21002	68.392	87.405	211.34	147.879	212.609	147.006	85.6548	0	4.01635	1.98809
XM_018994529.1	1.29604	1667.44	3367.28	2363.74	26.811	1183.59	894.178	1822.68	2.08684	0.956388	1.71715	1.35394	4.24958	1.50348	2.90399	2410.9	1.72514	1194.26	0.689882	0.887146	0.797386	29.7357	1773.5	892.6	1.9154	1248.75	2495.56	6.04947	2.00817	4.02882
XM_018994576.1	62.2097	72.0055	80.9914	43.7872	45.4297	43.9352	8.34734	0	16.6947	35.3864	37.7774	36.216	0.849916	0.751739	0.796087	14.154	19.8391	16.9681	1.37976	0	0.676085	43.252	0	21.626	5.74619	13.2151	20.8349	0	1.00409	0.512084
XM_018994595.1	7.1282	417.466	836.093	2.30459	266.62	134.462	150.396	292.807	2.08684	10.5203	7.72719	9.1903	3.39966	2.25522	2.86699	714.777	21.5643	364.597	50.3614	54.1159	52.4905	59.4715	2.64175	31.0566	594.73	407.893	212.979	556.551	136.556	352.802
XM_018994616.1	64.1538	50.6606	38.4504	22.2777	0	11.0275	4.43655	1.73259	7.30392	0.956388	0	0.46863	0.849916	41.3456	21.5197	128.959	55.2045	93.6472	0	0	0	24.3292	53.7156	38.7539	83.3197	41.2433	0	0	40.1635	19.8809
XM_018994608.1	929.258	980.536	1030.8	5.37738	0.744749	3.06106	487.663	951.19	5.21709	2.86916	0.858577	1.85811	1.69983	422.477	216.313	976.625	0.862571	498.506	707.129	0.887146	354.004	0.901083	352.234	178.32	520.988	474.155	442.164	0	3.01226	1.47601
XM_018994628.1	115.995	81.6552	44.9952	46.86	43.9402	45.1512	477.183	564.823	409.02	16.2586	35.2017	25.2968	26.3474	12.7796	19.7591	198.942	182.002	191.467	224.902	360.181	291.189	91.0094	100.387	96.1062	26.8155	20.5515	13.89	806.999	33.1349	411.666
XM_018991334.1	0	0	0	3.07279	2.23425	2.6605	40.3984	41.5821	39.6499	0	0	0	0	0	0	35.385	25.0146	29.7727	0	4.43573	2.24004	15.3184	0	7.7358	0	0	0	9.67915	0	4.83958
XM_018994753.1	8.42423	12.0552	15.5438	102.17	53.6219	77.1425	111.726	95.2923	126.254	30.6044	45.5046	37.4464	42.4958	30.8213	37.1792	77.847	86.2571	80.411	121.419	259.047	192.135	45.9552	79.2526	63.1667	44.0541	46.8206	48.6149	91.9519	47.1921	68.8763
XM_018991354.1	0	0	0	0	1.4895	0.729854	24.5318	24.2562	25.042	0	0	0	0	2.25522	1.10506	6.29066	24.152	15.1584	4.13929	11.5329	7.91003	0	0	0	0	0	0	88.3223	0	43.2779
XM_018994784.1	2917.38	2850.25	2810.16	1872.1	1996.67	1953.1	2209.84	2075.64	2325.78	2584.16	2083.77	2326.05	2328.77	2025.18	2156.73	154.908	1585.4	879.632	1258.35	1911.8	1582.05	170.305	185.803	178.131	129.289	115.947	101.86	2445.2	83.3392	1277.33
XM_018994930.1	0.648018	0.728966	0.818095	0.768197	0.744749	0.760197	171.19	344.785	1.04342	0.956388	0.858577	0.916557	0.849916	0.751739	0.79756	0.786333	0.862571	0.815826	0.689882	0.887146	0.800835	0.901083	0.880584	0.873017	0.957698	1.05381	1.1575	0	1.00409	0.512084
XR_001999537.1	0	12.9586	26.179	29.9597	20.1082	25.3335	21.1762	0	42.7801	21.9969	43.7874	33.44	31.4469	18.0417	24.3396	28.308	0	14.2955	0	0	0	0	0	0	0	0	0	0	0	0
XM_018994924.1	0	6.67565	13.0895	18.4367	9.68174	13.9717	10.3298	0	20.8684	29.648	31.7673	30.6865	19.5481	18.7935	19.4564	18.0857	0	9.13326	0	0	0	0	0	0	0	0	0	1.20989	0	0.617046
XR_001999535.1	211.254	105.397	1.63619	24.5823	2.979	13.6577	113.198	194.05	32.3459	0	14.5958	7.2979	0	3.75869	1.91693	7.077	227.719	118.572	126.248	296.307	212.978	149.58	88.939	119.401	0	0	0	49.6057	62.2534	56.552
XM_018994895.1	206.07	104.875	1.63619	31.4961	2.23425	16.8763	191.483	327.459	47.9972	2.86916	22.323	12.5961	3.39966	2.25522	2.81616	8.64966	257.046	134.133	137.976	309.614	221.389	139.668	90.7002	115.882	29.6886	49.525	68.2923	45.976	64.2615	55.3016
XM_018995099.1	57.0256	28.7979	0	0	0	0	39.373	77.9664	0	18.1714	30.0502	24.3204	16.9983	0	8.32918	55.0433	71.5934	63.4838	0	0	0	0	0	0	0	0	0	0	28.1144	14.1978
XM_018995237.1	0	0	0	0	0	0	61.5891	50.245	71.9958	0	4.29288	2.14644	4.24958	0	2.10354	13.3677	28.4648	20.6984	19.3167	49.6802	34.1535	5.4065	9.68643	7.42257	0	0	0	47.1859	0	23.5929
XM_018991593.1	0	2.00433	4.09047	0	0	0	37.1682	39.8495	34.4328	0	10.3029	5.25449	0	9.77261	4.78858	7.077	18.114	12.5955	3.44941	45.2444	24.7994	0	11.4476	5.78104	4.78849	2.39424	0	64.1244	0	32.7034
XM_018995292.1	0.648018	0.725726	0.818095	0	0.744749	0.379822	17.6817	24.2562	11.4776	0.956388	0.858577	0.90319	0.849916	1.50348	1.19173	84.1376	155.263	117.727	189.028	3.54858	95.3075	0.901083	0.880584	0.881925	0.957698	1.0596	1.1575	1.20989	1.00409	1.0909
XM_018995275.1	3095.58	3168.65	3337.01	320.338	2726.53	1537.06	354.459	490.322	219.118	2419.66	2400.58	2422.12	3096.24	608.157	1846.12	3465.37	519.268	1987.13	560.184	285.661	421.494	3057.37	3396.41	3211.61	2288.9	2296.48	2327.73	4130.58	3320.51	3783.45
XM_018991408.1	0	0	0	0	0	0	160.369	202.713	122.08	0	0	0	0	0	0	14.154	59.5174	36.1697	41.3929	68.3102	55.7417	26.1314	24.6564	25.6404	0	0	0	156.076	0	78.0382
XM_018995468.1	0	0.413138	0.818095	0.768197	2.23425	1.48272	4.07648	1.73259	6.26051	0	0	0	0.849916	37.5869	19.4021	9.43599	51.7542	31.0183	15.8673	0.887146	8.30232	5.4065	0.880584	3.12091	15.3232	7.66158	0	1.20989	0	0.598897
XM_018991446.1	3.24009	1.65245	0	0	6.70274	3.31786	126.56	164.596	87.6471	8.60749	11.1615	9.87173	4.24958	0	2.16729	66.052	42.266	53.9211	33.8042	47.0187	40.1103	8.10975	21.134	14.5408	0	0	0	267.387	0	131.019
XM_018991458.1	0	0	0	0	3.72374	1.84325	119.247	121.281	122.08	0	0	0	0	0	0	41.6756	56.0671	49.432	17.2471	64.7617	41.4795	62.1747	11.4476	37.4901	0	0	0	147.607	0	74.5416
XM_018991814.1	71.93	53.7907	33.5419	116.766	133.31	125.038	250.876	322.261	187.815	54.5141	42.0703	48.5648	19.5481	49.6148	34.3859	155.694	68.1431	111.918	155.913	208.479	182.713	75.691	132.968	105.087	23.9424	19.0551	13.89	445.241	48.1962	241.784
XM_018991825.1	82.2983	72.3308	62.9933	46.86	58.0904	52.1286	111.194	3.46517	221.205	15.3022	5.15146	10.1753	417.309	45.8561	227.639	11.0087	152.675	83.4236	98.6532	465.752	281.709	1655.29	63.4021	842.159	97.6852	121.421	144.687	2410.11	79.3228	1219.82
XM_018992014.1	0	6.41386	13.0895	29.9597	57.3457	43.6655	110.584	100.49	124.167	159.717	150.251	153.434	179.332	195.452	185.518	3.14533	0	1.55694	61.3995	80.7303	71.8722	67.5812	120.64	94.7138	91.939	96.4479	103.017	15.7286	67.2738	42.2526
XM_018992008.1	15.5524	14.1	13.0895	63.7603	56.6009	59.26	43.1452	34.6517	51.1275	69.8163	69.5447	69.3314	88.3913	52.6217	70.7696	17.2993	15.5263	16.7411	6.20894	19.5172	12.9252	31.5379	73.0885	53.3595	57.4619	54.4505	50.9299	71.3837	122.499	95.0023
XM_018991509.1	3.24009	5.32208	7.36285	3.84098	2.979	3.37158	82.7988	64.1057	102.255	91.8132	24.0402	57.5878	3.39966	18.7935	11.2675	59.7613	29.3274	44.0934	41.3929	88.7146	65.0834	30.6368	12.3282	21.2378	22.0271	11.0135	0	8.46926	8.03269	8.21081
XM_018992294.1	0.648018	0.737147	0.818095	0.768197	2.23425	1.5089	37.2155	1.73259	71.9958	265.876	92.7263	175.715	0	0.751739	0.383387	0.786333	0.862571	0.816588	111.071	136.62	123.418	26.1314	95.1031	60.2724	24.9001	26.3688	27.7799	1.20989	1.00409	1.11201
XM_018992252.1	189.869	1024.57	1861.17	931.823	1832.83	1386.98	999.746	2039.25	1.04342	2996.36	1.71715	1529.02	1379.41	317.986	850.29	1729.15	596.036	1148.28	11.0381	1408.79	717.012	2077.9	1489.07	1780.54	0.957698	1.07396	1.1575	1196.59	1264.15	1217.72
XM_018992314.1	802.246	2579.19	4312.99	1484.16	3425.84	2430.45	5336.52	4972.52	5601.07	1016.64	1307.61	1178.83	2161.34	1222.33	1676.33	0	44.8537	21.9783	1722.64	681.328	1196.78	1906.69	11453.8	6661.16	4486.82	2978.34	1575.35	1223.2	1911.78	1583.17
XM_018991178.1	1.94405	3.82564	5.72666	3.84098	4.46849	4.19315	104.227	166.328	45.9104	4.78194	6.86861	5.73268	3.39966	0	1.73383	32.2396	62.1051	46.3901	56.5703	0	28.2852	16.2195	7.92526	12.1138	3.83079	2.4692	1.1575	214.151	6.02452	112.26
XM_018992333.1	1124.31	1448.61	1790.81	801.229	1791.87	1300.55	99.745	197.515	0	153.022	233.533	194.808	388.412	0	198.09	3.93166	26.7397	15.3357	0	1.77429	0.869403	291.951	0	148.895	547.803	317.038	97.2297	243.189	388.582	319.044
XM_018992325.1	0	1586.63	3238.02	1068.56	975.621	1021.16	245.725	0	491.45	736.419	86.7163	404.637	97.7403	257.846	176.993	0	0	0	0	118.878	58.25	108.13	103.028	104.523	328.49	344.908	364.611	0	171.699	85.8494
XM_018991191.1	0	0	0	0	7.44749	3.64927	204.851	313.598	93.9076	0	0	0	2.54975	3.00696	2.78292	62.1203	48.304	55.8333	48.9816	45.2444	46.397	13.5162	29.0593	21.1425	0	0	0	238.349	0	119.175
XM_018992353.1	18.1445	18.2513	17.9981	0	23.0872	11.4282	40.8402	46.7798	34.4328	0	0	0	0	0	0	0	0	0	0	9.75861	4.9281	0	0	0	0	0	0	0	0	0
XM_018992345.1	0	0	0	3.84098	0	1.88208	0	0	0	0	4.29288	2.14644	0	0	0	15.7267	6.03799	10.8219	8.96847	0	4.52908	4.50541	6.16409	5.32646	9.57698	4.69272	0	39.9265	5.02043	22.8727
XM_018992393.1	2.59207	2.54772	2.45428	4.60918	0.744749	2.65392	35.1119	5.19776	65.7353	1.91278	0	0.946824	2.54975	1.50348	2.02661	2.359	0	1.1677	0	9.75861	4.8793	0	0	0	20.1117	10.4219	1.1575	38.7166	1.00409	19.4631
XM_018992417.1	11.0163	7.42277	4.09047	0	3.72374	1.82463	87.2137	133.409	42.7801	4.78194	0	2.43879	0	6.76565	3.349	53.4706	37.9531	45.1772	40.7031	94.9246	67.3392	36.0433	29.0593	32.0805	31.604	15.96	0	131.878	0	65.9392
XM_018992463.1	341.506	419.626	509.673	464.759	384.29	429.172	512.386	497.252	532.143	155.891	218.079	186.985	355.265	426.236	394.303	4846.17	4853.69	4898.43	9179.57	7406.78	8413.14	6671.62	8058.23	7438.57	3702.46	2989.75	2268.69	5244.89	7067.77	6147.21
XM_018992563.1	1026.46	1026.55	1047.16	631.458	972.642	794.029	684.348	1008.37	370.413	508.798	584.691	552.592	593.241	620.936	606.812	977.412	420.072	701.529	1092.77	702.62	901.21	95.5148	479.038	288.716	482.68	528.133	571.803	19.3583	111.454	64.8487
XM_018992574.1	4614.54	6116.11	7633.64	5074.71	2768.98	3896.47	708.575	542.3	860.82	26406.8	35643.8	31513.8	62417	20639	41422.3	563.014	337.265	449.011	2625	6272.12	4359.59	1268.72	675.408	975.444	1426.01	2126.31	2826.61	6321.7	4989.31	5637.22
XM_018992602.1	277.352	207.752	142.348	0	680.701	343.754	1178.42	828.176	1536.95	2504.78	1934.37	2238.92	509.1	204.473	354.241	0	0	0	80.0263	78.0688	78.6475	735.284	329.339	525.341	2038.94	1784.04	1585.77	0	0	0
XM_018992647.1	26.5687	19.96	13.0895	56.0784	29.0452	42.2915	135.279	126.479	138.775	27.7353	18.0301	22.8827	77.3424	89.4569	82.1184	162.771	74.1811	117.662	113.141	189.849	153.576	101.822	53.7156	78.3062	8.61928	4.26654	0	145.187	17.0695	81.9397
XM_018991216.1	7.77622	3.92699	0	3.07279	0	1.52103	50.7249	29.454	71.9958	0	8.58577	4.24996	0	0	0	46.3936	45.7162	46.2835	27.5953	74.5203	51.0578	35.1422	17.6117	25.9375	0	0	0	35.0869	3.01226	19.0797
XM_018992771.1	0	0	0	0	0	0	0	0	0	0	0	0	0	0	0	0	0	0	0	0	0	0	0	0	0	0	0	2079.81	0	1019.11
XM_018992800.1	10.3683	5.1323	0	111.389	171.292	142.496	31.3141	22.5236	40.6933	16.2586	27.4745	21.5666	0	51.1182	25.5591	19.6583	21.5643	20.4147	602.267	243.078	425.684	145.074	582.947	364.011	476.934	272.162	56.7173	10.889	93.3801	52.189
XM_018992886.1	38.2331	36.5297	35.1781	1.53639	11.916	6.71082	134.034	176.724	88.6905	8.60749	0	4.21767	29.7471	36.8352	32.6253	79.4196	44.8537	61.9124	124.869	116.216	118.713	38.7466	48.4321	44.2674	6.70389	3.38546	0	163.336	13.0531	88.1291
XM_018991244.1	0	3.71824	7.36285	0	0	0	188.149	308.4	60.5182	0	0	0	0	0	0	43.2483	47.4414	45.3658	22.7661	23.9529	23.5872	12.6152	20.2534	16.4094	0	0	0	200.842	0	102.43
XM_018993051.1	108.219	102.091	94.0809	1415.02	5529.76	3465.31	1555.69	1945.69	1123.76	9976.08	34005.7	21721.1	216.729	17.29	117.182	116.377	62.9677	90.884	280.092	685.764	474.67	457.75	2035.03	1250.97	7706.6	10553.3	13594.8	192.373	20.0817	105.165
XM_018993060.1	5.83216	9.05483	12.2714	2.30459	0	1.14077	84.4138	136.874	29.2157	6.69472	6.86861	6.84948	0	0	0	36.9576	0	18.6636	26.2155	32.8244	29.0937	19.8238	36.9845	28.49	12.4501	9.2389	5.78748	75.0134	5.02043	40.7922
XR_001999377.1	3.24009	335.787	655.294	20.7413	5.21324	12.9773	4.9601	3.46517	6.26051	4.78194	6.01004	5.45609	3.39966	4.51043	3.98315	87.2829	797.878	435.038	57.9501	42.583	50.8461	334.302	40.5069	190.342	179.09	206.429	236.129	78.6431	111.454	93.9338
XM_018993074.1	714.116	777.101	845.91	684.463	373.119	523.503	811.915	1339.29	281.723	923.871	599.287	746.347	254.125	482.616	362.274	1.57267	17.2514	9.23166	0.689882	212.028	106.352	0.901083	0.880584	0.904247	0.957698	2.82657	4.62999	463.389	1.00409	229.89
XM_018993319.1	3.24009	1.65245	0	9.21836	55.8562	31.8865	100.677	57.1754	147.122	32.5172	37.7774	35.5251	143.636	28.5661	84.3789	0.786333	0	0.393166	17.9369	3.54858	10.5279	12.6152	14.9699	13.5915	4.78849	11.1862	17.3625	316.992	0	158.496
XM_018993393.1	2159.84	1882.28	1577.29	364.893	4963.75	2616.51	1785.91	509.38	3062.43	4597.36	4947.98	4799.16	1035.2	28.5661	526.992	9991.15	6878.14	8369.12	8366.2	7193.87	7780.03	5442.54	5852.36	5561.72	9662.21	8297.54	7029.48	3380.44	239.977	1829.51
XM_018993602.1	215.79	108.705	1.63619	0	4.46849	2.18956	43.3147	86.6293	0	0	0	0	22.0978	190.942	108.208	0	173.377	88.4221	0	13.3072	6.72013	119.844	0	59.3228	79.4889	42.2118	5.78748	0	0	0
XM_018993593.1	57.0256	29.0831	0	25.3505	0	12.5485	0	0	0	0	121.059	60.5297	0	51.1182	26.0703	240.618	50.0291	145.323	0	0	0	41.4498	94.2225	68.3073	47.8849	23.703	0	0	0	0
XM_018993576.1	73.8741	40.1411	5.72666	0	0	0	0	0	0	0	0	0	3.39966	64.6495	33.6844	0	102.646	51.323	0	0	0	72.0866	0	35.6829	97.6852	49.8194	0	0	0	0
XM_018993746.1	266.983	292.611	318.239	126.752	89.3699	106.794	635.7	802.188	461.191	68.8599	102.171	85.6818	86.6914	110.506	98.4795	603.904	541.694	575.819	341.492	593.501	472.171	349.62	214.863	283.989	134.078	120.678	106.49	1093.74	176.719	641.584
XM_018993808.1	458.149	762.848	1056.98	245.055	308.326	274.832	89.4036	103.955	76.1695	228.577	220.654	224.615	367.164	744.973	552.344	50.3253	56.9297	53.6935	179.369	323.808	252.311	38.7466	71.3273	55.7811	8.61928	34.4477	60.1898	99.2113	309.259	205.781
XM_018993914.1	49.8974	41.8873	33.5419	1292.88	110.968	688.438	27.6175	46.7798	9.39076	131.025	1393.47	747.003	1235.78	18.7935	633.653	821.718	65.5554	447.417	645.73	1116.03	885.583	97.317	9.68643	53.5017	1431.76	1573.54	1684.16	6.04947	84.3433	44.8049
XM_018993943.1	0	0	0	220.472	101.286	162.577	0	0	0	2.86916	0	1.42024	209.079	0	104.54	0	0	0	0	0	0	146.877	0	72.7039	116.839	59.588	0	0	223.911	110.836
XM_018993950.1	0	0	0	0	0	0	0	0	0	0	0	0	0	0	0	0	278.61	137.912	0	0	0	0	0	0	0	0	0	0	0	0
XM_018993935.1	0	31.7093	62.1752	310.351	212.998	260.61	4.0902	0	8.34734	1.91278	0	0.975516	212.479	372.863	297.462	202.088	6.03799	103.022	277.333	117.103	197.218	240.589	6.16409	125.844	296.886	153.704	4.62999	16.9385	156.638	86.0048
XM_018993927.1	217.086	158.887	103.898	49.1646	125.863	87.0219	472.428	554.428	397.542	295.524	435.298	362.456	9.34908	56.3804	32.9115	238.259	47.4414	145.707	289.061	377.924	335.382	20.7249	227.191	126.022	4.78849	190.946	380.816	886.852	23.094	446.336
XM_018994053.1	0	17.8181	35.9962	0	0	0	151.116	308.4	0	0	0	0	0	0	0	0	0	0	0	0	0	0	0	0	0	0	0	0	0	0
XM_018994045.1	34.993	17.4965	0	88.3426	52.1324	71.6423	0	0	0	62.1652	85.8577	73.7006	101.14	135.313	116.539	0	43.1285	21.3486	117.28	62.1002	88.4827	132.459	88.939	111.134	56.5042	27.687	0	0	66.2697	33.7976
XM_018994034.1	29.8088	25.6892	22.0886	130.593	19.3635	74.7848	113.207	228.701	0	0	17.1715	8.67163	113.889	137.568	125.61	110.087	39.6783	75.0361	206.275	42.583	124.003	424.41	91.5808	255.415	146.528	139.568	135.427	744.085	25.1022	380.748
XR_001999471.1	11.0163	95.7396	176.708	0	0	0	196.649	393.297	0	0	7.72719	3.94087	144.486	125.54	134.196	9.43599	7.76314	8.56911	0	11.5329	5.82411	159.492	0	79.7458	0	94.1508	192.144	0	0	0
XR_001999475.1	63.5058	52.5228	40.9047	1645.48	53.6219	849.013	175.218	207.91	148.165	57.3833	68.6861	63.4347	36.5464	133.81	86.1506	1157.48	2216.81	1670.76	105.552	132.185	119.662	91.9105	1471.46	796.858	1255.54	654.918	81.0248	1078.02	1276.19	1181.5
XM_018994494.1	0	0	0	0	3.72374	1.82463	119.43	107.42	132.514	0	14.5958	7.44386	0	0	0	80.206	83.6694	83.5764	78.6466	160.573	117.611	43.252	20.2534	31.5365	4.78849	2.34636	0	105.261	0	53.1567
XM_018994507.1	36.937	28.1126	19.6343	9.98656	7.44749	8.81689	186.799	216.573	155.469	154.935	112.474	135.041	2.54975	3.00696	2.73782	2.359	37.0905	19.922	6.20894	27.5015	16.6867	9.01083	36.104	22.2414	136.951	114.197	91.4422	44.7661	0	22.8307
XM_018994636.1	29.1608	24.9959	20.4524	0	9.68174	4.88928	164.203	181.922	145.035	13.3894	35.2017	24.7815	4.24958	35.3317	19.614	70.77	60.3799	65.9288	73.1275	87.8275	79.5992	13.5162	49.3127	32.0428	0	9.64195	19.6774	267.387	17.0695	144.817
XM_018991572.1	0	0	0	3.84098	0	1.9589	72.6003	90.0945	56.3446	0	0	0	0	0	0	32.2396	7.76314	19.6402	14.4875	15.0815	14.5642	22.5271	18.4923	20.4172	0	0	0	62.9145	0	31.7718
XM_018991581.1	0	1.65255	3.27238	16.1321	0	8.22739	44.0753	43.3147	44.867	14.3458	0	7.24464	0	0	0	33.8123	20.7017	27.1259	24.8358	40.8087	32.9021	20.7249	15.8505	18.2085	4.78849	3.02667	1.1575	73.8035	4.01635	38.5409
XM_018994866.1	1031.64	874.704	753.465	647.59	947.321	792.719	729.955	731.152	700.133	786.151	530.6	650.514	691.832	1018.61	860.312	199.729	169.064	180.708	157.983	429.379	297.975	346.917	129.446	240.563	174.301	141.546	112.277	417.413	131.535	275.904
XM_018994886.1	2623.18	2305.6	1961.79	36.1052	1635.47	843.964	1801.02	3638.43	0	44.9502	1983.31	1034.41	1833.27	1484.68	1658.98	2215.1	71.5934	1132.27	9.65835	7.98431	8.85288	0	1196.71	610.324	45.9695	44.7573	43.9849	4971.45	1315.35	3131.7
XM_018995038.1	81.6503	43.2303	4.90857	5.37738	2.979	4.16329	7.58616	3.46517	11.4776	3.82555	0.858577	2.32723	5.94941	0	2.91521	152.549	4.31285	79.2366	38.6334	17.7429	28.6632	5.4065	137.371	70.702	3.83079	3.08047	2.31499	158.496	14.0572	84.5511
XM_018994986.1	181.445	369.515	572.666	56.8466	193.635	124.841	151.654	129.944	174.251	68.8599	23.1816	46.5969	57.7943	141.327	100.845	44.821	52.6168	49.2061	70.368	781.576	417.452	60.3726	180.52	121.349	71.8273	61.2854	53.2449	162.126	53.2166	109.559
XM_018994970.1	79.7062	284.384	499.856	109.084	77.4539	93.6562	141.974	150.735	133.557	139.633	93.5849	118.005	169.133	142.83	156.245	135.249	149.225	140.885	161.432	638.745	404.09	132.459	199.893	169.499	149.401	148.96	147.002	159.706	134.548	147.378
XM_018995201.1	16.8485	257.859	499.038	0	2.979	1.51929	128.792	145.537	115.819	98.508	0.858577	49.195	673.983	6.01391	343.369	2.359	14.6637	8.60826	4.13929	2.66144	3.37375	6.30758	207.818	106.055	2.87309	2.00672	1.1575	202.052	581.366	393.606
XR_001999563.1	0	37.2806	76.0828	133.666	46.9192	89.3898	0	0	0	0	0	0	0	0	0	0	0	0	0	0	0	0	0	0	0	44.8646	87.9698	0	0	0
XM_018995336.1	343.45	195.891	45.8133	3.84098	294.921	150.875	37.884	39.8495	34.4328	25.8225	187.17	106.625	4.24958	207.48	107.94	34.5986	1.72514	18.1705	64.159	47.0187	55.1824	28.8347	25.5369	27.0251	31.604	20.0234	9.25997	3.62968	257.046	130.374
XM_018995378.1	0	0	0	0	0	0	0	0	0	0	0	0	0	0	0	0	21.5643	10.5665	0	0	0	64.878	13.2088	38.9113	0	23.7287	47.4574	0	0	0
XM_018995386.1	0	0	0	3.84098	4.46849	4.21863	0	0	0	0.956388	0.858577	0.902211	0	0	0	21.231	0	10.7216	17.2471	20.4044	18.9435	0	0	0	3.83079	2.52666	1.1575	93.1618	2.00817	47.6051
XM_018995887.1	0	0	0	0	9.68174	4.84087	118.347	161.131	74.0827	8.60749	0	4.30375	0	0	0	34.5986	25.0146	30.1526	15.8673	68.3102	41.4057	3.60433	11.4476	7.65846	0	0	0	185.114	0	93.4825
XM_018995919.1	2.59207	1996.53	4030.75	2447.47	2059.23	2241.12	17.6572	32.9191	2.08684	1.91278	4688.69	2392.19	0.849916	3.00696	1.967	11.0087	5.17542	8.01112	54.5007	6.21002	30.6589	7.20866	51.9545	30.1732	1138.7	567.13	6.94498	2.41979	30.1226	16.2712
XM_018995940.1	344.746	173.785	9.81714	446.322	7.44749	226.922	794.615	1070.74	550.925	551.836	508.277	524.974	113.039	13.5313	63.4204	426.192	15.5263	223.146	700.92	476.397	582.772	6.30758	3.52234	4.8482	112.051	60.0975	5.78748	526.304	52.2125	292.412
XM_018995971.1	0	0	0	0	3.72374	1.86187	19.4284	0	39.6499	0	0	0	0	0	0	25.1627	15.5263	20.0152	14.4875	23.0658	18.8491	18.0217	0	8.83061	0	0	0	25.4078	0	12.8309
XM_018995992.1	59.6177	59.771	60.539	409.449	502.706	460.638	192.619	162.863	219.118	518.362	813.072	657.587	56.9444	51.87	55.2106	0	51.7542	25.8771	113.831	27.5015	72.0794	58.5704	190.206	121.901	577.492	672.272	770.893	70.1738	0	35.4378
XM_018996005.1	25.2727	32.0538	38.4504	37.6416	34.2584	35.9839	47.2227	72.7686	19.8249	152.066	56.6661	105.126	19.5481	36.8352	27.8233	50.3253	84.5319	66.5833	66.2287	30.163	48.6778	54.9661	127.685	91.0506	15.3232	16.3428	17.3625	13.3088	15.0613	14.2428
XM_018996103.1	36.937	18.8379	0	272.71	25.3215	147.652	28.6314	0	58.4314	429.418	409.541	415.384	0	0	0	36.1713	0	18.2665	403.581	0	201.791	0	0	0	377.333	184.893	0	0	428.745	214.373
XM_018996095.1	34.993	557.907	1081.52	0	29.79	15.0439	26.8732	0	53.2143	224.751	541.762	378.963	266.874	148.093	207.337	46.3936	1363.72	698.008	447.044	636.084	545.689	562.276	656.916	597.404	0	93.5836	190.987	0	473.929	239.334
XM_018996193.1	9.72027	98.1229	186.526	13.8275	5.21324	9.40818	21.5866	31.1866	11.4776	7.6511	7.72719	7.76642	5.94941	5.26217	5.58292	29.0943	8.62571	18.9031	33.1143	20.4044	26.8614	5.4065	0	2.67622	17.2386	68.6367	120.38	0	40.1635	19.8809
XM_018996184.1	22.6806	33.6438	44.1771	67.6013	929.447	508.494	50.3789	88.3619	12.521	68.8599	18.0301	42.7564	22.0978	15.7865	18.6738	76.2743	73.3185	73.3005	111.761	33.7115	73.5167	1029.94	69.5662	549.752	68.9543	84.0155	98.3872	2851.72	214.875	1535.45
XM_018996248.1	0	0	0	0	0	0	4.17367	0	8.34734	0	0	0	0	0	0	0	0	0	24.1459	18.6301	21.5363	0	0	0	0	0	0	0	0	0
XM_018996360.1	1073.77	1431.74	1761.36	616.094	479.618	548.538	1475.94	1810.55	1130.02	1508.22	876.607	1216.26	1336.92	782.56	1050.28	217.814	381.256	301.713	289.061	718.588	513.901	1235.38	1003.87	1103.41	2034.15	1878.24	1739.72	1010.26	597.432	790.757
XM_018995802.1	12.9604	21.0832	28.6333	28.4233	13.4055	20.7803	76.9913	74.5012	80.3432	107.115	141.665	124.045	0	0	0	47.9663	56.0671	51.6959	37.9435	77.1817	57.3729	80.1964	29.0593	54.7382	93.8544	62.3388	32.4099	77.4332	4.01635	40.7248
XM_018996397.1	0	0	0	3.84098	3.72374	3.76433	63.9589	15.5933	114.776	0	0	0	0	0	0	66.052	31.9151	48.4826	14.4875	70.9717	42.3747	43.252	2.64175	23.4058	0	0	0	64.1244	0	32.7034
XM_018996474.1	43.4172	54.0759	66.2657	8.45016	14.895	11.6826	218.243	367.308	67.8221	81.293	2423.76	1252.53	119.838	33.8283	75.8957	0	8.62571	4.2266	0	0	0	0	0	0	0	0	0	0	0	0
XM_018996466.1	239.119	322.057	411.502	54.542	17.874	35.7519	501.985	656.65	327.633	107.115	0	53.5577	897.511	175.155	540.821	0	0	0	0	0	0	0	0	0	0	0	0	0	0	0
XM_018996497.1	97.2027	47.6293	0	354.139	258.428	302.742	115.475	0	226.422	0	49.7975	24.4008	50.145	147.341	99.4796	0	0	0	0	0	0	0	0	0	0	0	0	0	0	0
XM_018996490.1	19.4405	9.72027	0	39.9462	71.4959	56.436	0	0	0	43.0375	24.8987	34.0588	0	10.5243	5.15693	0	0	0	0	0	0	0	0	0	0	0	0	0	0	0
XM_018996482.1	5.18414	9.49404	13.9076	7.68197	0.744749	4.24432	29.3252	34.6517	23.9986	0	0.858577	0.424996	25.4975	9.77261	17.9389	0	0	0	0	0	0	0	0	0	0	0	0	0	0	0
XM_018996573.1	73.226	138.417	199.615	316.497	529.516	414.547	1003.17	1181.62	820.126	1075.94	236.109	653.661	145.336	1116.33	635.689	848.453	691.782	761.633	395.303	395.667	401.418	394.674	558.291	475.664	843.732	759.34	681.766	291.584	1331.42	823.358
XM_018996521.1	29.1608	312.825	608.662	817.361	700.809	759.668	327.75	587.347	55.3011	441.851	540.045	481.129	900.061	913.363	906.845	423.833	1499.15	942.261	71.0579	56.7773	63.7051	1211.96	0.880584	618.534	1250.75	787.427	302.107	70.1738	1.00409	35.2281
XM_018996619.1	0	0	0	0	208.53	106.35	139.635	0	276.506	685.73	528.025	606.877	0	0	0	55.8296	200.116	127.973	88.9948	0	44.9424	101.822	302.04	199.42	874.378	752.529	645.883	0	0	0
XM_018996686.1	1025.81	826.949	661.839	1053.97	1041.9	1053.26	638.328	576.951	681.352	340.474	507.419	422.244	1217.93	1386.21	1301.23	247.695	190.628	222.306	846.485	669.795	762.373	409.993	644.588	533.736	270.071	330.278	403.966	359.338	631.571	494.093
XM_018996717.1	0	0	0	685.231	591.331	628.472	882.167	902.678	860.82	7692.23	9064.85	8340.08	0	0	0	28.308	32.7777	30.5428	226.971	858.757	550.317	3480.88	1710.98	2622.18	7394.39	7859.38	8095.53	0	0	0
XM_018995739.1	475.645	427.252	365.688	523.142	486.321	504.547	332.755	292.807	375.63	242.923	188.028	217.905	402.01	466.078	435.734	301.952	227.719	264.068	125.559	338.003	230.091	48.6585	58.1186	52.8073	85.2351	101.224	115.75	33.877	296.206	168.003
XM_018995751.1	0	0	0	0	8.19224	4.0142	62.7218	64.1057	62.6051	0	0	0	0	0	0	69.9836	52.6168	61.5633	6.89882	41.6959	24.7488	0	22.8952	11.6765	0	0	0	58.0749	0	28.7471
XM_018995645.1	0	0	0	0	0	0	12.7819	0	26.0854	0	0	0	0	0	0	29.0943	18.9766	23.9911	3.44941	32.8244	18.4824	17.1206	0	8.38908	0	0	0	31.4572	0	15.5713
XM_018996041.1	1.29604	1.07412	0.818095	2.30459	9.68174	6.00469	0.532143	0	1.04342	0	0.858577	0.433581	31.4469	30.0696	30.9017	0	0	0	0	0	0	0	0	0	0	0	0	0	0	0
XM_018996123.1	0	0	0	0	0	0	0	0	0	0	95.302	46.698	0	0	0	0	0	0	106.932	0	54.5352	0	0	0	0	0	0	0	168.687	82.6564
XM_018996130.1	125.716	193.367	265.063	450.163	102.775	272.482	274.08	348.25	201.38	447.59	508.277	480.778	881.363	1269.69	1079.41	551.219	1085.11	831.774	638.141	337.115	492.324	627.154	459.665	549.681	787.228	670.778	544.023	1559.55	1678.83	1602.4
XM_018996138.1	141.916	97.6317	51.54	455.541	79.6881	266.818	3.68848	0	7.30392	90.8569	0	45.8827	0	177.41	90.4793	223.319	0	113.892	39.3233	59.4388	49.381	4.50541	0	2.29776	93.8544	125.198	151.632	0	98.4005	48.7082
XM_018996266.1	0	0	0	13.0593	11.1712	12.1806	44.1585	6.93035	81.3866	0	7.72719	3.94087	0	0	0	31.4533	23.2894	27.447	0	31.0501	15.5251	31.5379	2.64175	17.2739	4.78849	2.44213	0	13.3088	0	6.65442
XM_018996213.1	371.314	182.754	1.63619	0	0	0	0	0	0	1.91278	85.8577	43.4559	2.54975	174.403	86.7453	13.3677	12.076	12.5881	126.248	127.749	126.991	0	0	0	0	2.83587	5.78748	8.46926	0	4.19228
XM_018996205.1	149.044	234.738	315.785	260.419	396.951	324.715	537.684	471.264	613.53	492.54	619.892	554.943	511.649	283.406	398.945	202.874	109.546	156.291	124.179	165.009	143.352	74.7899	105.67	89.8561	152.274	133.227	113.435	193.583	86.3515	142.767
XM_018995788.1	754.941	762.571	755.101	3792.59	2142.64	2994.83	2437.02	2709.77	2148.4	2340.28	5422.77	3932.04	3616.39	1934.98	2802.17	12644.2	8951.76	11014	4728.45	10507.4	7465.55	13741.5	20378.5	16993.6	871.505	6817.98	13016.1	16432.8	853.474	8634.59
XM_018996313.1	793.822	694.393	584.938	1239.1	2310.96	1798.14	3791.03	3531.01	3902.38	3574.98	7042.05	5343.72	2122.24	916.37	1520.75	4551.29	4719.12	4634.37	1648.13	3744.64	2733.83	7581.71	10622.5	9079.4	3555.93	5880.98	8217.07	6256.36	4809.58	5540.2
XM_018996454.1	5.83216	14.7201	23.7247	9.21836	3.72374	6.4622	37.0096	25.9888	49.0406	48.7758	20.6058	35.2816	14.4486	9.77261	12.2551	22.0173	42.266	32.3618	27.5953	20.4044	23.6218	73.8888	34.3428	53.7203	117.797	89.4822	64.8198	142.767	42.1716	93.6051
XM_018996540.1	0	0	0	248.128	0	124.064	110.602	0	221.205	151.109	144.241	149.873	368.864	0	184.432	0	0	0	0	0	0	0	90.7002	44.8966	125.458	121.268	116.907	0	91.3719	45.2291
XM_018996597.1	158.116	132.879	105.534	0	67.7722	33.5472	246.425	374.239	113.733	166.412	91.8677	128.308	127.487	134.561	131.095	0	0	0	0	0	0	0	0	0	57.4619	29.0182	0	0	123.503	60.5163
XM_018996588.1	0	0	0	27.6551	0	13.6893	1.40188	1.73259	1.04342	0	0	0	0	0	0	20.4447	34.5028	28.0232	35.8739	135.733	86.1623	30.6368	67.805	48.7287	5.74619	20.4267	35.8824	171.805	73.2983	123.777
XM_018996674.1	318.825	235.57	157.074	447.09	158.632	299.183	511.264	720.756	281.723	1180.18	91.8677	623.764	176.783	155.61	165.985	220.96	244.108	231.429	202.825	718.588	462.735	83.8007	809.257	454.202	78.5312	486.175	902.847	889.272	1253.1	1088.16
XM_018995851.1	23.9767	101.281	178.345	4563.09	14826.5	9569.33	5816.62	5265.33	6444.15	25601.5	33475.1	29331.6	260.074	30.0696	145.373	0	0	0	1793.69	2981.7	2402.6	8854.94	4246.18	6552.37	22060.6	24176.9	26558.8	0	77.3147	37.8842
XM_018995875.1	0	9.40809	18.8162	65.2967	7.44749	36.4093	124.12	105.688	143.992	859.793	418.127	632.57	0	0	0	14.154	18.114	16.2444	63.4692	7.98431	36.0042	11.7141	144.416	77.3429	0	0	0	70.1738	11.045	40.9603
XM_018996767.1	35.641	24.9916	13.9076	16.9003	24.5767	20.654	172.384	171.526	173.207	4.78194	0	2.43879	4.24958	22.5522	13.5839	58.975	34.5028	47.1561	73.8174	110.893	93.2789	40.5487	51.9545	46.7141	0	0	0	355.709	10.0409	179.217
XM_018996788.1	688.195	608.306	511.309	251.2	240.554	244.568	388.513	471.264	308.852	422.723	451.611	430.538	209.929	173.652	193.527	292.516	291.549	293.485	358.049	231.545	298.377	337.906	470.232	402.38	3978.28	2221.75	539.393	1456.71	250.018	859.398
XR_001999717.1	70.634	71.0418	73.6285	51.4692	67.0274	58.9909	57.3126	69.3035	46.9538	73.6419	45.5046	60.169	55.2445	72.9187	64.17	0	3.45028	1.70789	0	8.87146	4.43573	0	0	0	0	0	0	0	0	0
XM_018996844.1	11.0163	7.42277	4.09047	0	0	0	60.1696	41.5821	77.2129	0	7.72719	3.82496	0	0	0	44.0346	30.19	36.9739	31.0447	66.5359	49.4334	18.9227	5.28351	12.2659	40.2233	20.1117	0	127.039	0	62.8842
XM_018996966.1	463.333	432.784	411.502	321.106	245.767	285.042	74.5	0	146.078	196.06	200.907	197.479	268.573	455.554	357.508	213.096	188.903	201.242	294.58	191.624	241.185	96.4159	175.236	135.038	0	0	0	0	381.553	194.592
XM_018996947.1	0	0	0	0	5.95799	2.94921	82.4766	138.607	26.0854	0	0	0	0	1.50348	0.751739	12.5813	30.19	21.0208	25.5256	70.9717	48.6035	5.4065	38.7457	21.6616	0	0	0	135.508	0	68.4316
XM_018996991.1	11.0163	5.56324	0	0	0	0	81.3977	58.9079	104.342	0	5.15146	2.57573	0	0	0	52.6843	26.7397	39.716	35.8739	196.059	114.807	54.9661	40.5069	47.8088	39.2656	20.0255	0	33.877	0	16.9385
XM_018997022.1	307.161	474.173	638.114	0	234.596	116.125	0	0	0	348.125	316.815	332.627	181.032	1086.26	623.69	0	0	0	0	0	0	0	0	0	0	0	0	0	621.53	316.98
XR_001999830.1	1.29604	90.6384	179.981	198.195	2.23425	98.2102	153.234	6.93035	305.721	8.60749	49.7975	29.3654	113.889	175.907	144.638	0	19.8391	10.0188	191.787	0	95.8936	271.226	134.729	205.681	1.9154	0.976852	0	0	144.588	73.0172
XM_018997560.1	5.83216	4.58499	3.27238	33.0325	15.6397	24.5882	16.7706	8.66293	25.042	131.982	163.13	147.051	75.6425	3.00696	39.718	2845.74	5.17542	1397	51.0513	210.254	128.805	36.9444	48.4321	43.3573	109.178	73.8727	39.3549	13.3088	8.03269	10.8842
XM_018997074.1	0	0	0	0	0	0	0	0	0	0	0	0	0	0	0	8.64966	32.7777	20.4291	26.9054	78.0688	53.1333	45.0541	26.4175	35.6969	0	0	0	111.31	0	56.7682
XM_018997107.1	7.77622	8.39986	8.99904	0	3.72374	1.86187	181.286	277.214	91.8208	2.86916	0	1.43458	0	0	0	46.3936	42.266	43.6545	120.729	117.103	120.691	18.9227	52.8351	36.5019	0	0	0	223.83	8.03269	115.891
XM_018997379.1	0	0	0	0	0	0	64.6319	88.3619	41.7367	0	0	0	0	0	0	19.6583	13.8011	16.9263	10.3482	23.0658	16.3729	9.01083	8.80584	8.7742	0	0	0	70.1738	0	35.7887
XM_018998025.1	34.345	41.2819	49.9038	54.542	146.716	101.908	73.5342	102.223	43.8235	43.9938	78.9891	61.0515	34.8466	41.3456	38.2703	0	0	0	1.37976	0	0.70368	0	60.7603	29.7726	57.4619	62.4815	68.2923	0	0	0
XR_001999961.1	1.29604	0.648018	0	0	0	0	17.3303	13.8607	20.8684	0	0	0	0	0	0	5.50433	7.76314	6.59492	6.20894	42.583	24.121	12.6152	9.68643	11.1362	0	0	0	76.2233	0	38.1117
XM_018998177.1	15.5524	15.8713	16.3619	0	12.6607	6.33037	0	0	0	0	0	0	31.4469	0	15.409	0	0	0	0	16.8558	8.25933	9.01083	0	4.55047	33.5194	16.9273	0	0	0	0
XM_018997421.1	0	2.06569	4.09047	0	0	0	65.8822	46.7798	84.5168	4.78194	0	2.43879	0	0	0	31.4533	25.0146	28.1089	7.5887	48.793	28.4728	13.5162	9.68643	11.7365	0	0	0	44.7661	0	22.6069
XM_018998216.1	20.0886	17.199	13.9076	19.2049	33.5137	26.3348	41.436	48.5124	33.3894	8.60749	11.1615	9.77288	7.64924	12.7796	10.1762	66.052	69.8682	67.6108	169.021	264.369	215.005	23.4282	25.5369	24.3549	12.4501	24.9418	38.1974	19.3583	65.2656	41.5625
XM_018998234.1	77.7622	85.59	93.2628	26.8869	61.8142	44.3907	49.4224	41.5821	58.4314	68.8599	82.4234	74.8174	28.0472	112.009	69.8879	7.077	25.0146	16.0458	17.9369	20.4044	18.9913	10.813	21.134	16.0792	23.9424	25.6026	27.7799	3.62968	76.3106	39.1889
XM_018998619.1	1.29604	1.46951	1.63619	0.768197	5.21324	2.94243	28.6058	3.46517	53.2143	0.956388	3.43431	2.19535	3.39966	2.25522	2.83888	28.308	28.4648	28.9541	23.456	42.583	32.9239	49.5596	1.76117	25.4214	0.957698	1.0556	1.1575	1.20989	1.00409	1.10802
XM_018998638.1	0	0	0	0	0	0	0	0	0	0	12.8787	6.37493	0	0	0	46.3936	31.9151	39.3863	0	0	0	0	0	0	0	0	0	9.67915	0	4.83958
XM_018998625.1	11.0163	7.87682	4.90857	0.768197	24.5767	12.6648	0	0	0	0	0	0	3.39966	0.751739	2.08518	0	33.6403	16.6519	0	0	0	51.3617	7.04468	29.2032	0	0	0	0	0	0
XM_018998612.1	1.29604	0.648018	0	0.768197	4.46849	2.65535	26.8732	0	53.2143	0.956388	3.43431	2.22208	4.24958	3.00696	3.64952	28.308	28.4648	27.961	23.456	41.6959	32.4847	52.2628	0	25.6088	0.957698	1.04802	1.1575	0	1.00409	0.492002
XR_002000134.1	0	0	0	0	0	0	33.1904	48.5124	17.7381	0	0	0	0	0	0	7.86333	0	3.93166	0	8.87146	4.39137	0	0	0	6.70389	3.41898	0	9.67915	0	4.83958
XM_018998856.1	185.333	197.624	209.432	67.6013	54.3667	60.308	151.106	200.98	103.298	40.1683	42.0703	41.1288	14.4486	177.41	96.074	990.779	916.913	944.677	294.58	394.78	342.706	112.635	170.833	141.734	82.362	75.4959	67.1348	261.337	343.398	299.754
XM_018997248.1	0	0	0	0	0	0	19.8772	19.0585	20.8684	0	0	0	0	0	0	33.026	7.76314	19.9867	0	50.5673	25.2837	7.20866	0	3.53225	0	0	0	12.0989	0	6.10996
XM_018997488.1	5.83216	4.93216	4.09047	11.523	0	5.70386	158.09	225.236	88.6905	19.1278	21.4644	20.2961	7.64924	18.7935	13.1831	47.9663	52.6168	50.3148	22.7661	125.088	72.5621	24.3292	32.5816	28.6596	0	0	0	49.6057	0	24.8028
XM_018997255.1	14.9044	19.4332	23.7247	15.3639	43.9402	29.2127	1185.81	1235.33	1147.76	346.212	125.352	235.305	0	0	0	130.531	118.172	124.228	100.723	117.103	107.824	219.864	309.085	264.475	214.524	162.243	109.962	73.8035	0	36.5327
XM_018999074.1	8.42423	10.2251	12.2714	177.453	0.744749	90.8811	3.28206	3.46517	3.13025	0.956388	2.57573	1.76274	0.849916	6.76565	3.80353	83.3513	1.72514	43.389	0.689882	0.887146	0.797386	0.901083	1.76117	1.35775	0.957698	5.79655	10.4175	1.20989	8.03269	4.58718
XM_018999078.1	37.585	37.2329	37.6324	117.534	0.744749	57.9641	9.60182	3.46517	15.6513	0.956388	2.57573	1.7484	0.849916	18.0417	9.63474	0.786333	6.03799	3.37411	0.689882	1.77429	1.24293	0.901083	0.880584	0.895134	0.957698	7.34959	13.89	2.41979	12.049	7.11392
XM_018999181.1	40.8251	82.7726	126.805	74.5151	105.754	89.4497	109.266	72.7686	145.035	53.5577	79.8476	66.4349	8.49916	3.00696	5.85308	101.437	50.0291	74.9757	11.0381	106.458	59.7572	83.8007	104.79	94.924	230.805	160.911	93.7572	76.2233	57.2329	67.6816
XM_018999144.1	22.6806	13.8437	4.90857	19.9731	36.4927	27.6682	0	0	0	72.6855	16.313	43.8539	50.995	0	26.0074	0	0	0	0	0	0	36.0433	0.880584	18.4708	0	0	0	0	23.094	11.547
XM_018999139.1	377.147	359.003	337.873	119.07	233.106	172.567	273.537	375.971	169.034	251.53	346.006	301.284	117.288	273.633	198.783	309.815	231.169	266.631	1.37976	209.366	104.34	1.80217	20.2534	11.2484	183.878	275.64	369.241	0	289.177	147.48
XM_018999308.1	43.4172	47.3021	51.54	0	60.3247	29.5591	121.53	145.537	97.0378	0	0	0	64.5936	78.9326	71.0455	79.4196	50.0291	65.6217	0	0	0	0	0	0	112.051	56.0253	0	0	0	0
XM_018999369.1	3.24009	1.62005	0	6.14557	3.72374	4.92815	61.8198	6.93035	118.95	0	0	0	0	0	0	106.941	71.5934	89.6208	35.8739	211.141	122.452	53.1639	21.134	37.0433	0	0	0	94.3717	0	48.1296
XM_018997334.1	0	3.75505	7.36285	0	0	0	82.4359	112.618	51.1275	0	0	0	0	0	0	29.8806	29.3274	29.8973	39.3233	63.8745	51.4023	13.5162	8.80584	11.161	0	0	0	94.3717	0	46.714
XR_001999832.1	6631.17	7537.21	8461.55	783.561	1263.09	1043.79	417.348	483.392	334.937	1164.88	491.106	816.344	177.632	2283.03	1206.61	264.994	390.745	324.591	563.634	478.172	518.939	135.162	229.833	184.12	42.1387	46.6916	52.0874	12.0989	786.2	395.339
XR_001999841.1	1545.52	2265.59	3046.58	914.154	853.482	866.142	533.28	812.583	248.333	1253.82	1263.83	1265.04	1671.78	2946.82	2277.85	136.036	104.371	117.799	1221.78	2601.11	1899.23	459.552	1057.58	768.451	82.362	172.389	265.067	595.268	2594.56	1620.86
XM_018997642.1	0	7.43648	14.7257	18.4367	13.4055	15.9211	27.6584	15.5933	40.6933	0	0	0	0	37.5869	18.9814	0	0	0	78.6466	0	38.5368	0	0	0	0	0	0	0	0	0
XR_001999886.1	50.5454	27.727	4.90857	16.1321	17.874	17.1011	29.9182	27.7214	32.3459	15.3022	61.8175	39.2546	17.8482	27.0626	22.4093	18.0857	6.90057	12.5621	26.2155	107.345	66.649	35.1422	13.2088	23.8901	19.154	9.38544	0	0	0	0
XR_001999881.1	19.4405	9.72027	0	0	37.9822	18.6113	0	0	0	0	27.4745	13.7372	0	0	0	0	28.4648	14.2324	21.3863	23.0658	22.2093	29.7357	0	15.0165	0	0	0	43.5562	48.1962	45.853
XR_001999889.1	20.0886	9.84339	0	0	33.5137	16.7569	0	0	0	0	44.646	22.7695	0	0	0	42.462	29.3274	36.0413	21.3863	29.2758	24.9314	37.8455	0	18.5443	0	0	0	42.3463	49.2002	46.6887
XM_018997797.1	14.2564	7.1282	0	0	22.3425	11.1712	0	0	0	0	18.8887	9.25546	0	0	0	28.308	18.114	23.211	15.1774	0	7.51282	21.626	0	10.9211	0	0	0	29.0375	34.1389	31.7589
XM_018997839.1	350.578	318.981	283.879	0	65.5379	33.0966	116.863	0	233.726	0	0	0	121.538	148.093	135.689	0	384.707	192.353	0	0	0	0	0	0	0	0	0	0	0	0
XM_018997856.1	378.443	191.113	0	205.877	64.0484	134.253	133.036	0	260.854	125.287	150.251	137.018	173.383	124.037	147.596	78.6333	0	38.9235	0	0	0	0	138.252	69.8171	0	127.903	255.807	0	368.5	180.565
XM_018997388.1	16.2005	8.01922	0	48.3964	61.8142	55.0382	121.833	154.2	92.8642	70.7727	167.422	121.48	0	0	0	46.3936	21.5643	34.4266	90.3746	103.796	96.0474	60.3726	45.7904	52.8525	69.912	122.751	172.467	182.694	0	89.5201
XM_018997876.1	506.75	443.364	381.232	326.484	339.606	329.714	248.448	258.155	246.247	129.112	157.12	140.899	109.639	110.506	111.177	3676.89	3724.58	3756.37	916.853	594.388	761.564	295.555	636.663	465.881	293.056	267.357	250.019	390.796	668.722	519.164
XR_001999904.1	1.29604	11.9261	22.0886	3.07279	119.16	62.2772	1.38279	1.73259	1.04342	0.956388	0.858577	0.893626	144.486	88.7052	115.43	1.57267	73.3185	37.079	12.4179	94.9246	53.1345	158.591	103.028	132.911	106.304	54.2741	1.1575	1.20989	79.3228	39.8698
XM_018997891.1	406.307	269.438	125.987	731.323	185.442	465.696	807.524	329.191	1254.19	793.802	1349.68	1093.18	206.53	257.846	234.766	148.617	74.1811	112.141	644.35	171.219	399.629	181.118	117.118	150.343	128.332	519.532	930.627	401.685	254.034	329.868
XM_018997917.1	47.9533	36.6955	26.179	18.4367	17.1292	18.053	155.04	202.713	109.559	63.1216	29.1916	46.0107	32.2968	25.5591	29.1836	30.667	67.2805	49.4635	48.9816	19.5172	34.1518	20.7249	22.0146	20.9424	46.9272	36.8843	27.7799	26.6177	21.0858	23.9848
XM_018997925.1	23.9767	26.5448	28.6333	4.60918	5.95799	5.20096	17.5001	29.454	6.26051	27.7353	12.0201	19.8777	11.8988	21.0487	16.4875	15.7267	4.31285	9.96269	13.1078	90.4889	51.2803	54.065	11.4476	33.0266	3.83079	5.98799	8.10248	141.558	29.1185	85.6292
XR_001999907.1	1466.46	1338.37	1205.05	173.612	259.173	213.801	447.103	885.352	0	0	947.01	464.035	231.177	1229.09	722.834	1296.66	2634.29	1971.96	1281.8	726.573	1004.19	546.056	608.484	583.355	1804.3	1436.98	1048.69	917.1	951.874	934.661
XM_018997956.1	3.24009	1.62005	0	0	0	0	54.978	72.7686	37.563	0	0	0	0	0	0	25.1627	0	12.3297	14.4875	10.6458	12.6051	4.50541	4.40292	4.40963	0	0	0	64.1244	0	32.0622
XM_018998049.1	3745.54	3318.2	2899.33	3734.2	5509.65	4612.13	2959.43	589.079	5329.78	5246.74	5699.23	5468.46	3776.18	3264.05	3555.31	1494.03	179.415	827.459	39.3233	4513.8	2231.23	70.2845	4889.89	2431.54	5176.36	5546.95	5977.31	1621.26	2807.43	2216.52
XM_018998127.1	97.2027	1780.12	3498.99	3822.55	404.399	2079.29	1578.38	2995.64	101.212	4241.58	148.534	2175.33	135.137	136.065	132.889	99.8643	3062.99	1567.11	88.9948	151.702	119.721	553.265	105.67	322.878	112.051	2014.47	3995.68	164.546	116.474	139.447
XM_018998082.1	14.2564	18.2099	22.9066	0.768197	2962.61	1481.69	906.169	1829.61	1.04342	43.9938	30.9088	38.2003	28.0472	890.059	449.872	3513.34	0.862571	1739.53	0.689882	2303.03	1128.83	0.901083	37.8651	19.5814	15.3232	30.0173	43.9849	643.664	809.294	729.697
XR_001999946.1	3.24009	10.3494	17.18	25.3505	9.68174	17.7696	13.24	19.0585	7.30392	9.56388	1.71715	5.6491	4.24958	2.25522	3.26237	73.9153	69.0057	71.485	31.7346	50.5673	41.4683	11.7141	12.3282	12.203	0	2.36129	4.62999	65.3343	4.01635	34.6954
XM_018998336.1	662.274	2520.78	4322.81	768.965	492.279	620.471	2014.77	2098.16	1872.93	3068.09	2069.17	2527.6	447.056	1188.5	831.898	237.473	278.61	259.434	155.913	135.733	145.044	46.8563	147.058	97.4255	353.391	864.218	1378.58	323.042	181.74	251.684
XM_018998413.1	8.42423	4.17	0	3.84098	0	1.92049	134.714	185.387	87.6471	0	4.29288	2.16791	0	6.76565	3.45048	60.5476	72.4559	67.4695	31.7346	57.6645	45.1175	24.3292	7.92526	16.2885	4.78849	5.29798	5.78748	209.312	0	102.563
XM_018998422.1	48.6014	142.55	232.339	18.4367	35.0032	26.895	51.9105	12.1281	92.8642	31.5608	67.8276	49.852	156.385	73.6704	113.464	18.872	6.90057	12.7321	46.912	3.54858	25.0312	15.3184	4.40292	9.70748	4.78849	2.41819	0	99.2113	0	50.5978
XM_018998393.1	440.004	339.114	249.519	142.885	96.8174	119.851	287.072	467.798	108.515	171.193	0	86.4527	106.24	90.2087	98.3844	113.232	177.69	144.572	72.4376	80.7303	76.2218	0	90.7002	46.2571	0	0	0	0	0	0
XM_018998490.1	0	0	0	0	2.23425	1.10595	132.651	154.2	109.559	0	4.29288	2.14644	0	0	0	77.847	44.8537	62.3531	44.1525	131.298	86.8478	45.9552	16.7311	31.5729	0	0	0	134.298	0	67.8206
XM_018998507.1	25.2727	12.7627	0	0	40.2164	20.3093	0	0	0	0	287.623	143.812	45.0456	0	22.9732	0	0	0	0	139.282	69.641	0	0	0	0	0	0	0	0	0
XM_018997456.1	0	0	0	3.84098	3.72374	3.72534	30.3379	13.8607	46.9538	0	0	0	0	0	0	38.5303	41.4034	39.7598	8.27859	55.003	32.1495	36.9444	7.92526	22.2501	0	0	0	116.15	0	58.0749
XR_002000080.1	40.8251	33.0436	25.3609	48.3964	68.5169	59.6258	50.4977	36.3843	64.6919	71.7291	46.3631	58.4557	68.8432	45.1043	56.7364	77.847	101.783	89.5758	172.471	212.028	193.974	198.238	168.192	184.897	109.178	127.789	143.53	212.941	93.3801	152.096
XM_018997462.1	7.77622	5.91492	4.09047	3.84098	6.70274	5.25755	34.5176	10.3955	57.388	0	0	0	0	0	0	51.1116	41.4034	46.9756	6.20894	68.3102	36.5144	22.5271	11.4476	16.9301	0	0	0	82.2728	0	40.3137
XM_018998696.1	408.899	394.535	384.504	359.516	442.381	400.534	289.361	440.077	127.297	138.676	291.058	210.57	449.606	533.735	501.504	360.14	446.812	407.511	529.14	377.924	448.997	435.223	356.637	395.93	328.49	310.458	291.689	682.38	9468.54	5031.53
XM_018998707.1	0	0	0	0	0	0	0	0	0	0	0	0	0	0	0	0	0	0	0	609.469	301.687	0	0	0	0	0	0	0	0	0
XM_018997228.1	3.24009	1.63625	0	6.91377	6.70274	6.84282	108.163	174.991	38.6065	8.60749	0	4.38982	0	0	0	86.4966	62.9677	74.6145	28.2852	55.8902	41.8048	22.5271	43.1486	32.8379	4.78849	5.25905	5.78748	214.151	5.02043	110.631
XM_018998764.1	23.9767	46.3483	68.7199	9.98656	19.3635	14.7219	183.087	204.445	161.73	62.1652	28.333	45.3908	25.4975	30.8213	28.2869	95.9326	133.698	114.147	47.6019	92.2632	69.6945	62.1747	51.9545	57.4266	117.797	105.072	92.5997	261.337	33.1349	146.905
XM_018998788.1	0	0	0	0	0	0	66.7772	105.688	29.2157	6.69472	6.86861	6.74645	0	3.75869	1.91693	18.0857	15.5263	16.8708	28.2852	22.1786	25.1515	0	13.2088	6.67043	6.70389	3.38546	0	65.3343	0	33.3205
XM_018998923.1	11.0163	5.45307	0	0	5.21324	2.63269	49.8044	67.5709	33.3894	0	8.58577	4.20703	4.24958	0	2.12479	15.7267	9.48828	12.6237	2.06965	11.5329	6.85894	1.80217	4.40292	3.12855	15.3232	22.3431	28.9374	72.5936	0	35.9338
XR_002000171.1	0	4.45453	8.99904	10.7548	5.95799	8.38036	24.4623	31.1866	17.7381	18.1714	12.8787	15.4342	9.34908	6.01391	7.77498	21.231	70.7308	45.1674	39.3233	129.523	84.8165	38.7466	26.4175	32.6525	3.83079	1.89624	0	65.3343	0	33.3205
XM_018999007.1	84.2423	100.247	118.624	0	24.5767	12.5341	0	0	0	34.43	90.1506	62.3967	0	109.002	53.9561	114.805	134.561	126.028	0	0	0	100.921	51.9545	77.7069	0	53.2449	106.49	0	0	0
XM_018999015.1	35.641	96.1267	156.256	0	0	0	0	0	0	34.43	71.2619	52.6618	51.8449	104.492	78.954	224.891	72.4559	149.798	71.7477	153.476	113.021	0	30.8205	15.4102	0	64.2989	127.325	0	46.188	23.094
XM_018997503.1	5.83216	4.97003	4.09047	0	3.72374	1.82463	463.823	485.124	437.192	396.901	109.898	254.498	0	6.76565	3.349	122.668	70.7308	96.086	42.0828	125.088	83.7898	199.139	652.513	424.83	316.04	216.601	121.537	93.1618	9.03678	51.6555
XM_018997284.1	0	3.64461	7.36285	0	0	0	134.886	25.9888	246.247	0	0	0	0	6.76565	3.45048	117.95	112.997	115.523	66.2287	165.896	118.053	81.0975	4.40292	43.1117	0	5.20874	10.4175	64.1244	0	32.3828
XM_018999220.1	297.44	150.207	0	0	187.677	91.9616	659.498	682.639	656.31	0	971.909	490.814	0	405.187	198.542	839.017	219.093	520.665	126.938	376.15	246.513	0	0	0	162.809	79.7762	0	457.34	0	228.67
XM_018999228.1	264.391	426.412	574.302	205.877	0	100.88	0	0	0	310.826	477.369	394.819	164.034	296.937	230.33	368.79	284.648	324.455	0	170.332	85.166	164.898	440.292	298.192	377.333	190.553	0	568.65	480.958	527.647
XM_018999240.1	18.7925	19.9209	20.4524	35.337	55.1114	45.8532	57.7436	76.2338	39.6499	27.7353	40.3531	34.1198	48.4452	39.8422	43.503	58.1886	17.2514	38.1294	20.0066	11.5329	15.6273	39.6476	38.7457	39.9806	20.1117	34.1585	47.4574	9.67915	7.02861	8.43742
XM_018997524.1	0	1.60347	3.27238	5.37738	0	2.71558	4.45307	6.93035	2.08684	0	0	0	0	0	0	0.786333	11.2134	6.05987	1.37976	19.5172	10.3371	2.70325	5.28351	3.92703	0	0	0	38.7166	15.0613	27.0396
XM_018997532.1	11.0163	7.03418	3.27238	52.2374	3.72374	27.7566	23.8162	36.3843	11.4776	0	27.4745	13.8746	56.9444	48.863	52.8633	0	0	0	0	0	0	0	0	0	0	0	0	0	3.01226	1.47601
XM_018997539.1	1.94405	0.972027	0	0	0	0	93.2374	124.746	60.5182	0	0	0	0	0	0	3.93166	0	1.98549	0	0	0	0	0.880584	0.449098	0	0	0	0	0	0
XM_018999571.1	17.4965	10.2422	3.27238	19.2049	11.916	15.3684	118.66	152.468	83.4734	17.215	18.8887	18.0351	18.6982	18.0417	18.5536	43.2483	23.2894	33.4684	46.2221	102.022	74.6799	54.065	41.3875	47.4559	0	11.4592	23.1499	176.645	0	89.2055
XM_018999581.1	0	0	0	0	0	0	115.563	164.596	68.8656	0	0	0	0	0	0	7.077	20.7017	13.9929	11.0381	35.4858	23.0175	36.9444	21.134	28.6432	0	0	0	48.3958	0	23.7139
XM_018999861.1	13.6084	14.1046	14.7257	137.507	78.1986	109.228	106.646	123.014	91.8208	39.2119	72.1205	54.945	22.9477	139.072	79.619	0	0	0	0	57.6645	28.5439	68.4823	13.2088	41.1219	78.5312	39.6583	0	59.2848	20.0817	39.4873
XR_002000416.1	23.9767	27.6165	31.0876	14.5957	18.6187	16.7204	20.3232	39.8495	0	0	48.0803	24.521	0	27.8143	13.7681	0	0	0	0	0	0	0	14.9699	7.55982	0	0	0	0	0	0
XR_002000414.1	0	5.61213	11.4533	19.2049	21.5977	20.7133	9.57857	0	18.7815	14.3458	0	7.24464	19.5481	24.8074	22.2755	0	0	0	4.82918	39.0344	22.1753	0	4.40292	2.24549	0	6.23891	12.7325	0	0	0
XM_018999931.1	107.571	113.787	121.078	620.703	256.194	438.99	268.313	341.32	199.293	254.399	607.872	431.136	155.535	588.612	376.572	186.361	184.59	181.766	61.3995	118.878	89.2568	57.6693	177.878	116.308	147.485	298.014	456.054	37.5067	360.467	199.174
XM_018999938.1	59.6177	54.4253	48.2676	248.128	187.677	218.507	190.26	278.946	95.9944	183.626	91.0091	135.027	212.479	226.273	220.439	0.786333	180.277	89.6344	0.689882	0.887146	0.786541	141.47	95.9837	118.474	240.382	204.933	173.625	0	406.655	207.394
XM_018999949.1	0	0	0	2.30459	0	1.14077	74.7872	107.42	41.7367	0	0	0	0	0	0	25.949	10.3508	18.0464	4.82918	26.6144	15.6976	0	25.5369	12.5131	0	0	0	95.5816	0	47.7908
XM_018999647.1	2.59207	1.27012	0	0	8.93699	4.55786	62.8911	57.1754	67.8221	0	2.57573	1.28787	0	0	0	58.975	18.9766	38.1962	20.0066	56.7773	38.7597	12.6152	8.80584	10.6855	0	0	0	64.1244	8.03269	35.7579
XM_018999990.1	114.699	98.6634	82.6276	106.011	122.139	113.994	4.4181	8.66293	0	36.3427	42.0703	39.4455	50.145	4.51043	27.3728	176.139	270.847	221.258	159.363	150.815	156.682	42.3509	113.595	77.5496	96.7275	87.2184	75.2373	0	84.3433	42.5934
XM_018999813.1	550.815	514.981	458.951	188.208	692.616	445.456	96.3997	84.8967	108.515	119.548	981.353	544.946	917.059	320.241	614.065	80.9923	122.485	101.946	42.0828	49.6802	46.7991	100.921	61.6409	81.9821	84.2774	114.797	147.002	58.0749	1479.02	767.967
XM_018999819.1	20.0886	17.6607	15.5438	99.8656	19.3635	60.8068	381.483	251.225	519.622	116.679	31.7673	73.0565	21.2479	39.8422	30.638	324.755	84.5319	206.69	302.858	322.921	312.689	555.968	625.215	590.938	513.326	551.622	591.481	393.216	33.1349	211.209
XM_018999715.1	4.53613	7.69203	10.6352	6.91377	2.979	4.90704	124.438	169.793	82.43	2.86916	0	1.40589	11.8988	3.75869	7.85067	72.3426	71.5934	71.9717	22.0762	76.2946	48.6935	22.5271	36.9845	29.8684	15.3232	7.66158	0	122.199	0	62.3216
XR_002000344.1	44.0652	45.0036	44.1771	42.2508	19.3635	31.4233	69.0309	103.955	35.4762	29.648	30.0502	29.8531	22.0978	44.3526	32.893	0	0	0	0	0	0	0	0	0	0	0	0	0	0	0
XM_018999726.1	105.627	113.247	118.624	298.06	165.334	232.524	297.14	389.832	202.423	155.891	106.464	131.425	103.69	225.522	162.869	63.693	116.447	90.0153	70.368	121.539	95.8575	43.252	50.1933	45.7882	35.4348	31.0727	26.6224	31.4572	31.1267	31.4493
XM_018999908.1	1433.42	2055.01	2635.9	614.557	2200.73	1418.65	2468.55	2863.97	2004.41	5838.75	2940.63	4418.67	3447.26	6136.44	4857.01	3287.66	823.755	2022.83	2282.82	2753.7	2481.66	2880.76	2042.96	2451.64	1543.81	866.84	157.42	2606.11	6543.63	4561.84
XM_018999733.1	0	0	0	0	0	0	73.1313	114.351	33.3894	0	0	0	0	0	0	39.3166	18.9766	29.5398	6.89882	62.9874	35.2235	17.1206	8.80584	12.8336	0	0	0	202.052	0	99.0056
XM_018999976.1	159.412	121.406	88.3542	74.5151	0	36.885	3.45741	1.73259	5.21709	9.56388	6.01004	7.80473	65.4435	12.0278	38.0211	49.539	89.7074	69.5763	13.1078	55.003	34.3304	4.50541	0.880584	2.67047	5.74619	36.0474	67.1348	1.20989	4.01635	2.6211
XM_019000003.1	33.0489	35.0477	35.9962	64.5285	11.1712	38.4952	20.8301	20.791	20.8684	22.9533	53.2318	37.7898	15.2985	50.3665	32.9313	721.854	783.214	763.975	739.554	630.761	689.399	633.461	601.439	614.443	714.443	740.8	775.523	794.9	713.906	753.998
XM_019000510.1	0.648018	32.4571	62.9933	0.768197	4.46849	2.59984	138.347	244.295	30.2591	0	0	0	168.283	36.0835	102.664	3.14533	18.114	10.8423	1.37976	3.54858	2.46417	1.80217	6.16409	4.01395	0.957698	1.64992	2.31499	78.6431	15.0613	46.1411
XM_019000460.1	0	0	0	0	0	0	81.6664	128.211	34.4328	0	0	0	0	0	0	29.0943	30.19	29.3402	43.4626	94.0375	69.2202	15.3184	33.4622	24.0557	0	0	0	129.459	0	65.3766
XM_019000622.1	53.1375	43.6264	35.1781	22.2777	24.5767	23.65	63.0151	91.8271	34.4328	10.5203	0	5.26013	42.4958	39.8422	40.7573	69.1973	32.7777	50.6597	96.5835	129.523	113.053	25.2303	14.9699	20.3011	7.66158	6.65729	5.78748	136.718	21.0858	78.9019
XM_019000641.1	125.067	108.381	93.2628	0	1.4895	0.744749	177.964	351.715	11.4776	99.4643	0	48.7375	0	0	0	0	54.342	27.171	0	5.32288	2.63482	145.074	4.40292	74.7607	138.866	127.887	116.907	636.404	1.00409	318.714
XM_019000664.1	4.53613	9.12815	13.9076	165.93	67.7722	118.172	86.4054	0	176.338	0	128.787	63.1054	180.182	241.308	211.356	84.1376	43.9911	63.2038	225.591	143.718	184.345	0	147.938	73.9691	11.4924	5.80365	0	29.0375	175.715	100.474
XM_019000658.1	17.4965	9.23659	0.818095	0.768197	0.744749	0.760079	0	0	0	3.82555	0	1.91278	0	0	0	67.6246	1.72514	34.6663	0	169.445	84.7224	0	0	0	1.9154	0.948121	0	26.6177	107.437	66.6234
XM_019000646.1	0.648018	0.320769	0	0	0.744749	0.368651	15.0229	6.93035	22.9552	0	0	0	0	0.751739	0.368352	2.359	0	1.15591	0	9.75861	4.8793	137.866	53.7156	97.4379	7.66158	6.64792	5.78748	8.46926	2.00817	5.21645
XM_019000637.1	0	0	0	0	0	0	3.16156	0	6.26051	0	9.44435	4.81662	0	0	0	101.437	160.438	128.826	0	3.54858	1.75655	0	0	0	0	0	0	0	0	0
XM_019000722.1	831.407	1117.68	1373.58	3666.6	2265.53	2984.4	8875.65	8280.03	9650.57	4649	6068.42	5342.56	4134.84	7358.02	5725.76	603.904	301.037	456.995	7094.06	1344.91	4254.96	1204.75	304.682	751.668	3217.87	2556.44	1939.96	2549.25	2727.1	2665.44
XM_019000085.1	0	0	0	0	0	0	50.323	69.3035	30.2591	0	0	0	0	0	0	21.231	17.2514	19.3673	35.8739	39.9216	37.5187	9.01083	10.567	9.82619	0	0	0	50.8155	0	25.4078
XM_019000784.1	430.284	517.428	604.572	326.484	607.715	465.693	135.215	129.944	137.731	357.689	607.014	482.893	317.869	462.319	387.782	180.857	615.013	398.839	39.3233	127.749	82.4553	88.3061	494.888	295.663	656.981	446.52	238.444	36.2968	75.3065	55.9967
XM_019000116.1	1.29604	0.648018	0	0	0	0	79.8719	121.281	36.5196	0	0	0	0	0.751739	0.379628	11.795	27.6023	19.5807	13.1078	21.2915	17.3716	0	8.80584	4.44695	0	0	0	163.336	0	80.0345
XM_019000187.1	0	0	0	0	0.744749	0.379822	41.195	36.3843	45.9104	0	4.29288	2.14644	0	0	0	19.6583	13.8011	16.69	4.13929	16.8558	10.5611	26.1314	4.40292	15.2451	0	0	0	64.1244	0	31.4209
XM_019000882.1	33.0489	29.3522	26.179	72.9787	30.5347	52.7918	0	0	0	0	64.3933	31.8747	33.1467	126.292	78.4565	35.385	43.9911	39.865	47.6019	61.2131	54.3394	54.065	52.8351	53.192	43.0964	61.4747	78.7098	0	84.3433	41.3282
XM_019000868.1	34.993	46.5338	58.9028	79.1243	3.72374	40.6514	1.59643	0	3.13025	0.956388	4.29288	2.6342	3.39966	2.25522	2.86144	3.14533	0	1.55694	2.75953	0	1.39356	3.60433	39.6263	21.7954	16.2809	63.5085	109.962	0	2.00817	1.00409
XM_019000861.1	43.4172	49.1148	54.8123	102.938	59.5799	81.2591	24.8774	45.0473	4.17367	1.91278	5.15146	3.49973	39.0961	27.0626	33.2749	64.4793	120.76	93.5048	74.5073	5.32288	40.2876	6.30758	56.3574	31.6458	7.66158	28.343	48.6149	7.25936	2.00817	4.64998
XR_002000643.1	0	0	0	0	0	0	0	0	0	0	0	0	0	21.8004	10.7912	0	0	0	57.9501	43.4702	49.9857	0	0	0	0	0	0	0	0	0
XR_002000641.1	54.4335	46.7142	38.4504	331.093	187.677	256.074	526.385	457.403	592.661	181.714	272.169	228.758	0	25.5591	12.9074	0	0	0	0	47.9059	24.432	406.388	442.053	423.864	795.847	974.936	1154.02	0	0	0
XR_002000645.1	82.9463	41.8879	0	0	0	0	0	0	0	0	0	0	0	0	0	0	0	0	0	0	0	0	0	0	0	188.869	385.446	0	0	0
XR_002000644.1	89.4265	44.7132	0	0.768197	0.744749	0.749025	81.4217	1.73259	162.773	0	0.858577	0.424996	0	0	0	0	0	0	0	39.0344	19.7124	0.901083	0.880584	0.89964	0.957698	0.47406	0	0	0	0
XM_019000921.1	0.648018	11.365	22.0886	15.3639	17.1292	16.4002	55.4597	67.5709	43.8235	6.69472	37.7774	22.5469	68.8432	0	34.0774	27.5217	43.9911	35.4541	28.2852	94.0375	61.3487	27.9336	0.880584	14.6776	0.957698	0.488426	0	70.1738	104.425	87.479
XM_019000216.1	0	0	0	0	0	0	242.922	284.144	194.076	0	6.86861	3.46865	0	0	0	62.9066	51.7542	57.2747	59.3299	146.379	103.883	39.6476	65.1632	52.4761	3.83079	1.89624	0	441.611	0	216.39
XM_019000227.1	0	0	0	0	0	0	36.1122	36.3843	35.4762	0	0	0	0	0	0	0.786333	31.0525	15.7642	3.44941	51.4545	26.9201	11.7141	7.92526	9.68185	4.78849	2.3703	0	89.5322	0	45.6614
XM_019000246.1	0	0	0	0	0	0	32.9165	27.7214	38.6065	0	3.43431	1.71715	0	0	0	14.154	11.2134	12.7692	21.3863	55.003	37.7516	6.30758	19.3729	13.0655	0	0	0	65.3343	0	32.0138
XM_019000445.1	261.799	153.397	44.9952	89.1108	87.1356	88.1035	136.35	150.735	118.95	127.2	169.998	149.027	32.2968	41.3456	36.0848	112.446	74.1811	92.9424	395.303	397.441	400.346	142.371	203.415	175.639	109.178	95.429	78.7098	90.742	9.03678	50.842
XM_019001053.1	79.0582	86.2587	91.6266	377.185	138.523	260.241	192.661	168.061	213.901	443.764	127.928	288.065	89.2412	51.87	69.5907	69.9836	104.371	87.5273	73.8174	639.632	356.356	74.7899	258.892	167.387	66.0812	290.207	525.504	820.308	64.2615	446.065
XM_019001048.1	909.817	1260.68	1620.65	318.802	202.572	263.294	740.681	1481.36	0	578.615	911.809	738.987	236.277	0	119.32	845.308	1922.67	1374.38	414.619	0	207.31	0	934.3	467.15	543.972	684.09	838.028	0	0	0
XM_019000277.1	0	0	0	2.30459	0	1.16382	160.658	232.167	92.8642	0	7.72719	3.94087	0	0	0	56.616	28.4648	42.2573	84.1656	154.363	120.106	25.2303	55.4768	40.8833	4.78849	2.41819	0	335.141	0	167.57
XM_019000295.1	0	0	0	0	0	0	83.4334	93.5597	70.9524	0	0	0	0	0	0	19.6583	6.90057	13.2157	23.456	50.5673	36.7771	13.5162	24.6564	19.0306	0	0	0	198.423	1.00409	101.703
XM_019001111.1	42.7692	313.672	579.211	208.181	358.969	284.329	68.9484	136.874	1.04342	2298.2	143.382	1245.21	27.1973	6.76565	17.2873	890.129	0.862571	445.491	1021.72	0.887146	506.202	0.901083	0.880584	0.890834	2161.52	1158.97	203.719	1.20989	282.148	144.489
XM_019000322.1	0	0	0	0	0	0	11.4583	10.3955	12.521	0	0	0	0	0	0	11.795	10.3508	11.1319	6.89882	32.8244	19.7926	2.70325	3.52234	3.14802	0	0	0	14.5187	0	7.18677
XM_019000403.1	0	0	0	0	0	0	40.2073	8.66293	73.0392	0	11.1615	5.46913	11.8988	0	6.00891	60.5476	62.9677	61.7455	6.20894	78.956	43.0393	56.7682	1.76117	29.2471	8.61928	4.22345	0	0	4.01635	1.96801
XM_019000560.1	1177.45	1377.7	1547.02	1190.7	963.705	1082.02	1433.44	1384.34	1525.48	1513.96	2563.71	2018.45	9468.91	6135.69	7911.01	218.601	223.406	222.144	761.63	450.67	594.027	825.392	964.24	891.383	852.351	626.425	384.289	6380.98	3505.27	4989.41
XM_019000587.1	83.5943	74.6511	67.9019	3.07279	131.076	67.0436	69.0567	8.66293	128.34	31.5608	18.8887	24.9091	62.0439	57.1322	59.2778	46.3936	131.973	90.2712	9.65835	62.1002	36.5969	9.91191	8.80584	9.54606	92.8967	124.312	155.105	18.1484	0	8.89272
XM_019000605.1	0	6.81473	13.9076	25.3505	11.1712	18.0632	14.7771	20.791	8.34734	0	0	0	0	0	0	17.2993	10.3508	13.7386	0	0	0	0	7.92526	4.00226	0	0	0	27.8276	0	13.7746
XM_019000710.1	143.212	144.163	148.075	239.677	208.53	224.259	39.6782	67.5709	10.4342	3.82555	182.018	94.7804	232.877	216.501	226.936	239.045	257.046	250.526	279.402	291.871	282.78	227.974	348.711	282.576	270.071	247.957	218.767	401.685	253.03	320.81
XM_019000744.1	2269.36	1777.71	1250.87	206.645	3733.43	1932.7	664.805	843.77	464.321	43756.7	127394	84082.6	22416.5	86.45	11476.1	3210.6	7268.02	5170.86	0	0	0	3257.41	247.444	1718.62	8674.83	13776	18892.7	8707.61	0	4440.88
XM_019000096.1	0	0	0	0	0	0	16.2132	17.3259	14.6078	0	0	0	0	0	0	14.154	13.8011	13.836	5.51906	6.21002	5.77484	2.70325	0	1.37866	0	0	0	36.2968	0	17.9669
XM_019000426.1	0	0	0	9.98656	0	4.99328	120.179	126.479	111.646	4.78194	0	2.43879	0	0	0	61.334	56.9297	59.4385	17.9369	133.959	75.8583	40.5487	11.4476	26.0554	0	0	0	148.817	0	75.8966
XM_019000110.1	0	0	0	0	0	0	47.683	83.1642	10.4342	0	0	0	0	0	0	20.4447	18.9766	20.0026	17.2471	15.0815	16.3259	4.50541	7.92526	6.09103	0	0	0	68.964	0	35.1716
XM_019000790.1	0	0	0	0	0	0	93.2775	76.2338	109.559	0	7.72719	3.94087	4.24958	0	2.10354	36.9576	37.0905	37.2089	26.2155	127.749	76.2124	7.20866	17.6117	12.5142	0	2.89374	5.78748	67.7541	0	33.5383
XM_019000138.1	0	0	0	0	0	0	30.3382	46.7798	13.5644	0	4.29288	2.14644	0	0	0	9.43599	0	4.81236	0	0	0	0	0	0	0	0	0	39.9265	0	20.1629
XR_002000655.1	0	1.21487	2.45428	95.2564	20.1082	58.5343	12.0803	20.791	3.13025	61.2088	4.29288	33.0784	2.54975	27.8143	14.8912	0.786333	152.675	75.9712	2.06965	37.2601	19.6545	2.70325	0.880584	1.78721	16.2809	12.2727	8.10248	2.41979	3.01226	2.77034
XM_019000935.1	576.088	620.118	645.477	2.30459	2.979	2.67973	65.4074	107.42	25.042	1.91278	640.498	314.81	923.859	1.50348	467.308	644.793	4.31285	331.001	974.804	4.43573	489.664	21.626	493.127	257.593	463.526	570.982	687.553	560.181	28.1144	291.066
XM_019000207.1	0	0	0	0	0	0	21.2668	10.3955	32.3459	0	0	0	0	0	0	0.786333	9.48828	5.13731	6.89882	18.6301	12.6126	4.50541	0	2.29776	0	0	0	111.31	5.02043	57.1024
XM_019000982.1	0	76.5368	154.62	151.335	259.917	207.469	205.532	0	419.454	534.621	81.5648	313.031	565.194	212.742	385.444	301.952	1.72514	153.34	166.262	0	82.2995	0	0	0	0	0	0	0	184.752	93.2997
XM_019001138.1	338.265	386.001	442.589	105.243	173.526	137.465	63.0981	86.6293	38.6065	88.9441	59.2418	74.6862	85.8415	273.633	178.879	24.3763	42.266	33.2317	155.223	117.99	135.427	38.7466	35.2234	36.6151	20.1117	31.2554	42.8274	77.4332	241.985	161.355
XM_019000367.1	0	0	0	0	0	0	134.645	181.922	92.8642	0	0	0	10.199	0	5.0485	27.5217	41.4034	34.0485	68.9882	126.862	96.6009	18.9227	55.4768	37.8492	0	0	0	609.787	0	307.942
XM_019001144.1	68.0419	196.133	328.874	205.877	116.181	158.97	60.4861	55.4428	65.7353	87.9877	152.827	122.375	203.13	536.742	365.584	469.441	456.3	467.499	1648.13	1039.74	1346.97	246.897	317.01	281.954	49.8003	52.3963	54.4023	16.9385	253.03	133.719
XM_019001404.1	55.0815	259.586	458.951	237.373	236.83	237.096	192.39	169.793	212.857	303.175	355.451	322.727	172.533	60.8909	117.016	40.103	119.035	79.9699	38.6334	204.044	122.993	27.0325	101.267	62.8668	31.604	58.498	86.8123	173.015	27.1103	100.063
XM_019001223.1	1.94405	2.5985	3.27238	0	2.979	1.51929	193.808	223.504	159.643	0	0	0	0	0	0	64.4793	81.9442	71.7475	73.8174	221.786	147.062	27.9336	46.671	37.1149	2.87309	1.46528	0	433.142	0	212.24
XM_019001514.1	2249.92	2010.41	1731.09	4985.6	6223.12	5492.27	5369.03	3662.69	6936.64	3480.3	4267.13	3929.85	3165.09	1069.72	2112.28	3497.61	3226.88	3329.97	2627.76	1946.4	2323.09	3483.59	3366.47	3407.61	4152.58	3630.3	3097.46	528.724	562.289	545.17
XM_019001328.1	22.0326	24.6747	27.8152	30.7279	41.7059	36.0084	104.71	91.8271	119.993	49.7322	108.181	80.0382	38.2462	19.5452	29.1847	168.275	87.1196	125.985	93.1341	138.395	113.915	142.371	132.968	138.429	64.1658	108.555	149.317	360.548	139.568	249.36
XM_019001572.1	78.4102	85.2959	93.2628	109.852	131.821	122.045	4.21541	0	8.34734	39.2119	24.8987	32.3043	152.135	130.803	139.293	0	17.2514	8.79822	82.096	70.9717	76.0677	0	0	0	87.1505	43.5753	0	0	0	0
XM_019001606.1	14.9044	19.4028	23.7247	36.1052	48.4087	42.0764	10.2467	19.0585	1.04342	63.1216	0	30.9296	22.0978	48.1113	34.513	7.86333	23.2894	15.2648	7.5887	11.5329	9.5608	0	0.880584	0.449098	27.7732	13.6089	0	43.5562	0	22.2137
XM_019001395.1	156.82	370.583	581.665	165.93	153.418	160.504	656.217	1299.44	0	0	0	0	250.725	176.659	217.082	237.473	235.482	236.457	347.011	87.8275	217.419	107.229	159.386	131.713	158.02	137.308	115.75	0	0	0
XM_019001497.1	185.981	160.08	140.712	65.2967	87.8804	76.8021	53.7151	0	108.515	74.5983	45.5046	60.1969	101.14	99.9813	102.072	230.396	262.221	249.924	108.312	0	53.0726	216.26	302.921	256.561	185.793	93.8257	0	0	0	0
XM_019001490.1	90.7225	67.2289	44.1771	207.413	103.52	155.984	342.825	570.021	118.95	97.5516	54.0903	77.0669	97.7403	208.983	155.94	49.539	11.2134	30.4883	2.75953	94.9246	49.3443	209.952	7.92526	106.919	0	1.71888	3.47249	39.9265	72.2942	56.6337
XM_019001257.1	0	0	0	0	0	0	6.06405	12.1281	0	0	0	0	0	0	0	3.93166	4.31285	4.06138	3.44941	43.4702	23.0423	0	0	0	0	0	0	20.5682	0	10.1813
XM_019001525.1	0	0	0	0	0	0	56.1738	50.245	62.6051	0	0	0	0	0	0	48.7526	9.48828	28.9716	2.06965	37.2601	20.0478	25.2303	11.4476	18.2817	11.4924	8.72592	5.78748	75.0134	0	37.5067
XR_002000734.1	0	0	0	0	0	0	0	0	0	54.5141	72.979	63.474	47.5953	31.573	39.5064	95.1463	98.3331	95.7563	77.2668	106.458	91.5703	88.3061	93.3419	91.7071	107.262	101.796	98.3872	142.767	112.458	128.175
XR_002000742.1	2.59207	16.8398	31.0876	0	0	0	0	0	0	0	37.7774	18.5109	19.5481	26.3109	23.1926	3.93166	0	1.94617	1.37976	0	0.689882	0	0	0	0	0	0	2.41979	0	1.23409
XM_019001578.1	1429.53	1594.86	1749.09	1773.77	1461.94	1620.97	1328.61	1389.53	1215.58	1165.84	1068.07	1110.64	1386.21	1415.52	1401.02	107.728	92.2951	100.627	123.489	139.282	132.699	44.1531	66.9244	55.0903	60.335	40.862	21.9924	232.3	50.2043	143.324
XM_019001758.1	49.8974	49.2461	49.0857	38.4098	101.286	68.6429	493.736	833.374	174.251	197.972	149.392	173.925	141.086	50.3665	94.8191	34.5986	64.6928	50.4656	133.837	31.0501	82.8023	45.0541	124.162	83.9875	143.655	105.442	67.1348	180.274	96.3923	137.494
XM_019001774.1	1.94405	0.981747	0	0	0	0	43.1213	67.5709	19.8249	1.91278	0	0.965952	0	0	0	29.8806	15.5263	23.0799	3.44941	42.583	23.442	6.30758	0	3.12225	2.87309	1.42218	0	38.7166	0	19.3583
XM_019001766.1	0	5.31762	10.6352	0	15.6397	7.97626	86.4579	159.398	10.4342	4.78194	0	2.41488	4.24958	0	2.12479	11.795	18.114	15.0724	10.3482	10.6458	10.602	3.60433	0	1.82019	0	5.15665	10.4175	42.3463	0	21.1731
XM_019001814.1	397.883	384.142	377.96	120.607	145.226	132.67	0	0	0	0	103.029	52.5449	0	146.589	73.2945	1203.88	0	601.938	74.5073	0	37.6262	259.512	319.652	283.79	76.6158	235.117	401.651	175.435	242.989	210.089
XM_019001821.1	38.8811	43.0917	48.2676	117.534	85.6461	99.9865	190.13	240.83	139.818	43.0375	0	21.3035	73.9427	289.419	178.787	0	125.935	63.5973	54.5007	16.8558	36.3075	0	0	0	0	110.032	224.554	256.498	0	129.531
XM_019001839.1	58.9696	89.6264	120.26	3.07279	0	1.50567	0	0	0	0	0	0	1.69983	8.26913	5.05017	6.29066	0	3.08242	0	0	0	10.813	0	5.51463	0	0	0	0	6.02452	2.98214
XM_019001856.1	4.53613	6.67723	8.99904	982.524	2.979	497.649	3.83675	3.46517	4.17367	7.6511	8.58577	7.999	3.39966	3.75869	3.58277	3.93166	16.3888	10.2619	6.89882	3.54858	5.27495	2.70325	2.64175	2.64608	5.74619	6.95306	8.10248	1470.02	1309.33	1383.93
XM_019001863.1	330.489	291.252	246.246	64.5285	401.42	236.666	150.262	60.6405	244.16	412.203	878.324	658.169	305.97	356.324	326.054	529.988	504.604	520.073	447.044	379.698	417.168	463.157	370.726	417.866	538.226	587.558	629.678	49.6057	80.3269	66.2656
XM_019001917.1	53.1375	63.2805	73.6285	74.5151	49.1534	61.3427	38.7369	0	78.2563	30.6044	0	14.9962	47.5953	0	24.2736	0	0	0	0	86.9403	42.6007	74.7899	83.6555	79.3114	90.9813	57.8562	24.3074	0	77.3147	39.0439
XM_019002122.1	42.1212	138.445	235.611	72.9787	1098.5	580.979	93.9553	107.42	83.4734	350.038	49.7975	198.168	71.3929	50.3665	59.914	79.4196	92.2951	85.8573	91.7543	84.2789	89.7769	56.7682	91.5808	72.9749	135.993	95.1977	54.4023	78.6431	50.2043	64.5659
XM_019002136.1	364.834	274.547	182.435	102.938	141.502	120.998	387.404	24.2562	765.869	412.203	66.969	234.794	188.681	278.143	232.916	154.121	121.622	138.197	68.9882	22.1786	45.8175	233.38	16.7311	122.638	30.6463	38.8578	46.2999	519.044	57.2329	285.543
XM_019002195.1	1699.1	1316.41	987.44	492.414	2093.49	1280.02	3789.14	3084	4554.52	3029.84	1305.04	2195.64	1237.48	632.964	929.034	1456.29	1359.41	1406.88	452.563	158.799	301.949	355.027	804.854	578.165	2878.84	2051.43	1211.9	14.5187	633.579	320.736
XR_002000759.1	2.59207	9.0809	15.5438	73.7469	176.505	126.891	144.609	81.4316	212.857	579.571	539.186	556.279	54.3946	42.8491	48.7373	0	0	0	0	7.09717	3.54858	30.6368	52.8351	42.1533	54.5888	57.6516	59.0323	18.1484	15.0613	16.8462
XM_019001691.1	3.24009	5.37069	7.36285	0	0	0	53.9179	71.0361	38.6065	12.433	0	6.21652	4.24958	0	2.08229	40.8893	11.2134	25.5303	43.4626	45.2444	43.9189	12.6152	4.40292	8.61615	0	0	0	29.0375	0	14.6639
XM_019001638.1	0	0	0	6.91377	0	3.45689	127.697	202.713	53.2143	0	0	0	0	3.75869	1.89814	33.8123	27.6023	30.7383	42.0828	67.4231	54.4158	36.0433	46.671	40.7634	0	0	0	314.572	0	158.859
XM_019001882.1	66.7459	59.6958	52.3581	57.6148	47.6639	51.8746	38.2204	0	77.2129	64.078	0	31.7186	41.6459	75.9256	58.7489	107.728	0	54.4024	126.248	70.9717	98.6101	0	59.8797	30.2393	73.7427	37.2401	0	0	0	0
XM_019002217.1	22.6806	19.3576	16.3619	99.0974	68.5169	83.96	197.076	124.746	268.158	53.5577	35.2017	44.6475	58.6442	72.9187	66.4393	290.943	211.33	250.34	278.712	215.576	244.357	287.445	314.369	303.916	195.37	140.826	89.1273	781.591	257.046	520.656
XM_019002459.1	0	0	0	6.91377	0	3.52602	182.795	228.701	134.601	35.3864	0	17.5162	0	0	0	71.5563	50.0291	60.6851	28.2852	5.32288	16.6892	35.1422	29.0593	32.3914	21.0694	26.6343	32.4099	94.3717	0	47.6577
XM_019002250.1	0	0	0	0	0	0	55.171	83.1642	26.0854	0	0	0	0	0	0	28.308	10.3508	19.1498	5.51906	60.3259	32.5933	15.3184	1.76117	8.61638	0	0	0	82.2728	0	41.1364
XM_019002506.1	77.1142	62.4915	46.6314	82.1971	44.6849	62.8424	59.0157	0	116.863	45.9066	34.3431	40.1827	17.8482	5.26217	11.6708	18.872	11.2134	14.8923	77.2668	44.3573	60.8693	13.5162	68.6856	41.3768	5.74619	18.4706	31.2524	68.964	9.03678	39.5996
XM_019002547.1	1582.46	1510.07	1421.85	1076.24	1675.69	1362.2	2147.13	1992.47	2301.78	3680.18	9288.08	6502.53	1801.82	969.743	1377.46	274.43	9.48828	143.284	309.067	376.15	349.461	11.7141	49.3127	30.948	39.2656	26.328	12.7325	1145.77	509.072	822.33
XM_019002603.1	0	0	0	0	0	0	51.8519	71.0361	34.4328	4.78194	0	2.43879	0	0	0	58.1886	17.2514	37.8385	26.2155	39.0344	32.7532	7.20866	17.6117	12.6223	0	0	0	113.73	0	57.4337
XM_019002299.1	0	0	0	0	0	0	44.3908	25.9888	61.5616	0	0	0	0	0	0	36.9576	27.6023	31.9572	0	62.1002	31.3606	9.91191	3.52234	6.73146	0	0	0	50.8155	0	25.1537
XM_019002447.1	6.48018	590.223	1173.97	256.578	1.4895	130.302	13.1859	20.791	5.21709	3.82555	3.43431	3.59363	21.2479	605.15	313.411	3.93166	5.17542	4.54111	129.008	165.009	147.369	4.50541	7.04468	5.69477	3.83079	4.83808	5.78748	19.3583	7.02861	13.0615
XM_019002239.1	0	0	0	0	2.979	1.4895	35.7496	34.6517	36.5196	0	0	0	0	3.00696	1.53355	18.0857	41.4034	29.6541	8.96847	40.8087	25.003	13.5162	3.52234	8.40174	0	0	0	15.7286	0	7.78567
XM_019002271.1	0	0	0	0	0	0	55.628	83.1642	29.2157	0	0	0	0	0	0	6.29066	4.31285	5.36466	0	17.7429	9.04889	0	0	0	0	0	0	58.0749	0	29.6182
XM_019002585.1	77.1142	193.285	301.877	104.475	20.853	62.1415	50.3383	1.73259	97.0378	234.315	16.313	125.314	83.2918	128.547	106.11	232.755	46.5788	138.27	385.644	204.931	300.169	86.504	6.16409	46.7357	104.389	191.616	277.799	3.62968	9.03678	6.36953
XM_019002625.1	0	0	0	92.9518	53.6219	73.2154	621.646	646.255	590.574	365.34	321.108	341.397	0	50.3665	25.4351	0	0	0	0	0	0	231.578	0	114.631	703.908	516.885	343.777	0	0	0
XR_002000910.1	345.394	398.082	450.77	62.9921	284.494	175.481	1459.48	1606.11	1315.75	295.524	222.371	260.059	206.53	233.039	222.115	1659.95	1559.53	1618.04	1498.42	983.845	1236.22	1998.6	2229.64	2082.99	62.2504	187.508	309.052	535.983	157.642	353.749
XM_019002735.1	45.3613	45.4069	44.9952	51.4692	49.8982	50.941	0	0	0	70.7727	0	35.3864	0	105.995	52.4676	0	0	0	46.912	0	23.2214	0	44.9098	22.904	0	0	0	0	0	0
XM_019002402.1	0	0	0	0	0	0	28.1722	34.6517	21.9118	0	0	0	0	0	0	21.231	42.266	31.6423	14.4875	101.135	57.4503	34.2412	24.6564	29.4008	0	0	0	129.459	5.02043	65.9199
XM_019002781.1	0	1.23941	2.45428	0	0	0	63.9866	98.7574	29.2157	0	7.72719	3.82496	0	0	0	11.0087	16.3888	13.5067	22.7661	73.6331	48.5678	6.30758	2.64175	4.53262	0	0	0	142.767	0	71.3837
XM_019002849.1	178.853	89.8355	0.818095	976.378	10.4265	498.284	153.817	46.7798	260.854	532.708	1005.39	766.687	2.54975	1.50348	2.0289	43.2483	0.862571	21.8435	2.75953	205.818	103.287	442.432	3536.43	1971.75	86.1928	295.772	510.456	157.286	619.521	390.715
XM_019002856.1	329.841	350.45	368.143	252.737	1009.88	623.731	715.972	531.904	885.862	5534.62	3548.5	4614.65	454.705	423.981	441.616	301.165	477.864	391.904	333.213	180.091	256.517	96.4159	344.308	222.566	302.633	1660.34	3021.07	0	0	0
XM_019002826.1	1.94405	0.981747	0	0	0	0	65.0504	74.5012	56.3446	0	2.57573	1.26211	0	0	0	14.154	7.76314	11.0293	11.0381	53.2288	31.546	10.813	7.04468	8.80432	1.9154	0.976852	0	122.199	0	62.3216
XM_019002944.1	21.3846	25.7201	30.2695	276.551	102.775	191.046	92.7969	124.746	58.4314	65.0344	81.5648	72.1588	97.7403	317.986	210.065	144.685	138.874	141.838	327.004	362.843	346.917	248.699	205.176	227.746	60.335	43.1416	26.6224	226.25	580.362	406.847
XR_002000925.1	12.3123	6.21773	0	15.3639	33.5137	24.2573	12.1193	0	23.9986	43.0375	14.5958	28.4592	0	0	0	9.43599	0	4.81236	8.27859	0	4.18069	16.2195	22.8952	19.3618	0	0	0	35.0869	12.049	23.0966
XM_019002938.1	14.2564	40.001	66.2657	46.86	26.811	37.4381	64.8625	95.2923	34.4328	27.7353	26.6159	27.4473	30.597	24.0556	27.2609	23.59	21.5643	22.4592	85.5454	25.7272	55.0381	27.0325	24.6564	25.7211	68.9543	55.2807	40.5124	261.337	103.421	181.072
XM_019002806.1	0	0	0	0	0	0	46.0211	58.9079	33.3894	2.86916	0	1.43458	0	0	0	18.872	25.8771	22.0564	14.4875	39.9216	26.8778	13.5162	14.9699	14.2431	0	0	0	114.94	0	58.6194
XM_019003100.1	0	0	0	0	0	0	135.165	197.515	68.8656	0	0	0	11.8988	0	6.0684	22.0173	28.4648	25.0988	2.06965	97.5861	50.8141	20.7249	26.4175	23.7033	0	0	0	0	0	0
XM_019002991.1	0	0	0	0	0.744749	0.368651	88.3049	124.746	51.1275	0	0	0	0	0	0	22.8037	33.6403	28.5042	23.456	44.3573	33.2285	6.30758	14.0894	10.1669	6.70389	3.31842	0	136.718	9.03678	73.6062
XM_019003005.1	0	0	0	0	2.23425	1.10595	52.0045	74.5012	29.2157	0	0	0	0	0	0	2.359	9.48828	5.94723	2.06965	0	1.05552	0	0	0	0	0	0	78.6431	0	39.3216
XR_002000958.1	327.249	366.062	400.866	85.2698	192.145	137.212	90.6395	58.9079	119.993	228.577	83.282	156.346	197.181	332.269	261.091	420.688	318.289	370.568	724.376	440.912	589.888	294.654	386.577	341.535	446.287	413.788	398.179	765.863	501.039	627.117
XR_002000960.1	850.848	902.352	961.261	1047.82	720.172	885.959	993.141	996.237	970.378	919.089	1181.4	1048.93	1187.33	1777.86	1470.76	53.4706	54.342	54.4454	13.7976	50.5673	32.4353	1.80217	52.8351	27.847	18.1963	34.5631	50.9299	55.6551	86.3515	71.0033
XM_019003267.1	105.627	175.234	246.246	122.911	110.968	114.601	0	0	0	237.184	303.078	268.286	443.656	76.6774	255.73	118.736	0	60.5555	226.281	160.573	193.427	111.734	153.222	133.244	447.245	340.381	224.554	379.907	72.2942	229.538
XM_019003308.1	0	0	0	0	0	0	0	0	0	0	0	0	0	0	0	33.026	31.9151	32.9604	0.689882	26.6144	13.9252	8.10975	3.52234	5.77549	0	0	0	48.3958	0	23.7139
XM_019003332.1	0	0	0	0	0	0	40.6337	55.4428	26.0854	0	0	0	0	0	0	11.795	0	6.01545	14.4875	61.2131	38.4624	0	2.64175	1.29446	0	0	0	113.73	0	56.2964
XM_019003345.1	0	0	0	0	3.72374	1.89911	68.7677	114.351	22.9552	4.78194	0	2.39097	0	0	0	4.718	13.8011	9.30498	17.2471	86.0532	52.1666	13.5162	18.4923	15.9616	0	0	0	81.0629	0	40.1261
XM_019003356.1	0	0	0	0	0	0	19.2372	12.1281	26.0854	0	0	0	0	0	0	16.513	21.5643	19.2543	4.13929	7.98431	6.02188	0	0	0	0	0	0	10.889	0	5.55341
XM_019003641.1	8.42423	4.12788	0	0.768197	5.95799	3.30736	132.955	270.284	1.04342	0	0.858577	0.433581	87.5414	0	44.6461	0	2.58771	1.29386	0	1.77429	0.887146	0	0	0	0	0	0	222.62	13.0531	119.015
XM_019003457.1	0	0	0	0	0	0	100.573	169.793	30.2591	0	0	0	0	0	0	29.0943	29.3274	29.5018	46.912	39.0344	42.5041	8.10975	35.2234	21.4093	0	0	0	106.471	0	53.2353
XM_019003853.1	202.83	101.82	0.818095	0.768197	0.744749	0.767761	98.9183	55.4428	142.948	5.73833	156.261	82.5049	272.823	0.751739	135.431	44.821	41.4034	42.9052	391.853	214.689	299.165	83.8007	0.880584	42.3406	1.9154	8.62232	15.0475	49.6057	6.02452	27.5671
XM_019003840.1	3277.68	2982.77	2661.26	3115.81	4140.06	3643.51	396.096	570.021	208.684	3059.49	3829.25	3478.81	3017.2	3186.62	3101.91	699.836	454.575	584.204	1996.52	607.695	1315.13	442.432	2252.53	1356.53	2651.87	3026.89	3471.33	471.859	2102.56	1297.72
XM_019003487.1	0	0	0	0	0	0	49.0266	74.5012	25.042	0	0	0	0	0	0	11.795	24.152	18.156	20.0066	33.7115	26.5219	0	31.701	15.8505	4.78849	2.3703	0	143.977	0	72.7086
XM_019003888.1	14.2564	10.4777	6.54476	13.0593	30.5347	22.0803	110.065	46.7798	169.034	86.0749	100.453	93.7665	19.5481	12.0278	16.006	6.29066	10.3508	8.2487	60.7096	12.42	36.6269	76.592	28.1787	52.7683	11.4924	49.7013	86.8123	5354.99	25.1022	2663.02
XM_019003904.1	7.1282	3.63538	0	0	0	0	0	0	0	10.5203	0	5.20753	215.879	198.459	207.082	0	9.48828	4.79158	0	14.1943	7.23911	130.657	205.176	170.622	0	112.231	222.239	457.34	113.462	286.535
XM_019003381.1	3.24009	1.62005	0	0	0	0	23.9793	29.454	17.7381	0	4.29288	2.16791	0	0	0	10.2223	7.76314	8.98044	3.44941	7.09717	5.27329	0	0	0	0	0	0	15.7286	0	7.86431
XM_019003394.1	0	0	0	1.53639	0	0.775879	35.5225	41.5821	29.2157	0	0	0	0	0	0	18.872	13.8011	16.3873	8.96847	15.9686	12.5134	4.50541	4.40292	4.43164	7.66158	3.90741	0	55.6551	0	28.3841
XM_019003754.1	32.4009	23.8169	15.5438	28.4233	15.6397	22.1736	45.5034	0	92.8642	12.433	0	6.15436	75.6425	28.5661	51.9615	48.7526	21.5643	35.4022	84.8555	135.733	110.719	35.1422	42.2681	39.1278	100.558	73.8241	48.6149	210.522	37.1512	123.465
XM_019003731.1	34.993	27.2368	19.6343	18.4367	0	9.40273	22.7007	43.3147	2.08684	23.9097	67.8276	46.4469	18.6982	29.3178	23.6213	40.8893	50.8917	45.686	40.7031	0	19.9445	19.8238	0.880584	10.4469	0	0.584536	1.1575	0	51.2084	25.3482
XR_002001047.1	5.18414	9.08499	13.0895	0	0.744749	0.364927	5.11275	0	10.4342	0	2.57573	1.31362	0.849916	0.751739	0.797069	59.7613	48.304	52.952	7.5887	0	3.75641	1.80217	0.880584	1.34578	0.957698	1.07296	1.1575	3.62968	0	1.81484
XR_002001053.1	50.5454	45.316	40.9047	54.542	68.5169	60.9141	58.9531	0	117.906	65.0344	0.858577	32.6299	147.035	115.768	132.559	0	92.2951	47.0705	0	0	0	6.30758	0	3.21687	37.3502	19.0486	0	0	44.1798	22.5317
XR_002001012.1	0	0	0	2.30459	2.23425	2.24637	8.48967	17.3259	0	0	0	0	4.24958	7.51739	5.96357	7.86333	25.0146	16.2674	12.4179	9.75861	11.0749	8.10975	8.80584	8.58292	2.87309	2.58247	2.31499	8.46926	12.049	10.1387
XM_019003411.1	0	0	0	0	1.4895	0.729854	33.9169	50.245	18.7815	0	0	0	0	0	0	2.359	36.228	19.3171	33.1143	24.8401	29.1842	1.80217	9.68643	5.79273	0.957698	0.478849	0	102.841	0	52.4489
XM_019003956.1	281.888	353.155	418.864	297.292	239.809	273.922	276.203	349.982	202.423	60.2524	78.1305	69.5821	304.27	368.352	335.67	143.113	152.675	146.415	83.4757	50.5673	66.0985	133.36	41.3875	88.2936	58.4196	29.794	0	158.496	105.429	131.17
XM_019003950.1	66.7459	104.383	144.803	89.879	84.9014	86.5163	105.609	90.0945	124.167	120.505	73.8376	95.597	84.1417	55.6287	70.7266	18.0857	1.72514	9.74179	32.4245	62.9874	48.3451	5.4065	72.2079	38.4191	31.604	33.5117	34.7249	79.853	1.00409	40.0293
XM_019004129.1	72.578	88.9684	104.716	2108.7	32.0242	1080.75	945.279	1808.82	63.6485	2220.73	1391.75	1806.24	21.2479	46.6078	33.6948	93.5736	96.6079	94.6077	135.217	74.5203	105.917	1616.54	56.3574	836.732	18.1963	869.203	1737.4	111.31	22.0899	65.9226
XR_002001096.1	0	0	0	0	0	0	33.618	64.1057	3.13025	0	0	0	0	0	0	10.2223	0	5.06005	0	0	0	0	0	0	0	0	0	2.41979	0	1.20989
XM_019004057.1	3.24009	1.60384	0	0	0	0	38.4252	43.3147	32.3459	0	0	0	0	0	0	16.513	4.31285	10.3698	6.20894	35.4858	20.5546	11.7141	10.567	11.2462	0	0	0	35.0869	0	17.7189
XM_019003979.1	3.24009	1.63625	0	0	0	0	126.228	159.398	90.7773	0	0	0	0	0	0	0	0	0	0	0	0	0	0	0	0	0	0	7.25936	0	3.59338
XM_019004024.1	22.6806	32.7242	42.5409	29.9597	26.811	28.2513	62.4868	62.3731	62.6051	19.1278	9.44435	14.2849	6.79933	3.00696	4.82011	96.7189	77.6314	87.6587	46.912	26.6144	36.7632	36.9444	77.4914	57.2179	62.2504	40.243	19.6774	62.9145	17.0695	39.9066
XM_019004030.1	0	0	0	1.53639	9.68174	5.71356	399.75	597.742	218.074	0	4.29288	2.18937	0	6.76565	3.41665	159.626	146.637	153.131	151.774	352.197	252.744	46.8563	125.043	85.793	9.57698	4.69272	0	897.741	0	444.382
XM_019004165.1	5.83216	5.00222	4.09047	26.8869	3.72374	15.2681	233.316	337.854	126.254	20.0841	14.5958	16.9932	0	36.8352	18.2334	73.129	34.5028	53.7953	73.1275	180.978	127.958	48.6585	49.3127	48.4957	4.78849	2.34636	0	260.127	9.03678	135.837
XM_019004174.1	726.428	686.312	638.932	664.49	606.226	638.389	1344.8	1377.41	1272.97	1099.85	1032.87	1067.03	425.808	711.145	576.29	212.31	200.979	202.512	152.464	150.815	150.894	106.328	78.372	92.0978	95.7698	47.406	0	137.928	78.3188	107.34
XM_019004239.1	1325.2	1481.94	1682	1116.19	1310.76	1214.45	760.847	755.408	751.261	1228.96	1407.21	1323.34	2214.03	547.266	1363.98	281.507	181.14	230.92	1692.28	875.613	1258.27	1869.75	1076.07	1483.67	1379.09	1303.22	1211.9	1309.11	185.756	733.411
XM_019004256.1	69.986	125.946	180.799	218.168	285.239	253.465	54.7339	45.0473	65.7353	45.9066	53.2318	48.5778	45.0456	171.396	108.671	9.43599	4.31285	6.87442	839.587	149.041	485.173	46.8563	155.863	101.36	191.54	136.661	79.8673	233.51	716.918	476.463
XM_019004280.1	0	5.37079	10.6352	0	2.23425	1.11712	57.497	102.223	12.521	1.91278	0	0.93726	0	0	0	26.7353	9.48828	18.1592	24.8358	36.373	30.6621	9.01083	22.0146	15.5327	0	0	0	137.928	0	68.964
XM_019004452.1	3.24009	4.06599	4.90857	0	0	0	30.9104	55.4428	5.21709	0	0	0	1.69983	0	0.832918	14.9403	1.72514	8.39881	13.1078	45.2444	29.5334	10.813	6.16409	8.41123	0	0	0	44.7661	0	22.8307
XM_019004324.1	0	0	0	0	0	0	92.946	121.281	64.6919	0	0	0	0	0	0	7.077	38.8157	23.3345	26.9054	21.2915	23.8575	28.8347	7.04468	18.0838	0	0	0	124.619	0	62.9326
XM_019004500.1	0	0	0	0	0	0	87.0436	39.8495	132.514	0	4.29288	2.12498	0	0	0	84.924	76.7688	80.0379	47.6019	186.301	117.189	49.5596	0	24.2842	4.78849	2.44213	0	56.865	0	28.4325
XM_019004738.1	5.18414	14.8894	24.5428	28.4233	2.979	15.7011	0	0	0	12.433	0	6.34085	5.0995	9.02087	6.94448	51.898	34.5028	42.3364	40.0132	68.3102	54.6447	0	60.7603	30.9878	6.70389	41.6559	75.2373	211.731	7.02861	111.532
XM_019004850.1	282.536	202.209	120.26	165.162	169.803	166.634	1637.87	1852.14	1475.39	649.387	201.766	427.594	67.9933	15.7865	42.3088	343.627	442.499	389.627	458.772	324.695	390.11	144.173	240.4	194.69	194.413	146.55	100.702	64.1244	4.01635	34.6915
XM_019004893.1	245.599	218.67	194.707	66.0649	2.23425	34.7991	0	0	0	57.3833	0	28.1178	96.8904	0	48.4452	0	0	0	0	0	0	0	0	0	0	0	0	0	0	0
XM_019004922.1	29.8088	53.0949	76.0828	18.4367	34.2584	26.3476	32.0225	0	64.6919	30.6044	0	15.3022	66.2935	86.45	76.0402	33.8123	62.9677	47.9061	0	0	0	40.5487	0	20.2744	16.2809	8.14043	0	0	21.0858	10.5429
XM_019005063.1	20.7366	18.8902	17.18	36.8734	81.1776	58.0294	306.277	349.982	260.854	75.5546	104.746	91.198	308.52	349.559	329.244	47.18	31.0525	38.8057	44.8423	101.135	72.5401	34.2412	66.9244	51.5944	74.7004	46.5786	17.3625	223.83	91.3719	155.82
XM_019005105.1	0	6.81473	13.9076	0	2.979	1.45971	19.0461	12.1281	26.0854	0	0	0	0	0	0	30.667	6.90057	18.6649	39.3233	44.3573	41.8403	6.30758	22.8952	14.7159	12.4501	6.28729	0	95.5816	0	47.7908
XM_019004562.1	5.83216	2.91608	0	6.14557	3.72374	4.86669	58.9761	86.6293	33.3894	51.645	18.8887	35.1724	3.39966	5.26217	4.27061	8.64966	2.58771	5.59281	15.8673	14.1943	15.0308	2.70325	7.92526	5.39351	18.1963	16.2894	15.0475	76.2233	3.01226	40.3951
XR_001994155.1	261.151	285.451	307.604	169.003	75.9644	123.709	507.14	809.118	195.119	74.5983	243.836	160.909	135.987	221.011	180.964	338.123	234.619	284.681	142.806	256.385	200.731	99.1191	103.909	101.986	70.8696	132.822	192.144	0	126.515	64.5226
XM_018949605.1	208.014	304.899	391.867	213.559	133.31	175.835	332.11	464.333	206.597	99.4643	0	50.7268	0	195.452	98.7033	0	221.681	108.624	95.8936	0	46.9879	99.1191	0	49.5596	0	0	0	0	0	0
XM_018949671.1	0	7.92734	15.5438	57.6148	0	28.8074	74.8597	103.955	44.867	0	37.7774	18.6998	41.6459	51.87	46.8091	73.129	0	37.2958	11.0381	0	5.40868	0	0	0	83.3197	86.611	89.1273	0	65.2656	33.2855
XM_018949663.1	63.5058	31.7529	0	109.084	45.4297	77.2568	29.9739	41.5821	18.7815	1.91278	0.858577	1.40383	44.1956	65.4013	55.2404	0	0.862571	0.42266	0.689882	0.887146	0.793936	19.8238	23.7758	21.7603	110.135	96.2985	82.1823	82.2728	0	41.1364
XR_001994160.1	0	0	0	0	0	0	84.7814	136.874	33.3894	0	3.43431	1.68281	0	0	0	39.3166	7.76314	23.1079	24.1459	40.8087	32.3566	18.0217	48.4321	32.8946	0	0	0	137.928	0	68.2743
XM_018949700.1	3341.83	4064.42	4767.86	8336.47	3233.7	5775.74	2547.55	2642.19	2450.99	10049.7	12877.8	11693	45828.3	28984	37574.6	288.584	464.063	374.881	5773.62	5722.98	5805.78	1275.93	1710.98	1506.21	657.939	637.512	629.678	11129.8	12459.7	11808.1
XM_018949735.1	3.24009	2.4221	1.63619	2.30459	5.95799	4.10824	2.41744	1.73259	3.13025	2.86916	3.43431	3.15739	2.54975	1.50348	2.03413	1.57267	1.72514	1.63952	1.37976	1.77429	1.57703	100.921	2.64175	50.7987	1.9154	2.11719	2.31499	2.41979	2.00817	2.22608
XM_018949719.1	20.7366	23.0488	25.3609	2.30459	3.72374	3.01859	3.31671	3.46517	3.13025	2.86916	2.57573	2.7769	2.54975	2.25522	2.39954	27.5217	29.3274	28.2959	1.37976	2.66144	2.0004	3755.71	31.701	1912.49	0.957698	13.5143	26.6224	2.41979	2.00817	2.21192
XM_019004528.1	0	0	0	0	0	0	25.5429	0	50.084	0	0	0	0	0	0	27.5217	31.0525	28.8566	14.4875	34.5987	24.2252	27.0325	8.80584	17.784	0	0	0	6.04947	0	3.02473
XM_019004875.1	204.774	328.984	446.68	70.6741	116.181	94.3617	45.9724	41.5821	49.0406	114.767	105.605	110.232	73.9427	275.136	176.921	89.6419	62.1051	76.1489	84.1656	178.316	128.616	28.8347	56.3574	43.3038	0	14.7581	28.9374	89.5322	312.271	198.445
XM_019005011.1	23.9767	11.9883	0	0	0	0	0	0	0	0	0	0	0	0	0	0	0	0	0	0	0	10.813	18.4923	14.5986	14.3655	32.6385	49.7724	0	60.2452	30.4238
XR_002001194.1	0	0	0	0	0	0	7.45	0	14.6078	0	0	0	0	0	0	10.2223	15.5263	12.6944	0	39.0344	19.7124	20.7249	0	10.2588	15.3232	7.7382	0	90.742	23.094	56.6871
XM_019004982.1	1.94405	0.962307	0	5.37738	1.4895	3.50211	50.0122	81.4316	19.8249	21.0405	6.86861	13.7098	11.0489	2.25522	6.54157	84.1376	94.0202	90.4398	132.457	55.003	93.7302	281.138	264.175	273.977	329.448	296.242	254.649	188.743	29.1185	108.64
XM_019004990.1	454.909	275.334	87.5361	165.162	42.4507	102.367	150.384	112.618	191.989	224.751	214.644	219.748	230.327	195.452	211.738	0	0	0	0	0	0	0	0	0	0	0	0	0	0	0
XM_019004995.1	0	0	0	69.9059	179.484	125.593	38.4656	0	76.1695	0	77.2719	39.0223	68.8432	54.1252	61.7548	0	0	0	0	0	0	0	0	0	0	0	0	0	0	0
XM_019004954.1	282.536	148.102	8.18095	679.086	575.691	627.388	468.294	20.791	906.73	66.9472	63.5347	64.8891	17.8482	494.644	256.335	492.244	88.8448	295.023	530.519	108.232	318.834	68.4823	65.1632	66.8228	860.97	985.684	1121.61	245.608	813.31	525.393
XM_019004960.1	563.776	340.996	113.715	734.396	0	363.526	0	0	0	149.197	107.322	128.587	88.3913	336.779	212.585	928.659	0	464.33	536.728	349.536	436.953	145.975	508.978	327.477	0	0	0	0	0	0
XM_019004968.1	711.524	359.388	21.2705	0	0	0	0	0	0	0	0	0	0	0	0	0	0	0	700.92	0	343.451	0	0	0	899.278	440.646	0	0	0	0
XM_019004943.1	719.948	396.011	77.719	1084.69	993.495	1034.58	1254.56	123.014	2361.25	224.751	164.847	195.324	96.8904	1141.89	608.941	1110.3	817.717	950.281	2120.7	314.05	1203.63	567.682	412.994	492.403	858.097	1468.97	2100.86	423.463	1218.96	813.257
XM_019004936.1	608.489	308.156	13.9076	511.619	916.041	720.968	379.841	32.9191	718.915	95.6388	77.2719	85.499	21.2479	798.347	409.904	1063.12	704.72	894.552	618.134	204.931	415.665	512.716	334.622	422.886	869.59	1119.21	1338.07	307.313	1332.42	829.603
XM_019005043.1	206.718	207.07	205.342	78.3561	49.1534	63.6087	1982.19	2633.53	1411.74	549.923	177.725	359.214	50.145	12.0278	30.6451	113.232	219.093	165.104	57.2602	343.325	204.299	159.492	630.498	400.503	642.615	531.352	435.219	0	0	0
XM_019005174.1	22.6806	25.5733	28.6333	0	32.0242	16.0121	13.0427	0	26.0854	0.956388	24.8987	12.6738	27.1973	22.5522	24.3772	36.9576	23.2894	30.2602	0	0	0	0	32.5816	16.4537	25.8578	32.2186	38.1974	0	0	0
XM_019004576.1	0	0	0	0	0	0	73.0343	95.2923	53.2143	0	0	0	0	0	0	23.59	29.3274	26.2228	19.3167	53.2288	36.6119	2.70325	11.4476	7.10563	0	0	0	95.5816	4.01635	49.8391
XM_019005213.1	26.5687	13.2844	0	0	18.6187	9.40245	129.219	180.189	76.1695	20.0841	0	10.2429	0	0	0	9.43599	15.5263	12.2315	4.82918	91.376	47.2371	21.626	51.9545	36.5305	0	0	0	189.953	0	95.9264
XM_018949750.1	441.3	391.276	337.873	107.548	165.334	139.17	243.219	252.958	226.422	61.2088	101.312	82.8857	71.3929	186.431	130.201	96.7189	54.342	76.7693	33.1143	177.429	107.212	109.932	252.728	181.88	188.667	102.222	13.89	302.473	26.1063	167.315
XM_018949742.1	110.811	111.22	116.169	378.721	219.701	297.317	523.532	564.823	493.537	278.309	144.241	209.213	198.88	327.758	263.319	0	0	0	427.727	321.147	373.371	297.357	390.979	342.214	280.606	246.066	212.979	71.3837	106.433	87.8441
XM_018949759.1	173.021	182.274	189.798	192.049	234.596	214.708	106.621	48.5124	165.903	211.362	128.787	169.248	208.229	153.355	177.943	598.399	633.989	622.534	465.67	464.864	460.611	608.231	576.783	601.316	494.172	457.363	424.801	430.722	717.922	569.296
XM_019004679.1	5.83216	2.88692	0	0	3.72374	1.84325	75.8323	83.1642	67.8221	0	0	0	0	0	0	25.1627	28.4648	26.6879	11.728	54.1159	33.0753	0	22.0146	11.0073	0	0	0	280.695	0	137.541
XM_018949767.1	0	0	0	0	0	0	116.457	166.328	63.6485	0	0	0	0	0	0	14.9403	21.5643	17.962	37.2536	64.7617	50.8214	15.3184	18.4923	16.7522	0	0	0	185.114	5.02043	94.1666
XM_018949809.1	3.24009	1.62005	0	0	0	0	31.8447	25.9888	38.6065	0	3.43431	1.71715	0.849916	3.75869	2.34614	47.9663	21.5643	34.3098	0	30.163	14.7799	61.2736	14.9699	37.5839	0	0	0	19.3583	0	9.77594
XM_018949844.1	38.8811	28.9427	18.8162	113.693	122.884	118.196	70.7544	53.7102	86.6037	16.2586	13.7372	15.1605	33.9966	49.6148	41.4657	0	0	0	0	0.887146	0.439137	0	0	0	0	2.31499	4.62999	0	2.00817	0.994046
XM_018949832.1	38.2331	45.628	52.3581	9.98656	22.3425	16.4878	341.984	471.264	199.293	20.0841	0	9.84123	4.24958	27.8143	16.2889	95.9326	97.4705	95.2549	97.9633	241.304	171.33	36.9444	72.2079	53.4846	4.78849	2.39424	0	515.415	29.1185	267.258
XM_018949948.1	557.944	546.227	545.669	427.886	392.483	416.425	148.165	0	296.331	100.421	175.15	136.407	115.589	175.155	143.34	169.062	170.789	169.08	101.413	29.2758	64.9836	15.3184	203.415	110.307	5.74619	2.87309	0	0	76.3106	37.3922
XM_018950446.1	0	0	0	0	0	0	0	0	0	0	0	0	0	0	0	0	0	0	869.252	0	430.28	0	0	0	0	0	0	0	0	0
XM_018950439.1	0	0	0	0	0	0	0	0	0	0	0	0	0	0	0	142.326	0	72.5864	0.689882	139.282	68.5965	101.822	129.446	115.772	68.9543	59.1715	49.7724	237.139	0	120.941
XM_018950005.1	5.83216	5.03138	4.09047	0	2.979	1.4746	32.0548	5.19776	58.4314	0	0	0	4.24958	6.76565	5.43129	71.5563	50.0291	61.2581	38.6334	142.83	92.1603	26.1314	4.40292	15.2231	0	4.53739	9.25997	10.889	0	5.55341
XM_018950547.1	56.3776	28.7526	0	0	45.4297	22.4877	72.5939	79.699	64.6919	30.6044	0	15.6083	18.6982	45.8561	32.1413	0	99.1956	48.6059	69.6781	0	34.4907	63.9769	79.2526	70.5023	0	0	0	0	0	0
XM_018950611.1	0	0	0	0	0	0	69.3278	91.8271	45.9104	0	0	0	0	0	0	0	0	0	0	0	0	0	0	0	37.3502	19.0486	0	0	0	0
XR_001994288.1	18.1445	11.6589	4.90857	0	8.19224	4.09612	24.7916	0	50.084	9.56388	0	4.87758	3.39966	0	1.73383	23.59	3.45028	13.4367	0	10.6458	5.21642	9.91191	0	5.00552	0	4.72259	9.25997	102.841	65.2656	83.9149
XM_018950640.1	69.986	93.4685	118.624	0	0	0	91.5113	67.5709	114.776	159.717	6.01004	82.8334	8.49916	74.4222	42.1199	91.2146	115.584	101.909	62.7793	102.909	82.2163	55.8671	71.3273	63.6745	0	0.584536	1.1575	62.9145	50.2043	56.1813
XM_018950675.1	18.7925	10.5172	2.45428	17.6685	42.4507	30.4485	325.972	467.798	179.468	12.433	7.72719	9.87852	0	12.7796	6.51758	167.489	119.897	142.018	129.698	210.254	167.225	59.4715	93.3419	75.6426	11.4924	13.3848	15.0475	130.669	9.03678	68.5008
XM_018950739.1	13.6084	16.3324	18.8162	0	14.895	7.44749	16.9793	34.6517	0	67.9035	17.1715	43.0488	16.9983	14.283	15.6543	0	0	0	12.4179	0	6.14685	17.1206	13.2088	14.9274	0	0	0	0	0	0
XM_018950785.1	22.0326	18.2319	14.7257	8.45016	15.6397	12.009	549.08	1107.12	2.08684	21.9969	31.7673	27.151	7.64924	12.0278	9.85489	8.64966	72.4559	41.2341	7.5887	7.09717	7.26951	9.91191	9.68643	9.79917	8.61928	5.40089	2.31499	373.857	824.355	590.863
XM_018950768.1	12.9604	30.5718	47.4495	68.3695	23.0872	45.6174	442.747	874.956	10.4342	15.3022	23.1816	19.5108	8.49916	15.0348	11.7016	16.513	29.3274	23.296	9.65835	15.0815	12.2733	31.5379	9.68643	20.5029	22.9848	16.8268	10.4175	170.595	268.091	217.515
XM_018950759.1	184.685	139.836	94.0809	198.963	189.166	192.075	833.939	1509.08	172.164	108.072	273.027	191.09	120.688	81.9395	99.2875	14.154	216.505	115.33	40.7031	15.0815	27.636	160.393	51.9545	104.31	50.758	56.3197	63.6623	143.977	1190.85	662.178
XM_018950763.1	86.8344	53.5931	22.0886	19.9731	12.6607	16.4168	77.9684	19.0585	136.688	133.894	392.37	259.878	21.2479	112.761	65.983	32.2396	13.8011	22.9514	21.3863	101.135	62.2718	88.3061	16.7311	52.9601	105.347	64.5436	23.1499	6.04947	11.045	8.37627
XM_018950214.1	4.53613	2.24538	0	0	0	0	139.514	180.189	97.0378	4.78194	3.43431	4.08421	0	6.76565	3.45048	51.898	52.6168	52.2538	26.9054	51.4545	39.3145	17.1206	18.4923	17.7071	0	0	0	151.237	0	77.1307
XM_018950910.1	0	8.99904	17.9981	0	0	0	57.3236	77.9664	35.4762	0	2.57573	1.31362	0	12.7796	6.32588	19.6583	7.76314	13.6901	22.0762	35.4858	28.714	7.20866	10.567	8.92142	0	0	0	131.878	13.0531	73.8498
XM_018950254.1	0	0	0	0	0	0	82.0954	102.223	61.5616	0	11.1615	5.58075	0	0	0	37.744	34.5028	36.6572	39.3233	84.2789	61.3515	8.10975	20.2534	14.2829	0	0	0	185.114	0	90.7057
XR_001994252.1	211.254	225.582	238.066	361.821	719.427	533.43	1796.43	694.767	2869.4	1513.96	1829.63	1690.09	2040.65	1005.83	1533.59	217.814	200.116	206.876	87.615	192.511	138.224	2534.75	1222.25	1866.28	4052.02	4513.6	4885.79	2549.25	2057.37	2336.63
XM_018950942.1	115.347	68.546	19.6343	6.14557	37.9822	21.7148	291.302	578.684	15.6513	24.8661	21.4644	23.3066	20.398	6.76565	13.5137	19.6583	25.0146	21.8897	90.3746	15.9686	53.9955	147.778	102.148	123.485	618.673	355.535	87.9698	1125.2	46.188	585.233
XR_001994337.1	624.689	604.833	585.756	413.29	309.071	358.593	438.916	521.509	339.111	668.515	361.461	525.288	330.617	279.647	306.275	130.531	135.424	133.002	154.534	214.689	181.692	252.303	262.414	257.409	374.46	393.918	416.699	813.049	455.855	643.076
XM_018950275.1	0	1.22714	2.45428	0	0	0	99.3633	150.735	46.9538	0	0	0	0	0	0	6.29066	17.2514	11.5356	15.1774	52.3416	33.7595	11.7141	5.28351	8.49306	4.78849	2.39424	0	134.298	5.02043	68.3163
XM_018951045.1	132.196	146.833	164.437	215.095	169.058	193.382	159.568	166.328	151.296	35.3864	55.8075	45.2158	70.543	99.9813	83.9096	52.6843	56.9297	54.8494	51.7412	21.2915	36.1512	64.878	51.9545	59.065	43.0964	30.7156	18.5199	38.7166	42.1716	40.2333
XM_018950326.1	0	0	0	0	0	0	26.1381	17.3259	34.4328	0	0	0	0	0	0	25.1627	18.9766	22.0077	15.8673	23.0658	19.5025	1.80217	14.0894	7.89333	0	0	0	56.865	0	28.7168
XM_018949964.1	0	0.400866	0.818095	0	0	0	6.99293	1.73259	12.521	0	0	0	0	0	0	22.8037	12.076	17.2654	0	28.3887	14.1943	9.91191	10.567	10.0875	0	0	0	56.865	0	28.7168
XR_001994262.1	0	0	0	0	0	0	0	0	0	0	0	0	0	0	0	43.2483	19.8391	31.1291	68.9882	0	34.8391	65.7791	19.3729	42.808	0	9.74034	19.6774	0	34.1389	17.0695
XR_001994260.1	0	0	0	0	0	0	0	0	0	0	0	0	0	0	0	55.8296	100.058	79.2236	14.4875	96.6989	54.6987	38.7466	57.238	47.8998	20.1117	38.5151	57.8748	170.595	69.282	119.432
XM_018950040.1	0	0	0	0	3.72374	1.88049	71.6518	83.1642	60.5182	1.91278	0	0.946824	0	0	0	37.744	32.7777	35.4496	37.2536	117.103	77.3914	25.2303	44.9098	34.8455	0	0	0	252.868	0	127.698
XM_018950504.1	3.88811	1.90517	0	0	0	0	44.9997	67.5709	20.8684	0	0	0	0	0	0	32.2396	31.0525	31.8073	15.1774	73.6331	44.6975	3.60433	25.5369	14.844	0	0	0	170.595	0	84.4445
XR_001994270.1	0	0	0	31.4961	4.46849	17.9599	24.8713	50.245	0	0	0	0	13.5987	17.29	15.2714	33.8123	19.8391	26.7265	31.7346	0	15.7086	27.9336	22.0146	25.4736	44.0541	31.7276	18.5199	0	11.045	5.41203
XR_001994271.1	4.53613	2.29074	0	0	17.874	8.84762	38.0723	57.1754	18.7815	0	0	0	0	3.75869	1.91693	12.5813	0	6.22776	39.3233	0	19.6616	0	17.6117	8.80584	22.9848	30.515	38.1974	7.25936	20.0817	13.4334
XM_018950824.1	0	0	0	0	0	0	0	0	0	1.91278	0	0.975516	0	0	0	0.786333	0	0.389235	0	0	0	0	0	0	0	0	0	321.832	0	160.916
XM_018950846.1	18.7925	18.1661	17.18	13.8275	12.6607	13.2558	129.558	128.211	128.34	10.5203	15.4544	12.8854	19.5481	22.5522	21.0201	22.0173	10.3508	16.1775	4.82918	11.5329	8.2387	8.10975	7.04468	7.54199	0	1.70152	3.47249	32.6671	1.00409	16.6622
XM_018950232.1	0	0	0	0	2.23425	1.11712	53.1035	77.9664	29.2157	0	0	0	0	0	0	0	15.5263	7.76314	14.4875	9.75861	12.2443	0.901083	2.64175	1.76271	0	0	0	50.8155	0	25.6619
XM_018950890.1	1689.38	1167.72	606.208	647.59	729.854	685.484	509.417	570.021	459.104	1491.01	1117.87	1291.39	2367.02	469.837	1439.75	861.821	1901.97	1405.22	1169.35	1650.98	1412.57	2885.27	3099.66	2932.61	5688.73	4144.76	2518.71	526.304	867.531	695.992
XM_018950895.1	0	63.2101	125.168	596.889	609.949	612.438	429.065	384.634	461.191	1312.16	766.709	1026.32	84.9916	248.074	166.142	674.674	16.3888	345.695	132.457	55.8902	93.4081	26.1314	90.7002	57.2475	25.8578	83.2584	143.53	234.719	79.3228	155.451
XM_018950266.1	0	1.2026	2.45428	6.91377	4.46849	5.69113	86.6933	117.816	52.1709	0	0	0	5.0995	0	2.60074	22.8037	31.9151	27.0402	16.5572	55.003	35.8896	16.2195	21.134	18.807	0	0	0	59.2848	16.0654	38.2679
XM_018950297.1	0.648018	0.324009	0	0	0.744749	0.379822	50.5301	79.699	22.9552	0	0.858577	0.424996	0	0	0	11.0087	18.114	14.4352	39.3233	31.0501	34.6796	16.2195	27.2981	21.4601	0	0	0	154.866	0	78.9819
XM_018951165.1	662.274	350.135	44.1771	91.4154	171.292	132.667	47.2366	58.9079	36.5196	242.923	307.371	277.006	118.988	112.009	115.464	34.5986	29.3274	31.8164	20.6965	38.1473	29.4381	26.1314	110.073	67.6825	128.332	114.517	100.702	49.6057	100.409	75.5032
XM_018951157.1	592.289	319.006	33.5419	112.157	177.995	143.857	37.992	43.3147	32.3459	235.271	193.18	214.436	132.587	123.285	127.983	29.8806	25.0146	27.6213	12.4179	24.8401	18.8153	18.0217	117.998	67.2398	153.232	134.706	116.907	30.2473	142.58	86.9755
XM_018951134.1	80.3542	70.8484	60.539	123.68	49.1534	87.0349	8.26387	0	16.6947	0	137.372	68.6861	45.0456	0	22.9732	261.063	332.09	298.592	82.7859	125.088	102.272	102.723	234.235	171.849	159.936	103.12	43.9849	84.6926	68.2779	77.168
XM_018951217.1	15.5524	7.69845	0	0	42.4507	21.0131	14.4618	0	29.2157	0	0	0	0	0	0	48.7526	0	24.8638	62.7793	41.6959	52.8654	37.8455	43.1486	40.3078	0	17.5824	35.8824	27.8276	31.1267	29.5998
XM_018951243.1	5.83216	109.506	211.068	27.6551	29.0452	28.2049	110.847	8.66293	212.857	3.82555	7.72719	5.73736	197.181	23.3039	108.27	246.122	16.3888	131.256	141.426	6.21002	72.4037	5.4065	3.52234	4.455	2.87309	2.56531	2.31499	21.7781	24.0981	22.5998
XM_018951312.1	257.263	2103.72	3877.77	253.505	178.74	218.657	1292.93	2318.2	317.199	287.873	214.644	249.453	186.132	3037.03	1581.21	242.977	362.28	301.413	3721.22	334.454	2029.51	259.512	338.144	297.531	3283.95	1807.07	395.864	3267.92	260.058	1762.69
XM_018951358.1	320.121	301.25	273.244	275.783	525.793	396.909	155.623	230.434	79.2997	372.991	303.078	335.82	366.314	458.561	417.023	256.345	181.14	219.118	660.907	139.282	400.095	548.76	586.469	567.614	486.511	513.558	541.708	140.348	547.227	339.017
XM_018951349.1	79.0582	89.8557	101.444	169.003	435.678	303.674	47.0634	53.7102	40.6933	406.465	93.5849	251.589	919.609	297.689	614.735	31.4533	23.2894	27.6859	71.0579	25.7272	49.3604	77.4931	103.909	91.476	132.162	246.65	355.352	164.546	393.602	278.251
XM_018951826.1	166.541	577.809	975.987	624.544	717.938	684.666	731.234	750.21	727.262	2784.05	4525.56	3700.06	8647.05	745.725	4696.39	60.5476	126.798	93.3415	269.054	388.57	327.617	2813.18	1038.21	1902.75	4999.18	7185.97	9237.98	6013.17	1443.88	3705.68
XM_018951800.1	20.0886	90.0249	161.983	158.249	182.463	168.774	149.193	161.131	135.644	706.771	1506.8	1113.85	4592.1	293.93	2487.46	2529.63	3150.11	2884.02	7154.08	11028.1	9091.09	23403.8	11995.3	17699.6	42049.6	51210.1	59356.4	26320	4427.02	15154.6
XM_018951987.1	23.9767	16.777	9.81714	4.60918	9.68174	7.00255	12.3265	12.1281	12.521	12.433	7.72719	10.0331	6.79933	6.76565	6.78283	212.31	142.324	178.728	107.622	50.5673	79.6326	107.229	98.6255	102.391	15.3232	41.9003	67.1348	143.977	116.474	132.83
XM_018951442.1	337.617	434.527	519.49	1659.3	1028.5	1337.59	1185.07	717.291	1650.69	3707.92	1542	2603.3	1109.14	3413.65	2255.85	3050.97	3548.62	3251.54	1946.16	2037.77	1992.42	3146.58	3416.67	3331.52	2972.69	3016.57	2971.29	3718	488.99	2138.23
XM_018952081.1	1.29604	1.04001	0.818095	69.1377	33.5137	51.1476	1.59643	0	3.13025	1.91278	2.57573	2.22513	0.849916	1.50348	1.1852	132.89	3.45028	69.5164	135.217	0	66.2563	162.195	0	82.7194	70.8696	39.616	6.94498	787.641	1.00409	398.261
XM_018952105.1	0	38.0823	77.719	219.704	80.4329	151.863	0	0	0	0	0	0	0	0	0	0	0	0	0	0	0	0	0	0	176.216	88.1082	0	0	0	0
XM_018952099.1	36.937	309.486	581.665	62.2239	140.013	101.118	372.433	112.618	618.747	650.344	83.282	370.065	262.624	58.6356	163.256	300.379	104.371	205.379	71.7477	92.2632	82.3642	74.7899	37.8651	57.0801	193.455	151.464	111.12	188.743	45.1839	118.625
XM_018951560.1	0	0	0	0	3.72374	1.88049	67.8119	95.2923	38.6065	0	0	0	0	0	0	25.949	37.9531	32.0808	20.6965	73.6331	48.0046	13.5162	34.3428	23.7578	0	0	0	324.252	0	160.505
XM_018952229.1	97.8507	181.619	261.79	160.553	85.6461	125.562	355.53	403.693	296.331	298.393	298.785	297.099	192.081	202.97	198.431	6.29066	82.8068	45.0257	36.5638	94.0375	66.1364	35.1422	117.118	76.8913	264.325	183.015	98.3872	58.0749	15.0613	36.1271
XM_018952289.1	0	0	0	10.7548	0	5.43115	0	0	0	0	0	0	0	36.0835	17.8613	25.949	9.48828	17.8009	0	0	0	0	6.16409	3.0204	7.66158	3.75418	0	25.4078	0	12.8309
XM_018952282.1	156.82	118.872	79.3552	111.389	99.0516	105.654	162.5	161.131	163.817	243.879	271.31	252.443	72.2429	402.18	235.201	100.651	27.6023	63.3472	206.965	47.0187	125.957	49.5596	103.909	76.7343	67.9966	59.8611	52.0874	231.09	116.474	170.889
XM_018952274.1	9.72027	24.1017	39.2685	17.6685	9.68174	13.8603	116.73	15.5933	213.901	161.63	234.391	199.182	6.79933	134.561	70.6463	18.0857	13.8011	15.784	7.5887	13.3072	10.5145	6.30758	32.5816	19.7704	5.74619	22.9555	40.5124	16.9385	35.143	26.0344
XM_018952352.1	4.53613	2.31342	0	9.98656	3.72374	6.9364	291.428	375.971	201.38	0	0	0	0	0	0	71.5563	0	36.1359	91.0645	0	45.5322	82.8996	49.3127	65.9382	0	0	0	280.695	5.02043	142.858
XM_018951724.1	0	0	0	0	0	0	16.0112	0	32.3459	0	0	0	0	0	0	25.949	27.6023	27.0434	0	0	0	38.7466	0	19.1796	0	0	0	0	0	0
XM_018952405.1	0.648018	4.04873	7.36285	0	2.23425	1.10595	44.5415	38.1169	50.084	7.6511	16.313	11.977	13.5987	0	6.79933	23.59	12.9386	18.211	20.6965	67.4231	43.7227	0	38.7457	19.5666	24.9001	13.9373	3.47249	105.261	17.0695	62.3884
XM_018952476.1	10.3683	110.878	213.523	798.925	1266.07	1024.51	603.6	471.264	748.13	861.706	773.578	818.082	640.837	847.21	740.819	1331.26	3614.17	2429.92	3468.73	2333.19	2860.29	2687.93	2667.29	2690.95	1898.16	2141.44	2375.18	2252.82	2526.28	2386.82
XM_018951667.1	33.6969	127.7	221.704	49.1646	38.7269	43.9458	83.2081	84.8967	78.2563	136.763	44.646	92.5188	119.838	19.5452	69.8871	114.805	100.921	109.446	259.396	810.851	539.178	313.577	272.101	298.695	122.585	87.8572	52.0874	1326.04	294.197	811.592
XM_018951789.1	15438.4	17066.4	18176.4	20703.7	34849.8	27706	14011.1	13626.8	14380.4	36898.4	36634.6	37317.3	18923.4	10203.4	14607	15685	20097	17790.5	13080.9	8159.97	10751.2	3889.98	12806.3	8451.09	14261.1	15241	15902.8	3469.98	2613.64	3033.24
XR_001994440.1	0	0	0	0	0	0	0	0	0	0	0	0	0	0	0	158.839	41.4034	98.947	0	59.4388	29.125	0	0	0	83.3197	86.9178	87.9698	0	0	0
XM_018951858.1	0	0	0	0	6.70274	3.28434	5.0938	10.3955	0	0	0	0	0	0	0	11.795	37.9531	24.7433	166.951	47.0187	106.515	125.251	127.685	125.203	6.70389	9.55733	12.7325	120.989	125.511	122.018
XM_018951817.1	11.6643	49.9858	89.9904	1212.21	477.384	852.148	139.706	119.548	160.686	121.461	1196	665.924	137.686	1123.85	626.526	578.741	12.9386	295.775	104.172	1141.76	621.923	942.533	538.918	725.911	501.834	980.388	1498.96	10.889	280.14	142.713
XM_018952012.1	0	0	0	0	3.72374	1.84325	210.349	202.713	211.814	0	0	0	0	0	0	125.027	86.2571	105.642	75.1972	239.529	156.987	93.7126	51.9545	73.3021	0	0	0	450.081	13.0531	236.068
XM_018952033.1	1.29604	1.47429	1.63619	0	2.23425	1.09478	0.532143	0	1.04342	0	0	0	0.849916	0.751739	0.79756	33.8123	5.17542	19.4939	2.06965	4.43573	3.20833	0.901083	2.64175	1.75821	0	0.584536	1.1575	7.25936	0	3.70228
XM_018952148.1	16.8485	16.1896	15.5438	26.8869	32.0242	29.7244	74.4401	86.6293	60.5182	15.3022	0	7.49808	28.0472	48.1113	38.3597	161.198	113.859	136.723	89.6847	79.8431	83.8671	24.3292	53.7156	39.0477	22.9848	16.3299	9.25997	249.238	23.094	133.789
XM_018952154.1	13.6084	8.82897	4.09047	6.14557	0	3.01133	366.372	469.531	273.375	10.5203	18.0301	14.3804	3.39966	0	1.68283	246.122	192.353	218.276	200.756	360.181	277.664	151.382	80.1332	114.6	0	5.31291	10.4175	343.61	0	170.087
XM_018952183.1	0	0	0	0	0.744749	0.368651	1.39489	1.73259	1.04342	0	0	0	28.0472	14.283	20.7418	0	35.3654	17.6827	28.2852	32.8244	31.0018	47.7574	29.9399	39.3868	84.2774	42.7117	1.1575	556.551	66.2697	305.182
XM_018952219.1	59.6177	51.0547	43.359	34.5689	128.842	82.3494	208.611	192.317	223.291	133.894	109.898	121.347	0	0	0	62.1203	22.4268	43.0069	47.6019	65.6488	56.4776	75.691	178.759	129.391	176.216	141.379	103.017	55.6551	12.049	33.8521
XM_018952243.1	730.316	737.206	751.829	817.361	651.655	736.938	378.754	256.423	486.233	855.967	5559.29	3171.27	494.651	543.507	524.026	655.015	623.639	629.815	705.06	243.965	469.767	563.177	447.337	502.441	633.996	665.07	688.711	2731.94	791.22	1779.2
XR_001994421.1	0	11.0443	22.0886	0	0	0	5.85357	0	11.4776	62.1652	0	31.7043	73.9427	24.8074	48.3875	23.59	115.584	69.8231	24.8358	0	12.1695	0	0	0	0	0	0	0	0	0
XM_018952373.1	0	0	0	0	5.21324	2.58055	371.322	538.834	193.032	3.82555	0	1.95103	0	3.75869	1.91693	64.4793	64.6928	65.233	80.7162	208.479	143.152	68.4823	51.0739	59.0933	4.78849	2.34636	0	647.293	0	323.647
XM_018951592.1	0	0	0	0	0	0	114.296	195.782	35.4762	0	0	0	0	0	0	19.6583	14.6637	17.3326	52.431	83.3917	68.4831	18.9227	22.8952	20.7197	0	0	0	179.064	0	88.6368
XM_018952426.1	11.0163	11.1819	11.4533	28.4233	6.70274	17.3458	325.82	395.03	246.247	32.5172	4.29288	18.5247	4.24958	12.7796	8.49317	48.7526	58.6548	53.2162	133.147	229.771	180.128	113.536	100.387	106.962	12.4501	6.10054	0	446.451	0	227.69
XM_018952442.1	1341.4	1478.48	1588.74	1534.09	1612.38	1541.77	1087.71	1418.99	742.913	5171.19	5019.24	5145.41	3502.5	973.502	2260.38	359.354	359.692	352.333	1365.28	1367.09	1352.53	1563.38	1394.85	1486.93	3407.49	3411.55	3415.77	556.551	450.835	500.91
XM_018952456.1	445.188	633.278	821.367	497.023	373.864	442.283	386.871	372.506	393.368	203.711	239.543	221.268	112.189	80.4361	95.3494	139.181	150.087	141.741	129.698	66.5359	99.0812	70.2845	143.535	108.33	57.4619	108.712	156.262	154.866	51.2084	101.745
XM_018952451.1	108.867	140.063	173.436	0.768197	199.593	101.175	1.388	1.73259	1.04342	58.3397	47.2217	52.9612	86.6914	48.1113	66.5345	923.155	556.358	741.59	756.111	515.432	640.926	372.147	449.098	406.132	547.803	524.495	505.826	343.61	429.749	394.413
XM_018951635.1	3.24009	4.39371	5.72666	3.84098	7.44749	5.68265	7.06895	13.8607	0	3.82555	3.43431	3.66819	2.54975	4.51043	3.51734	44.0346	28.4648	36.7546	16.5572	23.0658	20.0924	27.0325	0	13.2459	36.3925	18.5602	0	18.1484	0	9.0742
XM_018952488.1	763.365	797.819	824.639	1717.69	254.704	1002.1	1134.53	2073.91	218.074	639.824	944.435	776.286	814.22	275.888	553.196	831.154	659.867	740.498	492.576	317.598	404.212	223.469	88.939	155.976	107.262	232.391	348.407	237.139	74.3024	155.278
XM_018952506.1	0	0	0	0	0	0	0	0	0	0	0	0	0	0	0	690.4	691.782	704.913	558.115	1491.29	1017.25	1804.87	1904.7	1882.36	1484.43	1196.05	869.28	1456.71	1809.36	1651.13
XM_018952500.1	7.77622	6.78007	5.72666	7.68197	6.70274	7.16374	12.0781	13.8607	10.4342	8.60749	6.01004	7.29578	5.94941	12.0278	8.89873	1063.91	941.065	1017.83	777.497	887.146	841.193	806.469	807.496	802.95	746.047	649.471	566.016	927.989	827.367	877.175
XM_018952580.1	965.547	1404.2	1823.53	483.964	569.733	534.966	536.937	197.515	874.384	464.805	1082.67	786.886	773.424	141.327	454.921	891.701	855.67	864.769	502.924	277.677	392.815	73.8888	66.0438	69.9663	529.607	302.263	81.0248	445.241	560.28	508.363
XM_018952636.1	539.151	434.348	340.327	67.6013	41.7059	55.4087	277.886	412.356	146.078	50.6886	48.9389	49.569	70.543	68.4082	69.1443	317.678	313.976	314.257	295.27	267.918	278.641	130.657	86.2973	108.921	39.2656	32.2273	25.4649	437.982	32.1308	235.217
XM_018952647.1	16.8485	15.0705	13.9076	0	18.6187	9.30936	111.721	159.398	64.6919	37.2991	14.5958	25.8745	45.0456	20.297	32.4683	77.847	43.1285	61.0506	125.559	192.511	156.816	44.1531	95.9837	70.5867	26.8155	23.8252	20.8349	369.018	60.2452	216.477
XM_018952674.1	182.741	161.803	139.894	622.239	2090.51	1335.47	4668.52	5386.61	3881.51	8929.79	5575.6	7269.47	3334.22	251.081	1775.98	1424.05	871.196	1150.39	2343.53	4562.59	3498.69	5942.64	6461.73	6167.28	10747.3	8897.82	7263.29	3730.1	489.994	2105.15
XM_018952814.1	0	0	0	0	0	0	19.0576	25.9888	12.521	0	0	0	0	0	0	12.5813	27.6023	20.0918	2.06965	9.75861	5.86533	0	0	0	0	0	0	26.6177	0	13.1757
XM_018952857.1	0	1594.47	3188.93	312.656	0	157.891	1084.94	0	2148.4	0	2161.9	1059.33	1761.88	1342.61	1583.29	0	0	0	0	0	0	153.184	40.5069	97.2506	65.1235	50.8618	35.8824	656.972	0	328.486
XM_018952850.1	2989.96	1465.08	0	1496.45	4295.71	2954	0	0	0	0	1086.1	548.48	947.656	0	473.828	423.833	200.116	309.974	1210.74	385.908	796.396	0	305.563	155.837	655.065	604.435	566.016	0	2238.11	1130.25
XM_018952883.1	0	0	0	0.768197	0	0.384098	50.5014	62.3731	39.6499	4.78194	0	2.36706	0	0	0	36.1713	16.3888	26.0003	33.8042	82.5046	59.1485	39.6476	11.4476	25.0939	0	0	0	145.187	0	71.8677
XM_018953112.1	795.118	397.559	0	0	335.882	169.62	0	0	0	0	449.894	227.197	338.267	483.368	408.401	357.781	413.171	381.622	0	478.172	234.304	760.514	0	376.454	0	193.088	390.076	746.505	0	380.717
XR_001994609.1	18.7925	17.9701	17.18	109.084	139.268	123.631	96.7106	50.245	140.861	35.3864	44.646	39.9236	118.138	90.9604	105.276	61.334	94.8828	78.7505	88.9948	94.0375	91.5161	114.438	117.998	113.894	96.7275	87.5284	76.3948	183.904	86.3515	136.535
XM_018953132.1	429.636	241.827	58.9028	42.2508	345.563	190.452	23.3737	22.5236	23.9986	36.3427	461.914	244.873	71.3929	560.797	316.095	59.7613	97.4705	79.7009	22.7661	39.9216	31.1442	11.7141	28.1787	19.8641	39.2656	125.626	210.664	8.46926	271.103	137.16
XM_018952962.1	225.51	221.109	214.341	39.9462	57.3457	47.8728	25.0034	20.791	29.2157	22.9533	45.5046	34.1162	5.0995	154.106	81.1441	29.0943	10.3508	19.7645	36.5638	10.6458	23.7876	4.50541	0	2.20765	0	0	0	19.3583	20.0817	19.6196
XM_018953174.1	37.585	46.1126	54.8123	21.5095	29.79	26.0552	21.9848	0	44.867	0	0	0	39.9461	0	20.3725	86.4966	80.2191	83.3265	70.368	55.8902	63.1291	50.4606	53.7156	53.1299	107.262	80.568	54.4023	70.1738	62.2534	65.2006
XM_018953187.1	0	0.417228	0.818095	565.393	0.744749	277.415	279.74	547.497	1.04342	0.956388	0.858577	0.9027	0.849916	0.751739	0.809327	0.786333	0	0.397098	0.689882	0.887146	0.787528	0.901083	0.880584	0.904247	0.957698	1.07396	1.1575	1.20989	1.00409	1.08987
XM_018953199.1	0	0	0	0	0	0	0	0	0	299.349	90.1506	192.352	495.501	0	252.706	334.191	125.073	225.039	0	0	0	396.476	0	202.203	0	107.144	216.452	0	0	0
XM_018953324.1	33.0489	84.8632	133.349	19.2049	71.4959	45.5425	74.7091	152.468	0	77.4674	30.9088	54.2663	71.3929	0	35.6965	114.018	39.6783	78.1868	0	127.749	64.5133	0	144.416	72.2079	0	0	0	0	30.1226	14.9107
XM_018952871.1	0	0	0	0	0	0	56.6369	41.5821	71.9958	0	0	0	0	0	0	33.026	14.6637	24.0285	2.06965	25.7272	13.6205	0	4.40292	2.20146	0	0	0	58.0749	0	28.4567
XM_018952892.1	0	0	0	1.53639	3.72374	2.65637	47.8526	51.9776	42.7801	0	4.29288	2.14644	0	0	0	5.50433	14.6637	10.1298	47.6019	53.2288	50.9195	7.20866	8.80584	8.0433	3.83079	1.9154	0	189.953	0	93.0771
XR_001994621.1	1.94405	0.981747	0	0	0	0	35.3815	51.9776	19.8249	0	0	0	0	0	0	16.513	12.076	14.2563	16.5572	21.2915	18.7588	0	7.04468	3.45189	0	0	0	90.742	0	45.8247
XM_018953095.1	150.34	296.124	436.044	278.087	182.463	227.973	304.951	356.913	241.029	0	428.43	214.215	232.027	281.15	257.749	0	0	0	244.218	340.664	293.662	485.684	194.609	337.718	308.379	311.864	321.784	307.313	381.553	339.081
XM_018953088.1	671.347	752.994	819.731	1048.59	771.56	891.873	651.192	630.662	670.918	132.938	652.518	388.801	725.828	501.41	614.741	195.797	165.614	179.877	578.121	419.62	499.663	391.07	503.694	449.337	535.353	758.933	978.085	471.859	359.463	415.661
XM_018952924.1	3.24009	1.65245	0	34.5689	12.6607	23.6781	70.4408	71.0361	71.9958	8.60749	0	4.21767	11.0489	34.58	22.3582	84.1376	54.342	69.0908	47.6019	102.909	75.0174	23.4282	17.6117	20.3737	4.78849	2.44213	0	95.5816	30.1226	62.8521
XM_018952971.1	0	0	0	0	0	0	70.2671	124.746	13.5644	0	0	0	0	0	0	3.14533	21.5643	12.3863	16.5572	64.7617	40.1774	11.7141	14.0894	12.7608	0	0	0	233.51	0	119.09
XM_018953208.1	251.431	191.808	128.441	695.218	192.145	437.69	502.16	0	994.377	732.593	1441.55	1065.33	369.713	635.219	502.466	1394.95	1058.37	1223.06	398.062	301.63	344.839	634.362	424.442	532.574	1869.43	1621.33	1424.88	0	669.726	328.166
XM_018953453.1	75.8181	92.9315	109.625	0	0	0	0	0	0	0	0	0	0	0	0	0	0	0	0	0	0	0	0	0	0	0	0	0	0	0
XM_018953545.1	86.1864	46.3848	4.90857	36.1052	54.3667	45.8688	118.912	43.3147	194.076	66.9472	3.43431	35.8602	112.189	105.995	109.653	3.14533	1.72514	2.42103	65.5388	10.6458	38.42	17.1206	43.1486	30.7373	7.66158	4.37702	1.1575	1.20989	59.2411	30.5338
XM_018953640.1	12.3123	21.1764	29.4514	46.86	90.1146	68.7216	91.9076	114.351	69.909	128.156	96.1606	112.639	153.835	39.8422	96.4401	14.9403	16.3888	15.6573	20.0066	52.3416	35.6507	11.7141	16.7311	14.1975	36.3925	51.819	68.2923	72.5936	63.2575	67.1996
XM_018953660.1	55.0815	71.3497	85.8999	27.6551	5.95799	16.9448	0	0	0	0	0	0	0	0	0	75.488	0	37.744	0.689882	0.887146	0.780629	0	0	0	0	0	0	0	0	0
XM_018953718.1	1.94405	5.57126	8.99904	898.79	405.143	647.03	538.755	694.767	365.196	14.3458	3.43431	8.85268	406.26	3.00696	204.633	3.93166	4.31285	4.16348	6.89882	652.939	329.919	566.781	463.187	520.134	441.499	373.183	297.477	560.181	852.47	700.723
XM_018953918.1	0	0	0	0	0	0	83.4325	76.2338	89.7339	0	0	0	0	0	0	67.6246	90.5699	78.3063	68.9882	83.3917	76.0459	0	0	0	0	0	0	0	0	0
XM_018953905.1	0	46.6314	93.2628	0	0	0	0	0	0	2.86916	0	1.46327	0	0	0	10.2223	0	5.00894	42.0828	21.2915	31.6897	0	0	0	0	15.4699	31.2524	0	4.01635	2.02826
XR_001994719.1	174.317	104.645	35.9962	58.383	61.0694	58.5317	21.2489	32.9191	9.39076	65.0344	37.7774	52.1088	32.2968	62.3943	46.3987	13.3677	20.7017	16.9312	10.3482	7.09717	8.77444	83.8007	88.939	87.2593	16.2809	10.9817	5.78748	287.955	32.1308	161.804
XM_018953413.1	0	21.8677	44.1771	57.6148	26.0662	42.1286	23.4769	0	46.9538	55.4705	66.969	61.8319	50.145	0	24.5711	40.103	35.3654	37.3805	0.689882	0	0.344941	0.901083	24.6564	12.911	63.2081	31.861	1.1575	1.20989	1.00409	1.10699
XM_018953435.1	135.436	138.1	140.712	2820.82	219.701	1494.25	233.365	244.295	218.074	418.898	901.506	667.122	227.778	442.022	333.761	1660.74	989.369	1334.95	203.515	172.106	189.846	226.172	722.079	468.253	232.721	734.012	1247.78	401.685	361.471	379.771
XM_018953368.1	0	0	0	39.9462	55.1114	47.8802	63.2049	65.8383	60.5182	17.215	12.0201	14.4973	0	10.5243	5.36742	9.43599	18.9766	14.2058	241.459	162.348	203.506	13.5162	44.9098	28.9209	2.87309	6.14156	9.25997	0	0	0
XM_018953693.1	0	0	0	0	0	0	104.282	162.863	47.9972	0	0	0	7.64924	0	3.78638	7.86333	21.5643	14.7531	12.4179	71.8588	42.7949	29.7357	36.104	33.3977	0	0	0	210.522	0	104.208
XR_001994695.1	206.718	201.721	202.887	137.507	69.2616	102.692	216.509	0	433.018	0	0	0	249.875	339.034	291.51	281.507	0	140.754	262.845	156.138	211.586	189.227	0	94.6137	305.506	154.28	0	150.027	0	75.0134
XM_018953704.1	66.7459	84.6838	104.716	89.1108	61.0694	74.9499	128.635	239.097	22.9552	449.502	335.704	394.85	31.4469	14.283	23.0366	48.7526	155.263	101.231	75.887	646.729	357.695	72.0866	383.054	229.486	209.736	142.975	70.6073	16.9385	474.933	243.392
XM_018953782.1	0	0	0	0	31.2795	15.3269	67.05	0	131.471	40.1683	54.0903	46.658	56.9444	0	28.7569	35.385	43.1285	38.6873	0	0	0	0	0	0	0	0	0	0	0	0
XM_018953776.1	225.51	236.473	240.52	0	53.6219	27.3472	49.0667	0	99.1247	196.06	0	99.9904	90.0911	0	44.5951	29.0943	48.304	38.507	77.2668	0	39.4061	77.4931	0	37.9716	0	0	0	0	164.67	80.6884
XM_018953850.1	1.94405	302.031	602.118	0	17.874	9.11573	41.1229	81.4316	0	11.4767	3.43431	7.45548	6.79933	9.77261	8.25197	12.5813	4.31285	8.61603	1.37976	8.87146	5.03	3.60433	3.52234	3.59856	115.881	65.5294	12.7325	9.67915	7.02861	8.38902
XM_018953818.1	52.4895	25.7198	0	0	221.19	109.489	84.8351	0	167.99	326.128	0	164.695	66.2935	0	33.1467	0	203.567	102.801	0	0	0	0	62.5215	31.5734	123.543	132.567	147.002	0	0	0
XM_018953928.1	3.24009	6.04217	8.99904	58.383	46.9192	52.8857	17.5607	0	34.4328	8.60749	0	4.21767	0	0	0	0	0	0	10.3482	6.21002	8.35156	0	10.567	5.23067	8.61928	4.30964	0	82.2728	0	41.9591
XM_018954236.1	62.2097	58.3309	53.9942	63.7603	59.5799	61.6701	1097.82	2086.03	108.515	73.6419	77.2719	74.7023	56.9444	63.8978	60.9905	897.992	90.5699	486.207	1050	743.428	910.932	59.4715	84.5361	70.5637	893.532	479.153	81.0248	254.078	78.3188	169.131
XR_001994759.1	144.508	107.65	67.9019	80.6607	169.803	125.232	8.44698	3.46517	13.5644	1221.31	42.0703	644.323	390.961	45.8561	218.409	130.531	117.31	122.029	104.862	71.8588	89.6034	40.5487	103.028	73.0216	771.905	682.467	577.591	67.7541	38.1553	52.5731
XR_001994760.1	311.049	173.387	38.4504	92.1836	122.139	107.161	1055.38	2125.88	6.26051	266.832	3399.96	1851.73	360.364	167.638	262.074	529.988	263.084	399.167	301.479	415.184	356.824	1080.4	1409.82	1264.61	34.4771	24.568	15.0475	0	0	0
XM_018953951.1	0	2.08614	4.09047	9.98656	10.4265	10.1045	72.6234	76.2338	68.8656	47.8194	19.7473	34.0224	0	3.75869	1.89814	10.2223	0	5.00894	5.51906	12.42	8.91436	12.6152	9.68643	11.3107	50.758	62.2048	72.9223	131.878	0	65.9392
XM_018953967.1	3.24009	7.81711	12.2714	13.0593	72.2406	43.1418	60.1203	60.6405	58.4314	7.6511	0.858577	4.18692	50.995	18.7935	35.5921	39.3166	38.8157	38.2848	73.1275	41.6959	57.3604	13.5162	7.04468	10.2157	9.57698	4.83637	0	87.1124	20.0817	52.8263
XM_018954291.1	59.6177	31.2988	4.09047	2196.27	2205.2	2222.7	1636.53	1722.19	1531.74	0	1276.7	638.352	1069.19	2848.34	1948.07	0	0	0	0	0	0	0	0	0	0	0	0	0	0	0
XM_018954299.1	52.4895	57.3821	60.539	0	0	0	4.60147	0	9.39076	0	0	0	0	0	0	19.6583	23.2894	21.4739	28.2852	36.373	32.41	0	0	0	0	0	0	0	0	0
XM_018954277.1	73.8741	129.199	189.798	19.9731	6.70274	13.3708	15.4446	13.8607	16.6947	96.5952	3.43431	49.5146	7.64924	21.0487	14.416	44.821	57.7922	51.8845	41.3929	72.746	56.135	0	0	0	0	0	0	14.5187	31.1267	22.584
XM_018954273.1	164.597	148.564	132.531	0	0	0	2.63463	0	5.21709	0	0	0	0	0	0	30.667	49.1665	39.5176	33.1143	56.7773	44.8986	0.901083	0	0.459552	28.7309	16.9909	4.62999	0	27.1103	13.8263
XM_018954284.1	243.655	205.242	173.436	0	0	0	0	0	0	0	0	0	1.69983	0	0.866914	110.087	86.2571	98.484	49.6715	80.7303	64.3005	0	0	0	65.1235	31.9105	0	0	50.2043	24.6001
XM_018954334.1	11.0163	16.0408	21.2705	72.2105	42.4507	56.184	4.17367	0	8.34734	0	0	0	0	0	0	0	0	0	0	0	0	0	0	0	0	0	0	0	0	0
XM_018954328.1	76.4661	69.9424	62.1752	134.434	210.019	174.621	116.355	129.944	100.168	15.3022	0	7.57459	5.94941	21.0487	13.2291	0	0	0	0	0	0	0	0	0	0	0	0	16.9385	0	8.38456
XM_018954309.1	35.641	23.8394	12.2714	39.9462	16.3845	27.9297	12.2706	0	25.042	9.56388	12.0201	10.7319	0	8.26913	4.21726	0	0	0	0	0	0	0	0	0	0	0	0	0	0	0
XM_018954318.1	0	0	0	14.5957	22.3425	18.2844	0	0	0	0	0	0	0	0	0	0	0	0	0	0	0	0	0	0	0	0	0	0	0	0
XM_018954347.1	23.9767	19.838	15.5438	5.37738	76.7091	40.2224	4.64843	0	9.39076	0	0	0	0	0	0	0	0	0	0	0	0	0	0	0	0	0	0	0	0	0
XM_018953975.1	265.039	220.972	174.254	193.586	164.59	178.943	103.599	103.955	107.472	59.2961	96.1606	77.2475	67.9933	57.1322	61.8828	0	0	0	0	0	0	0	0	0	0	0	0	0	0	0
XM_018954005.1	0	0	0	0	0	0	18.9638	24.2562	13.5644	0	0	0	1.69983	0	0.841417	0.786333	14.6637	7.79834	13.1078	42.583	27.7143	8.10975	2.64175	5.34933	5.74619	2.90182	0	64.1244	0	32.3828
XM_018954067.1	0	0	0	0	0	0	224.96	213.108	238.943	281.178	8.58577	143.433	0	0	0	22.8037	0	11.1738	0	161.461	79.1157	83.8007	184.042	134.423	150.359	73.6757	0	226.25	0	113.125
XM_018954586.1	0	2.06569	4.09047	9.98656	3.72374	6.91778	208.111	164.596	248.333	8.60749	0	4.21767	0	0	0	165.13	114.722	139.674	127.628	310.501	219.979	127.954	40.5069	85.9149	4.78849	2.41819	0	137.928	5.02043	72.8534
XM_018954249.1	115.995	114.208	111.261	217.4	337.371	274.012	241.162	188.852	299.461	570.964	292.775	436.115	1705.78	1321.56	1530.73	1700.84	1157.57	1417.63	563.634	402.764	484.003	1028.14	1121.86	1058.64	365.841	572.957	765.105	436.772	1428.82	942.714
XM_018954095.1	3.24009	3.73859	4.09047	92.9518	198.848	147.824	1089.36	1318.5	855.602	613.045	574.388	596.395	4.24958	14.283	9.29523	35.385	25.8771	30.3723	76.5769	109.119	92.5225	868.644	609.364	732.911	902.151	688.181	493.094	29.0375	24.0981	26.9786
XM_018954161.1	7.1282	6.73247	6.54476	6.14557	0	3.10351	414.559	829.909	15.6513	0	0	0	3.39966	115.016	59.2079	4.718	4.31285	4.4723	2.75953	111.78	57.8427	118.943	5.28351	62.0868	315.083	161.271	1.1575	814.259	12.049	417.225
XM_018953939.1	1.29604	0.635058	0	0	0.744749	0.376098	14.3864	6.93035	21.9118	12.433	5.15146	8.61641	0	2.25522	1.15016	22.0173	24.152	23.3155	13.7976	53.2288	33.9765	10.813	11.4476	11.0794	0	3.43777	6.94498	70.1738	13.0531	41.6788
XM_018954413.1	3306.19	2136.23	952.262	2881.51	2244.67	2603.13	3600.88	4728.23	2495.86	4188.98	6373.22	5354.85	601.741	686.338	643.616	350.704	615.875	481.964	1735.05	1795.58	1764.71	3562.88	3066.19	3363.01	8025.51	10284.7	12543.8	462.179	995.05	725.95
XM_018954500.1	325.953	230.985	133.349	146.726	159.376	151.584	110.416	109.153	110.602	21.9969	34.3431	28.1083	16.1484	3.75869	10.1338	45.6073	12.9386	29.3716	234.56	60.3259	147.141	94.6137	91.5808	94.0131	34.4771	32.6308	30.0949	268.596	43.1757	155.67
XM_018954120.1	0	0	0	3.84098	0	1.92049	54.1305	57.1754	50.084	0	0	0	0	0	0	34.5986	31.9151	33.403	8.27859	39.9216	24.4993	28.8347	10.567	19.3068	0	0	0	120.989	0	61.0996
XM_018955241.1	9.07225	4.49077	0	16.9003	12.6607	14.7172	39.9935	48.5124	31.3025	0	0	0	22.9477	78.1808	50.7938	0	9.48828	4.83902	0	0	0	0	0	0	0	0	0	0	0	0
XM_018955305.1	14.2564	12.482	10.6352	9.21836	3.72374	6.60047	258.893	375.971	136.688	15.3022	7.72719	11.3609	17.8482	5.26217	11.3241	80.9923	58.6548	70.5218	71.0579	149.041	111.505	76.592	51.9545	64.5196	0	9.64195	19.6774	350.869	5.02043	179.699
XM_018955405.1	31.1049	170.933	317.421	63.7603	36.4927	49.6252	3.06339	5.19776	1.04342	0	0	0	0	0	0	6.29066	9.48828	7.92145	17.2471	0	8.53729	0	0	0	0	0	0	0	0	0
XM_018955417.1	3.24009	1.63625	0	19.2049	0	9.50643	145.615	183.654	111.646	0	4.29288	2.10351	0	6.76565	3.41665	80.9923	39.6783	59.9385	19.3167	90.4889	56.0009	48.6585	44.0292	46.6103	3.83079	1.93455	0	81.0629	0	41.3421
XM_018954661.1	3.24009	3.2564	3.27238	0	0	0	11.5924	0	22.9552	5.73833	0	2.92655	2.54975	0	1.28762	3.93166	12.076	7.84375	13.1078	24.8401	18.9808	0	7.92526	4.00226	0	0	0	27.8276	5.02043	16.5631
XM_018954674.1	0	0	0	0	0	0	14.3431	8.66293	19.8249	0	7.72719	3.94087	0	0	0	10.2223	18.114	13.9359	2.06965	0	1.01413	8.10975	1.76117	5.03417	0	0	0	49.6057	0	25.2989
XM_018954697.1	0	0	0	0	0	0	15.4163	13.8607	16.6947	0	0	0	0	0	0	18.0857	14.6637	16.228	8.96847	9.75861	9.41628	11.7141	4.40292	8.04396	0	0	0	8.46926	0	4.23463
XM_018954707.1	0	0	0	0	0	0	49.9701	46.7798	52.1709	0	0	0	0	0	0	16.513	21.5643	18.9561	0	7.98431	3.95224	15.3184	4.40292	9.96982	0	0	0	37.5067	0	18.3783
XM_018955778.1	51.8414	30.1574	7.36285	76.8197	84.9014	82.0532	87.9157	86.6293	86.6037	8.60749	165.705	87.1994	344.216	149.596	249.6	93.5736	29.3274	61.1572	95.8936	51.4545	75.1475	6.30758	1.76117	3.96249	442.456	519.181	591.481	147.607	59.2411	102.39
XR_001994959.1	0.648018	1.54536	2.45428	0.768197	2.23425	1.48621	2.12857	0	4.17367	76.511	0	37.873	3.39966	1.50348	2.45353	3.14533	84.5319	43.009	1.37976	1.77429	1.5997	1.80217	0.880584	1.3638	1.9154	91.2233	180.569	6.04947	1.00409	3.58225
XR_001994958.1	0	0	0	0.768197	0	0.376416	9.46514	10.3955	8.34734	99.4643	23.1816	60.5601	0	0	0	0	0	0	0	0	0	0	9.68643	4.94008	0	0	0	0	0	0
XM_018955843.1	77.1142	94.0484	108.807	129.825	102.775	115.922	69.5625	126.479	12.521	154.935	109.039	130.897	0	112.009	56.5646	11.795	15.5263	13.4651	57.9501	3.54858	31.0568	246.897	203.415	222.687	188.667	101.492	16.205	0	100.409	51.2084
XM_018955827.1	65.4498	74.1859	85.0818	106.011	72.2406	89.2947	50.5966	90.0945	9.39076	162.586	89.292	125.573	0	95.4708	47.2581	1.57267	12.076	6.95295	38.6334	0.887146	19.5582	179.316	167.311	171.52	162.809	80.3434	1.1575	1.20989	87.3555	43.8338
XM_018955835.1	812.615	724.9	620.934	159.785	1026.26	601.689	1444.34	2165.73	737.696	317.521	119.342	221.607	137.686	447.285	289.39	1570.31	426.11	1008.19	916.164	1102.72	1009.44	693.834	544.201	614.8	1209.57	1032.42	831.083	895.322	737	812.476
XM_018955814.1	79.0582	97.6547	118.624	0	169.058	85.3743	263.166	426.216	99.1247	163.542	394.945	273.659	106.24	66.153	85.6651	295.661	335.54	318.956	1150.03	901.34	1035.94	753.305	1047.9	909.606	1053.47	1030.28	987.345	0	479.953	242.376
XM_018955959.1	15.5524	753.78	1462.75	8.45016	2267.02	1126.31	230.146	415.821	36.5196	21.0405	34.3431	27.6918	1720.23	1828.98	1791.81	220.96	1897.66	1078.28	6.89882	45.2444	26.2634	32.439	1971.63	992.338	46.9272	25.1998	3.47249	2433.1	619.521	1520.11
XM_018956062.1	299.384	527.713	748.557	0	17.1292	8.65026	76.0826	27.7214	124.167	13.3894	652.518	336.083	12.7487	394.663	199.823	0.786333	668.492	327.95	22.7661	12.42	17.7069	23.4282	44.9098	33.6027	0	127.197	256.964	10.889	1.00409	5.82763
XM_018956137.1	0.648018	5.28814	9.81714	2545.8	0.744749	1260.55	2483.5	2761.74	2189.09	2358.45	2381.69	2334.46	2284.57	2129.68	2208.67	3290.02	3358.85	3324.78	0.689882	3270.02	1668.06	2519.43	3108.46	2757.67	2748.59	1361.73	2.31499	3.62968	2324.46	1140.84
XM_018956148.1	20.7366	49.2278	77.719	0	20.853	10.635	0	0	0	0	0	0	0	0	0	0	0	0	25.5256	0	12.8904	0	0	0	0	0.590323	1.1575	18.1484	0	8.89272
XM_018956205.1	6.48018	7.02313	7.36285	50.701	96.8174	73.2751	57.7971	57.1754	58.4314	38.2555	30.0502	34.3852	4.24958	0.751739	2.48317	61.334	65.5554	63.4447	61.3995	11.5329	37.0802	49.5596	34.3428	42.7902	20.1117	15.2161	10.4175	42.3463	0	21.3849
XM_018956392.1	1148.94	1089.01	1052.07	1258.31	390.248	819.937	292.672	235.632	356.849	180.757	316.815	246.522	413.059	486.375	450.45	656.588	6.03799	334.596	1934.43	631.648	1267.05	905.588	1620.28	1261.98	774.778	589.42	392.391	0	1145.66	567.103
XM_018956416.1	4.53613	12.138	19.6343	3.07279	35.7479	19.4411	1.39489	1.73259	1.04342	4.78194	0.858577	2.76385	52.6948	1.50348	27.0916	1.57267	255.321	131.008	0.689882	0.887146	0.796399	0.901083	13.2088	7.11196	0.957698	2.84493	4.62999	1.20989	83.3392	42.7033
XM_018956429.1	12.3123	8.62293	4.90857	3.84098	14.895	9.48087	46.2995	72.7686	20.8684	59.2961	8.58577	33.6015	2.54975	3.00696	2.78881	62.1203	119.035	91.4833	13.7976	42.583	28.6851	20.7249	151.461	87.5037	4.78849	6.55045	8.10248	30.2473	946.854	498.17
XM_018956481.1	30.4568	268.174	511.309	1410.41	1711.43	1538.26	73.2427	0	145.035	225.708	162.271	195.118	1911.46	288.668	1108.18	94.3599	50.8917	73.3521	422.208	501.237	459.612	59.4715	44.9098	52.3363	96.7275	126.893	157.42	275.856	210.858	244.411
XR_001995030.1	35.641	105.064	175.89	925.677	245.767	588.18	212.241	369.041	49.0406	216.144	121.059	167.651	552.445	124.037	332.717	184.788	33.6403	107.703	110.381	115.329	111.751	54.9661	192.848	125.286	541.099	325.733	99.5447	240.769	581.366	413.974
XM_018956502.1	75.1701	84.3974	93.2628	128.289	96.0726	111.22	188.698	183.654	191.989	23.9097	11.1615	17.6631	105.39	184.928	144.632	66.052	92.2951	79.3047	109.001	383.247	246.669	26.1314	17.6117	22.1783	20.1117	14.2272	8.10248	49.6057	5.02043	27.0901
XM_018956577.1	0	23.3157	46.6314	1297.48	0	642.255	851.303	13.8607	1655.9	0	0	0	0	0	0	0	0	0	0	0	0	0	0	0	0	0	0	1185.7	0	604.705
XM_018954789.1	25.9207	27.9873	30.2695	64.5285	46.9192	55.4893	96.6572	147.27	47.9972	22.9533	0	11.5914	38.2462	18.0417	28.3352	121.095	148.362	136.076	0	99.3603	49.6802	0	81.8943	40.5377	38.3079	54.4276	70.6073	14.5187	121.494	67.934
XM_018956669.1	1012.2	917.381	794.37	427.117	592.075	499.404	73.0112	149.002	0	170.237	85.8577	127.196	90.0911	118.023	103.016	680.964	553.77	620.136	811.301	643.181	728.922	272.127	276.504	272.911	112.051	55.4651	0	0	7.02861	3.47916
XM_018956688.1	0	0	0	0	0	0	38.8464	0	76.1695	0	0	0	0	0	0	138.395	213.918	173.703	1441.16	168.558	813.752	287.445	1143	725.215	157.062	308.757	451.424	296.424	183.748	238.04
XM_018954799.1	0	0	0	0	0	0	67.3207	109.153	27.1289	0	0	0	0	0	0	21.231	23.2894	22.1438	0	32.8244	16.2481	9.01083	16.7311	12.9482	0	0	0	108.89	0	54.9897
XM_018956721.1	1688.09	1837.14	1930.7	2052.62	1680.9	1849.95	152.193	0	298.417	1694.72	1830.49	1770.4	2014.3	1616.99	1797.49	250.84	370.905	307.164	284.231	180.978	229.374	361.334	253.608	306.933	408.937	317.455	222.239	241.979	362.475	299.205
XM_018956776.1	47672.1	34267.8	21128.9	29054.7	37015.5	32704.8	25011.5	17838.7	32869.7	94218.6	123461	108515	99012.7	87179.2	93472.6	1243.98	670.217	972.889	593.989	360.181	472.946	938.928	1085.76	1027.16	523.861	1181.45	1865.88	445.241	2446.96	1450.55
XM_018956771.1	59711	74228.1	88175.9	136152	155787	146847	86039.2	122012	49084.5	50758.4	60230.9	55795.8	77059.3	34695	56089	423799	528934	466839	650386	254919	451950	361195	402335	374130	327833	286276	247190	424878	294196	365257
XM_018956850.1	0	0	0	3.84098	3.72374	3.8196	57.2895	50.245	64.6919	0	0	0	0	0	0	18.872	52.6168	35.8388	3.44941	58.5516	30.7078	36.0433	15.8505	26.3866	4.78849	2.34636	0	38.7166	0	19.3583
XM_018956929.1	3542.07	2893.58	2209.67	466.295	2203.71	1343.69	759.672	699.965	850.385	479.15	2041.7	1265.84	559.245	384.139	472.567	8488.46	3450.28	5969.37	3432.85	207.592	1805.13	2958.26	2458.59	2747.8	6751.77	5106.92	3394.94	3172.34	2572.47	2891.27
XM_018956953.1	2947.19	2454.31	1921.7	772.806	162.355	475.309	383.363	538.834	212.857	876.051	308.229	580.297	195.481	157.113	176.489	571.664	204.429	386.002	160.053	221.786	192.337	267.622	1172.06	723.024	218.355	512.662	803.303	14.5187	99.4046	55.9676
XM_018954854.1	1.94405	0.981747	0	0	0	0	40.614	69.3035	10.4342	15.3022	22.323	19.1123	0	0	0	0	0	0	0.689882	0	0.338042	0	0	0	14.3655	10.0186	5.78748	0	0	0
XM_018957003.1	3606.87	3022.99	2391.29	102.17	387.269	245.742	6805.72	6495.47	7128.63	9423.29	7112.45	8267.87	125.788	253.336	189.571	69.1973	1025.6	551.833	166.951	289.21	231.807	1678.72	2330.91	1976.37	4767.42	4511.42	4213.29	89.5322	44.1798	65.5189
XR_001995096.1	42.1212	49.2215	55.6304	162.858	0	83.0574	101.107	0	198.249	0	97.8778	47.9601	110.489	42.0974	74.7674	136.822	395.057	260.621	13.1078	0	6.68496	0	32.5816	16.6166	124.501	116.118	106.49	0	0	0
XM_018957086.1	58.3216	53.6113	49.0857	26.1187	43.1954	34.6119	86.5784	100.49	70.9524	21.9969	179.443	100.61	44.1956	340.538	191.925	919.223	1154.12	1041.27	281.472	46.1316	165.209	44.1531	48.4321	45.5875	37.3502	101.134	162.05	68.964	44.1798	57.4824
XM_018957156.1	34.993	36.1113	37.6324	10.7548	69.2616	39.9007	194.662	240.83	140.861	128.156	110.756	119.923	16.9983	60.1391	39.0851	53.4706	3.45028	28.9779	6.89882	9.75861	8.21093	24.3292	5.28351	14.6847	14.3655	13.9888	13.89	0	75.3065	37.6532
XM_018957147.1	46.6573	44.5785	42.5409	0	49.8982	24.4501	85.0106	168.061	5.21709	0.956388	1.71715	1.35872	33.9966	0	16.6584	3.14533	0	1.60412	0	0	0	0	0	0	55.5465	27.2178	0	0	0	0
XM_018955081.1	136.732	132.545	128.441	118.302	95.3279	107.883	139.658	259.888	19.8249	142.502	131.362	139.671	106.24	164.631	134.904	8.64966	10.3508	9.59526	11.728	14.1943	13.0908	0	13.2088	6.53834	15.3232	11.7489	8.10248	18.1484	24.0981	21.0028
XM_018954859.1	0	0.818095	1.63619	3.84098	0	1.9589	146.47	220.038	67.8221	0	0	0	0	0	0	79.4196	54.342	65.8149	39.3233	180.091	111.001	36.9444	53.7156	44.9606	0	0	0	310.943	0	158.581
XM_018955179.1	3.24009	3.67723	4.09047	0	3.72374	1.88049	10.8023	15.5933	6.26051	4.78194	0	2.41488	0	3.00696	1.53355	29.0943	18.9766	24.4213	3.44941	25.7272	14.7342	4.50541	8.80584	6.70068	0	0	0	0	7.02861	3.58459
XM_018955117.1	2.59207	1.29604	0	0	9.68174	4.93769	62.0324	81.4316	43.8235	1.91278	7.72719	4.83949	0	0	0	29.0943	15.5263	22.5334	19.3167	45.2444	31.9578	6.30758	20.2534	13.2423	0	0	0	169.385	0	82.9987
XM_018954882.1	1345.29	1463.92	1553.56	721.337	735.067	724.664	910.568	992.772	802.388	543.228	536.611	548.035	358.665	417.215	391.526	2366.86	1926.12	2167.96	1758.51	1459.36	1591.35	653.285	1079.6	866.441	673.262	511.519	356.509	2702.9	989.025	1818.94
XR_001994876.1	27.2168	26.9701	26.179	4.60918	10.4265	7.61606	6.07372	6.93035	5.21709	8.60749	6.01004	7.42489	13.5987	35.3317	23.9759	2.359	0	1.1795	5.51906	24.8401	15.152	0	1.76117	0.898196	1.9154	0.938544	0	7.25936	13.0531	9.98942
XM_018957499.1	0	0	0	0	0	0	0	0	0	0	0	0	0	0	0	0	33.6403	16.8201	0	0	0	0	0	0	0	0	0	153.657	0	75.2917
XM_018957514.1	6.48018	4.54431	2.45428	11.523	983.069	507.242	745.065	902.678	590.574	540.359	1135.04	846.076	761.525	962.978	854.636	2016.16	4.31285	1000.11	5.51906	1386.61	682.17	9.01083	879.704	444.267	588.984	746.311	934.1	938.878	852.47	882.023
XM_018957637.1	0	0	0	3.84098	0	1.88208	112.559	161.131	63.6485	0	0	0	0	0	0	122.668	69.0057	95.8368	14.4875	138.395	77.6802	18.0217	11.4476	14.7103	0	0	0	108.89	0	53.3563
XM_018957659.1	174.965	134.53	92.4447	2.30459	5.95799	4.21392	466.717	665.313	277.549	0	22.323	11.3847	9.34908	6.76565	8.21851	88.8556	107.821	99.861	96.5835	129.523	115.314	102.723	85.4167	94.1566	0	0	0	400.475	5.02043	206.778
XM_018957685.1	38.2331	36.4877	34.36	37.6416	34.2584	35.9162	158.02	168.061	146.078	28.6916	14.5958	21.2838	4.24958	3.75869	3.96655	96.7189	119.897	108.908	117.97	271.467	193.539	119.844	44.9098	82.527	18.1963	14.3069	10.4175	173.015	9.03678	89.2053
XM_018957723.1	12.3123	66.7486	123.532	6.14557	7.44749	6.73508	6.22978	5.19776	7.30392	7.6511	3.43431	5.48728	170.833	15.0348	94.4919	115.591	10.3508	62.4447	146.255	18.6301	80.8868	4.50541	23.7758	14.4234	4.78849	5.26404	5.78748	2.41979	8.03269	5.17398
XM_018957728.1	117.291	58.6456	0	169.771	0	84.0369	109.777	221.771	0	0	0	0	182.732	0	90.4523	106.155	0	54.139	0	0	0	0	289.712	144.856	0	0	0	0	0	0
XM_018957736.1	49.2494	53.2408	58.9028	0	252.47	124.973	136.961	268.551	0	43.9938	91.8677	68.8301	0	0	0	0	0	0	49.6715	0	25.0841	210.853	0	103.318	260.494	203.326	142.372	0	0	0
XM_018957882.1	0	0	0	0	3.72374	1.89911	67.0364	64.1057	69.909	12.433	0	6.21652	11.0489	0	5.5797	18.872	23.2894	21.0084	20.0066	42.583	31.6206	26.1314	7.04468	16.2563	0	0	0	114.94	0	58.0447
XM_018957946.1	0	348.917	697.835	0	0	0	0	0	0	0	56.6661	28.333	0	0	0	0	0	0	53.8108	0	27.4435	0	0	0	0	0	0	0	0	0
XM_018957981.1	0.648018	1.53564	2.45428	2.30459	19.3635	10.7142	16.7718	31.1866	2.08684	1.91278	3.43431	2.64876	254.125	3.00696	128.566	1.57267	326.052	160.544	2.06965	21.2915	11.478	245.095	2.64175	126.293	2.87309	15.934	28.9374	7.25936	3.01226	5.0331
XM_018958028.1	0	0	0	0	0	0	0	0	0	0	0	0	0	14.283	6.99869	0	9.48828	4.79158	0	0	0	0	0	0	11.4924	21.0946	30.0949	21.7781	19.0776	20.4414
XM_018958048.1	921.482	824.778	711.742	114.461	166.079	139.44	90.938	116.083	66.7787	22.9533	24.8987	23.821	0	33.8283	16.745	190.293	146.637	166.998	63.4692	242.191	152.83	31.5379	14.9699	23.5613	20.1117	21.3631	21.9924	154.866	71.2902	113.017
XM_018958141.1	620.153	620.438	596.391	413.29	376.843	394.884	81.6362	71.0361	91.8208	617.827	540.903	570.482	710.53	99.9813	398.15	183.216	313.976	247.68	352.53	304.291	331.695	188.326	265.936	227.685	362.968	284.485	196.774	0	47.1921	23.1241
XM_018958125.1	46.6573	24.9278	4.09047	6.14557	0	3.04206	92.4742	174.991	11.4776	0	0	0	66.2935	0.751739	34.178	1.57267	3.45028	2.51934	2.06965	13.3072	7.73426	1.80217	0	0.910094	4.78849	2.34636	0	81.0629	0	40.5314
XM_018958133.1	1384.17	1670.52	1956.88	580.757	440.147	515.556	125.507	0	253.55	556.618	803.628	682.906	4989.01	896.073	2922.08	740.726	674.53	710.67	391.853	217.351	304.816	223.469	276.504	252.486	70.8696	192.321	311.367	984.854	411.676	691.282
XM_018958112.1	3.24009	1.65245	0	0	3.72374	1.86187	46.1069	46.7798	45.9104	4.78194	0	2.39097	7.64924	6.01391	6.86165	13.3677	21.5643	17.3581	31.0447	11.5329	21.0937	4.50541	4.40292	4.4767	0	0	0	70.1738	0	35.0869
XM_018955148.1	20.0886	15.5155	10.6352	819.666	901.891	852.171	342.994	455.67	221.205	353.864	203.483	282.477	34.8466	0	17.4233	157.267	125.935	143.174	716.098	214.689	472.555	145.975	180.52	160.713	163.766	89.5081	13.89	18.1484	0	8.89272
XM_018958225.1	97.2027	85.3862	71.1742	76.0515	58.8352	67.3572	0	0	0	0	63.5347	32.085	39.9461	72.1669	56.2176	12.5813	64.6928	38.7629	34.4941	0	16.9021	83.8007	63.4021	73.0804	0	25.3839	49.7724	108.89	0	54.4452
XM_018958218.1	1549.41	1512.36	1491.39	1084.69	1087.33	1096.86	871.948	1628.63	97.0378	138.676	856.001	494.445	22.0978	994.551	518.27	15.7267	20.7017	18.2391	7.5887	25.7272	16.3248	1574.19	20.2534	812.762	1880.92	969.108	94.9147	1062.29	22.0899	552.701
XR_001995255.1	2.59207	1.29604	0	0	0	0	23.298	17.3259	29.2157	0	0	0	0	6.76565	3.45048	7.077	23.2894	15.2289	19.3167	15.9686	17.4662	27.9336	10.567	19.2503	0	2.36129	4.62999	54.4452	0	27.7671
XM_018958269.1	436.116	684.904	924.447	1879.78	1098.5	1500.13	2024.63	1912.78	2077.44	3274.67	3855.01	3493.54	2086.54	2052.25	2069.22	1967.4	138.011	1072.38	1528.78	508.335	1008.35	0	75.7303	37.4865	415.641	536.4	662.088	1.20989	1.00409	1.12913
XM_018958277.1	151.636	180.245	211.887	326.484	165.334	243.45	192.394	199.247	181.555	484.889	359.744	421.065	993.552	1063.71	1017.99	18.872	118.172	68.9242	51.0513	0	25.2704	55.8671	81.0138	68.9713	30.6463	72.6077	113.435	681.17	479.953	577.156
XM_018958374.1	97.8507	101.853	103.898	20.7413	13.4055	17.0367	16.8593	6.93035	27.1289	27.7353	0	14.0063	54.3946	15.0348	35.409	52.6843	86.2571	68.776	69.6781	22.1786	46.5143	175.711	88.0584	130.568	142.697	92.133	39.3549	192.373	193.789	189.219
XM_018958505.1	19.4405	10.3278	0.818095	45.3236	87.1356	65.7939	68.2687	12.1281	124.167	77.4674	103.888	91.3292	11.8988	49.6148	30.2606	25.1627	34.5028	29.5344	20.6965	20.4044	20.2429	21.626	110.954	67.5075	21.0694	20.8456	20.8349	1.20989	77.3147	40.0294
XM_018958486.1	27.8648	14.6242	0.818095	317.265	346.308	326.883	128.699	79.699	180.511	107.115	167.422	136.198	17.8482	208.983	111.148	40.103	49.1665	44.5894	37.2536	40.8087	39.253	39.6476	319.652	179.848	36.3925	38.6344	40.5124	52.0254	179.732	115.878
XM_018958565.1	0	0	0	6.91377	8.93699	7.84612	318.146	349.982	286.94	0	0	0	0	0	0	104.582	84.5319	95.08	73.1275	193.398	132.531	76.592	43.1486	59.8218	0	0	0	473.069	5.02043	236.654
XM_018955265.1	0	0	0	0	0	0	0	0	0	0	0	0	0	0	0	0	0	0	0	207.592	104.834	0	0	0	0	0	0	0	52.2125	26.1063
XM_018955314.1	515.174	893.004	1281.14	750.528	797.626	785.806	2432.46	3390.67	1523.39	2922.72	1814.17	2373.99	1409.16	3042.29	2242.06	5550.72	4894.23	5201.29	1855.09	2468.93	2165.08	484.783	2914.73	1704.61	135.035	1349.68	2619.42	88.3223	6010.46	2989.29
XM_018955326.1	42.1212	40.0916	39.2685	20.7413	105.01	61.9291	82.0716	116.083	49.0406	48.7758	13.7372	31.5004	0	115.016	58.0831	11.795	17.2514	14.3507	20.0066	15.0815	17.6687	33.3401	112.715	73.8212	158.02	146.88	138.9	58.0749	227.928	144.722
XM_018955349.1	4.53613	5.91267	7.36285	4.60918	6.70274	5.68947	31.2373	15.5933	47.9972	0	0	0	0	0	0	38.5303	74.1811	56.5339	2.75953	0	1.39356	11.7141	0	5.7399	13.4078	6.77092	0	31.4572	7.02861	19.6278
XM_018955333.1	7.1282	12.9722	18.8162	0	0	0	189.026	266.818	118.95	37.2991	6.01004	21.4981	11.0489	3.75869	7.45905	40.103	45.7162	42.7372	33.8042	94.0375	64.6922	18.9227	48.4321	33.0039	52.6734	40.4234	28.9374	196.003	0	96.0414
XM_018955464.1	240.415	313.751	386.141	347.225	298.644	316.476	516.026	369.041	680.308	159.717	333.128	243.89	465.754	138.32	304.366	664.451	420.072	535.617	1409.43	1874.54	1646.71	2388.77	3766.26	3096.35	883.955	728.13	560.228	1307.9	744.028	1019.42
XM_018955558.1	0	14.0303	28.6333	16.9003	0	8.45016	45.099	51.9776	38.6065	0	0	0	56.9444	18.0417	37.9723	9.43599	30.19	20.1621	10.3482	59.4388	35.2942	0	19.3729	9.68643	11.4924	26.7316	42.8274	0	16.0654	8.11302
XM_018955566.1	43.4172	48.0109	50.7219	16.1321	0	7.90474	59.0421	83.1642	34.4328	0	0	0	55.2445	18.0417	36.7333	22.0173	30.19	25.9118	11.0381	17.7429	14.5128	0	0	0	10.5347	24.0894	38.1974	0	17.0695	8.36404
XM_018955553.1	73.226	73.7014	71.9923	37.6416	0	18.8208	116.329	129.944	99.1247	0	0	0	62.8938	48.863	55.6341	35.385	77.6314	56.12	43.4626	50.5673	46.0747	0	130.326	64.5116	44.0541	63.9979	85.6548	0	53.2166	27.1405
XR_001994856.1	0	0	0	0	0	0	53.7315	88.3619	20.8684	0	0	0	0	0	0	37.744	14.6637	25.7531	0	31.0501	15.5251	10.813	5.28351	7.96777	0	0	0	89.5322	0	44.3184
XM_018955634.1	0.648018	9.50951	17.9981	46.86	32.0242	40.2309	24.5079	45.0473	3.13025	0	1.71715	0.841405	0.849916	5.26217	2.99492	65.2656	26.7397	46.1953	0	0.887146	0.452444	0	29.9399	15.1196	0	0	0	64.1244	9.03678	35.9393
XM_018955703.1	0	2.06569	4.09047	0	4.46849	2.18956	28.954	29.454	28.1723	21.9969	0	10.9985	0	0	0	18.872	18.114	18.5798	10.3482	7.98431	9.24612	4.50541	9.68643	7.14773	12.4501	9.17665	5.78748	90.742	13.0531	50.9249
XM_018955711.1	0	0	0	0	0	0	198.729	263.353	131.471	0	0	0	0	0	0	77.0606	26.7397	51.2475	50.3614	69.1974	59.6852	10.813	57.238	33.4531	4.78849	2.41819	0	292.794	5.02043	147.418
XM_018955731.1	126.364	364.218	589.028	1054.73	259.917	648.078	585.787	521.509	627.094	307.957	141.665	229.307	110.489	115.016	112.2	468.654	211.33	333.192	124.179	221.786	172.495	82.8996	69.5662	76.1662	69.912	106.036	140.057	173.015	77.3147	123.527
XM_018955762.1	8.42423	6.3825	4.09047	0	0	0	41.2057	62.3731	20.8684	8.60749	0	4.30375	4.24958	12.7796	8.40818	9.43599	25.0146	17.2725	14.4875	34.5987	24.4426	29.7357	10.567	19.9597	0	0	0	76.2233	0	38.1117
XM_018955862.1	11.0163	7.56757	4.09047	1.53639	87.1356	43.9003	98.4851	190.585	6.26051	80.3366	504.843	292.992	1.69983	90.2087	45.4862	11.0087	447.674	229.396	41.3929	110.893	74.6202	36.0433	47.5516	41.5597	123.543	112.075	98.3872	159.706	155.633	160.045
XM_018955897.1	0.648018	12.7214	24.5428	172.844	122.139	147.238	0	0	0	82.2494	18.8887	49.841	23.7976	34.58	29.081	0	0	0	60.0198	66.5359	62.9452	129.756	130.326	130.047	0	41.6699	83.3398	0	98.4005	49.2002
XM_018955891.1	0.648018	14.513	27.8152	898.79	268.854	574.834	2.8142	3.46517	2.08684	493.496	1.71715	252.533	30.597	0.751739	15.8198	6.29066	6.90057	6.66157	10.3482	11.5329	11.044	15.3184	11.4476	13.4975	12.4501	16.6222	20.8349	3.62968	19.0776	11.1992
XM_018955885.1	1.29604	20.2448	38.4504	179.758	259.173	216.372	4.59876	6.93035	2.08684	459.066	47.2217	255.675	41.6459	0.751739	21.6078	11.795	15.5263	13.524	10.3482	9.75861	10.1052	9.91191	9.68643	9.89829	12.4501	12.7172	12.7325	2.41979	8.03269	5.30657
XM_018955919.1	44.7132	64.2649	84.2637	785.097	1418	1116.49	506.907	663.581	364.153	144.415	1277.56	697.491	147.885	1087.01	618.189	0	75.0437	37.5218	1079.67	142.83	618.075	191.931	140.894	165.452	356.264	276.136	188.672	73.8035	195.797	135.538
XM_018955951.1	191.165	207.4	219.249	372.575	241.299	303.868	330.278	388.099	271.289	275.44	254.997	262.669	289.821	223.266	252.529	9.43599	2.58771	6.07197	91.7543	83.3917	88.4906	72.9877	49.3127	60.5387	72.785	49.2523	25.4649	15.7286	5.02043	10.2172
XM_018955945.1	2509.13	3109.73	3660.16	7675.82	6868.82	7306.66	5616.19	4679.72	6552.66	7057.19	6788.77	7026.15	10250	8090.97	9181.27	150.19	115.584	134.967	1076.91	706.168	902.306	1092.11	1105.13	1115.13	903.109	800.977	731.538	408.944	295.201	351.504
XM_018955983.1	859.272	836.841	823.003	1088.53	1139.47	1124.89	1571.66	1434.58	1714.34	3641.93	2713.96	3227.93	595.791	634.468	612.344	188.72	201.842	192.319	214.553	249.288	231.573	1111.94	973.046	1043.19	3321.3	4350.32	5208.74	147.607	333.357	239.744
XM_018956004.1	294.848	252.126	210.25	1.53639	2.23425	1.91534	175.713	329.191	15.6513	499.235	534.035	516.461	586.442	428.491	502.392	404.175	18.114	215.367	600.198	565.112	588.481	546.957	319.652	428.972	561.211	496.654	443.321	433.142	477.945	458.157
XM_018956099.1	305.865	242.652	175.072	1838.29	158.632	997.67	3970.14	7555.81	392.325	2185.35	1934.37	2069.53	1376.01	865.252	1116.31	4717.21	7512.13	6142.62	285.611	3505.11	1915.74	4088.21	3557.56	3825.54	1370.47	1735.27	2127.48	1910.42	374.524	1119.62
XM_018956125.1	0	0	0	0	0	0	3.68848	0	7.30392	0	0	0	0	0	0	22.0173	14.6637	18.5239	0	0	0	4.50541	0	2.29776	0	0	0	6.04947	9.03678	7.45276
XM_018956111.1	88.7785	56.3292	26.179	0	1.4895	0.744749	121.706	176.724	63.6485	0	4.29288	2.16791	0	0	0	238.259	251.008	240.996	22.7661	110.006	67.2585	6.30758	18.4923	12.6479	2.87309	1.42218	0	143.977	5.02043	75.1937
XM_018956156.1	3.24009	1.58764	0	6.14557	6.70274	6.51913	228.777	263.353	196.163	74.5983	11.1615	43.1971	0	0	0	106.941	94.0202	102.02	42.0828	133.959	87.772	81.0975	107.431	93.8589	75.6581	93.7435	111.12	62.9145	22.0899	43.0209
XM_018956235.1	0	0	0	0	0	0	22.5787	25.9888	19.8249	0	3.43431	1.7515	0	0	0	8.64966	1.72514	5.29115	6.20894	17.7429	12.0026	7.20866	13.2088	10.2027	0	0	0	58.0749	2.00817	30.0415
XM_018956330.1	1647.26	1124.76	563.667	350.298	1134.25	730.933	714.907	621.999	809.692	428.462	563.226	494.496	1261.28	659.275	966.868	264.208	233.757	249.287	491.886	378.811	432.324	173.008	229.833	199.122	250.917	297.238	349.564	503.316	403.643	451.96
XM_018956356.1	508.046	369.166	238.066	314.961	399.93	353.446	0	0	0	435.157	596.711	508.599	829.518	232.287	532.064	0	384.707	196.2	478.778	735.444	604.544	347.818	404.188	377.742	223.144	318.441	420.171	0	385.569	194.712
XM_018954776.1	3.24009	1.62005	0	0	2.979	1.4895	97.295	116.083	79.2997	0	0	0	0	0	0	14.9403	43.9911	29.0258	31.0447	64.7617	47.566	42.3509	40.5069	41.6499	0	0	0	133.088	0	65.8787
XM_018956455.1	34.993	31.7527	29.4514	13.0593	0	6.59497	26.9324	12.1281	41.7367	48.7758	8.58577	28.2359	29.7471	36.8352	33.1778	1.57267	0	0.80206	0	0	0	26.1314	0	13.0657	7.66158	3.75418	0	0	0	0
XM_018956607.1	5.83216	9.95064	13.9076	0	55.8562	27.3695	117.657	105.688	127.297	23.9097	18.0301	21.0895	17.8482	3.75869	10.8223	29.0943	48.304	38.4576	47.6019	114.442	82.1663	86.504	0	43.6845	42.1387	28.0965	15.0475	106.471	66.2697	84.9741
XM_018956595.1	0	2.04524	4.09047	65.2967	0	32.6484	53.1731	107.42	0	0	0	0	0	187.183	95.4633	0	0	0	28.9751	0	14.6324	36.9444	50.1933	44.0708	0	0	0	0	0	0
XM_018956810.1	211.902	107.01	0	0	205.551	103.803	226.969	453.938	0	354.82	0	180.958	0	0	0	0	0	0	349.77	0	174.885	0	0	0	0	0	0	0	249.013	123.262
XM_018954833.1	31.7529	79.13	128.441	469.368	42.4507	251.004	249.472	220.038	281.723	291.698	140.807	219.119	311.069	299.192	305.249	529.988	64.6928	294.691	363.568	1235.79	807.678	900.182	58.1186	483.651	663.685	387.58	97.2297	1822.1	1179.8	1519.17
XM_018956911.1	74.5221	98.9907	122.714	79.8925	2.23425	41.0745	452.761	625.464	292.157	118.592	4.29288	62.0569	198.03	0.751739	100.374	190.293	480.452	340.177	73.8174	3.54858	39.0166	2.70325	1.76117	2.24982	440.541	220.838	1.1575	503.316	103.421	308.402
XM_018956919.1	169.781	208.002	238.066	110.62	160.121	136.477	0	0	0	319.434	342.572	324.383	0	169.893	83.2476	0	0	0	0	146.379	74.6533	332.5	74.8497	206.251	0	37.0399	74.0798	0	120.49	59.6427
XM_018956905.1	85.5384	122.918	158.71	0	0	0	0	0	0	132.938	224.947	178.943	0	0	0	0	0	0	0	0	0	128.855	0	63.1389	0	48.4065	94.9147	0	113.462	57.8655
XM_018956897.1	4.53613	79.1916	153.802	96.7928	177.25	139.762	0	0	0	13.3894	42.9288	27.9445	0	182.673	89.5096	62.1203	0	31.0601	0	188.075	94.9778	20.7249	130.326	76.7253	0	42.538	86.8123	0	108.441	55.3051
XM_018957054.1	18.7925	19.324	20.4524	9.98656	9.68174	9.93096	60.8778	74.5012	44.867	5.73833	0	2.92655	0	3.00696	1.47341	29.0943	12.9386	20.7255	240.079	203.156	221.987	221.666	209.579	216.731	12.4501	6.22504	0	72.5936	0	35.5709
XM_018957204.1	829.463	512.661	185.707	91.4154	204.061	145.698	56.6036	114.351	0	0	39.4945	20.1422	54.3946	56.3804	54.8336	75.488	100.058	87.3956	50.3614	11.5329	30.6377	0	0	0	78.5312	62.209	47.4574	77.4332	0	37.9423
XM_018957192.1	409.547	341.626	280.606	256.578	304.602	281.873	112.064	228.701	0	0	90.1506	45.9768	0	78.1808	39.4813	393.953	242.382	319.379	0	4.43573	2.21786	0	0	0	0	0	0	0	0	0
XM_018957197.1	163.949	180.187	200.433	122.911	361.948	245.435	16.2565	19.0585	13.5644	5.73833	12.8787	9.37989	7.64924	14.283	10.8998	217.028	495.116	354.681	6.89882	55.8902	31.8844	4.50541	1.76117	3.13821	6.70389	3.2849	0	12.0989	4.01635	8.13822
XM_018957256.1	26.5687	26.6376	26.179	19.9731	33.5137	26.8788	20.451	0	41.7367	0	0	0	25.4975	28.5661	27.5724	39.3166	37.0905	38.2259	19.3167	32.8244	26.0996	0	23.7758	12.0068	20.1117	22.067	24.3074	53.2353	34.1389	44.2195
XM_018957250.1	18.1445	18.1107	18.8162	295.756	20.1082	161.091	53.5673	77.9664	28.1723	169.281	75.5548	123.642	19.5481	23.3039	21.426	19.6583	30.19	24.8188	15.1774	29.2758	22.4489	276.632	251.847	264.488	66.0812	59.0906	50.9299	215.361	29.1185	122.531
XM_018957262.1	16.2005	16.5282	17.18	54.542	18.6187	37.1258	53.1059	76.2338	29.2157	0	0	0	17.8482	19.5452	18.6075	16.513	20.7017	18.6492	13.7976	24.8401	19.5121	254.105	50.1933	153.922	184.836	120.777	57.8748	118.57	23.094	72.2484
XM_018957280.1	16.2005	16.1176	16.3619	77.5879	17.874	47.2536	14.4618	0	29.2157	43.0375	65.2518	54.575	17.8482	19.5452	18.7775	16.513	19.8391	17.9777	13.7976	23.9529	19.2528	150.481	249.205	203.088	106.304	121.445	136.585	136.718	23.094	80.5896
XM_018957266.1	17.4965	17.8323	17.9981	208.95	20.853	112.603	53.2003	74.5012	33.3894	94.6824	154.544	124.912	18.6982	21.8004	20.4518	18.0857	27.6023	23.1628	14.4875	28.3887	21.6525	145.975	269.459	211.142	60.335	56.4716	52.0874	131.878	26.1063	78.333
XM_018957228.1	17.4965	17.7423	17.9981	335.702	20.853	181.843	53.6098	72.7686	33.3894	87.0313	77.2719	81.814	18.6982	21.8004	20.1248	18.872	28.4648	23.7164	14.4875	29.2758	21.7338	245.996	243.041	243.318	65.1235	57.4464	50.9299	203.262	27.1103	115.931
XM_018957321.1	22.6806	32.3922	41.7228	76.0515	12.6607	44.2295	192.149	199.247	179.468	33.4736	21.4644	27.6836	4.24958	23.3039	13.5225	72.3426	36.228	53.9242	44.1525	89.6017	66.6563	33.3401	57.238	45.3362	12.4501	32.8518	52.0874	511.785	23.094	267.44
XM_018957342.1	53.7855	1788.11	3521.9	1236.8	2981.23	2130.1	8595.89	5897.72	11065.4	11268.2	254.997	5703.96	35.6965	4390.91	2257.39	8870.62	15727.3	12141.7	6395.21	12866.3	9631.12	11804.2	7403.07	9640.65	39289.6	35181.7	31544.1	7742.11	3738.21	5664.07
XM_018955098.1	25.9207	23.1592	20.4524	14.5957	12.6607	13.7645	201.748	206.178	205.553	122.418	62.6761	92.2482	4.24958	24.0556	14.3932	22.0173	7.76314	14.9679	64.159	104.683	84.0159	18.9227	52.8351	35.4452	80.4466	71.386	62.5048	87.1124	9.03678	48.9457
XM_018957362.1	0	10.9338	22.0886	0	0	0	45.4977	90.0945	0	0	18.8887	9.25546	102.84	0	50.9057	0	28.4648	14.3747	20.0066	45.2444	32.1731	0	0	0	0	0	0	0	0	0
XM_018957421.1	147.748	116.189	86.718	4.60918	84.1566	44.7576	23.9714	27.7214	19.8249	15.3022	18.0301	16.4093	22.9477	19.5452	21.2465	77.847	0	38.5342	13.1078	0	6.48834	10.813	41.3875	26.0462	58.4196	68.1824	77.5523	162.126	1.00409	80.7643
XM_018957385.1	97.2027	114.514	132.531	165.162	109.478	137.051	424.578	455.67	390.238	181.714	120.201	147.938	93.4908	150.348	122.204	103.01	3.45028	52.7149	135.907	151.702	145.163	42.3509	57.238	49.2221	89.0659	132.641	177.097	44.7661	87.3555	65.837
XM_018957405.1	0	0	0	0	96.8174	48.4087	0	0	0	0	0	0	84.9916	0	42.4958	0	82.8068	41.8174	97.9633	0	49.4715	73.8888	34.3428	53.5746	0	0	0	0	0	0
XM_018957561.1	0	0	0	0	0	0	74.6044	0	149.209	0	0	0	0	0	0	0	0	0	0	0	0	106.328	0	54.2272	264.325	134.806	0	0	0	0
XM_018957577.1	0	3.23965	6.54476	9.98656	6.70274	8.37816	82.5532	29.454	134.601	0	0	0	0	0	0	110.087	82.8068	96.7195	62.0894	162.348	113.532	100.02	62.5215	80.9582	4.78849	2.41819	0	41.1364	0	20.1568
XR_001995183.1	51.8414	26.1799	0	29.1915	22.3425	26.0246	78.7733	98.7574	57.388	35.3864	95.302	66.2972	101.99	25.5591	63.3924	74.7016	23.2894	49.6261	33.8042	73.6331	52.9823	13.5162	2.64175	7.91742	20.1117	87.407	155.105	158.496	35.143	95.4103
XM_018958100.1	3.24009	3.60818	4.09047	0	0	0	103.788	168.061	38.6065	11.4767	0	5.79571	0	21.8004	10.6822	41.6756	51.7542	47.1821	30.3548	85.166	57.6381	49.5596	36.104	42.6972	0	0.578748	1.1575	233.51	9.03678	120.196
XM_018958059.1	37.585	41.0652	44.9952	19.9731	9.68174	14.6277	96.0656	133.409	57.388	7.6511	16.313	12.0687	6.79933	8.26913	7.45154	51.898	51.7542	50.7896	87.615	73.6331	79.8877	51.3617	35.2234	43.2119	7.66158	8.50708	9.25997	108.89	9.03678	59.5533
XM_018958409.1	344.098	174.912	5.72666	12.2911	353.756	181.316	7.51286	1.73259	13.5644	0.956388	4.29288	2.59361	11.8988	0.751739	6.32528	2.359	0.862571	1.60647	0.689882	0.887146	0.772744	13.5162	0	6.69054	247.086	122.308	0	1.20989	0	0.610996
XM_018958551.1	0	0	0	0	0	0	497.382	0	1004.81	0	0	0	0	0	0	0	0	0	302.858	0	152.943	0	0	0	0	0	0	0	0	0
XM_018958600.1	698.563	590.432	506.401	0	0	0	0	0	0	463.848	234.391	350.267	473.403	507.424	490.073	394.739	1857.11	1148.45	929.961	451.557	700.059	263.116	762.586	510.22	605.265	392.436	177.097	0	884.6	442.3
XM_018954931.1	0	0	0	0	0	0	31.7292	36.3843	26.0854	0	0	0	0	0	0	3.93166	6.90057	5.3768	18.6268	8.87146	13.5629	0.901083	0	0.441531	0	0	0	22.988	0	11.2641
XM_018958741.1	339.561	372.415	402.503	0	248.001	124.001	116.902	194.05	42.7801	116.679	39.4945	78.2754	0	60.1391	30.3703	376.653	388.157	382.29	0	69.1974	34.9447	36.9444	0	18.2875	0	0	0	47.1859	34.1389	40.4917
XM_018958791.1	0	0	0	0	0	0	6.1353	0	12.521	0	0	0	0	0	0	17.2993	15.5263	16.2575	5.51906	37.2601	21.017	19.8238	0	10.011	0	0	0	44.7661	0	22.1592
XM_018958912.1	55.0815	67.9069	80.9914	148.262	383.546	266.339	847.986	961.586	768.999	1392.5	2985.27	2159.03	18.6982	12.7796	15.7046	115.591	81.9442	100.743	224.212	232.432	231.726	1585.91	463.187	1013.32	2710.29	3572.43	4488.77	681.17	34.1389	360.719
XM_018958851.1	0	0	0	0	0	0	0	0	0	0	0	0	0	0	0	7.077	14.6637	10.9462	31.7346	25.7272	28.6708	32.439	22.8952	27.1137	23.9424	35.5823	47.4574	90.742	27.1103	58.0188
XM_018958753.1	0	0	0	0	0	0	0	0	0	0	0	0	0	0	0	25.949	32.7777	29.4931	17.2471	31.9373	24.1865	34.2412	6.16409	19.8294	0	0	0	159.706	0	78.2559
XM_018958767.1	0	0	0	0	0	0	3.39587	6.93035	0	0	0	0	0	0	0	2.359	0	1.19129	25.5256	9.75861	17.2893	4.50541	0	2.27523	0	0	0	61.7046	0	31.1608
XM_018959405.1	156.82	135.52	110.443	32.2643	104.265	67.7432	155.907	136.874	173.207	176.932	64.3933	120.984	146.186	186.431	165.577	96.7189	48.304	72.0279	46.912	42.583	45.4295	92.8115	48.4321	71.3281	106.304	147.486	182.884	43.5562	34.1389	39.236
XM_018959066.1	0	0	0	0	0	0	109.379	117.816	104.342	8.60749	0	4.34678	0	0	0	28.308	6.90057	17.3212	34.4941	70.0845	52.1114	14.4173	20.2534	17.5808	2.87309	1.43655	0	162.126	0	81.0629
XM_018959509.1	4759.04	4978.75	5103.27	1305.93	1280.22	1273.62	645.11	667.046	610.399	1337.03	1526.55	1430.84	2236.13	1721.48	1956.44	527.629	400.233	459.292	542.247	764.72	658.906	305.467	722.079	513.217	113.966	291.932	460.684	966.705	1268.16	1118.94
XM_018959217.1	143.86	114.36	84.2637	49.9328	215.977	131.625	97.8731	107.42	87.6471	219.013	147.675	184.082	156.385	41.3456	97.0945	51.898	24.152	38.526	26.2155	23.0658	24.5096	56.7682	21.134	39.7301	8.61928	12.1639	16.205	78.6431	23.094	50.6376
XM_018959096.1	5.18414	6.19987	7.36285	3.84098	0	1.9397	76.0189	88.3619	66.7787	4.78194	11.1615	7.81229	0	2.25522	1.10506	46.3936	28.4648	38.1778	26.2155	19.5172	22.9974	58.5704	5.28351	31.9534	4.78849	17.684	31.2524	58.0749	3.01226	31.1545
XM_018959522.1	3.88811	8.75878	13.9076	7.68197	4.46849	5.97607	401.247	601.208	199.293	15.3022	7.72719	11.6677	5.0995	20.297	12.9522	105.369	0	52.1575	159.363	344.213	250.863	109.932	111.834	111.433	8.61928	4.30964	0	614.626	17.0695	319.006
XM_018959108.1	0	0	0	0	0	0	166.039	240.83	91.8208	0	4.29288	2.18937	0	0	0	7.077	25.0146	15.8853	16.5572	97.5861	56.013	26.1314	33.4622	29.5928	0	0	0	319.412	0	159.706
XM_018959628.1	1309.64	762.589	200.433	346.457	1079.89	698.908	575.117	232.167	929.685	1143.84	369.188	764.079	298.321	1295.25	809.736	191.079	177.69	183.496	460.151	249.288	351.173	163.997	448.217	305.287	188.667	335.671	482.676	175.435	299.218	238.822
XM_018959171.1	0	0	0	0	0	0	63.6057	72.7686	54.2577	0	0	0	0	0	0	23.59	24.152	23.8738	6.20894	60.3259	32.6642	1.80217	19.3729	10.7812	0	0	0	128.249	0	62.8419
XM_018959206.1	15.5524	10.6109	5.72666	3.07279	2.979	3.02589	118.797	168.061	70.9524	7.6511	0	3.74904	4.24958	18.0417	11.1244	11.795	35.3654	23.3445	44.1525	98.4732	70.3789	42.3509	26.4175	34.5163	4.78849	2.41819	0	203.262	0	100.615
XM_018958966.1	162.653	160.621	157.074	102.17	103.52	102.859	54.8959	46.7798	63.6485	54.5141	58.3832	56.7406	12.7487	99.9813	55.2377	32.2396	19.8391	26.461	253.877	165.896	213.255	9.91191	83.6555	47.5212	19.154	26.2886	33.5674	43.5562	86.3515	65.3856
XM_018959374.1	204.774	106.938	4.90857	214.327	196.614	204.487	1221.13	2143.21	258.768	220.926	6.01004	115.737	219.278	212.742	214.881	1.57267	264.809	135.831	169.021	261.708	219.672	1.80217	206.057	105.999	3.83079	125.875	245.389	2.41979	2.00817	2.20188
XM_018959414.1	3.24009	1.58764	0	0	0	0	59.6675	32.9191	85.5602	0	10.3029	5.25449	0	0	0	62.1203	43.9911	51.9946	15.8673	28.3887	22.1447	27.0325	11.4476	19.2607	4.78849	2.44213	0	90.742	0	44.9173
XM_018959447.1	55.7296	34.475	13.0895	0.768197	25.3215	12.9221	7.81616	5.19776	10.4342	21.0405	36.0602	28.8058	50.145	22.5522	36.5993	3.14533	1.72514	2.46821	2.06965	2.66144	2.39216	0	2.64175	1.33409	0	0	0	3.62968	5.02043	4.32506
XM_018959457.1	255.967	235.971	215.159	0	26.0662	12.7724	68.432	36.3843	99.1247	0	49.7975	25.3967	0	121.03	59.3047	31.4533	56.9297	44.6334	0	55.8902	27.3862	0	0	0	18.1963	8.91617	0	0	29.1185	14.7048
XM_018959489.1	12.9604	8.43672	4.09047	6.14557	10.4265	8.36889	165.751	6.93035	324.503	55.4705	72.1205	64.1561	109.639	14.283	62.0325	164.344	31.0525	98.5198	48.9816	16.8558	33.24	81.0975	157.625	118.55	9.57698	23.5831	37.0399	98.0014	36.1471	68.4157
XR_001995425.1	60.2657	79.0031	96.5352	49.1646	34.2584	41.3689	211.889	180.189	239.986	147.284	4.29288	75.0734	14.4486	89.4569	52.025	172.207	152.675	165.69	178.679	265.257	217.529	125.251	0	61.3728	134.078	106.844	79.8673	545.662	80.3269	318.451
XM_018959576.1	2062.64	1794.35	1515.11	1452.66	1550.57	1516.14	368.553	443.542	292.157	1379.11	608.731	993.113	1367.51	1433.57	1393.04	1696.91	1916.63	1807.87	1550.17	398.329	960.737	1475.07	1283.01	1385.46	1394.41	1480.44	1582.3	615.836	1456.93	1022.94
XM_018959228.1	0	0	0	0	0	0	0	0	0	0	0	0	6.79933	0	3.43366	124.241	68.1431	95.2901	60.7096	199.608	128.554	81.0975	106.551	93.4186	142.697	130.936	120.38	369.018	162.662	265.84
XM_018959245.1	0	0	0	0	0	0	0	0	0	0	0	0	0	0	0	147.044	111.272	127.131	210.414	46.1316	128.734	172.107	78.372	126.884	0	14.897	30.0949	88.3223	0	44.1611
XM_018959237.1	7.1282	3.52846	0	0	6.70274	3.31786	21.807	27.7214	15.6513	16.2586	4.29288	10.3785	0	0	0	29.0943	69.8682	49.1903	22.7661	40.8087	32.0151	72.9877	75.7303	74.3316	19.154	32.7269	46.2999	15.7286	42.1716	28.6606
XR_001995441.1	224.862	209.483	194.707	238.141	46.1744	140.736	459.616	713.826	201.38	219.969	161.412	187.977	131.737	505.169	314.718	0	0	0	0	0	0	0	0	0	0	4.13226	8.10248	0	0	0
XR_001995440.1	35.641	40.0873	44.1771	67.6013	70.7511	69.53	95.7703	84.8967	106.429	92.7696	98.7363	95.753	63.7437	70.6635	67.5223	0	0	0	0	0	0	0	0	0	0	0	0	0	0	0
XR_001995442.1	27.2168	26.9709	26.9971	44.5554	28.3005	37.015	56.1054	67.5709	44.867	38.2555	37.7774	38.7768	50.995	29.3178	40.4114	73.129	0	36.9301	0	0	0	0	0	0	107.262	86.7046	68.2923	0	0	0
XR_001995437.1	65.4498	65.8537	66.2657	94.4882	91.6041	94.4346	85.6616	86.6293	85.5602	215.187	67.8276	139.356	131.737	106.747	119.492	0	0	0	0	0	0	2.70325	0	1.37866	0	30.9804	61.3473	26.6177	118.482	72.8762
XR_001995429.1	152.932	107.575	64.6295	79.8925	116.926	100.377	108.993	136.874	85.5602	89.9005	67.8276	78.7537	68.8432	72.1669	71.2101	64.4793	146.637	106.291	171.091	0	86.4008	192.832	0	98.3442	91.939	91.9105	93.7572	0	0	0
XR_001995438.1	0	14.4312	29.4514	0	37.9822	18.6113	65.6628	76.2338	55.3011	50.6886	42.0703	45.6622	40.796	28.5661	34.5587	0	0	0	0	0	0	0	0	0	0	28.0577	55.5598	0	0	0
XR_001995434.1	14.9044	20.3927	26.179	19.2049	14.1502	16.8696	62.3255	105.688	20.8684	21.9969	17.1715	19.7559	21.2479	18.7935	20.0207	85.7103	0	43.7122	0	0	0	0	0	0	108.22	393.812	684.081	0	0	0
XR_001995436.1	27.8648	27.4314	26.179	29.1915	0	14.5957	43.4146	57.1754	30.2591	32.5172	0	16.096	35.6965	0	17.8482	0	0	0	16.5572	0	8.36137	0	0	0	31.604	32.4375	33.5674	0	7.02861	3.47916
XM_018959739.1	0	0	0	3.84098	0	1.92049	46.3118	64.1057	29.2157	0	0	0	0	0	0	11.795	18.114	15.0135	9.65835	10.6458	10.3551	7.20866	4.40292	5.79176	0	0	0	94.3717	0	48.1296
XR_001995487.1	0	0	0	0	0	0	17.5607	0	35.4762	0	18.8887	9.53879	0	0	0	17.2993	23.2894	20.1214	22.7661	39.9216	31.8569	21.626	21.134	21.38	2.87309	2.02966	1.1575	1.20989	57.2329	29.7816
XR_001995486.1	0	0	0	0	0	0	7.23088	0	14.6078	0	0	0	0	0	0	0	19.8391	10.0188	0	0	0	0	0	0	55.5465	27.7732	0	33.877	86.3515	61.3165
XR_001995485.1	0	0	0	29.9597	21.5977	26.1863	72.4568	142.072	0	0	0	0	5.0995	6.01391	5.66784	146.258	131.973	141.898	135.217	234.207	187.73	355.928	249.205	303.1	194.413	214.681	230.342	316.992	275.12	300.392
XM_018959968.1	0	0	0	0	0	0	0	0	0	0	0	0	0	0	0	174.566	170.789	171.824	33.8042	31.9373	32.8894	28.8347	0	14.129	45.9695	30.4332	15.0475	0	55.2248	27.6124
XM_018960038.1	0	1100.6	2179.4	0	0	0	0	0	0	0	0	0	0	0	0	0	0	0	0	0	0	0	0	0	0	0	0	0	0	0
XM_018959890.1	0	0	0	0	0	0	43.3925	32.9191	55.3011	0	0	0	0	0	0	48.7526	20.7017	34.0326	0	72.746	36.0093	26.1314	4.40292	15.3758	0	0	0	47.1859	0	23.8289
XM_018959928.1	54.4335	36.4367	18.8162	25.3505	43.1954	34.1462	12.1193	0	23.9986	0	0	0	56.9444	24.8074	40.3431	0	69.0057	33.8128	0	0	0	36.0433	0	18.3821	15.3232	17.2487	19.6774	54.4452	31.1267	43.486
XM_018959686.1	1.29604	2.27773	3.27238	10.7548	8.93699	9.64895	1237.49	1618.24	839.951	12.433	19.7473	15.9548	0.849916	6.01391	3.43191	501.68	355.379	432.815	324.935	971.425	640.073	295.555	329.339	312.785	35.4348	22.1635	8.10248	1901.95	9.03678	965.05
XM_018959704.1	0	0	0	0	0	0	23.8877	20.791	27.1289	8.60749	5.15146	6.87948	0	0	0	3.14533	21.5643	12.539	6.20894	51.4545	28.3482	0	3.52234	1.76117	4.78849	2.44213	0	67.7541	0	34.5546
XM_018959748.1	0	0	0	0	0	0	35.0063	39.8495	30.2591	0	0	0	0	0	0	16.513	20.7017	18.5038	28.2852	31.9373	30.1295	13.5162	7.92526	10.7767	0	0	0	186.324	3.01226	94.668
XM_018959960.1	0	0	0	0	3.72374	1.86187	97.8492	136.874	61.5616	0	0	0	0	0	0	26.7353	0	13.1003	20.0066	102.909	60.8432	10.813	33.4622	21.9703	0	0	0	200.842	0	101.425
XM_018959759.1	5.83216	2.9744	0	0	6.70274	3.38488	99.1661	131.677	64.6919	0	4.29288	2.12498	0	0	0	25.949	31.9151	28.7426	11.728	109.119	60.5408	33.3401	17.6117	25.8093	0	0	0	157.286	0	79.4295
XM_018959768.1	0	1.25168	2.45428	0	0	0	90.9477	93.5597	86.6037	0	6.01004	3.00502	0	0	0	25.949	19.8391	23.2527	35.184	34.5987	35.4162	24.3292	6.16409	15.0342	0	2.89374	5.78748	221.411	0	110.705
XM_018960069.1	7.1282	3.63538	0	16.1321	0	8.06607	202.746	251.225	150.252	4.78194	7.72719	6.16811	7.64924	3.75869	5.60868	87.2829	90.5699	89.3793	56.5703	137.508	98.9798	17.1206	16.7311	17.0951	4.78849	2.39424	0	291.584	0	145.792
XR_001995561.1	0	0	0	0	0	0	223.995	346.517	97.0378	4.78194	0	2.36706	0	0	0	57.4023	53.4794	55.9953	44.8423	93.1503	70.152	44.1531	34.3428	38.9781	0	0	0	223.83	0	111.915
XM_018960605.1	0	0	0	3.84098	24.5767	13.9247	123.342	154.2	87.6471	4.78194	32.6259	18.68	0	0	0	29.0943	37.9531	32.9987	31.0447	36.373	33.3718	18.0217	22.8952	20.6386	4.78849	2.41819	0	156.076	0	78.0382
XM_018961134.1	2.59207	6.5864	10.6352	150.567	0.744749	74.8991	1.37589	1.73259	1.04342	31.5608	2.57573	17.094	0.849916	57.1322	28.4282	3319.11	0.862571	1626.8	131.768	0.887146	65.6685	0.901083	18.4923	9.61323	7.66158	5.5844	3.47249	9.67915	79.3228	43.6594
XM_018961141.1	492.494	438.569	393.504	194.354	48.4087	120.409	61.7675	3.46517	118.95	1134.28	13.7372	585.487	62.0439	694.607	374.852	2093.22	51.7542	1093.42	861.663	61.2131	462.05	8.10975	180.52	92.5096	68.9543	37.6048	6.94498	83.4827	686.795	385.974
XM_018961149.1	109.515	283.659	446.68	552.333	17.1292	287.579	111.693	192.317	32.3459	57.3833	51.5146	53.6175	39.9461	40.5939	40.4729	100.651	157.85	128.175	100.033	205.818	151.896	257.71	312.607	286.173	336.152	292.143	252.334	534.773	38.1553	283.981
XM_018961195.1	0	0	0	0	0.744749	0.364927	54.4553	48.5124	60.5182	0	2.57573	1.26211	0	0	0	6.29066	5.17542	5.7645	11.0381	10.6458	10.7316	10.813	2.64175	6.59283	3.83079	1.9154	0	62.9145	0	32.0864
XM_018961259.1	0	0.818095	1.63619	5.37738	1.4895	3.42599	11.7071	0	22.9552	34.43	1.71715	17.7464	16.1484	0	8.0742	0	6.90057	3.48479	15.1774	62.9874	39.7123	15.3184	1.76117	8.69297	4.78849	2.41819	0	1.20989	43.1757	21.7732
XM_018961250.1	95.9067	108.389	119.442	223.545	107.989	165.189	204.7	318.796	92.8642	0	0	0	67.1434	78.9326	73.038	114.018	226.856	170.443	189.718	193.398	190.628	81.0975	108.312	94.7047	60.335	92.4401	122.695	0	101.413	50.7064
XM_018961305.1	7.1282	10.5874	13.9076	3.07279	2.979	3.07105	53.1937	53.7102	53.2143	0	0	0	4.24958	12.0278	8.07856	15.7267	37.0905	26.4368	17.9369	35.4858	27.2456	16.2195	27.2981	21.3236	8.61928	4.39583	0	59.2848	9.03678	34.5476
XM_018961474.1	3958.09	2780.16	1625.55	674.477	455.042	567.034	6932.88	9407.95	4269.67	1121.84	54.0903	587.696	4538.55	576.584	2600.07	7510.27	6954.04	7234.94	4621.52	6134.61	5454.96	5530.85	3270.49	4384.32	736.47	472.43	195.617	10678.5	5237.32	8063.69
XM_018960672.1	0	6.07435	12.2714	9.98656	3.72374	6.71805	0	0	0	12.433	0	6.09219	0	1.50348	0.759256	4.718	0	2.40618	53.8108	18.6301	35.7651	18.9227	24.6564	21.543	0	0	0	43.5562	5.02043	24.0705
XM_018961542.1	0	30.065	61.3571	59.1511	75.2196	66.1374	50.5849	0	100.168	0	0	0	0	109.002	53.9561	0	293.274	148.103	0	90.4889	45.6969	0	107.431	54.2528	38.3079	38.057	37.0399	100.421	0	50.7127
XM_018961666.1	251.431	397.762	554.668	3676.59	94.5831	1903.02	228.159	0	451.8	382.555	86.7163	235.681	122.388	2089.83	1117.17	63.693	79.3565	72.6368	48.2918	57.6645	52.4952	63.9769	725.602	398.417	0	157.564	318.312	0	896.649	457.291
XM_018961841.1	123.123	128.478	139.076	945.65	680.701	805.044	653.052	1197.22	122.08	226.664	643.074	431.654	397.761	78.9326	237.952	1161.41	1113.58	1137.02	403.581	685.764	546.083	1393.98	975.688	1172.98	821.705	883.585	947.99	1967.29	1022.16	1524.62
XM_018961946.1	18.7925	19.1152	19.6343	79.1243	22.3425	49.9421	122.808	232.167	17.7381	15.3022	11.1615	13.4965	22.0978	16.5383	19.0144	13.3677	24.152	18.7059	1.37976	2.66144	1.99399	8.10975	27.2981	17.431	17.2386	12.0223	6.94498	3.62968	2.00817	2.79267
XM_018962262.1	0	0.801733	1.63619	0	2.979	1.4895	2.62487	5.19776	0	1.91278	2.57573	2.26338	0	3.00696	1.51851	51.1116	56.9297	53.7651	54.5007	145.492	97.9964	44.1531	36.9845	40.5688	0	1.13435	2.31499	286.745	3.01226	146.342
XM_018962232.1	1.29604	0.660978	0	1.53639	0	0.783561	47.1682	51.9776	41.7367	0	3.43431	1.71715	0	0	0	20.4447	32.7777	26.7345	18.6268	38.1473	28.4802	6.30758	10.567	8.60604	0	0	0	119.779	0	59.2909
XM_018962316.1	1699.75	1529.43	1379.31	1713.85	975.621	1339.86	869.896	415.821	1298.01	939.173	1637.31	1301.12	1189.88	796.843	977.48	1259.71	971.255	1114.04	1250.76	743.428	1005.88	568.583	508.097	535.497	473.103	373.434	269.697	128.249	139.568	132.569
XM_018962325.1	0	0	0	212.79	198.848	205.819	374.697	533.637	220.161	0	0	0	198.03	160.872	180.627	1061.55	1894.21	1488.49	792.675	837.466	815.294	417.201	308.205	366.875	307.421	490.373	693.341	181.484	189.772	187.443
XM_018962413.1	36.937	18.6532	0	3.07279	37.9822	20.3069	122.381	84.8967	164.86	0	0	0	158.084	69.9117	114.697	160.412	137.149	150.954	2.06965	0	1.01413	0.901083	0	0.441531	2.87309	1.46528	0	77.4332	1.00409	38.8365
XM_018962420.1	180.149	214.355	247.883	308.815	201.082	254.41	147.038	173.259	117.906	328.041	352.875	340.706	73.0928	214.997	144.389	22.0173	59.5174	41.4726	102.103	94.9246	100.484	186.524	162.028	173.588	231.763	213.478	188.672	0	148.605	72.8164
XM_018962389.1	0	0	0	0	9.68174	4.93769	56.7742	81.4316	31.3025	0	0	0	0	6.76565	3.349	36.9576	10.3508	24.0238	22.7661	31.0501	26.7529	4.50541	9.68643	6.99906	0	0	0	60.4947	0	30.8523
XM_018962592.1	0	75.7269	152.984	0	0.744749	0.368651	0	0	0	0	0	0	0	0	0	174.566	0	86.4101	0	0	0	0	0	0	223.144	111.572	0	0	0	0
XM_018962585.1	0	0	0	144.421	128.097	136.981	155.742	308.4	0	0	0	0	0	109.002	54.5011	0	0	0	0	0	0	0	0	0	0	0	0	0	0	0
XM_018962575.1	0	0	0	0	0	0	0	0	0	0	0	0	10.199	0	5.15049	0	0	0	0	0	0	27.9336	41.3875	34.5932	0	0	0	0	0	0
XM_018962570.1	0	0	0	207.413	148.95	177.597	171.157	197.515	150.252	86.0749	0	43.8982	116.438	204.473	162.5	12.5813	166.476	90.4869	0	279.451	139.725	172.107	165.55	171.377	17.2386	8.53309	0	0	116.474	59.4018
XM_018962516.1	0.648018	55.6468	112.897	0.768197	299.389	150.075	4.77176	8.66293	1.04342	38.2555	0.858577	19.5656	0.849916	0.751739	0.804586	0.786333	3.45028	2.15281	0.689882	107.345	52.9404	0.901083	167.311	83.2605	131.205	67.4815	1.1575	100.421	111.454	105.882
XM_018962639.1	5.83216	6.62667	7.36285	4.60918	6.70274	5.72299	60.9166	10.3955	111.646	0	0	0	4.24958	3.75869	3.9878	109.3	71.5934	90.2774	15.1774	86.0532	50.8938	77.4931	0	39.5215	4.78849	2.34636	0	59.2848	0	29.0496
XM_018962685.1	69.3379	35.0157	0	56.0784	270.344	165.124	207.642	123.014	286.94	105.203	374.34	243.514	263.474	1266.68	756.109	1.57267	2.58771	2.09034	64.159	7.09717	34.9865	0	48.4321	23.9739	91.939	124.632	153.947	7.25936	113.462	59.226
XM_018962735.1	133.492	85.6044	34.36	3884	239.064	2083.34	215.782	389.832	38.6065	4461.55	528.025	2450.17	569.444	5883.11	3223.43	58.975	312.251	185.613	566.393	465.752	514.247	558.671	5132.05	2850.95	457.78	442.187	425.959	5230.37	5325.68	5331.28
XM_018962859.1	18.7925	27.431	35.1781	30.7279	23.0872	27.023	192.105	358.645	26.0854	349.082	23.1816	189.854	24.6476	11.2761	17.9618	21.231	115.584	67.0396	36.5638	2641.03	1352.37	16.2195	1532.22	789.378	42.1387	35.0311	27.7799	2771.87	22.0899	1424.7
XR_001995807.1	26.5687	96.5972	166.891	129.057	318.753	224.853	117.76	0	237.899	0	0	0	224.378	178.914	197.613	874.402	723.697	783.068	239.389	381.473	307.327	259.512	147.058	199.954	152.274	152.46	148.16	785.221	268.091	523.975
XM_018960320.1	0	0	0	0	0	0	29.2157	0	58.4314	0	0	0	0	0	0	43.2483	21.5643	32.6225	10.3482	48.793	30.162	29.7357	0	15.0165	0	0	0	13.3088	1.00409	7.02337
XM_018962884.1	0	0	0	0	0	0	0	0	0	0	117.625	59.9888	109.639	136.065	124.213	0	0	0	0	0	0	0	0	0	0	0	0	0	0	0
XM_018962945.1	0	2.86333	5.72666	17.6685	22.3425	20.1406	57.1816	45.0473	68.8656	0	3.43431	1.69998	7.64924	24.8074	16.1043	58.1886	44.8537	51.0726	82.096	92.2632	87.5392	31.5379	30.8205	31.1828	3.83079	6.65714	9.25997	67.7541	20.0817	44.0558
XM_018963047.1	116.643	115.823	116.169	57.6148	154.908	108.386	472.079	772.734	154.426	131.982	120.201	125.49	226.928	109.754	170.61	105.369	226.856	162.79	131.078	175.655	154.467	54.065	19.3729	36.6423	27.7732	70.4651	115.75	156.076	45.1839	100.63
XM_018963059.1	0	0	0	0	0	0	31.2578	3.46517	58.4314	0	0	0	0	0	0	0	0	0	0	0	0	0	0	0	0	0	0	0	0	0
XM_018963108.1	4.53613	7.93746	11.4533	14.5957	0	7.37085	1.93924	1.73259	2.08684	0	10.3029	5.25449	0.849916	0	0.420708	7.86333	0	3.97098	13.7976	46.1316	30.0573	18.9227	23.7758	21.587	0	0	0	7.25936	17.0695	12.1644
XM_018960354.1	0	2.08614	4.09047	0	6.70274	3.35137	62.2552	77.9664	44.867	0	0	0	0	0	0	36.9576	52.6168	44.6807	42.0828	82.5046	62.2854	15.3184	22.0146	18.4464	0	0	0	196.003	0	97.0214
XM_018960362.1	0	0	0	0	0	0	97.517	114.351	80.3432	0	0	0	0	0	0	13.3677	56.0671	34.864	26.2155	39.9216	32.8064	20.7249	16.7311	18.9353	0	0	0	110.1	0	53.9492
XM_018960373.1	0	0	0	0	0	0	58.1613	81.4316	36.5196	0	0	0	0	0	0	18.872	14.6637	16.9145	15.8673	42.583	28.6406	7.20866	0	3.67642	0	0	0	87.1124	0	44.4273
XM_018963325.1	4.53613	2.26806	0	0	12.6607	6.39367	0	0	0	81.293	4.29288	42.75	5.0995	78.9326	41.5959	0	0	0	185.578	7.98431	98.5573	13.5162	0	6.75812	14.3655	7.11091	0	0	0	0
XM_018963388.1	0	0	0	17.6685	17.1292	17.3159	18.6773	38.1169	0	24.8661	0	12.6817	0	14.283	7.28435	0	0	0	0	0	0	11.7141	20.2534	15.8984	14.3655	17.2182	19.6774	0	0	0
XM_018963384.1	68.6899	76.5547	84.2637	144.421	40.9612	93.618	42.6437	55.4428	28.1723	67.9035	165.705	117.144	50.995	65.4013	59.3621	6.29066	22.4268	14.5023	22.7661	156.138	90.4603	15.3184	55.4768	34.9194	29.6886	33.4412	35.8824	0	7.02861	3.5143
XM_018963418.1	42.1212	27.0736	12.2714	18.4367	124.373	71.8424	54.6136	43.3147	66.7787	0	41.2117	20.6058	16.9983	23.3039	20.4376	17.2993	3.45028	10.3056	88.9948	0	44.4974	0	0	0	0	8.76804	17.3625	0	5.02043	2.48511
XM_018963397.1	0	0	0	29.1915	26.0662	28.0511	39.7629	77.9664	0	21.0405	0	10.5203	0	24.8074	12.1556	0	22.4268	11.4377	0	0	0	15.3184	59.8797	37.9751	57.4619	37.611	18.5199	0	0	0
XM_018963378.1	160.708	162.569	162.801	52.2374	176.505	115.875	257.104	107.42	402.759	213.275	59.2418	135.666	84.1417	15.7865	49.7013	82.565	137.149	111.641	82.096	2.66144	43.1997	27.0325	41.3875	34.6872	110.135	94.2356	82.1823	130.669	13.0531	73.2328
XM_018963457.1	123.123	113.204	102.262	295.756	303.113	297.992	418.556	382.902	454.93	550.879	454.187	499.295	232.877	420.974	332.3	632.998	471.826	554.024	302.168	338.003	320.265	343.313	156.744	247.379	635.911	586.572	541.708	287.955	300.222	294.15
XM_018960384.1	0	0	0	0	0	0	0	0	0	0	0	0	0	0	0	10.2223	24.152	17.0479	19.3167	28.3887	24.1878	20.7249	29.0593	24.7468	0	0	0	78.6431	0	39.3216
XM_018960730.1	0	0	0	0	0	0	2.65086	5.19776	0	0	0	0	0	0	0	33.8123	4.31285	18.9151	0	19.5172	9.85619	0	24.6564	12.2049	0	7.52373	15.0475	52.0254	0	26.2728
XM_018963588.1	386.219	334.542	284.697	2753.22	2344.47	2586.05	1695.91	1665.02	1779.03	1975.9	3402.54	2703.49	3597.69	4660.78	4147.23	44.821	45.7162	44.8114	2692.61	775.366	1707.06	2261.72	2227.88	2289.69	1036.23	1005.88	995.447	655.763	1376.6	1009.63
XM_018963541.1	53.1375	26.8344	0	0	29.0452	14.6678	23.9464	0	46.9538	0	283.33	141.665	102.84	50.3665	76.855	0	50.8917	24.9369	0	0	0	41.4498	69.5662	56.6182	0	0	0	0	0	0
XM_018963631.1	4477.16	4642.52	4811.21	3334.74	1795.59	2556.19	692.24	1179.89	184.685	1798.97	0	908.478	814.22	0	407.11	6051.62	4255.06	5110.79	1207.29	3365.83	2309.43	6359.84	0	3243.52	0	0	0	0	0	0
XM_018960739.1	100.443	85.2422	68.7199	165.162	242.788	207.229	0	0	0	0	14.5958	7.37088	0	0	0	192.652	181.14	186.953	378.745	116.216	248.643	38.7466	78.372	58.9511	0	0	0	0	21.0858	10.7538
XM_018960747.1	0	0	0	0	3.72374	1.88049	37.5415	48.5124	26.0854	0	0	0	0	0	0	0	0	0	1.37976	0	0.676085	0	0	0	12.4501	6.34954	0	78.6431	0	38.5351
XM_018960408.1	0	0	0	0	0	0	167.365	228.701	110.602	0	0	0	2.54975	0	1.28762	71.5563	50.0291	60.2924	37.2536	163.235	102.249	15.3184	21.134	18.1787	0	0	0	262.547	0	132.586
XM_018960427.1	0	0	0	0	0	0	33.1446	38.1169	28.1723	0	0	0	0	0	0	3.93166	0	1.98549	6.20894	56.7773	31.4621	12.6152	22.0146	16.9686	0	0	0	62.9145	0	31.1427
XM_018963849.1	35.641	282.348	539.124	753.601	741.77	743.977	15.1066	29.454	1.04342	721.117	211.21	474.43	3.39966	38.3387	21.2186	9.43599	58.6548	34.433	23.456	8.87146	16.4426	9.01083	37.8651	23.1585	562.169	515.011	468.786	619.466	797.245	702.161
XM_018960760.1	0	1.2026	2.45428	0	0	0	150.781	119.548	185.728	0	4.29288	2.14644	0	0	0	140.754	166.476	155.151	102.792	229.771	165.254	101.822	39.6263	72.1388	0	4.67629	9.25997	113.73	5.02043	60.5627
XM_018963958.1	306.513	221.664	141.53	0	0.744749	0.372374	198.082	209.643	182.598	0	0	0	173.383	3.00696	89.8987	284.653	7.76314	148.977	113.141	103.796	107.996	158.591	14.0894	87.785	0	0	0	0	5.02043	2.46001
XM_018964018.1	1.94405	656.369	1337.58	2.30459	2.23425	2.24672	203.119	412.356	2.08684	1.91278	695.447	348.67	1.69983	2.25522	1.98602	2.359	2.58771	2.44748	3.44941	4.43573	3.97706	983.081	745.855	868.198	0.957698	408.281	832.24	734.406	946.854	841.692
XM_018960784.1	48.6014	57.3296	67.9019	29.1915	14.895	22.1892	0	0	0	26.7789	19.7473	23.1995	16.1484	30.0696	23.2705	15.7267	3.45028	9.76299	76.5769	73.6331	75.4585	30.6368	60.7603	45.3973	5.74619	42.1705	78.7098	87.1124	131.535	110.417
XM_018964080.1	2.59207	2.08481	1.63619	1923.56	5.95799	964.821	136.329	81.4316	190.945	4.78194	6.01004	5.34203	3.39966	1596.69	784.114	79.4196	526.168	302	1688.83	96.6989	900.242	126.152	1681.04	887.414	2005.42	1055.23	63.6623	1528.1	1714.98	1605.32
XM_018960444.1	0	17.4131	35.1781	39.9462	8.19224	24.4277	164.282	57.1754	270.245	45.9066	60.1004	53.0035	71.3929	13.5313	42.2405	2.359	0.862571	1.60216	13.1078	13.3072	13.274	12.6152	20.2534	16.4725	29.6886	23.7356	17.3625	0	5.02043	2.51022
XM_018960795.1	0	0	0	0	0	0	81.975	97.0248	68.8656	0	11.1615	5.58075	0	0	0	28.308	21.5643	24.9361	22.7661	78.0688	51.0843	7.20866	22.0146	14.6857	0	0	0	122.199	0	62.3216
XM_018964149.1	3.24009	7.02781	10.6352	0	0	0	22.443	13.8607	31.3025	4.78194	3.43431	4.07378	0	0	0	9.43599	0	4.81236	8.96847	5.32288	7.19051	0	7.92526	3.96263	0	0	0	145.187	0	71.8677
XM_018964383.1	16.2005	10.206	4.09047	21.5095	70.7511	45.4228	66.6817	67.5709	67.8221	0	11.1615	5.69236	109.639	163.127	136.383	262.635	166.476	212.891	582.261	967.876	772.157	556.869	607.603	585.528	464.484	363.389	274.327	1169.97	1886.68	1537.76
XM_018964210.1	0	0	0	0	17.1292	8.39332	44.3594	55.4428	33.3894	0	29.1916	14.5958	16.1484	5.26217	10.4912	0	0.862571	0.42266	0.689882	0.887146	0.800835	0.901083	0	0.446036	0.957698	0.483637	0	0	0	0
XM_018964233.1	52.4895	44.7242	37.6324	24.5823	120.649	71.4093	87.5572	129.944	41.7367	0	58.3832	29.1916	28.0472	148.093	87.3294	381.371	282.923	325.504	89.6847	105.57	97.5481	251.402	89.8196	172.676	468.314	417.728	355.352	820.308	783.188	789.629
XM_018964227.1	0	0	0	0	0	0	69.7254	98.7574	40.6933	8.60749	2.57573	5.67769	0	0	0	44.821	18.114	31.5104	12.4179	38.1473	25.602	21.626	43.1486	31.9553	41.181	68.8804	98.3872	107.681	4.01635	54.7716
XM_018964203.1	36.937	18.8379	0	0	0	0	0	0	0	0	0	0	0	0	0	1476.73	1397.36	1444.04	884.429	696.41	788.539	575.792	825.988	707.899	514.284	380.329	248.862	2146.35	1113.53	1651.41
XM_018964207.1	0	0	0	0	0	0	0	0	0	0	0	0	0	0	0	119.523	67.2805	92.5427	0	0	0	8.10975	0	4.01432	0	0	0	0	0	0
XM_018964263.1	0	0.409047	0.818095	0	0	0	0	0	0	0	0	0	0	0	0	28.308	31.9151	30.2892	26.9054	0	13.7218	0	0	0	4.78849	2.34636	0	0	0	0
XM_018964371.1	127.012	86.0545	41.7228	0	84.9014	41.6017	27.6677	29.454	25.042	84.1621	62.6761	73.634	77.3424	132.306	104.163	19.6583	20.7017	19.973	1.37976	29.2758	15.3209	11.7141	25.5369	18.6946	45.9695	77.8931	111.12	27.8276	12.049	19.9569
XM_018964393.1	3.24009	1.60384	0	0	1.4895	0.737301	17.5057	3.46517	31.3025	6.69472	3.43431	5.01474	3.39966	4.51043	3.92694	0	7.76314	3.80394	26.2155	74.5203	49.3605	11.7141	17.6117	14.692	13.4078	10.2111	6.94498	87.1124	29.1185	58.6966
XM_018964439.1	0	0	0	0	0	0	0	0	0	0	0	0	0	0	0	29.8806	8.62571	19.3394	17.2471	85.166	50.6945	27.0325	26.4175	27.2595	0	0	0	131.878	0	65.2798
XM_018964428.1	20.0886	15.2519	9.81714	3.84098	26.0662	14.8233	139.458	168.061	106.429	21.0405	2.57573	11.9262	47.5953	51.1182	49.8503	76.2743	48.304	62.7722	82.096	161.461	121.778	91.9105	99.506	96.6274	55.5465	48.6776	41.6699	405.314	45.1839	229.528
XM_018960489.1	0	0	0	0	6.70274	3.4184	30.0105	12.1281	46.9538	4.78194	10.3029	7.62155	0	0	0	18.872	11.2134	15.1931	0	0	0	8.10975	4.40292	6.19725	1.9154	0.948121	0	0	0	0
XM_018964538.1	3885.52	3850.61	3854.86	0	7982.96	4031.4	0	0	0	9253.05	9145.56	9383.29	8157.49	9108.82	8642.67	5273.93	5593.77	5325.18	2105.52	0	1073.82	6423.82	6497.83	6428.34	7136.77	3497.01	0	0	0	0
XM_018964534.1	399.179	258.742	123.532	232.764	1142.44	686.44	5323.6	7386.02	3342.07	601.568	823.375	716.588	783.623	398.422	585.112	958.54	924.676	950.855	4962.32	5995.33	5478.83	173.008	136.491	156.297	1896.24	5851.28	9806.31	8866.1	1422.79	5114.34
XM_018960847.1	5.83216	8.06902	10.6352	9.98656	6.70274	8.41168	82.9059	57.1754	106.429	0	4.29288	2.10351	0	3.75869	1.91693	53.4706	35.3654	44.6854	8.96847	29.2758	19.4597	29.7357	14.9699	22.5005	0	2.8648	5.78748	55.6551	5.02043	29.7561
XM_018964762.1	467.221	788.995	1090.52	1259.84	29.0452	637.854	1207.72	1347.95	1046.55	1042.46	96.1606	580.217	1771.23	1090.02	1436.07	1629.28	1588.86	1593.18	549.836	997.152	781.229	1280.44	1153.57	1205.47	22.9848	32.9739	41.6699	796.11	1068.35	918.926
XM_018964754.1	567.664	415.848	266.699	224.313	1.4895	110.658	19.1102	0	38.6065	178.845	0.858577	89.8516	27.1973	223.266	124.96	0	0	0	196.616	0	99.2913	0	0	0	3.83079	46.1513	86.8123	0	0	0
XM_018964784.1	240.415	252.789	269.971	56.0784	0	28.0392	0	0	0	0	0	0	79.0422	59.3874	69.2148	0	0	0	100.723	95.8118	98.2673	79.2953	0	40.4406	225.059	111.404	0	0	0	0
XR_001995604.1	215.142	137.317	58.9028	66.0649	65.5379	65.4711	155.081	194.05	119.993	89.9005	42.9288	66.1798	29.7471	94.7191	61.5834	79.4196	96.6079	87.9278	13.7976	38.1473	25.8345	18.9227	46.671	32.3743	60.335	69.8971	79.8673	61.7046	37.1512	48.8109
XR_001995606.1	0	0	0	0	5.95799	3.03858	159.37	218.306	97.0378	0	7.72719	3.8636	0	3.00696	1.53355	26.7353	11.2134	18.7286	15.8673	82.5046	49.5985	13.5162	42.2681	27.757	0	0	0	245.608	0	124.032
XM_018960097.1	0	0	0	0.768197	0	0.380257	40.1413	43.3147	38.6065	0	0	0	0	0	0	9.43599	13.8011	11.6186	0	3.54858	1.80978	0	0	0	0	0	0	10.889	0	5.49897
XM_018961065.1	175.613	186.133	194.707	28.4233	37.2374	33.3008	48.6091	45.0473	52.1709	6.69472	0	3.41431	11.0489	13.5313	12.1796	90.4283	63.8302	78.2197	51.7412	17.7429	35.3482	33.3401	22.0146	27.7874	0	0	0	49.6057	52.2125	51.1832
XM_018961110.1	0	9.31401	18.8162	0	28.3005	14.1502	28.0822	20.791	36.5196	0	21.4644	10.5176	0	0	0	18.0857	0	8.86197	26.2155	38.1473	32.4436	1.80217	0	0.892072	28.7309	27.5436	26.6224	0	0	0
XM_018961123.1	1045.9	1361.73	1656.64	3356.25	1361.4	2342.05	706.537	821.246	569.706	674.254	1190.85	931.761	1535.8	2423.61	1959.91	5645.08	5749.9	5669.26	9109.89	5458.61	7220.45	7141.98	6805.16	6834.1	6195.35	6637.84	7351.26	1670.86	4620.81	3122.73
XM_018961364.1	69.3379	81.1807	93.2628	39.178	51.3877	44.8911	0	0	0	0	0	0	0	0	0	79.4196	123.348	100.987	38.6334	74.5203	56.0248	40.5487	44.0292	41.8661	0	0	0	0	0	0
XM_018960119.1	3.24009	2.88793	2.45428	6.91377	0	3.52602	241.286	249.492	228.508	69.8163	43.7874	57.2811	9.34908	3.00696	6.25483	42.462	57.7922	50.2628	33.8042	56.7773	45.9127	30.6368	50.1933	40.1641	9.57698	11.8508	13.89	279.485	0	142.538
XM_018960645.1	126.364	220.71	318.239	194.354	134.055	163.233	425.379	556.16	305.721	1401.11	1013.12	1195.04	15234.7	3112.95	9066.54	1055.26	1686.33	1384.5	261.465	266.144	265.089	558.671	350.473	460.87	623.461	428.001	237.287	11510.9	286.165	5954.67
XM_018960656.1	0	0	0	9.98656	3.72374	6.83653	194.218	249.492	136.688	0	12.0201	5.94994	0	3.75869	1.86055	37.744	31.0525	33.7103	27.5953	88.7146	58.4605	27.0325	28.1787	27.6113	12.4501	6.34954	0	315.782	0	159.47
XM_018961480.1	1.94405	9.74354	17.18	21.5095	13.4055	17.4575	88.3619	173.259	0	5.73833	12.8787	9.2084	0	0	0	98.2916	21.5643	60.5272	41.3929	211.141	126.681	183.821	39.6263	112.841	22.0271	15.3306	9.25997	199.632	0	97.8199
XM_018961506.1	19.4405	22.3415	25.3609	24.5823	40.2164	32.8463	45.8935	58.9079	33.3894	46.863	36.9188	41.9903	44.1956	28.5661	36.8875	33.8123	18.9766	25.8665	17.2471	48.793	33.4365	27.0325	36.104	31.5229	0	0	0	0	54.2207	27.1103
XM_018961520.1	20.0886	22.6984	25.3609	24.5823	42.4507	33.6058	19.2933	3.46517	35.4762	47.8194	38.636	43.66	34.8466	30.0696	32.8065	33.8123	20.7017	27.1915	19.3167	22.1786	20.3327	27.9336	36.9845	32.2289	3.83079	3.1152	2.31499	1.20989	30.1226	15.9554
XM_018961561.1	0	0	0	108.316	142.992	126.369	0	0	0	85.1185	151.968	118.878	73.9427	169.893	123.617	0	0	0	0	0	0	0	0	0	0	0	0	0	0	0
XM_018961583.1	46.0093	45.4522	45.8133	54.542	70.0064	62.0788	194.757	185.387	204.51	67.9035	154.544	111.13	180.182	163.879	174.57	22.8037	34.5028	28.5977	58.64	18.6301	38.1418	38.7466	66.9244	53.5047	19.154	26.2976	32.4099	53.2353	35.143	43.5716
XM_018961640.1	170.429	298.294	427.863	109.084	506.429	306.666	191.267	176.724	211.814	110.941	303.078	206.455	228.627	166.886	199.734	209.165	213.055	210.025	272.503	333.567	303.646	785.744	1076.07	933.386	349.56	237.834	123.852	621.885	1199.88	916.884
XM_018961701.1	794.47	436.455	76.9009	125.216	890.72	498.435	537.984	973.714	102.255	113.81	103.029	108.474	109.639	93.9674	101.412	73.9153	834.106	462.352	109.001	76.2946	91.558	85.6029	1428.31	742.672	110.135	407.416	710.703	930.408	167.682	550.722
XM_018961714.1	0	0	0	0	0	0	10.0703	8.66293	11.4776	0	0	0	0	0	0	22.0173	7.76314	14.9227	4.13929	28.3887	16.4059	0	7.04468	3.52234	0	0	0	22.988	0	11.6089
XM_018961786.1	0	0.417228	0.818095	0.768197	11.1712	5.96203	87.1372	171.526	1.04342	0	0.858577	0.424996	0	0.751739	0.372111	0.786333	0.862571	0.832315	0.689882	0.887146	0.772744	1.80217	0.880584	1.35039	0.957698	0.483637	0	1.20989	0	0.610996
XM_018961796.1	0	0	0	331.093	47.6639	187.961	13.8044	0	28.1723	0	109.898	56.0479	96.8904	193.949	142.511	0	81.0816	40.5408	0	171.219	85.6096	0	288.832	147.304	0	89.0462	181.727	0	0	0
XM_018961777.1	312.993	444.537	579.211	90.6472	22.3425	56.1533	356.641	410.623	306.765	805.279	56.6661	434.999	50.995	60.1391	55.2663	483.595	369.18	425.114	509.823	126.862	322.806	575.792	82.7749	323.112	519.072	281.415	39.3549	434.352	751.057	594.876
XM_018961822.1	2.59207	4.60114	6.54476	0	0.744749	0.372374	6.00441	6.93035	5.21709	58.3397	2.57573	30.1402	5.0995	0	2.52425	0	0.862571	0.431285	0	1.77429	0.878275	1.80217	0.880584	1.32796	0	0	0	0	1.00409	0.507064
XM_018961815.1	238.471	178.382	121.896	53.0056	115.436	84.798	97.3813	149.002	42.7801	188.408	90.1506	140.181	86.6914	66.9048	76.4636	51.898	292.411	175.079	171.091	78.0688	124.189	0	0	0	57.4619	76.9332	99.5447	73.8035	84.3433	79.4951
XM_018961893.1	579.976	417.21	251.155	125.984	251.725	186.336	216.278	327.459	111.646	788.064	728.073	765.349	378.213	356.324	365.268	0	9.48828	4.79158	178.679	284.774	232.257	118.042	311.727	212.948	328.49	319.769	324.099	193.583	121.494	160.082
XM_018961915.1	33.0489	35.078	36.8143	22.2777	23.0872	22.4597	114.961	174.991	58.4314	28.6916	0	14.4893	28.0472	3.75869	16.1834	79.4196	12.9386	47.1027	104.862	27.5015	66.9811	47.7574	73.0885	59.4533	43.0964	26.2708	9.25997	162.126	87.3555	127.235
XM_018961908.1	108.867	53.8892	0	96.0246	90.1146	94.931	36.1857	0	70.9524	0	8.58577	4.20703	0	0	0	0	59.5174	30.3539	2.75953	23.9529	13.3286	74.7899	0	37.021	0	3.54194	6.94498	35.0869	99.4046	68.5907
XM_018961919.1	0	0	0	0	0	0	4.24484	8.66293	0	0	0	0	0	0	0	147.831	129.386	137.777	324.245	559.789	440.839	97.317	256.25	179.833	304.548	285.774	269.697	490.007	452.843	469.161
XM_018961995.1	0	3.64461	7.36285	13.0593	0	6.39908	251.292	356.913	151.296	4.78194	0	2.34315	0	6.76565	3.38283	45.6073	37.0905	41.1209	56.5703	142.83	101.694	26.1314	58.9992	43.2859	0	0	0	346.03	2.00817	177.469
XM_018962154.1	0	0	0	0	3.72374	1.82463	0	0	0	0	153.685	76.8426	0	0	0	0	210.467	103.129	302.168	0	154.106	0	286.19	144.526	0	129.489	261.594	0	0	0
XM_018962133.1	0	0	0	0	0	0	5.24974	10.3955	0	0	0	0	14.4486	6.01391	10.1289	9.43599	15.5263	12.4979	10.3482	23.9529	17.2541	18.9227	0	9.27214	8.61928	12.6604	16.205	36.2968	28.1144	31.8427
XM_018962114.1	878.064	916.777	919.538	283.465	855.716	572.425	154.273	168.061	141.905	803.366	771.861	775.878	978.253	634.468	811.252	691.187	320.876	514.548	1391.49	641.407	999.328	296.456	837.436	569.911	204.947	260.992	314.839	958.236	348.418	653.327
XM_018962038.1	0.648018	9.72562	18.8162	0.768197	0.744749	0.752632	1.38977	1.73259	1.04342	0.956388	0.858577	0.9027	0.849916	0.751739	0.792328	42.462	0.862571	21.8789	0.689882	51.4545	25.5645	33.3401	2.64175	17.6575	0.957698	0.488426	0	1.20989	50.2043	25.2111
XM_018962073.1	72.578	68.2824	63.8114	155.176	163.1	157.586	182.693	142.072	226.422	16.2586	42.9288	29.0018	144.486	160.12	152.947	0	2.58771	1.29386	0	0	0	0	14.9699	7.63467	4.78849	2.41819	0	0	0	0
XM_018962024.1	957.771	680.407	395.14	710.582	525.048	626.618	338.185	38.1169	632.311	644.605	348.582	503.303	692.682	826.913	752.87	0	0	0	0	0	0	0	0	0	0	0	0	0	0	0
XM_018960268.1	6.48018	6.06725	5.72666	89.1108	109.478	98.3015	223.011	220.038	230.595	47.8194	127.069	88.476	11.0489	0.751739	5.96309	128.959	94.8828	109.682	95.8936	83.3917	89.9971	35.1422	119.759	77.4509	111.093	78.8006	47.4574	164.546	19.0776	91.6208
XM_018962241.1	3.24009	1.62005	0	3.84098	0.744749	2.25073	226.244	320.529	132.514	4.78194	0	2.36706	2.54975	0	1.27487	32.2396	8.62571	20.1965	13.7976	10.6458	12.1842	6.30758	23.7758	15.2164	0	0	0	77.4332	0	39.4909
XM_018960263.1	0	0	0	0	0	0	0	0	0	0	0	0	0	0	0	11.0087	0	5.50433	12.4179	8.87146	10.7511	17.1206	7.92526	12.6149	4.78849	6.55045	8.10248	16.9385	38.1553	27.8438
XM_018962355.1	22.6806	58.1833	91.6266	90.6472	0	44.8704	0	0	0	93.726	36.9188	65.6064	0	0	0	0	0	0	0	0	0	0	0	0	0	0	0	0	42.1716	20.6641
XR_001995761.1	43.4172	53.2304	62.1752	18.4367	0	9.31054	78.0444	157.665	0	87.0313	19.7473	54.3583	0	0	0	66.052	50.0291	57.8705	0	31.9373	16.288	0	0	0	21.0694	27.6541	33.5674	45.976	22.0899	34.3822
XR_001995762.1	61.5617	57.2851	53.1762	15.3639	0	7.60515	24.4988	48.5124	0	58.3397	18.8887	38.5114	0	0	0	35.385	43.9911	40.4818	0	14.1943	7.0262	0	0	0	18.1963	22.8492	27.7799	41.1364	21.0858	31.1163
XM_018962364.1	38.2331	50.9281	62.9933	245.055	198.103	223.56	82.2004	0	162.773	206.58	199.19	202.848	169.983	5.26217	89.3751	73.9153	75.9062	75.2704	48.2918	0	24.1459	0	5.28351	2.58892	171.428	86.5711	0	3.62968	0	1.79669
XM_018960690.1	0	0	0	0	0	0	56.5282	43.3147	69.909	4.78194	4.29288	4.53497	0	0	0	37.744	28.4648	32.8198	0	9.75861	4.9281	21.626	0	11.0293	0	0	0	14.5187	0	7.25936
XM_018962609.1	15.5524	11.5722	7.36285	39.9462	23.0872	30.8864	188.212	266.818	112.689	12.433	0	6.15436	4.24958	18.7935	11.7307	66.8383	92.2951	80.2351	147.635	193.398	171.483	51.3617	38.7457	44.5401	4.78849	2.39424	0	514.205	0	254.531
XM_018962706.1	36.937	60.8411	83.4457	111.389	576.436	345.68	409.992	474.729	347.458	659.908	524.59	589.626	419.009	293.178	352.532	169.848	194.078	183.662	520.861	216.464	366.058	283.841	17.6117	153.389	60.335	86.2815	113.435	182.694	342.394	264.371
XM_018962714.1	0	0	0	0	0	0	0	0	0	0	0	0	0	0	0	0	0	0	0	0	0	0	218.385	110.284	57.4619	51.4253	45.1424	0	0	0
XM_018962755.1	141.916	171.287	201.251	0	128.842	63.1324	75.6686	0	154.426	0	0	0	295.771	213.494	255.288	328.687	156.988	247.694	110.381	0	54.6387	0	0	0	0	7.52373	15.0475	0	0	0
XM_018962804.1	567.664	533.888	506.401	0	285.984	141.562	0	0	0	0	0	0	0	0	0	0	685.744	339.443	0	0	0	0	0	0	0	0	0	0	0	0
XM_018962808.1	467.221	419.665	373.051	0	230.872	115.436	373.826	244.295	493.537	421.767	413.834	415.692	0	0	0	594.468	587.411	590.974	0	385.021	194.436	432.52	420.919	422.452	721.147	589.758	458.369	419.833	301.226	354.825
XM_018962891.1	38.2331	39.5793	42.5409	19.2049	18.6187	18.9118	95.7187	126.479	68.8656	19.1278	17.1715	18.1594	17.8482	0	8.92412	140.754	138.011	138.665	142.116	55.003	100.531	45.0541	40.5069	42.826	11.4924	5.74619	0	206.892	9.03678	105.85
XM_018963132.1	0	0	0	0	3.72374	1.88049	156.291	181.922	131.471	0	0	0	0	0	0	110.873	83.6694	95.3257	100.033	187.188	140.738	58.5704	78.372	67.9803	0	0	0	151.237	0	76.3746
XM_018963155.1	0	0	0	0	0	0	37.7271	45.0473	30.2591	0	0	0	0	0	0	9.43599	1.72514	5.62775	2.75953	64.7617	33.423	6.30758	12.3282	9.40962	2.87309	1.42218	0	81.0629	0	40.5314
XM_018963219.1	21.3846	34.7192	48.2676	12.2911	62.5589	37.6149	991.862	1860.8	124.167	286.916	266.159	273.668	300.87	97.7261	197.794	0.786333	61.2425	30.7082	19.3167	18.6301	18.8768	249.6	92.4614	171.955	222.186	110.625	3.47249	33.877	2.00817	18.1321
XM_018963226.1	5.83216	15.8021	26.179	122.911	127.352	125.746	37.0452	20.791	54.2577	120.505	123.635	122.657	529.498	37.5869	280.519	7.077	21.5643	14.3206	28.9751	14.1943	21.6586	32.439	11.4476	21.8956	39.2656	24.5054	9.25997	14.5187	10.0409	12.425
XM_018963439.1	276.704	232.938	194.707	272.71	237.575	253.603	206.594	277.214	142.948	34.43	14.5958	24.4867	0	21.8004	10.6822	4896.49	7198.15	6107.8	3147.93	1457.58	2294.3	601.022	1501.4	1066.22	741.258	663.283	586.851	216.571	62.2534	139.412
XM_018963551.1	8.42423	4.25424	0	6.91377	0	3.42232	85.1335	43.3147	130.427	33.4736	2.57573	18.192	0	0	0	117.164	97.4705	106.244	100.033	182.752	141.479	62.1747	19.3729	41.2987	27.7732	23.6849	19.6774	68.964	0	33.7923
XM_018963724.1	164.597	134.767	103.898	541.579	741.025	639.591	1071.26	1023.96	1096.63	862.662	679.993	770.414	765.774	2520.58	1622.92	1008.87	973.842	1001.27	2163.47	3596.49	2894.31	2125.65	3077.64	2595.78	1454.74	1394.84	1323.02	6073.67	5265.43	5669.55
XM_018963712.1	420.564	212.385	0	727.482	4633.83	2641.59	877.332	0	1737.29	3925.02	2530.23	3188.37	0	0	0	0	0	0	6741.53	11781.3	9320.32	0	8568.09	4369.72	6788.16	4900.56	3012.96	1385.33	0	692.664
XM_018963704.1	331.785	1059.27	1783.45	775.879	1009.88	883.95	18932.6	36949.1	1285.49	2038.06	1939.53	1969.4	4649.04	4341.29	4563.36	8205.38	7574.23	7845.63	5941.27	9593.6	7719.46	33761.8	4171.33	18924.8	1796.64	2092.53	2364.77	820.308	615.505	706.626
XM_018963972.1	670.051	607.782	552.214	701.364	793.902	762.586	335.544	386.367	298.417	77.4674	25.7573	50.9665	124.938	593.874	357.686	330.26	410.584	367.967	1689.52	1603.96	1622.25	378.455	306.443	344.341	377.333	268.129	163.207	375.067	941.833	656.575
XR_001995939.1	47.9533	24.3316	1.63619	0	40.2164	20.3093	0	0	0	0	0	0	0	0	0	0	0	0	0	0	0	0	1.76117	0.88939	0	0.590323	1.1575	0	0	0
XR_001995936.1	0	0	0	37.6416	0	19.009	0	0	0	0	12.8787	6.50372	7.64924	64.6495	36.7194	24.3763	0	12.1882	26.9054	19.5172	22.7471	35.1422	38.7457	37.2954	0.957698	37.1388	74.0798	16.9385	51.2084	33.392
XR_001995940.1	21.3846	64.6222	109.625	0	0	0	0	0	0	0	6.01004	3.00502	0	0	0	156.48	92.2951	123.144	82.7859	49.6802	64.9084	6.30758	14.0894	10.2374	0	0	0	0	0	0
XR_001995930.1	5.18414	2.64391	0	23.8141	35.0032	29.9968	212.013	258.155	157.556	0	70.4033	35.5537	0.849916	52.6217	26.4727	0.786333	85.3945	43.9365	26.2155	23.0658	24.8713	59.4715	12.3282	35.4284	0	0	0	14.5187	70.2861	42.7538
XR_001995926.1	3.88811	54.5537	103.08	29.9597	44.6849	37.8453	25.0525	0	51.1275	0	35.2017	17.2488	0.849916	72.9187	36.8928	1.57267	81.9442	42.5936	22.7661	55.003	38.9319	0	13.2088	6.60438	0	0	0	0	0	0
XM_018964089.1	425.748	352.038	279.788	386.403	566.009	480.07	468.917	351.715	588.488	287.873	250.704	268.035	429.208	635.219	525.861	47.18	159.576	104.412	44.1525	125.088	85.8709	64.878	99.506	81.5432	74.7004	68.6636	62.5048	104.051	255.038	177.514
XM_018964467.1	513.878	569.142	626.66	298.829	142.992	223.898	206.555	0	409.02	281.178	363.178	325.81	524.398	532.231	538.881	738.367	727.147	747.412	444.974	0	218.037	585.704	790.765	684.281	448.203	224.101	0	0	0	0
XM_018964516.1	856.032	780.834	714.197	961.014	236.83	604.911	211.897	266.818	159.643	566.182	687.72	629.174	262.624	217.253	235.14	536.279	584.823	560.308	1181.08	1194.99	1181.99	814.579	864.734	822.863	183.878	369.502	568.331	452.5	204.834	326.619
XM_018964550.1	35.641	32.2072	28.6333	0	0	0	64.1658	98.7574	30.2591	10.5203	46.3631	28.4417	23.7976	70.6635	47.3495	195.797	92.2951	143.528	0	141.056	69.8228	37.8455	0	18.5443	0	57.2961	114.592	20.5682	87.3555	55.0411
XM_018960524.1	0	0	0	0	0	0	122.246	147.27	100.168	0	0	0	0	0	0	33.026	31.0525	31.8643	11.728	70.9717	41.2912	8.10975	25.5369	16.7768	0	0	0	165.755	0	82.049
XM_018960535.1	0	0	0	0	0	0	56.9427	79.699	33.3894	0	0	0	0	0	0	26.7353	7.76314	17.4778	14.4875	23.0658	18.8196	0	7.92526	3.96263	0	0	0	91.9519	0	46.4357
XM_018964735.1	164.597	149.032	127.623	171.308	110.223	143.03	241.373	294.54	180.511	154.935	19.7473	86.5664	141.936	84.9465	115.285	0	102.646	50.8097	0	0.887146	0.448009	0	0	0	98.6429	62.7047	24.3074	29.0375	112.458	71.5818
XM_018964727.1	0	0	0	0	0	0	154.2	308.4	0	0	0	0	146.186	0	71.6309	100.651	0	51.3318	0	0	0	0	0	0	0	0	0	0	0	0
XM_018964705.1	3.88811	6.05397	8.18095	0	38.7269	19.3635	0	0	0	26.7789	40.3531	33.4302	25.4975	0	12.4938	0	0	0	6.89882	0	3.44941	69.3834	24.6564	46.5497	0	30.3959	60.1898	0	16.0654	7.87204
XM_018964719.1	135.436	67.7179	0	146.726	135.544	141.869	122.247	0	242.073	138.676	7.72719	72.5856	130.887	122.533	127.365	0	0	0	3.44941	0	1.74195	0	0	0	89.0659	56.5021	25.4649	0	153.625	76.0445
XM_018964664.1	0	70.1516	143.167	141.348	134.055	138.408	95.7857	0	187.815	0	0	0	0	0	0	86.4966	131.111	109.682	0	2.66144	1.35733	0	140.894	69.7423	88.1082	44.0541	0	0	0	0
XM_018964675.1	54.4335	115.637	177.527	16.9003	31.2795	24.1025	18.4049	22.5236	13.5644	173.106	46.3631	109.101	26.3474	89.4569	57.7184	11.795	35.3654	23.6391	6.20894	17.7429	11.9493	7.20866	172.595	89.0747	31.604	67.0056	104.175	10.889	26.1063	18.4432
XM_018964634.1	139.324	141.161	147.257	155.176	161.611	158.425	224.587	272.016	182.598	172.15	19.7473	96.908	140.236	78.1808	109.91	84.1376	123.348	103.547	4.82918	22.1786	13.7498	233.38	165.55	199.804	97.6852	48.3542	0	0	117.478	58.1517
XM_018964625.1	138.676	138.058	137.44	143.653	126.607	134.96	124.976	88.3619	157.556	144.415	0	72.2073	122.388	73.6704	98.2728	76.2743	111.272	93.598	0	0	0	228.875	145.296	188.648	83.3197	40.8267	0	0	102.417	50.6963
XM_018960870.1	0	0	0	0	0	0	35.9766	25.9888	46.9538	0	0	0	0	0	0	33.8123	31.0525	32.743	13.7976	70.9717	43.1634	14.4173	0	7.35284	0	0	0	58.0749	4.01635	31.0657
XM_018965201.1	71.93	89.7874	105.534	0	114.691	56.1988	70.2429	0	137.731	172.15	274.745	220.7	53.5447	143.582	98.381	90.4283	51.7542	70.8325	120.04	212.028	167.694	95.5148	225.43	158.39	89.0659	121.061	153.947	868.704	267.087	570.904
XM_018965186.1	115.995	147.815	176.708	0	0	0	0	0	0	0	470.5	230.545	33.1467	0	16.2419	265.781	37.9531	148.829	0	0	0	0	0	0	0	0	0	0	610.485	299.137
XM_018965215.1	43.4172	42.7786	41.7228	59.1511	81.1776	70.5703	21.956	41.5821	3.13025	0	46.3631	22.7179	0	24.0556	12.2684	238.259	322.601	281.621	204.205	276.79	240.134	311.775	137.371	225.947	165.682	151.424	136.585	318.202	56.2289	189.369
XM_018965209.1	66.0978	66.5139	66.2657	53.7738	68.5169	60.9979	156.893	187.119	124.167	54.5141	0	26.9845	97.7403	71.4152	85.4236	195.011	150.087	172.1	404.271	287.435	344.416	0.901083	192.848	95.9013	90.0236	79.365	67.1348	481.538	110.45	299.506
XR_001996094.1	0	0	0	0	0	0	52.3469	43.3147	61.5616	0	0	0	0	0	0	31.4533	29.3274	30.2225	11.0381	71.8588	41.9181	19.8238	22.8952	21.6876	0	0	0	84.6926	0	42.3463
XM_018965251.1	151.636	156.343	157.892	5183.79	4993.54	5139.55	2668.55	2368.45	2950.79	2878.73	3777.74	3294.95	4342.22	158.617	2294.63	2791.48	150.95	1458.77	3855.75	3115.66	3516.86	2485.19	2883.03	2655.28	3489.85	3215.42	2883.32	3087.65	5315.63	4163.92
XM_018965005.1	1.29604	0.648018	0	0	0	0	48.5771	67.5709	30.2591	0.956388	1.71715	1.35872	0	0	0	14.154	17.2514	15.6872	12.4179	27.5015	20.2347	10.813	15.8505	13.3318	0	0	0	158.496	1.00409	81.3451
XM_018965022.1	0	0	0	0	0	0	39.1471	45.0473	32.3459	0	0	0	0	0	0	12.5813	11.2134	11.8276	6.89882	31.0501	19.1642	12.6152	6.16409	9.29429	0	0	0	67.7541	0	33.1995
XM_018965145.1	64.1538	104.882	144.803	170.54	236.83	202.501	338.246	384.634	278.593	689.556	422.42	557.323	110.489	953.205	532.399	622.776	397.645	500.006	323.555	566.886	447.654	310.874	398.024	353.33	758.497	652.098	553.283	134.298	722.942	420.719
XM_018965127.1	0	0	0	0	0	0	83.888	86.6293	80.3432	0	0	0	0	0	0	10.2223	32.7777	21.7256	20.0066	21.2915	21.062	0	10.567	5.33634	0	0	0	179.064	0	89.5322
XM_018965014.1	5.18414	2.61799	0	0	0	0	84.4361	128.211	38.6065	7.6511	0	3.7873	0	5.26217	2.60478	14.154	14.6637	14.194	22.7661	57.6645	40.7313	22.5271	19.3729	20.9184	0	0	0	128.249	0	65.4069
XM_018965269.1	42.1212	28.3661	13.9076	96.0246	0	48.4924	0	0	0	43.9938	6.86861	25.7199	0	7.51739	3.79628	92.7873	0	45.4658	86.2353	123.313	105.576	0	0	0	0	0	0	534.773	0	267.387
XM_018965312.1	372.61	655.601	965.352	440.177	760.389	588.277	894.121	1067.27	703.263	2724.75	2170.48	2458.47	380.762	92.4639	237.538	170.634	203.567	189.136	268.364	172.993	219.814	318.082	184.042	253.573	564.084	559.915	561.386	148.817	5.02043	75.3803
XM_018965157.1	7.77622	3.88811	0	0	6.70274	3.35137	119.778	192.317	50.084	0	0	0	0	0	0	37.744	23.2894	31.127	40.7031	70.0845	54.8965	13.5162	19.3729	16.2125	0	0	0	205.682	3.01226	102.275
XM_018965522.1	55.7296	194.772	330.51	82.1971	70.0064	75.7517	405.324	533.637	274.419	127.2	121.059	124.796	60.344	213.494	139.356	99.0779	642.615	365.411	572.602	520.755	541.212	364.038	647.23	512.106	104.389	99.7655	97.2297	565.02	116.474	345.233
XM_018965550.1	27.2168	24.7039	22.0886	0	17.874	9.02636	24.8713	50.245	0	0	0	0	30.597	102.988	66.6396	37.744	40.5408	39.3311	35.8739	0	18.2957	26.1314	47.5516	36.8179	30.6463	27.5667	24.3074	0	31.1267	15.4077
XM_018965533.1	309.753	157.974	0	231.227	373.864	303.259	176.741	349.982	0	250.574	111.615	180.536	235.427	163.127	198.554	173.78	0	87.7587	146.255	800.206	468.498	0	0	0	255.705	192.157	127.325	0	153.625	75.2764
XR_001996138.1	0	0	0	0	0	0	6.01388	1.73259	10.4342	0	0	0	0	0	0	26.7353	15.5263	21.5534	2.06965	45.2444	24.0888	9.91191	0	4.9064	0	0	0	8.46926	0	4.27698
XM_018965625.1	568.312	754.113	932.628	0	0	0	0	0	0	0	0	0	454.705	0	229.626	1525.49	0	747.488	0	0	0	0	1412.46	713.291	0	0	0	0	0	0
XM_018965616.1	274.76	272.022	266.699	0	391.738	193.91	0	0	0	0	425.854	210.798	0	0	0	0	0	0	0	0	0	0	0	0	0	0	0	0	0	0
XM_018965608.1	724.484	653.643	609.481	126.752	389.504	261.389	476.341	0	943.25	0	593.277	290.706	763.225	896.073	830.977	0	1117.89	558.946	0	0	0	1269.63	0	647.509	1071.66	525.115	0	0	1051.28	520.383
XM_018965477.1	0	0	0	0	5.21324	2.63269	42.9389	55.4428	31.3025	0	0	0	0	0	0	28.308	18.114	23.3016	10.3482	14.1943	12.2713	0	0	0	0	0	0	39.9265	0	20.3625
XM_018965483.1	0.648018	0.330489	0	0	0	0	25.7627	38.1169	12.521	0	0	0	0	0	0	29.8806	7.76314	18.8995	20.0066	20.4044	20.4095	0	9.68643	4.84321	0	0	0	36.2968	0	17.7854
XM_018965687.1	0	0	0	3.84098	0	1.92049	101.092	169.793	34.4328	4.78194	0	2.34315	0	2.25522	1.10506	25.1627	54.342	39.4605	28.2852	81.6174	54.9513	17.1206	44.0292	30.8806	1.9154	0.967275	0	406.524	0	201.23
XM_018965822.1	4.53613	6.39944	8.18095	9.21836	6.70274	8.08625	64.1303	81.4316	46.9538	8.60749	18.8887	13.7565	5.0995	11.2761	8.10053	25.949	19.8391	22.6651	28.9751	65.6488	46.9452	25.2303	21.134	23.0765	2.87309	3.1267	3.47249	64.1244	3.01226	33.2176
XM_018965907.1	3.88811	262.126	530.943	0	0	0	0	0	0	0	48.9389	24.4694	0	124.037	63.2588	0	0.862571	0.42266	0	0	0	1.80217	0	0.883061	0	80.284	157.42	3.62968	5.02043	4.36831
XM_018965915.1	513.23	256.615	0	172.844	37.9822	105.033	0	0	0	175.975	48.0803	109.787	0	0	0	0	585.686	298.7	221.452	123.313	172.509	0	0	0	0	0	0	0	667.718	333.859
XM_018965900.1	107.571	82.2776	54.8123	1629.35	1429.17	1522.11	2138.81	2515.72	1719.55	2161.44	1749.78	1916.5	1899.56	1546.33	1741.94	1641.08	59.5174	849.702	1973.06	2032.45	1962.7	2241.89	1968.11	2124.68	2281.24	2188.67	2163.36	506.946	90.3678	297.026
XM_018965920.1	0	0	0	48.3964	59.5799	53.4483	0	0	0	0	55.8075	27.6247	0	0	0	143.899	0	73.3884	0	0	0	0	0	0	0	0	0	0	0	0
XR_001996173.1	34.345	35.2238	36.8143	55.3102	50.6429	53.7595	121.824	131.677	109.559	47.8194	71.2619	59.5406	34.8466	49.6148	41.7345	63.693	76.7688	70.6147	103.482	140.169	121.459	120.745	97.7449	110.452	87.1505	92.8499	99.5447	392.006	90.3678	246.01
XM_018966043.1	9.72027	6.81587	4.09047	0	0	0	13.8607	27.7214	0	0	0	0	0	0	0	0	0	0	40.0132	27.5015	34.0324	4.50541	12.3282	8.37768	0	0	0	29.0375	0	14.2284
XM_018966064.1	11.6643	17.5176	23.7247	13.0593	21.5977	17.2205	42.8995	41.5821	43.8235	0	27.4745	13.5999	27.1973	37.5869	32.5281	11.795	0	5.8975	0	9.75861	4.8793	6.30758	3.52234	4.9465	0	0	0	7.25936	0	3.66598
XR_001996194.1	16.2005	10.7411	4.90857	10.7548	8.19224	9.40691	22.6289	22.5236	22.9552	3.82555	19.7473	11.6272	23.7976	21.0487	22.5422	4.718	0	2.31182	1.37976	2.66144	2.06101	0	0	0	0	0	0	7.25936	0	3.59338
XM_018965880.1	1119.78	1160.22	1166.6	1052.43	1233.3	1136.7	662.558	630.662	675.091	427.505	1935.23	1171.69	222.678	827.665	518.806	266.567	193.216	232.557	651.939	472.849	568.018	968.664	946.628	957.646	1021.86	670.312	314.839	369.018	891.629	621.407
XR_001996176.1	0	0	0	0	0	0	17.2164	0	34.4328	0	0	0	3.39966	0	1.71683	30.667	40.5408	35.9106	15.1774	62.1002	37.9419	20.7249	0	10.1552	0	0	0	14.5187	0	7.11418
XM_018965962.1	0	0	0	0	133.31	65.9885	0	0	0	0	0	0	58.6442	121.03	88.3336	0	127.66	64.4685	0	0	0	69.3834	0	35.3855	207.82	101.832	0	0	0	0
XM_018965955.1	0	0	0	0	148.205	74.8435	0	0	0	0	0	0	51.8449	136.065	94.3759	0	143.187	70.8774	0	0	0	74.7899	0	37.7689	220.271	107.933	0	0	0	0
XM_018966001.1	225.51	267.964	304.331	505.473	379.077	437.221	180.398	154.2	208.684	158.76	215.503	189.287	458.955	519.452	496.692	29.8806	0	14.6415	426.347	453.332	444.103	286.544	298.518	291.099	173.343	116.15	54.4023	232.3	296.206	266.053
XM_018965771.1	0	0	0	0	2.23425	1.09478	108.107	129.944	84.5168	2.86916	0	1.42024	0	0	0	22.8037	42.266	32.5515	9.65835	38.1473	24.236	9.01083	9.68643	9.44212	0	0	0	141.558	0	70.7788
XM_018966028.1	0	0.818095	1.63619	0	0	0	68.4453	86.6293	52.1709	0	0	0	0	0	0	28.308	18.9766	23.9736	21.3863	18.6301	19.8081	27.0325	22.8952	24.7349	0	0	0	137.928	0	69.6536
XM_018966154.1	0	0	0	0	6.70274	3.28434	0	0	0	53.5577	3.43431	27.9776	0	0	0	0	1.72514	0.862571	0	0	0	0	15.8505	7.76675	0	0	0	1.20989	0	0.598897
XM_018967049.1	14.2564	7.53316	0.818095	1.53639	134.055	67.7802	1.89239	1.73259	2.08684	0.956388	1.71715	1.31482	42.4958	1.50348	21.7796	1.57267	16.3888	8.809	5.51906	326.47	167.627	2.70325	2.64175	2.6725	7.66158	44.7866	81.0248	32.6671	4.01635	18.0552
XM_018967005.1	92.0186	87.8178	80.1733	0	0	0	0	0	0	91.8132	54.9489	73.2907	48.4452	90.9604	69.248	72.3426	75.9062	74.1244	113.141	0	56.0046	88.3061	0	43.7115	41.181	20.5905	0	0	0	0
XM_018967071.1	165.893	179.748	191.434	0	0	0	126.65	0	248.333	0	85.8577	43.3581	174.233	317.986	250.16	143.113	185.453	164.706	175.23	0	88.4912	63.9769	0	31.9884	43.0964	66.9061	90.2847	0	237.969	118.984
XM_018967097.1	44.0652	97.1571	146.439	166.699	606.226	391.16	261.773	0	534.23	0	0	0	95.1906	0	48.5472	481.236	424.385	450.973	282.162	0	142.492	173.008	244.802	207.175	72.785	36.3925	0	0	436.778	216.205
XM_018967160.1	0	0	0	0	0	0	21.4614	13.8607	29.2157	0	0	0	0	0	0	26.7353	11.2134	19.108	31.0447	13.3072	22.4199	10.813	0	5.51463	10.5347	12.8663	15.0475	0	0	0
XM_018967189.1	3.24009	4.90862	6.54476	0	11.1712	5.69733	0	0	0	5.73833	2.57573	4.1986	0	5.26217	2.63109	34.5986	45.7162	39.7003	26.2155	16.8558	21.3203	36.9444	27.2981	32.3542	33.5194	16.5921	0	24.1979	0	12.2199
XM_018967205.1	189.869	207.918	228.248	19.2049	49.8982	34.6476	91.3265	143.805	40.6933	53.5577	12.0201	32.849	74.7926	98.4778	86.7536	451.355	553.77	497.025	338.042	399.216	368.017	129.756	240.4	185.173	40.2233	61.2332	81.0248	349.659	233.952	296.472
XM_018967251.1	103.683	187.735	277.334	39.9462	55.1114	47.1294	85.6931	3.46517	167.99	21.0405	8.58577	14.8132	388.412	163.127	279.654	36.9576	49.1665	43.001	19.3167	248.401	131.182	396.476	383.935	388.223	459.695	250.572	45.1424	118.57	5.02043	62.9305
XM_018967330.1	0	0	0	0	0	0	158.763	226.969	97.0378	0	5.15146	2.57573	0	0	0	73.129	50.0291	61.0979	53.8108	167.671	111.31	46.8563	30.8205	39.461	0	3.54194	6.94498	256.498	0	125.684
XM_018967475.1	0	0	0	0	0	0	0	0	0	0	0	0	0	0	0	239.045	0	120.718	0	0	0	0	107.431	54.2528	0	0	0	0	0	0
XR_001996408.1	0	0.400866	0.818095	9.21836	2.979	6.03769	52.4169	67.5709	37.563	0	0	0	0	0	0	48.7526	10.3508	29.3597	30.3548	33.7115	32.5221	26.1314	34.3428	30.4088	0	0	0	98.0014	0	49.0007
XR_001996406.1	0	0	0	0	0	0	0	0	0	0	3.43431	1.68281	0	0	0	38.5303	21.5643	29.7698	0	0	0	0	0	0	0	0	0	0	0	0
XM_018967614.1	0.648018	0.320769	0	404.071	4.46849	206.268	1055.7	1036.09	1096.63	0	649.084	331.033	0	0	0	374.294	176.827	274.573	1119.68	5.32288	562.474	448.739	1187.91	816.08	0	0	0	653.343	0	329.938
XM_018967659.1	274.112	253.933	238.884	28.4233	1.4895	15.106	24.5203	0	49.0406	63.1216	9.44435	36.0618	1.69983	126.292	64.6104	56.616	28.4648	42.6827	60.7096	0.887146	31.1064	0.901083	0	0.450541	0	0	0	0	0	0
XM_018967782.1	46.0093	57.8218	68.7199	57.6148	178.74	117.889	19.4963	0	38.6065	3.82555	73.8376	38.5006	0.849916	61.6426	30.6213	208.378	328.639	271.795	44.1525	55.003	49.4692	113.536	140.013	126.642	70.8696	72.1532	70.6073	122.199	69.282	95.0478
XM_018967728.1	0.648018	23.4532	45.8133	11.523	83.4119	48.3591	316.416	408.89	236.856	1.91278	50.656	25.7587	0.849916	56.3804	28.8928	29.0943	0.862571	14.8243	1.37976	131.298	65.696	1.80217	0.880584	1.32796	76.6158	40.2547	2.31499	248.028	108.441	177.693
XM_018967717.1	533.967	499.58	460.587	513.155	749.962	621.493	373.964	405.425	339.111	755.546	322.825	531.63	104.54	149.596	125.572	93.5736	190.628	142.118	318.036	53.2288	189.079	583.902	0	291.951	0	0	0	205.682	0	101.813
XM_018967834.1	2957.55	3231.01	3606.16	14352.2	5923.73	10024.1	26211.9	27361	24814.6	34741.7	41059.7	38453.5	27035.8	10440.2	18602.8	17222.3	12019.1	14827	5456.97	19915.5	12713.5	32049.7	31068.8	31088.3	34797	43098.5	51567.6	91273.2	112836	103639
XM_018966687.1	0	0	0	0	0	0	0	0	0	25.8225	44.646	35.9389	71.3929	0	36.0534	0	18.9766	9.58316	14.4875	15.0815	14.7815	0	0	0	0	0	0	71.3837	0	36.4057
XM_018968091.1	7.77622	28.84	49.9038	0	0	0	0	0	0	49.7322	0	24.3688	0	0	0	2230.04	464.063	1347.05	41.3929	0	21.1104	130.657	48.4321	88.6491	79.4889	39.347	0	117.36	0	59.8535
XM_018968128.1	0	2.06569	4.09047	3.84098	0	1.88208	378.792	623.731	142.948	11.4767	11.1615	11.378	0	0	0	139.967	100.058	119.712	124.179	196.946	157.972	31.5379	73.0885	52.7287	0	0	0	15.7286	0	7.86431
XM_018968200.1	618.209	931.29	1232.05	231.227	297.9	261.584	543.02	526.706	570.749	2218.82	1604.68	1927.8	576.243	119.526	345.004	580.314	632.264	609.71	191.787	165.896	177.753	156.788	356.637	253.146	392.656	437.576	469.944	1035.67	179.732	608.599
XM_018968220.1	4555.57	4489.09	4422.62	1580.18	357.479	968.83	2643.77	3222.61	2064.92	1998.85	2107.81	2052.24	698.631	509.679	594.62	2918.87	1846.76	2401.28	1535.68	172.993	838.979	1128.16	2337.95	1720.96	2807.97	1592.63	314.839	2452.46	2732.12	2630.47
XM_018968374.1	0	0	0	0	7.44749	3.79822	195.58	235.632	152.339	18.1714	0	8.99483	0	0	0	39.3166	19.8391	29.5761	0	0	0	49.5596	160.266	103.31	12.4501	11.9459	11.575	82.2728	0	41.1364
XM_018966747.1	5.18414	4.31283	3.27238	0	0	0	167.822	244.295	92.8642	0	0	0	4.24958	0	2.12479	65.2656	52.6168	59.5306	50.3614	86.0532	68.3857	15.3184	42.2681	28.4471	3.83079	14.0308	24.3074	295.214	0	150.559
XM_018968410.1	3.24009	10.3656	17.18	9.98656	46.9192	28.4529	146.52	168.061	128.34	48.7758	24.8987	37.0862	29.7471	15.7865	22.4602	60.5476	73.3185	67.5385	95.2037	114.442	106.443	15.3184	60.7603	38.8002	76.6158	68.6217	60.1898	355.709	5.02043	183.922
XM_018968484.1	266.983	370.411	463.86	549.261	593.565	580.095	1128.37	606.405	1633.99	279.265	538.328	402.017	1642.04	492.389	1069.68	448.21	1980.46	1238.62	404.271	1795.58	1092.97	549.661	2549.29	1529.48	1845.48	1854.62	1863.57	252.868	1926.84	1088.59
XM_018968629.1	249.487	551.576	841.819	743.614	1397.89	1074.47	496.763	200.98	812.822	786.151	1204.58	999.298	291.521	166.886	229.415	628.28	659.004	640.501	130.388	186.301	158.996	859.633	1045.25	957.67	1005.58	624.832	246.547	690.849	898.658	796.832
XR_001996540.1	336.969	165.115	0	128.289	0	63.503	45.5034	0	92.8642	348.125	0	172.322	557.545	478.106	522.607	0	0	0	0	0	0	0	0	0	0	0	0	0	0	0
XM_018968596.1	73.226	63.2645	51.54	72.2105	46.1744	60.1454	98.0885	119.548	75.1261	9.56388	842.264	430.173	1091.29	33.8283	562.222	39.3166	12.9386	25.931	31.7346	111.78	72.4751	283.841	264.175	274.107	12.4501	164.024	321.784	0	0	0
XM_018968731.1	62.8578	65.1882	69.538	33.8007	67.7722	50.9563	262.242	341.32	176.338	8.60749	33.4845	21.2995	21.2479	15.7865	18.332	195.011	163.026	179.338	147.635	244.852	193.543	83.8007	93.3419	89.0857	16.2809	22.6273	28.9374	468.229	21.0858	249.34
XM_018968748.1	1077.65	604.273	110.443	408.681	1.4895	205.093	172.141	232.167	107.472	62.1652	43.7874	52.7925	162.334	259.35	212.139	354.636	2271.15	1314.67	3562.55	1202.97	2358.93	798.359	582.066	687.303	1041.98	553.455	63.6623	261.337	193.789	223.981
XM_018968838.1	1.94405	1.39898	0.818095	3.07279	19.3635	11.1367	254.5	164.596	349.545	7.6511	15.4544	11.5145	37.3963	6.01391	21.7352	21.231	14.6637	17.6946	40.7031	20.4044	30.7577	91.9105	145.296	118.87	72.785	50.6464	27.7799	10.889	2.00817	6.32968
XM_018968822.1	62.8578	61.0698	60.539	30.7279	55.8562	43.5433	165.708	86.6293	239.986	34.43	66.969	50.7089	22.0978	39.8422	30.3506	0	7.76314	3.9592	45.5322	51.4545	49.2059	107.229	84.5361	96.7278	43.0964	90.6347	137.742	10.889	29.1185	19.9493
XM_018968948.1	5.83216	4.59779	3.27238	16.9003	10.4265	13.5465	116.753	218.306	17.7381	34.43	24.0402	29.1312	29.7471	10.5243	19.733	33.026	2.58771	17.4766	494.646	184.526	341.431	23.4282	23.7758	23.3659	297.844	342.083	385.446	174.225	742.02	456.155
XM_018968966.1	23.9767	34.951	46.6314	13.0593	33.5137	22.9884	195.029	190.585	201.38	666.602	231.816	448.05	11.0489	69.16	39.994	34.5986	14.6637	24.4318	155.913	125.088	142.06	143.272	384.815	264.044	359.137	278.439	188.672	160.916	147.601	154.125
XM_018969076.1	446.484	366	285.515	598.425	1269.8	933.746	2466.03	2910.75	2079.53	4761.86	4338.39	4504.62	641.687	21.0487	331.157	949.104	1311.11	1141.41	1087.94	611.244	863.53	2486.09	2187.37	2347.67	7179.86	4986.14	2922.68	0	0	0
XM_018969102.1	653.85	543.535	431.136	149.798	285.984	215.712	75.1424	5.19776	145.035	301.262	257.573	282.43	274.523	414.208	344.366	6.29066	8.62571	7.51299	0.689882	102.909	51.7994	250.501	345.189	295.34	246.128	234.184	222.239	4.83958	358.459	181.625
XM_018969205.1	0	0	0	0	0	0	0	0	0	0	0	0	0	0	0	0	0	0	24.8358	21.2915	23.4184	0	0	0	0	0	0	0	0	0
XM_018969209.1	57.6736	41.1941	25.3609	68.3695	21.5977	44.5159	47.3508	45.0473	51.1275	33.4736	66.969	49.7191	109.639	63.8978	87.9557	0	0	0	43.4626	0	21.514	22.5271	15.8505	19.3348	0	88.236	178.255	0	0	0
XM_018969340.1	1078.95	1152.89	1248.41	108.316	618.142	370.493	524.696	119.548	946.38	111.897	60.1004	85.6984	1202.63	735.952	970.638	445.851	285.511	362.024	91.7543	65.6488	78.8321	96.4159	432.367	263.427	423.303	345.739	276.642	506.946	173.707	338.66
XM_018969418.1	0	0	0	0	0	0	42.4407	77.9664	6.26051	0	0	0	0	0	0	12.5813	24.152	18.2408	15.8673	43.4702	30.2621	12.6152	9.68643	11.2477	0	0	0	38.7166	0	19.1647
XM_018969444.1	0	0	0	29.1915	0	14.5957	34.0888	65.8383	1.04342	0	0.858577	0.420703	25.4975	27.8143	26.6327	0.786333	0	0.393166	26.9054	20.4044	23.7199	0.901083	31.701	16.4686	34.4771	35.6105	38.1974	4.83958	3.01226	3.91086
XM_018969448.1	0	0	0	0	0	0	0	0	0	0	37.7774	19.0776	77.3424	46.6078	62.3618	0.786333	0	0.385303	0	0	0	42.3509	61.6409	51.4759	0	25.7196	50.9299	211.731	61.2493	137.103
XM_018969600.1	100.443	141.218	185.707	54.542	17.1292	36.2954	78.3655	77.9664	77.2129	46.863	38.636	42.9838	25.4975	84.9465	54.5	28.308	20.7017	24.5703	59.3299	63.8745	61.5567	27.0325	35.2234	31.0337	0	9.25997	18.5199	120.989	37.1512	79.0703
XM_018969662.1	12.9604	8.63112	4.09047	3.84098	3.72374	3.80216	28.8572	29.454	27.1289	4.78194	0	2.41488	0	12.7796	6.45368	36.1713	25.0146	30.8296	12.4179	57.6645	35.0412	2.70325	22.8952	12.9002	0	0	0	7.25936	14.0572	10.7286
XM_018969679.1	123.771	64.6918	5.72666	2.30459	238.32	119.097	108.738	216.573	3.13025	616.87	7.72719	318.467	277.073	1.50348	139.273	72.3426	6.03799	38.7984	2.75953	7.09717	4.97172	1.80217	22.8952	12.3667	22.9848	473.161	914.422	1807.58	296.206	1030.86
XM_018969699.1	0	0	0	0.768197	3.72374	2.28321	67.9995	0	138.775	0	4.29288	2.16791	0	4.51043	2.21011	64.4793	70.7308	68.6348	28.2852	84.2789	55.5778	101.822	53.7156	76.4822	18.1963	8.91617	0	10.889	0	5.55341
XM_018969840.1	351.874	305.397	254.427	115.23	105.01	109.646	134.032	197.515	73.0392	166.412	67.8276	115.455	151.285	118.023	137.347	71.5563	157.85	113.914	165.572	91.376	128.017	106.328	252.728	178.064	7.66158	16.8375	26.6224	325.461	133.544	228.835
XM_018969865.1	55.7296	32.3142	9.81714	3.84098	29.0452	16.4623	32.6694	0	64.6919	0	0	0	0.849916	34.58	17.3692	104.582	0.862571	53.2453	32.4245	30.163	31.2824	34.2412	0.880584	17.3897	37.3502	53.6053	70.6073	1.20989	0	0.598897
XM_018969828.1	2.59207	2.5491	2.45428	3.07279	1.4895	2.28859	3.183	5.19776	1.04342	1.91278	1.71715	1.84268	1.69983	2.25522	1.94647	3.93166	4.31285	4.12226	2.75953	3.54858	3.14026	0.901083	0.880584	0.886533	7.66158	6.11547	4.62999	66.5442	3.01226	34.4154
XM_018969890.1	93.3146	58.749	23.7247	125.984	3.72374	65.4467	0	0	0	105.203	0	52.0753	111.339	131.554	120.688	88.8556	130.248	110.41	84.8555	311.388	196.141	106.328	0	52.1006	0	0	0	0	0	0
XM_018969909.1	21.3846	23.1192	25.3609	6.91377	135.544	70.5167	145.275	0	284.853	124.33	59.2418	91.1352	167.433	120.278	141.58	0	0	0	39.3233	92.2632	65.7251	26.1314	120.64	73.3857	22.0271	61.3646	100.702	0	157.642	79.609
XM_018969923.1	79.0582	116.021	152.984	118.302	69.2616	93.782	49.0041	0	97.0378	0	165.705	82.0241	281.322	230.032	257.34	0	0	0	8.96847	61.2131	35.6132	0	0	0	0	53.8815	109.962	0	0	0
XM_018969973.1	36.289	30.5386	24.5428	0	0	0	0	0	0	207.536	36.0602	119.543	0	0	0	0	0	0	8.27859	55.8902	32.2811	0	0	0	0	73.1654	149.317	0	0	0
XM_018969883.1	16.8485	44.8073	71.1742	31.4961	228.638	130.382	75.3017	31.1866	119.993	0	84.1405	41.2289	189.531	0	92.8703	0	0	0	0	0	0	0	0.880584	0.431486	0	0	0	0	0	0
XM_018970097.1	304.568	273.593	246.246	145.189	142.247	142.977	231.25	310.133	155.469	176.932	313.381	246.041	79.0422	101.485	91.6735	150.19	334.677	239.258	171.091	216.464	194.004	100.02	226.31	164.297	96.7275	141.99	186.357	372.647	377.537	382.594
XM_018970153.1	1491.74	1909.72	2275.12	521.606	571.967	549.646	986.34	826.444	1123.76	3019.32	4401.06	3703.28	4422.96	2222.89	3300.81	778.47	486.49	642.697	223.522	203.156	212.12	512.716	474.635	493.295	807.339	878.055	966.51	3005.38	1455.93	2230.65
XR_001996307.1	0	0	0	0	0	0	33.7673	55.4428	12.521	0	0	0	0	3.75869	1.89814	0	0	0	0	0	0	0	0	0	0	0	0	0	0	0
XM_018970243.1	16.8485	11.4847	5.72666	868.831	21.5977	445.106	43.2937	55.4428	32.3459	10.5203	9.44435	9.92433	33.1467	30.8213	32.4696	31.4533	12.9386	22.4826	876.84	1569.36	1206.49	802.865	950.151	879.786	565.042	330.731	98.3872	287.955	2200.96	1254.02
XM_018970272.1	0	0	0	0	6.70274	3.4184	40.8776	39.8495	40.6933	0	0	0	0	0	0	29.8806	50.0291	40.0556	58.64	78.956	69.486	22.5271	5.28351	13.6272	0	2.31499	4.62999	44.7661	0	22.8307
XM_018966947.1	5.83216	2.94524	0	0	0	0	96.0709	145.537	49.0406	21.0405	14.5958	17.5348	0	0	0	32.2396	25.8771	29.122	20.6965	89.6017	55.9416	31.5379	3.52234	17.8455	7.66158	15.9462	24.3074	39.9265	0	19.564
XM_018970382.1	3.24009	8.74533	13.9076	0	0	0	63.9994	50.245	78.2563	0	3.43431	1.73433	0	3.75869	1.89814	3.14533	12.076	7.45845	26.2155	71.8588	48.3186	11.7141	11.4476	11.6381	0	0	0	196.003	5.02043	99.5818
XM_018970448.1	981.747	1237.71	1488.93	9.21836	12.6607	11.095	292.483	259.888	316.156	1071.15	1140.19	1122.08	1119.34	1406.5	1251.73	2066.48	2.58771	1034.51	15.1774	1277.49	640.098	2545.56	2544.01	2532.06	1.9154	945.207	1907.55	3053.77	2579.5	2816.64
XM_018970460.1	62.2097	32.9418	2.45428	159.785	0	80.6914	101.458	202.713	4.17367	3.82555	52.3732	27.8758	0	21.0487	10.4191	134.463	188.04	162.192	295.959	125.088	213.254	37.8455	169.072	104.493	293.056	178.62	62.5048	358.129	212.866	286.562
XM_018970453.1	663.571	476.961	278.152	705.973	475.895	581.494	481.603	391.565	558.228	143.458	288.482	214.52	298.321	189.438	245.371	933.377	2190.93	1530.91	1393.56	2204.56	1792.09	340.609	640.185	482.292	1109.97	779.465	446.794	1692.64	592.411	1142.53
XM_018970468.1	10.3683	7.08479	4.09047	3.84098	12.6607	8.35826	86.1587	136.874	37.563	24.8661	0.858577	13.1067	2.54975	4.51043	3.47224	14.9403	36.228	25.403	42.0828	2.66144	22.5559	1.80217	1.76117	1.77245	18.1963	19.8934	21.9924	3.62968	25.1022	14.1149
XM_018966614.1	3.24009	3.2564	3.27238	3.84098	3.72374	3.76433	49.2692	64.1057	34.4328	0	0	0	0	3.75869	1.87935	10.2223	26.7397	18.3473	49.6715	45.2444	47.2539	11.7141	18.4923	15.0107	0	0	0	107.681	0	53.3019
XM_018966982.1	738.741	553.123	386.141	655.272	301.623	481.724	185.691	138.607	233.726	76.511	494.54	283.053	243.926	494.644	369.285	579.527	407.996	492.904	42.0828	1.77429	22.1301	90.1083	70.4468	80.4741	208.778	297.87	383.131	394.425	103.421	248.923
XM_018966991.1	109.515	131.11	149.711	31.4961	82.6671	58.0657	58.0036	0	113.733	85.1185	12.8787	49.4886	124.938	96.2226	110.58	98.2916	64.6928	81.8157	244.218	252.837	244.821	90.1083	78.372	85.925	219.313	120.962	20.8349	29.0375	168.687	98.862
XR_001996282.1	0	0	0	0	0.744749	0.379822	13.9261	10.3955	17.7381	0.956388	1.71715	1.34633	0	0	0	5.50433	5.17542	5.36411	8.96847	16.8558	12.8224	1.80217	7.92526	4.78446	0	0	0	70.1738	3.01226	36.2422
XR_001996349.1	719.948	705.022	676.564	0	2713.12	1356.56	3881.86	0	7686.86	2922.72	1058.63	2009.31	714.779	459.312	588.323	2329.12	329.502	1332.61	0	827.707	405.577	1273.23	0	630.249	1690.34	836.717	0	0	0	0
XM_018967143.1	0	323.156	652.84	0	422.273	215.359	0	0	0	0	1238.07	625.224	0	420.222	214.313	511.116	452.85	474.899	0	0	0	374.851	0	185.551	0	0	0	0	0	0
XM_018966655.1	0	0	0	0	0	0	110.941	166.328	59.4748	0	0	0	0	0	0	66.8383	35.3654	51.4555	33.1143	133.072	82.4278	28.8347	15.8505	22.3283	4.78849	2.34636	0	180.274	0	91.0385
XM_018966666.1	0	0	0	0	0	0	35.0447	36.3843	34.4328	0	0	0	0	0	0	25.1627	12.076	18.4986	6.20894	32.8244	19.6497	9.91191	15.8505	13.0596	0	0	0	95.5816	0	46.835
XM_018967337.1	0	0	0	0	0	0	0	0	0	0	0	0	0	0	0	0	88.8448	44.8666	180.749	0	92.1821	0	0	0	0	0	0	0	0	0
XM_018967366.1	0	117.053	238.884	0	0	0	0	0	0	0	221.513	109.649	0	0	0	216.242	257.909	236.658	0	0	0	210.853	0	103.318	445.33	376.759	296.319	0	359.463	177.934
XM_018967361.1	783.454	580.959	390.231	787.402	545.156	679.605	0	0	0	633.129	326.259	470.1	752.176	606.653	683.175	153.335	992.819	563.915	172.471	0.887146	88.3991	285.643	572.38	429.017	595.688	639.105	657.458	0	148.605	72.8164
XM_018967518.1	282.536	425.68	560.395	708.277	266.62	497.198	268.68	0	537.36	0	486.813	248.275	241.376	488.63	361.353	114.805	74.1811	94.2897	273.193	0	133.865	533.441	522.187	533.092	497.045	437.178	379.659	669.071	492.002	577.192
XM_018967509.1	312.345	380.055	449.134	86.038	198.848	140.588	102.751	0	203.466	116.679	35.2017	76.1719	97.7403	334.524	217.316	230.396	41.4034	137.789	57.9501	172.993	113.452	286.544	563.574	427.829	0.957698	4.48	8.10248	125.829	256.042	192.238
XM_018966964.1	0	1.63619	3.27238	0	0	0	70.7272	102.223	37.563	0	0	0	0	0	0	0	0	0	6.89882	57.6645	32.639	4.50541	7.92526	6.11356	0	0	0	13.3088	0	6.52133
XM_018967577.1	34.345	55.5246	75.2647	41.4826	0	20.5339	0	0	0	0.956388	0	0.482976	0	0	0	0	0	0	0	0.887146	0.443573	0	0	0	31.604	16.1181	0	1.20989	0	0.598897
XM_018967697.1	200.238	225.955	248.701	8.45016	99.0516	53.7509	11.1504	17.3259	5.21709	0	61.8175	30.2906	81.5919	51.1182	65.7948	144.685	142.324	142.781	101.413	108.232	104.349	146.877	189.326	169.26	25.8578	80.8604	138.9	139.138	70.2861	105.063
XM_018967689.1	64.8018	83.8558	102.262	0	67.7722	34.5638	0	0	0	0	50.656	25.8346	0	42.8491	21.8531	90.4283	100.921	96.2316	124.869	77.1817	101.025	127.053	108.312	119.401	0	54.9464	108.805	90.742	62.2534	75.279
XM_018967800.1	43.4172	51.406	59.7209	0	0.744749	0.368651	0	0	0	0	0.858577	0.433581	0.849916	0.751739	0.804586	64.4793	37.0905	51.8006	266.295	0.887146	130.919	0.901083	0	0.446036	0.957698	0.469272	0	823.938	0	411.969
XM_018967851.1	109.515	85.4145	59.7209	102.938	244.278	172.195	62.1773	0	123.123	34.43	62.6761	48.6943	111.339	81.1878	95.15	132.89	56.0671	93.918	0	0	0	0	0	0	0	0	0	0	0	0
XM_018967844.1	158.116	169.458	180.799	2352.22	645.697	1498.96	229.596	171.526	295.287	2.86916	2.57573	2.75114	186.132	598.384	397.311	250.054	1.72514	123.398	747.832	534.949	650.479	449.64	102.148	276.405	201.117	885.222	1589.24	7.25936	1536.25	764.111
XM_018967919.1	37.585	19.3895	0.818095	0	0	0	1.02255	0	2.08684	2.86916	29.1916	15.8844	113.889	1.50348	58.2806	0	1.72514	0.862571	1.37976	80.7303	41.8692	128.855	0	65.716	0	0	0	0	42.1716	20.875
XM_018967902.1	7.1282	28.388	49.0857	0	0	0	0	0	0	0	154.544	77.2719	35.6965	0	17.8482	56.616	0	28.5911	71.7477	117.103	93.84	51.3617	0	25.1672	0	4.67629	9.25997	0	59.2411	29.6206
XM_018967954.1	1624.58	1656.6	1722.09	3741.12	7854.12	5681.67	3488.22	3234.74	3774.04	15449.5	12994.6	14287	8918.17	735.201	4874.95	390.021	189.766	293.741	2994.78	1787.6	2421.14	1053.37	5552.08	3335.75	3373.97	5928.46	8550.43	7542.48	169.691	3931.51
XM_018968178.1	48.6014	47.0649	47.4495	56.0784	0	28.3196	0	0	0	80.3366	0	39.3649	0	0	0	16.513	0	8.42163	0	0	0	0	0	0	0	0	0	134.298	93.3801	115.444
XM_018968159.1	401.771	410.534	431.954	89.879	221.19	154.222	173.792	209.643	145.035	400.727	380.35	390.64	318.719	554.032	434.781	10.2223	49.1665	30.0425	81.4061	447.122	266.092	57.6693	258.892	157.992	152.274	98.078	41.6699	310.943	662.697	481.952
XM_018968167.1	145.804	99.6147	51.54	53.0056	42.4507	48.0459	35.8732	71.0361	0	238.141	0.858577	119.508	143.636	305.206	228.191	0	0	0	104.862	0.887146	53.9144	75.691	74.8497	74.5134	0	23.8213	48.6149	1.20989	214.875	106.974
XM_018968252.1	34.345	38.9176	44.1771	21.5095	23.0872	22.5135	12.8903	3.46517	21.9118	14.3458	39.4945	27.2434	264.324	39.8422	149.041	3.14533	6.90057	4.93822	8.27859	23.9529	15.8762	0	7.92526	3.923	3.83079	2.48078	1.1575	61.7046	45.1839	53.1357
XM_018968269.1	36.937	53.8137	70.3561	0.768197	4.46849	2.66303	17.6724	34.6517	0	24.8661	22.323	23.247	585.592	68.4082	332.172	0	0	0	0	0	0	0	0	0	0	0.572961	1.1575	861.444	5.02043	437.515
XM_018966724.1	1.94405	4.66317	7.36285	17.6685	6.70274	12.2069	65.4655	76.2338	54.2577	0	0	0	0	5.26217	2.6574	61.334	6.03799	34.3295	7.5887	40.8087	24.4407	7.20866	7.04468	7.16189	0	0	0	139.138	0	68.1775
XM_018968321.1	1.94405	3.87371	5.72666	135.203	23.0872	79.3758	26.9886	31.1866	22.9552	207.536	121.918	165.337	101.99	7.51739	54.7161	69.1973	77.6314	73.0683	163.502	17.7429	92.2575	262.215	202.534	233.387	203.032	189.757	175.94	146.397	6.02452	76.2108
XM_018968366.1	0	0	0	0	0	0	36.5908	27.7214	46.9538	0	4.29288	2.12498	0	3.75869	1.87935	42.462	20.7017	32.0012	11.728	47.9059	30.296	22.5271	29.9399	25.8585	11.4924	5.80365	0	37.5067	0	18.5658
XM_018968390.1	14.9044	15.8818	17.18	194.354	2.23425	97.2999	1.39667	1.73259	1.04342	0.956388	3.43431	2.17339	9.34908	0.751739	5.14766	0.786333	0.862571	0.840941	4.82918	0	2.39044	0.901083	0.880584	0.886328	12.4501	6.798	1.1575	0	1.00409	0.507064
XM_018968462.1	14.9044	29.7248	44.9952	3.84098	6.70274	5.24324	143.958	194.05	91.8208	14.3458	14.5958	14.3261	0	0	0	84.924	68.1431	76.1928	75.1972	165.896	122.128	40.5487	33.4622	36.8027	39.2656	27.1093	13.89	79.853	0	39.9265
XR_001996528.1	81.6503	150.967	224.158	159.785	0	79.8925	64.285	0	127.297	479.15	0	234.784	137.686	0.751739	69.9075	0.786333	454.575	232.226	0	0	0	0	0	0	113.008	60.0041	9.25997	0	341.389	172.402
XM_018968568.1	21.3846	17.6139	13.9076	9.98656	30.5347	20.0052	104.632	121.281	87.6471	55.4705	24.8987	40.6148	14.4486	15.7865	15.2754	59.7613	67.2805	64.1561	42.7727	76.2946	58.9845	24.3292	15.8505	20.053	16.2809	19.0552	21.9924	118.57	13.0531	66.8665
XM_018966832.1	5.83216	2.91608	0	3.07279	15.6397	9.1845	167.425	237.364	91.8208	4.78194	7.72719	6.23984	28.0472	3.75869	15.6225	83.3513	62.9677	73.993	46.912	134.846	91.3188	40.5487	43.1486	42.2672	4.78849	2.3703	0	164.546	29.1185	96.6865
XM_018968682.1	0	29.9668	60.539	123.68	139.268	134.103	60.2071	83.1642	36.5196	157.804	73.8376	115.77	56.9444	74.4222	65.1138	0	0	0	43.4626	101.135	72.5159	32.439	51.0739	41.4079	68.9543	78.4223	85.6548	0	0	0
XM_018968676.1	0	0	0	139.812	110.968	125.245	112.745	135.142	94.951	153.022	186.311	170.765	92.6408	0	46.7836	65.2656	62.1051	62.738	54.5007	79.8431	66.101	120.745	31.701	76.0646	0	141.087	276.642	105.261	0	51.5778
XM_018968758.1	11.6643	13.327	14.7257	143.653	88.6251	115.421	163.16	152.468	180.511	74.5983	118.484	98.0988	0	23.3039	11.652	92.7873	39.6783	65.836	47.6019	112.668	81.4994	103.625	239.519	175.003	200.159	169.69	136.585	62.9145	46.188	53.9221
XM_018968799.1	0.648018	3.56366	6.54476	78.3561	53.6219	66.917	29.5079	0	58.4314	66.9472	97.8778	81.9231	53.5447	112.761	84.2804	51.898	125.073	90.2551	106.242	0	52.5897	0.901083	0	0.441531	83.3197	95.2402	107.647	1.20989	26.1063	13.907
XM_018968792.1	141.268	120.864	102.262	126.752	968.918	549.103	187.471	285.877	84.5168	93.726	118.484	107.29	736.877	243.563	492.656	811.496	281.198	540.883	163.502	292.758	226.666	182.019	270.339	229.351	98.6429	141.845	189.829	173.015	328.336	254.047
XM_018968862.1	35.641	25.6596	16.3619	0	0	0	11.9438	10.3955	13.5644	0	0	0	0	0	0	36.1713	75.9062	57.1595	5.51906	38.1473	21.8332	0	5.28351	2.66817	0	0	0	16.9385	0	8.38456
XM_018968899.1	5.83216	2.91608	0	0	0	0	134.049	129.944	140.861	15.3022	0	7.72761	0	0	0	81.7786	69.8682	76.6412	58.64	181.865	120.252	92.8115	33.4622	62.0414	3.83079	4.23039	4.62999	45.976	0	22.5282
XM_018968906.1	49.2494	415.813	790.279	303.438	70.7511	189.421	35.6347	1.73259	68.8656	65.0344	95.302	78.89	301.72	236.046	267.703	66.8383	82.8068	75.2366	75.1972	97.5861	86.6155	222.567	91.5808	156.616	0	0	0	1.20989	210.858	108.155
XM_018968976.1	31.1049	132.205	238.066	150.567	99.7964	124.682	113.377	72.7686	150.252	39.2119	91.0091	65.5026	227.778	147.341	188.364	52.6843	55.2045	53.9192	2.75953	5.32288	4.02839	24.3292	19.3729	21.6325	242.298	129.105	18.5199	29.0375	21.0858	24.8767
XM_018966853.1	5.83216	29.77	53.1762	93.72	660.592	376.219	257.621	221.771	299.461	692.425	377.774	534.784	0	0	0	0	4.31285	2.13486	237.319	547.369	395.445	1056.97	673.647	870.594	1036.23	1053.28	1070.68	55.6551	17.0695	36.5552
XM_018969054.1	1.29604	907.908	1814.53	1385.06	811.032	1091.12	192.058	50.245	341.198	3386.57	2879.67	3161.91	3425.16	2473.97	2920.07	1033.24	0.862571	527.393	2498.75	2742.17	2621.68	1606.63	1274.21	1469.23	0.957698	119.729	233.814	2696.85	3331.56	3014.21
XM_018969093.1	4.53613	15.6316	26.9971	31.4961	40.9612	36.1813	27.3519	39.8495	15.6513	0	0	0	0	0	0	21.231	12.9386	17.3618	5.51906	4.43573	5.00499	3.60433	0	1.83821	8.61928	4.39583	0	0	0	0
XM_018966885.1	0	0	0	0	2.23425	1.11712	81.1225	48.5124	113.733	0	0	0	0	0	0	29.8806	54.342	42.1384	6.20894	70.0845	38.5282	43.252	5.28351	24.6474	0	0	0	101.631	0	51.8319
XR_001996636.1	0	0	0	0	0	0	37.1623	24.2562	50.084	0	0	0	0	0	0	30.667	22.4268	26.9245	16.5572	50.5673	33.2221	18.9227	24.6564	21.8555	0	4.67629	9.25997	33.877	0	16.9385
XM_018969298.1	64.8018	32.4009	0	60.6875	25.3215	42.8779	87.2622	81.4316	92.8642	65.9908	15.4544	41.3052	20.398	0	10.301	0	0	0	145.565	0	71.3269	76.592	74.8497	74.9724	0	0	0	0	0	0
XM_018969285.1	114.051	559.993	1007.07	869.599	629.313	751.859	799.77	900.945	722.045	616.87	552.065	587.228	1084.49	215.749	659.887	1152.76	1048.02	1117.16	182.819	31.0501	108.004	918.204	1080.48	1008.52	731.681	432.478	131.955	891.692	26.1063	467.816
XM_018969427.1	77.7622	87.3859	98.9895	635.299	271.833	447.213	275.502	311.866	230.595	71.7291	84.1405	76.7348	203.13	190.942	196.02	0.786333	1.72514	1.25574	4.13929	2.66144	3.33236	1.80217	0	0.901083	0	0	0	1.20989	0	0.598897
XM_018969459.1	56.3776	188.654	328.056	1375.07	1137.98	1243.96	566.22	1015.3	127.297	55.4705	105.605	80.5644	0	0	0	128.172	185.453	155.885	1424.61	192.511	813.757	3155.59	284.429	1750.14	1796.64	1282.63	732.695	0	130.531	65.9183
XM_018969516.1	182.093	599.368	1025.07	2452.08	1654.09	2069.34	363.904	415.821	310.938	1932.86	1587.51	1732.92	371.413	211.239	295.295	172.993	181.14	178.878	404.271	237.755	320.657	323.489	228.952	275.748	1485.39	1658.38	1766.34	405.314	189.772	297.415
XM_018969767.1	1.94405	36.9053	71.1742	2.30459	49.8982	25.8519	58.2956	12.1281	104.342	13.3894	101.312	57.7234	1.69983	1.50348	1.61015	0.786333	12.076	6.55978	1.37976	2.66144	2.03391	8.10975	2.64175	5.48326	3.83079	2.46741	1.1575	6.04947	4.01635	5.05299
XR_001996711.1	0	0	0	0	0	0	0	0	0	0	0	0	0	82.6913	40.5187	55.8296	56.9297	56.3907	59.3299	0	29.6649	0	0	0	0	0	0	0	0	0
XM_018970032.1	132.844	159.123	179.163	309.583	132.565	218.641	3.13025	0	6.26051	108.072	4.29288	56.7013	73.0928	142.079	105.434	272.071	149.225	212.008	230.421	236.868	232.428	237.886	21.134	130.488	207.82	109.772	16.205	273.436	137.56	206.177
XM_018969995.1	3.24009	1.62005	0	406.376	66.2827	240.062	197.287	247.76	152.339	169.281	210.351	189.405	36.5464	245.819	138.724	24.3763	60.3799	42.68	51.7412	68.3102	60.3673	48.6585	71.3273	60.4629	53.6311	41.5621	30.0949	37.5067	105.429	70.4136
XM_018970131.1	49.8974	65.5016	78.5371	99.8656	66.2827	82.9062	46.2247	10.3955	80.3432	10.5203	32.6259	21.2994	44.1956	8.26913	26.0114	47.18	57.7922	53.064	5.51906	4.43573	5.05476	8.10975	2.64175	5.47006	9.57698	12.9389	16.205	73.8035	11.045	42.8485
XM_018970107.1	9.07225	9.96009	10.6352	0	2.23425	1.11712	33.0987	29.454	36.5196	0	4.29288	2.18937	7.64924	2.25522	4.99048	12.5813	7.76314	10.3757	3.44941	17.7429	10.7391	1.80217	2.64175	2.19554	0	2.92268	5.78748	60.4947	0	30.5498
XM_018970207.1	9074.2	10854.5	12579	24074.5	15367.9	19764.7	18056.7	21137.6	14913.6	38304.3	16484.7	27695.1	15635.1	15492.6	15642.7	13407	0	6770.52	0	0	0	18406.4	20073.8	19323.8	21689.9	28983.5	36205.3	17412.8	11570.1	14665.6
XM_018970282.1	416.028	368.297	321.511	2100.25	574.946	1321.35	727.49	944.26	491.45	336.649	416.41	379.896	340.816	318.737	323.181	1048.97	1075.63	1051.67	1577.07	1795.58	1677.35	1206.55	1827.21	1538.08	2431.6	2340.5	2295.32	1260.71	1369.57	1315.69
XM_018970362.1	296.792	323.585	349.326	398.694	375.353	389.134	325.726	651.453	0	463.848	500.55	472.555	300.02	290.171	298.096	239.832	238.932	239.382	0	0	0	0	0	0	218.355	111.361	0	362.968	0	185.114
XM_018970371.1	0	17.6381	35.9962	0	37.2374	18.8049	11.4048	1.73259	20.8684	0.956388	181.16	90.157	0.849916	66.9048	33.5428	28.308	0.862571	14.877	2.75953	7.98431	5.3182	21.626	11.4476	16.7531	14.3655	84.8068	155.105	1.20989	1.00409	1.09991
XM_018970512.1	1404.26	861.685	296.968	1156.14	0	578.068	0	0	0	0	1043.17	511.154	0	1214.81	595.257	2114.45	108.684	1100.99	6.89882	2.66144	4.80674	0	0	0	177.174	92.9099	10.4175	0	1260.13	617.463
XM_018970540.1	136.732	157.594	184.889	310.351	0	153.624	0	0	0	0	261.007	131.809	0	318.737	162.556	165.13	73.3185	118.032	0	0	0	0	0	0	142.697	71.3485	0	0	311.267	157.19
XM_018970522.1	283.832	3101.95	5982.73	285.001	545.901	416.876	2090.64	3621.11	497.71	517.406	401.814	466.215	645.936	428.491	542.586	299.593	5559.27	2957.23	642.97	524.303	581.015	4250.41	2823.15	3494.28	3941.88	2151.73	328.729	6841.95	507.064	3711.25
XM_018966626.1	0	0	0	0	0	0	9.38438	3.46517	15.6513	0	0	0	0	0	0	3.93166	16.3888	10.2848	18.6268	26.6144	22.6206	0	14.9699	7.63467	0	0	0	73.8035	0	36.1637
XM_018966959.1	0	0	0	0	3.72374	1.86187	156.151	64.1057	242.073	0	11.1615	5.63656	0	0	0	144.685	87.1196	117.497	42.0828	258.159	151.622	119.844	25.5369	73.162	0	0	0	78.6431	0	38.5351
XM_018970774.1	316.881	381.948	442.589	576.916	283.749	428.914	378.671	422.751	342.241	42.0811	33.4845	38.5384	67.1434	130.051	98.6183	87.2829	68.1431	77.3723	79.3365	86.0532	82.231	42.3509	28.1787	34.9822	20.1117	35.4781	52.0874	105.261	59.2411	82.2509
XM_018970690.1	1.29604	0.660978	0	0	0.744749	0.364927	96.5143	77.9664	115.819	4.78194	0.858577	2.85275	0	0	0	40.103	26.7397	33.154	14.4875	99.3603	56.9239	48.6585	27.2981	37.5985	1.9154	0.957698	0	112.52	0	55.6975
XM_018970764.1	0	0	0	73.7469	332.903	207.023	163.47	202.713	126.254	90.8569	305.653	202.22	76.4924	10.5243	42.7435	43.2483	21.5643	32.5141	137.287	133.959	136.996	74.7899	172.595	124.67	92.8967	103.388	116.907	191.163	37.1512	116.069
XM_018970649.1	0	0	0	0	3.72374	1.82463	11.6753	17.3259	6.26051	0	0	0	0	0	0	40.103	30.19	35.347	153.844	135.733	142.571	159.492	102.148	130.309	142.697	131.077	119.222	104.051	45.1839	75.1376
XM_018970787.1	0	0	0	0	0	0	0	0	0	0	0	0	0	0	0	424.62	446.812	433.704	820.27	1080.54	942.204	1137.17	834.794	971.947	568.873	574.872	569.488	1338.14	1409.74	1353.15
XM_018971125.1	0	10.7416	21.2705	59.1511	8.93699	34.3845	0	0	0	51.645	25.7573	38.9594	97.7403	26.3109	62.3828	0	24.152	12.3175	73.8174	86.9403	80.2476	47.7574	17.6117	32.8607	38.3079	32.7314	26.6224	18.1484	34.1389	26.2344
XM_018971109.1	0	8.58999	17.18	82.9652	0	40.653	0	0	0	32.5172	30.9088	31.5665	0.849916	30.0696	15.3009	0	1.72514	0.879822	39.3233	53.2288	46.4726	43.252	42.2681	42.9812	0.957698	5.05296	9.25997	123.409	56.2289	90.772
XM_018971103.1	0	8.50409	17.18	41.4826	0	20.7413	0	0	0	26.7789	21.4644	24.4968	1.69983	27.8143	14.618	0	11.2134	5.71884	28.9751	31.9373	30.6307	36.0433	19.3729	27.7216	22.0271	14.9837	8.10248	19.3583	29.1185	23.996
XM_018971135.1	0.648018	0.741237	0.818095	0.768197	302.368	148.548	142.577	3.46517	281.723	0.956388	0.858577	0.917046	0.849916	0.751739	0.801809	3.93166	0.862571	2.34918	0.689882	0.887146	0.800835	0.901083	1.76117	1.33993	0.957698	1.04123	1.1575	4.83958	1.00409	2.90265
XM_018971073.1	0	0	0	0	0	0	31.5205	34.6517	28.1723	4.78194	0	2.43879	0	0	0	3.93166	19.8391	12.0641	13.7976	18.6301	16.445	3.60433	3.52234	3.6346	0	0	0	59.2848	0	29.346
XR_001996869.1	0	0	0	0.768197	0	0.39178	34.7504	48.5124	21.9118	0	0	0	0	0	0	17.2993	19.8391	18.4954	6.20894	16.8558	11.5545	7.20866	0	3.67642	0	0	0	44.7661	0	21.9354
XM_018970949.1	0	1.25168	2.45428	0	0	0	34.3051	53.7102	14.6078	0	4.29288	2.10351	0	0	0	11.795	0	5.77955	17.9369	15.9686	16.8828	16.2195	4.40292	10.4734	0	0	0	39.9265	0	20.3625
XM_018970973.1	0	0	0	15.3639	0	7.68197	47.4767	43.3147	51.1275	0	2.57573	1.28787	0	0	0	33.8123	19.8391	26.686	21.3863	79.8431	50.0302	28.8347	10.567	19.8978	0	0	0	43.5562	0	21.3425
XR_001996875.1	0	0	0	0	0	0	0	0	0	0	0	0	0	0	0	2333.84	2440.21	2410.36	1468.07	1381.29	1425.11	1577.8	1733.87	1657.39	1552.43	1484.84	1401.73	2338.72	1641.68	2021.8
XM_018971003.1	0	0	0	0	0	0	26.5755	39.8495	13.5644	0	0	0	0	0	0	1.57267	3.45028	2.54445	9.65835	29.2758	19.126	11.7141	7.92526	9.70253	0	0	0	18.1484	0	9.16495
XM_018971243.1	436.116	259.101	90.8085	108.316	101.286	103.211	100.136	190.585	11.4776	115.723	0	59.0187	135.987	47.3596	90.0764	2.359	51.7542	27.586	68.2983	212.915	138.478	0	120.64	59.7168	0	0	0	37.5067	182.744	111.578
XM_018970823.1	0	0	0	0	0	0	108.853	128.211	90.7773	4.78194	0	2.39097	10.199	0	5.20149	55.8296	45.7162	50.2146	27.5953	120.652	73.8476	22.5271	43.1486	32.941	3.83079	1.93455	0	240.769	0	117.977
XM_018970936.1	0	0	0	0	2.23425	1.12829	267.391	348.25	184.685	0	0	0	0	0	0	98.2916	75.9062	87.9699	74.5073	210.254	139.533	70.2845	50.1933	59.536	0	0	0	387.166	6.02452	200.497
XM_018971180.1	47.9533	36.9353	26.179	5.37738	8.93699	7.08561	192.192	246.027	135.644	18.1714	0	8.90397	21.2479	3.75869	12.7534	88.8556	71.5934	81.829	128.318	152.589	138.928	46.8563	38.7457	42.9947	0	0	0	225.04	0	111.395
XM_018971187.1	0	0	0	315.729	0	159.443	212.857	0	425.714	150.153	467.924	305.948	420.708	0	210.354	0	0	0	0	0	0	0	0	0	0	0	0	0	0	0
XM_018970990.1	0	0	0	0	0	0	138.525	192.317	79.2997	0	0	0	0	0	0	64.4793	34.5028	49.0188	37.9435	99.3603	70.025	18.9227	42.2681	31.2073	0	0	0	154.866	0	78.9819
XM_018971272.1	114.051	79.3726	47.4495	258.114	142.992	200.553	121.936	123.014	122.08	62.1652	140.807	100.389	120.688	27.0626	73.1366	52.6843	211.33	133.591	164.192	110.006	135.999	87.405	116.237	102.695	248.044	220.185	196.774	700.529	188.768	451.654
XM_018971543.1	35.641	40.6699	46.6314	59.1511	54.3667	57.5983	19.4284	0	39.6499	50.6886	54.0903	52.9133	33.9966	0	16.6584	40.103	29.3274	35.209	0	0	0	29.7357	0	15.1652	41.181	35.0312	27.7799	0	0	0
XM_018971573.1	71.282	73.2049	74.4466	74.5151	189.911	132.213	0	0	0	142.502	129.645	136.138	93.4908	75.9256	85.2635	0	53.4794	26.4723	75.1972	71.8588	72.776	140.569	158.505	148.834	86.1928	43.9583	0	0	0	0
XM_018971565.1	75.8181	38.6672	0	204.34	192.89	200.601	91.299	0	182.598	72.6855	0	35.9793	105.39	110.506	107.896	0	0	0	0	0	0	253.204	0	129.134	137.909	142.234	149.317	0	99.4046	50.6963
XM_018971320.1	0	0	0	0	0	0	1.74991	3.46517	0	0	0	0	0	0	0	18.872	12.076	15.406	2.06965	14.1943	8.01074	9.91191	1.76117	5.83654	0	0	0	79.853	0	40.3258
XM_018971364.1	0	0	0	0	0	0	14.2334	27.7214	1.04342	0	0	0	0	0	0	11.0087	42.266	26.9587	14.4875	49.6802	32.5807	13.5162	16.7311	15.0915	0	0	0	30.2473	0	15.2749
XM_018971386.1	0	0	0	3.07279	12.6607	7.978	120.205	166.328	74.0827	0	0	0	0	0	0	3.93166	13.8011	8.8664	42.7727	47.0187	45.1096	2.70325	11.4476	7.11914	0	0	0	73.8035	0	36.9018
XR_001996936.1	18.1445	8.98153	0	86.8062	0	42.5351	0	0	0	45.9066	24.8987	35.2976	0	0	0	0	0	0	0	0	0	0	0	0	0	0	0	0	0	0
XR_001996939.1	891.025	892.025	875.361	287.306	463.979	376.525	504.822	502.45	507.101	544.185	533.176	536.07	487.852	361.586	421.103	181.643	489.078	333.544	93.1341	75.4074	85.2021	94.6137	59.8797	77.8455	90.9813	176.862	255.807	648.503	70.2861	366.231
XM_018971426.1	0	0	0	0	0	0	0	0	0	0	0	0	0	0	0	19.6583	11.2134	15.5764	2.75953	15.0815	8.96832	0	14.9699	7.55982	0	0	0	99.2113	0	48.6135
XM_018971734.1	0	0	0	0	0	0	22.7437	22.5236	22.9552	0	0	0	0	0	0	29.8806	38.8157	33.6612	29.6649	165.896	99.4396	61.2736	27.2981	45.0351	0	0	0	20.5682	0	10.3869
XM_018972018.1	370.666	415.25	458.951	1373.54	253.959	802.552	698.432	1218.01	170.077	572.876	190.604	383.646	176.783	98.4778	139.398	50.3253	504.604	280.239	306.998	111.78	205.201	136.965	384.815	262.129	164.724	418.709	664.403	1019.94	709.889	873.564
XM_018972096.1	16.8485	23.8895	31.9057	35.337	23.0872	29.0354	45.6483	62.3731	29.2157	2.86916	1.71715	2.27599	30.597	27.0626	28.5238	16.513	81.0816	47.9039	3.44941	10.6458	7.1353	15.3184	16.7311	15.8574	1.9154	5.69944	9.25997	0	0	0
XM_018972106.1	55.0815	59.3919	62.9933	6.91377	20.1082	13.511	46.9404	50.245	42.7801	87.0313	306.512	195.901	12.7487	24.8074	18.4025	96.7189	62.9677	81.1253	26.9054	122.426	74.3227	61.2736	31.701	47.4171	193.455	126.555	64.8198	205.682	81.331	144.535
XM_018971872.1	0	3.27238	6.54476	3.84098	3.72374	3.80216	139.025	190.585	85.5602	0	0	0	0	0	0	73.129	18.9766	46.0528	32.4245	33.7115	33.3922	18.0217	39.6263	29.0042	0	0	0	211.731	2.00817	107.928
XM_018972234.1	158.764	107.255	51.54	26.8869	12.6607	19.5128	30.7743	39.8495	22.9552	35.3864	12.0201	23.4061	58.6442	27.0626	42.876	49.539	46.5788	47.3454	0	0	0	11.7141	13.2088	12.586	21.0694	19.4081	17.3625	45.976	19.0776	32.336
XM_018972199.1	185.981	151.307	116.169	26.1187	24.5767	25.3631	36.7455	55.4428	18.7815	0	33.4845	17.0771	27.1973	61.6426	44.3837	108.514	119.897	113.007	0	0	0	0	0	0	14.3655	7.25456	0	0	0	0
XM_018972179.1	96.5547	60.7042	25.3609	82.1971	82.6671	83.6697	0	0	0	0	142.524	72.6871	0	58.6356	29.0246	0	0	0	0	0	0	0	63.4021	32.018	0	0	0	0	0	0
XM_018972006.1	0	0	0	0	0	0	52.9488	98.7574	5.21709	0	0	0	0	0	0	36.1713	0	18.0857	0	7.98431	4.03208	0	0	0	0	0	0	99.2113	0	50.5978
XM_018972333.1	6.48018	684.917	1349.86	1327.44	1142.44	1223.52	981.363	1937.03	6.26051	3.82555	16.313	10.0501	1300.37	5.26217	665.847	1388.66	1851.94	1587.9	1748.85	1597.75	1663.8	12.6152	1316.47	651.443	1501.67	1509.59	1532.53	50.8155	1383.63	703.641
XM_018972339.1	324.009	158.764	0	0	0	0	223.5	0	438.235	375.86	199.19	288.409	0	332.269	166.134	0	0	0	0	0	0	0	0	0	0	0	0	165.755	0	82.049
XM_018972408.1	586.456	535.602	501.492	640.676	369.395	508.73	10.3298	0	20.8684	0	287.623	145.25	470.004	750.235	614.82	0	0	0	640.211	1012.23	833.143	157.69	0	78.0563	0	0	0	0	664.705	332.353
XM_018972422.1	0	0	0	0	6.70274	3.31786	172.689	218.306	125.21	0	0	0	0	0	0	66.052	56.9297	60.9215	36.5638	87.8275	61.9393	54.065	35.2234	44.8326	0	0	0	221.411	0	110.705
XM_018972416.1	0	2.02478	4.09047	0	0	0	132.226	204.445	57.388	4.78194	0	2.36706	0	0	0	54.257	50.0291	52.1219	71.7477	127.749	99.3896	32.439	42.2681	37.9384	0	0	0	146.397	0	73.1986
XM_018972567.1	0	0	0	0	0	0	69.096	71.0361	65.7353	0	0	0	0	0	0	0	37.9531	18.7868	19.3167	70.0845	43.8066	0	43.1486	21.3586	0	0	0	106.471	0	54.3
XR_001997048.1	0	0	0	1.53639	2.23425	1.88532	28.1757	31.1866	25.042	0	0	0	0	0	0	20.4447	22.4268	21.3434	0	13.3072	6.65359	5.4065	0	2.67622	0	0	0	49.6057	0	24.5548
XM_018971963.1	0	0	0	0	1.4895	0.737301	206.193	261.621	156.513	0	0	0	0	0	0	73.9153	99.1956	86.4291	86.2353	125.088	107.775	38.7466	48.4321	43.105	0	1.1575	2.31499	462.179	0	226.468
XM_018972143.1	65.4498	59.2476	50.7219	0	0	0	0	0	0	0	0	0	0	0	0	0	0	0	0	0	0	0	65.1632	32.2558	35.4348	18.0718	0	0	0	0
XM_018972125.1	167.189	164.501	168.527	0	0	0	24.2751	0	49.0406	160.673	109.898	135.835	124.088	0	63.2847	92.7873	244.108	166.299	164.192	34.5987	98.2284	105.427	154.102	130.008	35.4348	40.4587	46.2999	0	157.642	78.8208
XM_018971995.1	0	0	0	0	0	0	0	0	0	0	0	0	0	0	0	25.949	22.4268	24.0582	0	0	0	0	0	0	0	0	0	0	0	0
XM_018971988.1	0	0	0	0	0	0	0	0	0	0	0	0	0	0	0	53.4706	58.6548	55.5021	0	0	0	0	0	0	0	0	0	0	0	0
XM_018972374.1	313.641	436.241	564.485	158.249	197.358	180.373	185.382	232.167	136.688	528.883	712.619	619.025	1404.91	3119.72	2276.36	219.387	0	109.693	191.097	301.63	248.424	309.973	1040.85	683.716	132.162	219.565	300.949	528.724	2323.46	1400.21
XM_018972483.1	1382.87	1388.83	1380.94	1298.25	1549.82	1437.02	603.521	1044.75	160.686	1417.37	1699.12	1580.91	1673.48	1083.26	1405.94	1241.62	1307.66	1249.15	1962.02	1810.66	1878.05	1884.16	2222.6	2055.07	115.881	450.91	787.098	1376.86	1638.67	1499.57
XM_018972530.1	203.478	103.774	0	0	115.436	57.718	0	0	0	93.726	0	46.3944	0	0	0	0	0	0	136.597	100.247	118.742	112.635	87.1779	99.598	0	54.9001	107.647	0	0	0
XM_018972548.1	34.345	45.2985	54.8123	43.7872	37.9822	40.067	0	0	0	75.5546	1.71715	37.8804	46.7454	33.8283	40.6897	46.3936	82.8068	64.5503	2.06965	42.583	22.5289	0	4.40292	2.24549	0	0	0	0	156.638	78.3188
XM_018971906.1	0	0	0	0	0	0	54.2127	48.5124	60.5182	0	0	0	0	0	0	7.86333	10.3508	9.05533	4.13929	25.7272	14.9333	4.50541	5.28351	4.96982	0	0	0	36.2968	0	18.1484
XM_018972634.1	5.83216	4.88254	4.09047	28.4233	21.5977	25.4027	110.103	129.944	90.7773	4.78194	13.7372	9.35218	12.7487	51.87	32.7006	42.462	44.8537	43.6698	106.932	133.959	121.65	36.0433	65.1632	51.2549	0	2.8648	5.78748	82.2728	37.1512	59.9376
XM_018972922.1	3.24009	1.65245	0	3.84098	2.23425	2.98803	168.604	237.364	97.0378	4.78194	0	2.39097	0	0	0	65.2656	75.9062	70.9655	91.0645	152.589	122.282	40.5487	22.8952	31.9247	0	0	0	91.9519	9.03678	50.0346
XM_018973029.1	176.261	172.921	162.801	718.264	643.463	680.489	327.787	50.245	611.443	235.271	27.4745	129.922	982.503	254.088	617.025	5.50433	21.5643	13.5618	293.2	510.996	394.056	208.15	117.998	165.156	121.628	137.053	152.79	3.62968	246.001	127.275
XM_018973127.1	26.5687	20.7064	14.7257	127.521	51.3877	88.9403	9.81334	0	19.8249	11.4767	30.9088	20.941	18.6982	54.1252	36.5987	8.64966	11.2134	9.97479	28.2852	15.0815	21.6079	8.10975	73.9691	40.629	31.604	39.0989	46.2999	27.8276	1.00409	14.4158
XM_018973142.1	472.405	294.512	107.17	220.472	0	110.236	39.6499	0	79.2997	0	0	0	140.236	179.666	157.65	294.875	166.476	229.391	936.17	346.874	641.522	178.414	106.551	142.842	0	126.92	248.862	215.361	71.2902	142.605
XM_018973194.1	0	0	0	98.3292	122.139	109.996	0	0	0	0	0	0	27.1973	104.492	65.8445	71.5563	88.8448	79.7563	0	35.4858	17.7429	3.60433	12.3282	8.06394	0	0	0	0	0	0
XM_018973295.1	0	0	0	0	0	0	106.452	152.468	57.388	0	0	0	4.24958	0	2.10354	25.1627	29.3274	27.6433	21.3863	39.9216	30.8536	20.7249	17.6117	19.448	0	0	0	67.7541	0	34.5546
XM_018972891.1	0	0	0	1.53639	0	0.760515	66.4154	81.4316	50.084	7.6511	0	3.90206	2.54975	3.00696	2.79567	33.026	22.4268	27.284	27.5953	59.4388	43.0819	40.5487	7.92526	24.1135	0	0	0	55.6551	0	28.3841
XM_018972901.1	0	0	0	0	0	0	23.4479	15.5933	31.3025	0	11.1615	5.46913	0	3.75869	1.91693	18.872	29.3274	24.4873	3.44941	4.43573	4.00417	9.01083	1.76117	5.49372	0	2.89374	5.78748	3.62968	0	1.85114
XM_018973319.1	0	0.818095	1.63619	1.53639	1.4895	1.52086	39.3761	53.7102	25.042	3.82555	1.71715	2.7331	1.69983	1.50348	1.57812	17.2993	3.45028	10.3921	22.7661	18.6301	20.7188	9.01083	12.3282	10.7762	0	1.1575	2.31499	65.3343	3.01226	34.8115
XM_018972978.1	276.704	180.348	85.8999	0	1.4895	0.737301	20.9646	24.2562	17.7381	205.623	0	104.868	0	1.50348	0.751739	368.79	0.862571	184.818	20.6965	81.6174	51.4616	373.949	1.76117	185.968	112.051	265.569	421.329	68.964	37.1512	53.5615
XM_018972735.1	1.29604	0.641538	0	0	0.744749	0.376098	114.506	157.665	73.0392	0.956388	0.858577	0.903679	0.849916	3.00696	1.90687	66.052	15.5263	40.3036	49.6715	70.9717	61.0313	18.0217	14.9699	16.5859	4.78849	2.41819	0	163.336	0	80.8512
XM_018973042.1	51.1934	86.6978	122.714	26.1187	19.3635	22.6735	14.9438	1.73259	28.1723	23.9097	51.5146	37.8317	7.64924	3.75869	5.68518	5.50433	4.31285	4.96364	3.44941	0.887146	2.16384	1.80217	4.40292	3.14657	17.2386	137.594	258.122	7.25936	4.01635	5.71432
XR_001997127.1	12.3123	15.1836	17.9981	0	0	0	0	0	0	0	24.0402	11.7797	26.3474	52.6217	39.748	0	8.62571	4.35598	0	0	0	23.4282	35.2234	29.5019	0	0	0	96.7915	102.417	98.6081
XM_018973155.1	0	0	0	0	6.70274	3.38488	353.152	450.473	270.245	0	4.29288	2.18937	0	0	0	84.1376	69.0057	76.496	88.9948	328.244	208.619	51.3617	82.7749	66.2406	3.83079	1.93455	0	751.344	0	371.915
XM_018972808.1	0	0	0	0	2.23425	1.13947	35.9214	41.5821	31.3025	6.69472	0	3.38083	0	0	0	10.2223	0	5.16228	11.728	9.75861	10.8118	0	0	0	0	0	0	31.4572	0	16.0432
XM_018973270.1	0	0	0	182.831	142.992	163.825	114.922	232.167	0	438.982	471.359	462.079	68.8432	5.26217	37.0001	107.728	0	52.7865	132.457	0	67.5533	304.566	48.4321	180.029	679.966	645.982	625.048	0	0	0
XM_018973262.1	0	0	0	66.8331	161.611	116.506	274.275	180.189	377.717	341.431	0	167.301	74.7926	0	38.1442	0	0	0	77.2668	0	38.6334	0	72.2079	35.3819	0	0	0	0	0	0
XM_018973253.1	0	0	0	0	305.347	149.62	80.5653	161.131	0	0	616.458	305.147	0	0	0	0	0	0	0	0	0	0	100.387	50.6952	0	0	0	0	0	0
XM_018973447.1	438.06	281.663	115.351	230.459	289.707	257.482	12.2393	0	23.9986	0	0	0	364.614	221.011	295.023	517.407	441.636	475.105	142.116	276.79	212.258	93.7126	272.101	183.33	379.248	263.359	152.79	297.634	353.439	322.281
XM_018973439.1	20.7366	28.3036	36.8143	101.402	90.1146	96.7159	120.405	109.153	132.514	175.019	138.231	155.059	190.381	95.4708	142.926	10.2223	12.076	10.9866	13.1078	7.98431	10.4549	22.5271	16.7311	19.8544	18.1963	21.8669	25.4649	0	32.1308	16.3867
XM_018973462.1	1.29604	0.635058	0	0	1.4895	0.729854	0	0	0	1.91278	2.57573	2.22181	0.849916	3.00696	1.9134	0	0.862571	0.431285	2.06965	491.479	249.211	3.60433	1.76117	2.66432	1.9154	3.27269	4.62999	2.41979	0	1.23409
XM_018973486.1	401.123	609.095	805.005	320.338	647.187	486.998	1638.28	1779.37	1532.78	613.045	741.81	684.846	349.315	231.536	292.761	3239.69	4012.68	3569.86	1933.05	1982.77	1938.58	581.198	454.382	516.522	3161.36	1936.61	711.861	1908	322.312	1099.3
XM_018973346.1	0	0	0	0	0	0	30.5058	45.0473	15.6513	0	0	0	0	0	0	3.14533	7.76314	5.36088	0	4.43573	2.19569	0	0	0	0	0	0	37.5067	0	18.5658
XM_018973392.1	0	0	0	0	3.72374	1.89911	33.4004	50.245	17.7381	0.956388	0	0.478194	0	0	0	22.0173	8.62571	15.1013	6.89882	11.5329	9.14687	2.70325	1.76117	2.2146	0	0	0	26.6177	2.00817	14.1698
XM_018973337.1	0	0	0	9.98656	0	4.99328	162.634	221.771	98.0813	0	0	0	0	0	0	71.5563	87.9822	78.8894	55.1906	110.893	82.49	40.5487	31.701	35.9221	0	0	0	114.94	0	58.6194
XM_018973546.1	266.335	207.212	143.985	135.203	452.807	293.329	100.178	204.445	0	0	0	0	369.713	529.976	454.343	0	0	0	0	0	0	0	0	0	260.494	437.886	633.151	584.379	537.186	560.311
XM_018973596.1	0	0	0	0	0	0	27.8146	24.2562	31.3025	0	0	0	0	0	0	1.57267	6.03799	3.77514	17.9369	42.583	30.4729	1.80217	4.40292	3.09855	0	0	0	100.421	0	50.2106
XR_001997156.1	0	0	0	0	0	0	44.3452	0	88.6905	187.452	72.979	128.548	56.9444	0	28.1875	18.0857	0	9.22368	0	0	0	0	0	0	0	0	0	131.878	0	67.258
XM_018973721.1	22.0326	21.6673	20.4524	41.4826	29.79	36.0511	260.232	306.668	212.857	81.293	94.4435	87.8682	16.1484	54.8769	35.7871	59.7613	59.5174	60.5333	82.096	158.799	120.831	49.5596	56.3574	52.9245	45.9695	23.4444	0	387.166	11.045	202.867
XR_001997154.1	3.88811	4.42798	4.90857	0	0	0	95.6084	0	195.119	186.496	152.827	171.526	121.538	0	60.769	132.89	2.58771	69.042	0	0	0	0	12.3282	6.10245	0	2.8648	5.78748	285.535	1.00409	140.424
XM_018973730.1	132.844	116.931	103.08	112.925	131.076	120.216	124.244	246.027	0	155.891	145.099	152.78	119.838	103.74	112.987	128.959	95.7453	112.684	0	0	0	175.711	0	89.6127	166.639	195.799	221.082	260.127	132.539	192.407
XM_018973708.1	52.4895	86.8457	121.896	119.07	134.8	125.744	298.555	486.857	105.385	338.561	190.604	260.244	166.584	0	83.2918	184.788	0	91.4702	0	0	0	82.8996	184.042	133.562	248.044	165.278	77.5523	241.979	136.556	186.165
XM_018973828.1	0	2.06569	4.09047	0	0	0	36.1083	67.5709	5.21709	0	0	0	0	0	0	13.3677	18.114	15.5597	27.5953	47.0187	37.2099	8.10975	28.1787	18.2851	0	0	0	44.7661	0	21.9354
XM_018973797.1	241.711	483.643	720.741	1368.16	396.206	893.883	649.93	812.583	487.276	487.758	168.281	328.861	776.823	133.81	460.539	1535.71	1305.07	1433.44	141.426	66.5359	103.274	119.844	1391.32	763.14	171.428	193.187	221.082	1221.99	416.696	815.177
XM_018973806.1	452.965	299.209	152.984	74.5151	67.7722	72.5665	219.358	356.913	83.4734	120.505	370.047	244.673	148.735	85.6982	118.074	315.319	519.268	418.87	607.786	190.736	395.269	63.9769	0	31.9884	1.9154	50.2922	100.702	0	174.711	85.6084
XM_018973931.1	0	0	0	0	0	0	65.5307	84.8967	44.867	0	0	0	0	0	0	38.5303	30.19	34.7454	14.4875	94.9246	54.5612	22.5271	50.1933	36.5855	0	2.89374	5.78748	117.36	0	58.0931
XM_018973838.1	3.24009	3.66528	4.09047	0.768197	0	0.380257	84.2104	81.4316	88.6905	8.60749	0	4.26071	0	0	0	60.5476	30.19	44.6124	24.1459	139.282	81.5932	34.2412	5.28351	20.1312	0	0	0	307.313	0	155.193
XM_018973850.1	8.42423	4.12788	0	0	0	0	168.926	272.016	71.9958	0	0	0	0	9.02087	4.46533	29.8806	36.228	33.086	42.0828	78.0688	60.2862	17.1206	27.2981	22.2093	0	0	0	133.088	0	65.8787
XM_018974131.1	11.0163	11.5337	12.2714	0	9.68174	4.88928	22.9069	25.9888	19.8249	14.3458	13.7372	13.9042	0	0	0	7.86333	0	3.93166	0	0	0	0.901083	0	0.441531	0	4.09175	8.10248	43.5562	0	21.3425
XM_018974041.1	11.0163	25.9523	40.0866	3.07279	8.93699	5.97416	29.766	41.5821	18.7815	16.2586	14.5958	15.2812	21.2479	17.29	19.2689	47.9663	63.8302	57.0162	35.184	70.0845	51.5816	8.10975	33.4622	20.9533	39.2656	30.5471	20.8349	76.2233	29.1185	53.7243
XM_018974174.1	0	0	0	0	0	0	61.15	76.2338	45.9104	4.78194	16.313	10.5137	0	0	0	33.026	28.4648	31.1952	33.8042	75.4074	53.6827	7.20866	23.7758	15.5283	9.57698	9.99723	10.4175	200.842	0	98.4128
XM_018974183.1	70.634	88.4331	105.534	285.001	149.695	219.449	383.897	330.924	442.409	131.982	163.13	144.604	215.029	310.468	262.748	0	0	0	0	490.592	245.296	0	0	0	126.416	92.9719	60.1898	0	0	0
XM_018974192.1	0	0	0	0	0	0	28.1568	41.5821	14.6078	0	0	0	0	0	0	25.1627	4.31285	14.9678	11.728	40.8087	25.9775	0	22.0146	10.7872	0	0	0	93.1618	0	46.1151
XM_018974351.1	75.8181	74.7124	73.6285	19.2049	15.6397	17.7708	88.381	67.5709	108.515	37.2991	57.5246	47.3265	43.3457	60.8909	52.335	3.93166	3.45028	3.70823	11.0381	55.8902	34.0782	0.901083	7.92526	4.41768	4.78849	2.3703	0	44.7661	0	22.8307
XM_018974362.1	45.3613	44.7692	44.1771	96.7928	83.4119	90.0354	24.2386	0	47.9972	34.43	24.0402	29.1312	9.34908	0	4.58105	125.813	111.272	117.913	4.82918	0	2.46288	30.6368	14.9699	22.8034	23.9424	12.2106	0	49.6057	12.049	31.2632
XM_018974441.1	247.543	237.796	223.34	115.23	115.436	113.602	41.2303	45.0473	37.563	45.9066	72.979	60.1726	94.3407	55.6287	75.1782	403.389	297.587	347.942	357.359	385.908	371.919	389.268	557.41	475.02	446.287	374.113	297.477	75.0134	489.994	278.354
XM_018974436.1	185.981	191.571	197.161	72.9787	0	35.7596	149.781	202.713	94.951	61.2088	11.1615	35.8233	698.631	62.3943	376.396	0	0	0	0	0	0	0	0	0	0	0	0	1033.25	0	521.791
XM_018974427.1	9.07225	9.2558	9.81714	11.523	3.72374	7.64373	53.1577	107.42	1.04342	1.91278	2.57573	2.24094	60.344	7.51739	34.3076	0	0	0	0	0	0	0	0	0	0	0	0	404.105	0	198.011
XM_018974418.1	16.2005	17.4822	18.8162	18.4367	3.72374	11.0802	256.958	518.043	1.04342	1.91278	3.43431	2.66593	113.039	13.5313	63.7149	14.9403	50.0291	32.9103	58.64	84.2789	71.038	67.5812	122.401	96.279	23.9424	64.6297	103.017	0	117.478	58.1517
XM_018974330.1	138.676	123.856	111.261	19.2049	54.3667	36.6898	30.1233	12.1281	47.9972	24.8661	28.333	26.4752	22.9477	130.051	77.9145	0	7.76314	3.92038	14.4875	23.9529	19.6046	2.70325	17.6117	10.3201	0	0	0	22.988	27.1103	24.5482
XM_018974536.1	1996.54	2110.35	2310.3	2118.69	2637.9	2399.48	3667.67	3059.75	4306.18	3653.4	3271.18	3460.38	4187.54	3409.89	3819.65	368.79	385.569	382.795	209.724	358.407	287.65	291.951	344.308	313.227	237.509	249.088	260.437	492.427	280.14	383.821
XM_018974515.1	301.976	224.937	139.076	235.068	185.442	210.007	54.4499	51.9776	57.388	79.3802	244.694	161.211	89.2412	62.3943	76.5759	62.1203	47.4414	55.2553	678.844	120.652	405.933	112.635	140.013	124.924	131.205	130.406	129.64	614.626	16.0654	312.273
XM_018974528.1	51.1934	342.06	626.66	211.254	706.022	467.811	438.623	464.333	399.629	568.094	1104.99	831.172	1637.79	320.241	985.602	518.193	2348.78	1454.38	2097.93	812.626	1457.64	3144.78	4149.31	3688.54	617.715	1265.5	1887.88	4385.87	1326.4	2871.43
XM_018974549.1	0	0	0	0	0	0	230.355	0	465.364	0	0	0	0	420.974	206.277	169.848	37.0905	101.585	226.281	1899.38	1043.84	364.038	671.886	507.602	403.191	259.75	112.277	492.427	756.077	618.01
XM_018974569.1	8.42423	11.9419	15.5438	3.84098	6.70274	5.26697	103.551	135.142	69.909	4.78194	0	2.39097	3.39966	6.76565	5.03183	41.6756	34.5028	38.4343	33.8042	80.7303	56.6946	30.6368	53.7156	42.1762	4.78849	5.34586	5.78748	171.805	13.0531	93.2228
XM_018974303.1	1.29604	2.67928	4.09047	0	0	0	130.926	199.247	62.6051	0	7.72719	3.78632	0	0	0	49.539	42.266	45.8297	51.0513	60.3259	56.2919	16.2195	19.3729	17.634	0	0	0	196.003	0	98.9814
XM_018974310.1	0	2.00433	4.09047	0	2.23425	1.13947	117.618	173.259	66.7787	7.6511	4.29288	5.97199	0	0	0	37.744	50.8917	44.5065	24.8358	81.6174	53.883	34.2412	10.567	22.3512	0	0	0	208.102	3.01226	103.461
XM_018974802.1	7.1282	5.66017	4.09047	3.84098	3.72374	3.78178	86.8216	65.8383	109.559	6.69472	0	3.34736	0	0	0	63.693	30.19	46.958	37.2536	108.232	72.5565	33.3401	7.04468	20.4905	0	0	0	15.7286	13.0531	14.247
XM_018974854.1	0	0	0	0	0	0	40.1443	62.3731	17.7381	0	0	0	0	0	0	3.14533	0	1.54121	8.96847	16.8558	12.9067	4.50541	2.64175	3.57358	0	0	0	35.0869	0	17.8943
XM_018974996.1	0	165.222	323.965	0	0	0	0	0	0	0	0	0	0	0	0	0	0	0	0	0	0	0	0	0	0	0	0	0	0	0
XM_018974984.1	0	0	0	0	0	0	0	0	0	0	0	0	0	0	0	0	0	0	0	0	0	355.928	0	176.184	0	330.095	673.663	6.04947	0	2.99449
XM_018974977.1	444.54	545.186	641.386	0	0	0	81.95	0	160.686	0	356.309	179.936	63.7437	0	31.8719	632.212	156.125	394.949	3.44941	0	1.72471	0	0	0	0	0	0	0	518.109	253.873
XM_018975003.1	0	0	0	0	0	0	30.5959	15.5933	45.9104	4.78194	0	2.39097	0	0	0	14.154	22.4268	17.9246	8.96847	7.98431	8.39655	14.4173	0	7.35284	0	0	0	0	0	0
XM_018975139.1	0	0	0	0	0	0	0	0	0	0	0	0	0	0	0	0	0	0	0	0	0	0	0	0	37.3502	18.4884	0	490.007	0	242.553
XM_018975173.1	84.2423	78.5348	75.2647	30.7279	32.0242	31.5362	95.9663	91.8271	101.212	158.76	98.7363	128.748	22.9477	32.3248	27.2452	110.873	56.9297	84.4557	161.432	236.868	200.765	127.053	168.192	148.463	131.205	128.545	128.482	67.7541	88.3596	78.2926
XM_018975183.1	3.88811	4.39324	4.90857	7.68197	2.979	5.30697	702.306	1373.94	3.13025	1.91278	5.15146	3.50636	264.324	3.00696	132.314	1627.71	0.862571	830.563	1.37976	813.513	403.365	6.30758	2.64175	4.42992	2.87309	2.63435	2.31499	1385.33	2.00817	693.668
XM_018975300.1	759.477	452.226	146.439	702.9	1117.12	902.355	310.41	564.823	43.8235	686.687	904.081	806.771	814.22	596.129	707.064	3.93166	87.9822	45.4974	698.161	282.112	491.547	322.588	551.246	445.655	399.36	680.62	989.66	99.2113	473.929	284.2
XM_018975312.1	0	245.837	491.675	0	0	0	0	0	0	0	103.888	51.4245	53.5447	0	26.2369	0	0	0	39.3233	165.009	100.32	0	0	0	86.1928	42.6654	0	233.51	130.531	182.158
XM_018974872.1	18.7925	128.053	242.156	312.656	145.971	227.647	79.9309	34.6517	125.21	59.2961	319.391	189.936	289.821	60.8909	178.863	38.5303	27.6023	33.2589	0	0	0	39.6476	117.998	78.6247	0	30.9399	62.5048	0	29.1185	14.8504
XM_018974877.1	33.6969	16.5115	0	0	221.935	109.858	195.234	0	394.412	80.3366	0	40.1683	675.683	0	334.463	0	0	0	0	0	0	0	0	0	0	0	0	0	0	0
XM_018974612.1	0	0	0	0	0	0	69.2339	110.886	29.2157	0	0	0	0	0	0	29.0943	18.114	23.3132	30.3548	36.373	33.4241	7.20866	1.76117	4.41283	0	0	0	101.631	0	51.3237
XM_018974932.1	502.862	246.402	0	324.947	819.224	567.143	881.229	0	1727.9	82.2494	0	41.1247	0	0	0	231.968	2451.43	1367.37	819.58	0	409.79	282.039	285.309	287.921	0	398.208	804.46	0	308.255	157.21
XM_018974939.1	0	0	0	0	0	0	0	0	0	0	758.123	386.643	0	0	0	225.678	0	111.71	0	0	0	0	0	0	0	454.769	900.532	0	216.883	109.526
XM_018974967.1	1.29604	90.2294	179.163	43.019	21.5977	31.9862	13.2667	25.9888	1.04342	12.433	174.291	93.2999	46.7454	0.751739	23.2886	3.14533	0	1.57267	71.0579	28.3887	50.0072	15.3184	46.671	30.6847	113.008	71.9662	30.0949	150.027	85.3474	118.541
XM_018975209.1	0	1.63619	3.27238	0	0	0	111.248	180.189	45.9104	0	0	0	0	0	0	11.795	20.7017	15.9234	8.96847	95.8118	52.435	12.6152	7.92526	10.1441	0	0	0	130.669	0	66.641
XM_018974664.1	3.24009	1.65245	0	15.3639	472.171	248.566	212.144	1.73259	414.237	846.403	143.382	496.327	1026.7	1051.68	1039.19	7.077	1.72514	4.48909	4.82918	540.272	277.977	562.276	450.859	511.633	461.61	465.647	451.424	1.20989	2.00817	1.60698
XM_018974699.1	0	0	0	0	0	0	32.3459	0	64.6919	3.82555	0	1.89365	0	0	0	36.9576	43.9911	40.624	4.13929	68.3102	36.5249	16.2195	0	8.02865	0	0	0	0	0	0
XM_018974721.1	0	0	0	0	0	0	32.7018	43.3147	22.9552	0	0	0	0	0	0	10.2223	5.17542	7.72411	6.20894	6.21002	6.20949	2.70325	10.567	6.66093	0	0	0	54.4452	3.01226	29.2883
XR_001997310.1	3.24009	3.61243	4.09047	0	0	0	13.6383	5.19776	21.9118	0	0	0	0	0	0	28.308	11.2134	20.0144	17.2471	29.2758	22.7962	5.4065	6.16409	5.8199	0	0	0	62.9145	0	32.0864
XM_018975331.1	195.701	257.376	310.876	394.853	956.258	684.285	2291.35	2898.62	1684.08	2884.47	926.404	1895.64	198.03	1144.9	661.996	1253.41	949.69	1095.29	580.881	562.451	574.57	978.576	1111.3	1044.27	1819.63	1564.85	1373.95	296.424	1270.17	786.261
XM_018975431.1	42.7692	51.1305	58.9028	37.6416	30.5347	33.8644	46.9582	60.6405	32.3459	15.3022	41.2117	28.5926	52.6948	87.2017	68.8128	3.14533	0	1.60412	6.89882	4.43573	5.58842	2.70325	0	1.36514	0	0	0	21.7781	0	10.889
XM_018975419.1	0	0	0	6.14557	0	3.10351	26.9848	15.5933	38.6065	0	0	0	0	0	0	11.0087	18.114	14.5063	0	14.1943	7.0262	10.813	12.3282	11.4473	0	0	0	65.3343	0	33.3205
XM_018975453.1	0	0	0	0	0	0	38.1083	20.791	56.3446	0	0	0	0	0	0	33.026	23.2894	28.3228	13.1078	54.1159	34.153	36.0433	7.04468	21.5088	0	0	0	36.2968	0	18.5114
XM_018975480.1	3.24009	1.62005	0	0	3.72374	1.86187	165.687	114.351	219.118	0	4.29288	2.14644	10.199	0	5.0485	174.566	106.959	138.82	24.1459	187.188	103.795	82.8996	18.4923	51.4325	0	0	0	27.8276	0	13.6355
XM_018975561.1	9.72027	4.86014	0	0	0	0	61.5571	88.3619	36.5196	0	0	0	0	0	0	0	0	0	35.8739	25.7272	30.5433	0	0	0	0	0	0	125.829	0	61.6562
XM_018975552.1	0	7.09288	13.9076	36.8734	40.2164	38.5115	0	0	0	6.69472	0	3.38083	33.9966	9.02087	21.4185	31.4533	21.5643	26.7739	4.13929	0	2.06965	17.1206	44.0292	30.4404	11.4924	5.80365	0	0	5.02043	2.53532
XM_018975460.1	0	0	0	0	0.744749	0.372374	125.158	214.841	35.4762	0	0	0	0	0	0	25.949	31.9151	29.2512	9.65835	70.0845	39.1223	32.439	9.68643	21.3218	0	0	0	91.9519	0	45.5162
XM_018975469.1	0	0	0	0	0	0	72.1271	98.7574	46.9538	0	0	0	0	0	0	3.93166	7.76314	5.82774	17.2471	46.1316	31.8618	6.30758	30.8205	18.3784	0	0	0	84.6926	0	42.3463
XM_018975859.1	42.7692	51.4146	59.7209	0	0	0	7.4766	12.1281	3.13025	22.9533	0	11.2471	0	0	0	0	0	0	0	0	0	0	0	0	0	0	0	0	0	0
XM_018975848.1	0	0	0	0	58.0904	29.3357	0	0	0	0	0	0	62.8938	81.1878	71.8178	0	0	0	0	0	0	0	0	0	0	0	0	0	0	0
XR_001997429.1	103.035	97.498	90.8085	67.6013	135.544	100.555	45.5507	29.454	62.6051	89.9005	76.4133	82.64	193.781	118.023	157.25	32.2396	15.5263	24.283	119.35	154.363	138.822	46.8563	83.6555	64.7874	24.9001	34.3208	45.1424	59.2848	96.3923	78.0241
XM_018975640.1	1.29604	2.72019	4.09047	6.14557	0	3.10351	253.247	419.286	81.3866	0	6.86861	3.50299	0	3.75869	1.91693	186.361	205.292	192.936	177.99	395.667	286.63	126.152	89.8196	108.798	4.78849	2.44213	0	792.481	9.03678	396.887
XR_001997418.1	0	0	0	0	0	0	4.33147	8.66293	0	0	0	0	0	0	0	7.86333	23.2894	15.655	4.82918	20.4044	12.3644	0	10.567	5.28351	0	0	0	47.1859	0	24.0648
XM_018975784.1	0	0	0	0	3.72374	1.89911	49.0554	57.1754	40.6933	0	0	0	0	0	0	17.2993	13.8011	15.5852	20.0066	26.6144	23.0443	2.70325	7.04468	4.81171	0	0	0	114.94	0	57.47
XR_001997417.1	0	0	0	0	0	0	4.17367	0	8.34734	0	0	0	0	0.751739	0.375869	51.1116	54.342	52.4712	23.456	39.9216	31.7711	31.5379	32.5816	31.9073	16.2809	16.3236	16.205	0	23.094	11.4315
XM_018975628.1	3.24009	1.65245	0	0	0.744749	0.379822	154.423	258.155	55.3011	0	0	0	0	0	0	23.59	26.7397	24.7795	13.7976	87.8275	51.8288	39.6476	34.3428	37.1404	0	1.14592	2.31499	352.079	0	177.8
XM_018975921.1	0	0	0	8.45016	2.23425	5.44905	239.113	308.4	174.251	0	6.01004	3.00502	0	0	0	22.0173	16.3888	19.1749	0	25.7272	12.735	0	0	0	0	0	0	60.4947	0	30.8523
XM_018976316.1	0	0	0	0	0	0	64.7426	43.3147	86.6037	0	0	0	0	0	0	61.334	30.19	45.3043	0	54.1159	27.058	15.3184	11.4476	13.2685	0	0	0	25.4078	0	12.8309
XM_018976343.1	0	0	0	0	0	0	104.673	195.782	13.5644	0	0	0	0	43.6009	21.3644	17.2993	12.076	14.4804	0	74.5203	37.2601	0	0	0	0	0	0	7.25936	0	3.55709
XM_018976372.1	57.6736	56.652	55.6304	46.86	33.5137	40.2536	0	0	0	0	0	0	0	0	0	69.9836	85.3945	77.612	0	59.4388	29.125	14.4173	45.7904	29.718	49.8003	24.6511	0	0	57.2329	29.1888
XM_018976338.1	26.5687	43.742	59.7209	59.9193	59.5799	58.8525	40.1716	0	80.3432	115.723	197.473	153.466	63.7437	73.6704	68.7567	274.43	86.2571	176.737	56.5703	78.0688	66.2561	0	253.608	128.072	48.8426	23.9329	0	255.288	99.4046	174.296
XM_018976226.1	0	0	0	0	0	0	59.2543	20.791	99.1247	0	0	0	0	0	0	89.6419	15.5263	52.4288	20.0066	128.636	74.8645	18.0217	4.40292	11.2804	0	0	0	16.9385	0	8.63864
XM_018976245.1	0	0	0	3.84098	0	1.9397	67.5483	98.7574	37.563	1.91278	0	0.946824	0	3.75869	1.87935	7.86333	12.076	9.96966	9.65835	25.7272	17.8697	5.4065	5.28351	5.34562	2.87309	1.40782	0	35.0869	0	17.1926
XM_018976147.1	0	0	0	22.2777	7.44749	14.7881	156.694	237.364	71.9958	4.78194	4.29288	4.53741	0	0	0	47.18	32.7777	40.3786	61.3995	141.056	99.8173	16.2195	51.9545	34.5254	0	2.89374	5.78748	262.547	0	128.648
XM_018976329.1	0	0	0	0	0	0	0	0	0	0	0	0	124.088	0	60.803	0	398.508	201.246	106.932	177.429	140.759	0	0	0	0	0	0	0	0	0
XM_018976324.1	2725.56	2420.79	2109.87	2135.59	2857.6	2525.17	435.656	526.706	330.763	3347.36	3125.22	3254.14	2823.42	2685.21	2795.29	1755.88	2584.26	2200.55	1902.01	1562.26	1716.51	2659.1	2367.89	2563.76	2877.88	2772.22	2662.24	442.821	1712.97	1075.68
XR_001997522.1	33.6969	47.864	61.3571	62.2239	0	30.8008	97.0248	194.05	0	39.2119	60.959	49.4758	54.3946	42.0974	49.0004	0	80.2191	40.9117	46.2221	0	23.1111	35.1422	138.252	88.2552	61.2927	30.9528	0	0	0	0
XM_018975933.1	3.24009	1.62005	0	3.84098	0	1.9589	36.6634	6.93035	67.8221	0	0	0	0	0	0	39.3166	30.19	34.4514	0	86.0532	42.5963	18.0217	6.16409	11.9719	0	0	0	10.889	0	5.39008
XM_018976434.1	0	0	0	0	38.7269	19.3635	224.699	453.938	0	0	0	0	0	0	0	485.954	109.546	297.202	28.9751	0	14.6324	0	0	0	0	391.813	783.625	352.079	0	179.56
XM_018976467.1	117.291	121.462	126.805	16.1321	9.68174	12.794	231.654	306.668	162.773	30.6044	35.2017	32.421	21.2479	51.87	36.6058	206.019	112.997	160.538	414.619	263.482	340.562	100.921	81.8943	91.2175	23.9424	14.4059	4.62999	212.941	67.2738	141.509
XM_018976514.1	683.659	512.455	337.873	214.327	75.9644	146.217	143.291	138.607	148.165	120.505	122.776	122.857	300.02	102.236	198.606	187.934	434.736	313.214	75.1972	82.5046	77.6498	3.60433	15.8505	9.78866	80.4466	146.392	215.294	16.9385	134.548	74.4823
XM_018976506.1	22.0326	18.1217	14.7257	84.5016	60.3247	73.8614	17.1104	13.8607	19.8249	0	13.7372	6.79993	5.0995	11.2761	8.1824	31.4533	132.836	82.4942	3.44941	26.6144	15.165	4.50541	11.4476	7.8395	64.1658	32.4037	0	41.1364	80.3269	60.7317
XM_018976542.1	504.806	470.989	438.499	255.041	320.242	291.793	841.146	1044.75	627.094	215.187	265.3	243.722	63.7437	144.334	103.72	601.545	440.774	521.159	422.208	664.472	548.774	229.776	244.802	239.662	404.149	468.56	518.559	897.741	221.903	571.019
XR_001997553.1	0	0	0	0	0	0	0	0	0	0	0	0	0	0	0	121.095	0	61.7586	147.635	35.4858	90.6447	37.8455	0	18.5443	0	0	0	0	0	0
XM_018976600.1	0	0	0	0	0	0	12.521	0	25.042	0	0	0	0	0	0	0	19.8391	9.72117	0	0	0	0	16.7311	8.44921	27.7732	21.2482	13.89	13.3088	11.045	12.1543
XR_001997550.1	0	0	0	0	0	0	0	0	0	0	0	0	0	0	0	45.6073	0	22.8037	0	0	0	91.0094	163.789	129.128	0	55.5598	111.12	0	37.1512	18.3898
XM_018976606.1	0	0	0	0	0	0	28.8736	57.1754	0	0	0	0	0	0	0	174.566	107.821	141.399	175.23	259.934	216.706	220.765	101.267	162.718	0	62.5048	125.01	0	122.499	60.6368
XM_018976594.1	3.24009	1.63625	0	6.14557	0	3.13424	0	0	0	4.78194	0	2.43879	0	0	0	179.284	445.086	311.289	229.041	287.435	261.966	71.1856	227.191	146.204	164.724	177.88	187.514	511.785	273.112	392.621
XM_018976633.1	215.142	546.56	856.545	110.62	84.9014	98.6099	0	0	0	0	0	0	141.086	236.046	186.206	226.464	197.529	207.756	121.419	0	61.3167	355.027	109.192	229.105	0	313.41	633.151	0	434.77	217.385
XR_001997564.1	322.065	159.422	0	0	0	0	0	0	0	0	0	0	0	0	0	0	0	0	0	0	0	0	0	0	0	359.246	725.75	0	0	0
XM_018976654.1	36.289	27.4164	17.9981	133.666	109.478	122.788	47.5012	25.9888	70.9524	7.6511	145.958	77.4579	51.8449	416.463	235.718	41.6756	479.589	262.822	430.486	47.0187	234.213	0	465.829	230.585	267.198	170.592	70.6073	42.3463	188.768	116.501
XM_018976647.1	368.722	1095.21	1851.35	1851.35	259.917	1075.45	441.187	498.985	393.368	531.752	390.652	461.202	475.103	109.754	292.977	1034.03	234.619	644.664	282.852	703.507	488.973	763.217	245.683	510.723	507.58	484.297	451.424	0	0	0
XM_018976217.1	0	0	0	0	0	0	55.0365	50.245	61.5616	0	0	0	0	0	0	5.50433	2.58771	4.0185	8.96847	11.5329	10.4557	0	0	0	0	0	0	10.889	0	5.49897
XM_018976276.1	120.531	82.3856	44.9952	34.5689	19.3635	27.2358	59.8885	55.4428	66.7787	11.4767	21.4644	16.3558	11.0489	9.77261	10.4171	0	0	0	0	0	0	0	0	0	0	0	0	0	0	0
XR_001997587.1	0	0	0	611.485	129.586	363.773	58.7966	0	119.993	137.72	0	68.1713	0	404.436	204.24	0	0	0	0	0	0	821.788	788.123	788.856	0	0	0	0	0	0
XM_018976923.1	45.3613	67.2259	89.9904	110.62	0	54.7571	27.6714	0	54.2577	106.159	82.4234	93.7604	67.1434	0	33.5717	5.50433	73.3185	40.1446	16.5572	0	8.44416	5.4065	11.4476	8.31257	0.957698	0.47406	0	0	111.454	56.2841
XM_018976933.1	53.7855	60.5011	67.0838	90.6472	86.3909	89.383	112.045	159.398	64.6919	99.4643	87.5748	93.579	68.8432	126.292	97.9119	6.29066	96.6079	50.5147	2.06965	217.351	108.634	7.20866	10.567	8.88784	25.8578	13.1875	0	120.989	205.838	161.96
XM_018976904.1	60.2657	92.0681	120.26	115.23	34.2584	74.4014	75.5455	67.5709	86.6037	38.2555	26.6159	32.3608	11.8988	66.9048	39.6768	12.5813	321.739	167.034	17.2471	25.7272	21.186	6.30758	18.4923	12.2444	5.74619	6.37432	6.94498	0	8.03269	4.05651
XM_018976884.1	15.5524	28.4657	42.5409	32.2643	20.1082	25.9852	28.5134	48.5124	9.39076	45.9066	21.4644	33.8077	16.9983	35.3317	26.2567	239.045	684.881	470.007	883.049	624.551	748.092	781.239	384.815	579.121	633.038	362.552	81.0248	840.876	323.316	580.48
[truncated: 17,051 more rows]
