# Supplementary material for: Transcriptome and proteome analysis of walnut (Juglans regia L.) fruit in response to infection by Colletotrichum gloeosporioides
Source: BMC Plant Biol. 2021 May 31;21:249. doi: 10.1186/s12870-021-03042-1 (PMC8166054; doi:10.1186/s12870-021-03042-1)
Supplement: Supplementary file 14 — Additional file 14: Table S7. The Protein quantitative information. [file 12870_2021_3042_MOESM14_ESM.xls]

## Sheet: Sheet1
Protein quantitative information
Sample name	Concentration (μg·μL-1)	Volume (μL)	Total protein (μg)
F26-H0-1	0.98	200	195.44
F26-H0-2	0.81	200	161.01
F26-H0-3	0.79	200	179.23
F26-H24-1	0.24	200	48.58
F26-H24-2	0.34	200	67.91
F26-H24-3	0.3655	200	73.1
F26-H48-1	0.27	200	54.66
F26-H48-2	0.4	200	79.78
F26-H48-3	0.36155	200	72.31
F26-H72-1	1.14	200	228.44
F26-H72-2	1.2	200	240.83
F26-H72-3	1.05125	200	210.25
F26-H120-1	0.96	200	191.89
F26-H120-2	1.06	200	211.71
F26-H120-3	0.9468	200	189.36
F423-H0-1	0.96	200	192.78
F423-H0-2	0.91	200	181.39
F423-H0-3	0.89915	200	179.83
F423-H24-1	0.97	200	193.67
F423-H24-2	1.02	200	203.51
F423-H24-3	0.93355	200	186.71
F423-H48-1	0.43	200	85.9
F423-H48-2	0.47	200	94.23
F423-H48-3	0.506	200	101.2
F423-H72-1	1.18	200	236.99
F423-H72-2	1.08	200	216.31
F423-H72-3	1.06825	200	213.65
F423-H120-1	0.9	200	180.52
F423-H120-2	0.88	200	176.21
F423-H120-3	0.78175	200	156.35
