# Supplementary material for: Transcriptome and proteome analysis of walnut (Juglans regia L.) fruit in response to infection by Colletotrichum gloeosporioides
Source: BMC Plant Biol. 2021 May 31;21:249. doi: 10.1186/s12870-021-03042-1 (PMC8166054; doi:10.1186/s12870-021-03042-1)
Supplement: Supplementary file 15 — Additional file 15: Table S8. The list of GO terms for DEPs in F26 vs F423 at each stage. [file 12870_2021_3042_MOESM15_ESM.xls]

## Sheet: 0hpi
The GO terms of DEPs in F26_0hpi vs F423_0hpi
GO_accession	Description	GeneNames	Ontology	pValue	qValue	fg	bg
GO:0055114	oxidation-reduction process	XP_018805529.1,XP_018806705.1,XP_018807963.1,XP_018808164.1,XP_018808840.1,XP_018810532.1,XP_018810874.1,XP_018811089.1,XP_018811448.1,XP_018812045.1,XP_018812706.1,XP_018813130.1,XP_018813280.1,XP_018813538.1,XP_018814064.1,XP_018814240.1,XP_018814321.1,XP_018814897.1,XP_018816835.1,XP_018816891.1,XP_018817176.1,XP_018817348.1,XP_018819117.1,XP_018820232.1,XP_018820730.1,XP_018820785.1,XP_018820…	BP	1.3e-20	2.782e-18	110	2974
GO:0044281	small molecule metabolic process	XP_018806799.1,XP_018807162.1,XP_018808703.1,XP_018808840.1,XP_018809613.1,XP_018810874.1,XP_018811142.1,XP_018811448.1,XP_018811490.1,XP_018812474.1,XP_018812505.1,XP_018812647.1,XP_018812753.1,XP_018814240.1,XP_018814321.1,XP_018815405.1,XP_018816501.1,XP_018817131.1,XP_018817132.1,XP_018817348.1,XP_018819117.1,XP_018819712.1,XP_018820181.1,XP_018820232.1,XP_018821097.1,XP_018822783.1,XP_018824…	BP	3.1e-15	3.317e-13	81	2170
GO:0005975	carbohydrate metabolic process	XP_018805215.1,XP_018805245.1,XP_018806799.1,XP_018807315.1,XP_018807345.1,XP_018808475.1,XP_018811448.1,XP_018812474.1,XP_018812505.1,XP_018812753.1,XP_018814240.1,XP_018815758.1,XP_018816501.1,XP_018816891.1,XP_018817015.1,XP_018819117.1,XP_018822783.1,XP_018824339.1,XP_018824378.1,XP_018825905.1,XP_018826027.1,XP_018826983.1,XP_018829857.1,XP_018830218.1,XP_018833437.1,XP_018835530.1,XP_018837…	BP	3.2e-11	2.28267e-09	47	1087
GO:0051186	cofactor metabolic process	XP_018805529.1,XP_018806705.1,XP_018808840.1,XP_018811142.1,XP_018812753.1,XP_018817176.1,XP_018819117.1,XP_018820730.1,XP_018821921.1,XP_018822783.1,XP_018824599.1,XP_018826837.1,XP_018826983.1,XP_018830218.1,XP_018833437.1,XP_018836411.1,XP_018837047.1,XP_018837558.1,XP_018837921.1,XP_018839434.1,XP_018841469.1,XP_018843508.1,XP_018844065.1,XP_018844618.1,XP_018844988.1,XP_018845363.1,XP_018845…	BP	5.1e-11	2.7285e-09	38	762
GO:0017144	drug metabolic process	XP_018805245.1,XP_018805529.1,XP_018806705.1,XP_018807315.1,XP_018807345.1,XP_018808840.1,XP_018811448.1,XP_018812753.1,XP_018814240.1,XP_018814321.1,XP_018817131.1,XP_018817176.1,XP_018819117.1,XP_018820181.1,XP_018820730.1,XP_018821921.1,XP_018822783.1,XP_018824803.1,XP_018826332.1,XP_018826837.1,XP_018831423.1,XP_018833437.1,XP_018834430.1,XP_018835530.1,XP_018836411.1,XP_018837558.1,XP_018837…	BP	1e-10	4.28e-09	42	929
GO:0019752	carboxylic acid metabolic process	XP_018807162.1,XP_018809613.1,XP_018810874.1,XP_018811448.1,XP_018811490.1,XP_018812753.1,XP_018814240.1,XP_018814321.1,XP_018817131.1,XP_018817132.1,XP_018819117.1,XP_018819712.1,XP_018820232.1,XP_018821097.1,XP_018822783.1,XP_018824803.1,XP_018825075.1,XP_018826109.1,XP_018826207.1,XP_018826983.1,XP_018828863.1,XP_018829853.1,XP_018830218.1,XP_018832889.1,XP_018833437.1,XP_018835248.1,XP_018837…	BP	6.7e-10	2.38967e-08	53	1446
GO:0043436	oxoacid metabolic process	XP_018807162.1,XP_018809613.1,XP_018810874.1,XP_018811448.1,XP_018811490.1,XP_018812753.1,XP_018814240.1,XP_018814321.1,XP_018817131.1,XP_018817132.1,XP_018819117.1,XP_018819712.1,XP_018820232.1,XP_018821097.1,XP_018822783.1,XP_018824803.1,XP_018825075.1,XP_018826109.1,XP_018826207.1,XP_018826983.1,XP_018828863.1,XP_018829853.1,XP_018830218.1,XP_018832889.1,XP_018833437.1,XP_018835248.1,XP_018837…	BP	2.6e-09	7.94857e-08	53	1503
GO:0006082	organic acid metabolic process	XP_018807162.1,XP_018809613.1,XP_018810874.1,XP_018811448.1,XP_018811490.1,XP_018812753.1,XP_018814240.1,XP_018814321.1,XP_018817131.1,XP_018817132.1,XP_018819117.1,XP_018819712.1,XP_018820232.1,XP_018821097.1,XP_018822783.1,XP_018824803.1,XP_018825075.1,XP_018826109.1,XP_018826207.1,XP_018826983.1,XP_018828863.1,XP_018829853.1,XP_018830218.1,XP_018832889.1,XP_018833437.1,XP_018835248.1,XP_018837…	BP	3.2e-09	8.56e-08	53	1512
GO:1901566	organonitrogen compound biosynthetic process	XP_018806638.1,XP_018807162.1,XP_018808840.1,XP_018811219.1,XP_018811490.1,XP_018811654.1,XP_018811726.1,XP_018812753.1,XP_018814475.1,XP_018815586.1,XP_018815589.1,XP_018816501.1,XP_018817131.1,XP_018817132.1,XP_018817348.1,XP_018817874.1,XP_018818014.1,XP_018819117.1,XP_018821097.1,XP_018822783.1,XP_018823055.1,XP_018824599.1,XP_018826109.1,XP_018826332.1,XP_018828863.1,XP_018829229.1,XP_018829…	BP	1.1e-08	2.61556e-07	58	1799
GO:0016052	carbohydrate catabolic process	XP_018805245.1,XP_018806799.1,XP_018807315.1,XP_018807345.1,XP_018808475.1,XP_018812753.1,XP_018816501.1,XP_018819117.1,XP_018822783.1,XP_018826027.1,XP_018829857.1,XP_018833437.1,XP_018835530.1,XP_018837558.1,XP_018837852.1,XP_018839434.1,XP_018842163.1,XP_018842946.1,XP_018845363.1,XP_018845845.1,XP_018850544.1,XP_018856906.1,XP_018859093.1,XP_018859784.1	BP	1.3e-08	2.782e-07	24	416
GO:0009056	catabolic process	XP_018805245.1,XP_018805529.1,XP_018806705.1,XP_018806799.1,XP_018807315.1,XP_018807345.1,XP_018808475.1,XP_018809613.1,XP_018811180.1,XP_018812753.1,XP_018813538.1,XP_018816501.1,XP_018817176.1,XP_018819117.1,XP_018819712.1,XP_018820181.1,XP_018820271.1,XP_018820730.1,XP_018821921.1,XP_018822783.1,XP_018826027.1,XP_018829857.1,XP_018832889.1,XP_018833437.1,XP_018835530.1,XP_018836411.1,XP_018837…	BP	1.3e-07	2.52909e-06	49	1506
GO:0043603	cellular amide metabolic process	XP_018806638.1,XP_018811142.1,XP_018811219.1,XP_018811726.1,XP_018814475.1,XP_018815586.1,XP_018815589.1,XP_018816501.1,XP_018817874.1,XP_018818014.1,XP_018820181.1,XP_018823055.1,XP_018829229.1,XP_018834953.1,XP_018836295.1,XP_018837047.1,XP_018840372.1,XP_018841450.1,XP_018844065.1,XP_018844436.1,XP_018845391.1,XP_018847824.1,XP_018848499.1,XP_018850255.1,XP_018850665.1,XP_018855265.1,XP_018856…	BP	1.7e-07	3.03167e-06	29	662
GO:0044248	cellular catabolic process	XP_018805245.1,XP_018805529.1,XP_018806705.1,XP_018806799.1,XP_018807315.1,XP_018807345.1,XP_018808475.1,XP_018809613.1,XP_018812753.1,XP_018813538.1,XP_018817176.1,XP_018819117.1,XP_018819712.1,XP_018820181.1,XP_018820730.1,XP_018821921.1,XP_018822783.1,XP_018832889.1,XP_018833437.1,XP_018835530.1,XP_018836411.1,XP_018837558.1,XP_018837852.1,XP_018839434.1,XP_018841469.1,XP_018843508.1,XP_018844…	BP	1.9e-07	3.12769e-06	39	1075
GO:0042737	drug catabolic process	XP_018805245.1,XP_018805529.1,XP_018806705.1,XP_018807315.1,XP_018807345.1,XP_018817176.1,XP_018820181.1,XP_018820730.1,XP_018821921.1,XP_018835530.1,XP_018836411.1,XP_018837852.1,XP_018841469.1,XP_018844618.1,XP_018847770.1,XP_018848899.1,XP_018849997.1,XP_018850544.1,XP_018851539.1,XP_018856906.1,XP_018859093.1	BP	2e-07	3.05714e-06	21	378
GO:0009853	photorespiration	XP_018809613.1,XP_018816891.1,XP_018823875.1,XP_018831673.1,XP_018835018.1,XP_018845391.1,XP_018855324.1,XP_018857826.1	BP	4.2e-07	5.992e-06	8	48
GO:0072521	purine-containing compound metabolic process	XP_018811142.1,XP_018812647.1,XP_018812753.1,XP_018819117.1,XP_018820181.1,XP_018822783.1,XP_018826332.1,XP_018833437.1,XP_018834430.1,XP_018837558.1,XP_018839434.1,XP_018841179.1,XP_018841407.1,XP_018845363.1,XP_018845845.1,XP_018857785.1	BP	5.7e-07	7.62375e-06	16	241
GO:0044283	small molecule biosynthetic process	XP_018807162.1,XP_018808840.1,XP_018810874.1,XP_018811490.1,XP_018812753.1,XP_018817131.1,XP_018817132.1,XP_018817348.1,XP_018819117.1,XP_018820232.1,XP_018821097.1,XP_018822783.1,XP_018826109.1,XP_018826983.1,XP_018828863.1,XP_018829853.1,XP_018830218.1,XP_018831423.1,XP_018832889.1,XP_018833437.1,XP_018835248.1,XP_018837558.1,XP_018837921.1,XP_018838698.1,XP_018839373.1,XP_018839434.1,XP_018840…	BP	1e-06	1.25882e-05	42	1286
GO:0016053	organic acid biosynthetic process	XP_018807162.1,XP_018810874.1,XP_018811490.1,XP_018812753.1,XP_018817131.1,XP_018817132.1,XP_018819117.1,XP_018820232.1,XP_018821097.1,XP_018822783.1,XP_018826109.1,XP_018826983.1,XP_018828863.1,XP_018829853.1,XP_018830218.1,XP_018832889.1,XP_018833437.1,XP_018835248.1,XP_018837558.1,XP_018839373.1,XP_018839434.1,XP_018840741.1,XP_018842270.1,XP_018844104.1,XP_018844867.1,XP_018845363.1,XP_018845…	BP	1.2e-06	1.38811e-05	37	1068
GO:0046394	carboxylic acid biosynthetic process	XP_018807162.1,XP_018810874.1,XP_018811490.1,XP_018812753.1,XP_018817131.1,XP_018817132.1,XP_018819117.1,XP_018820232.1,XP_018821097.1,XP_018822783.1,XP_018826109.1,XP_018826983.1,XP_018828863.1,XP_018829853.1,XP_018830218.1,XP_018832889.1,XP_018833437.1,XP_018835248.1,XP_018837558.1,XP_018839373.1,XP_018839434.1,XP_018840741.1,XP_018842270.1,XP_018844104.1,XP_018844867.1,XP_018845363.1,XP_018845…	BP	1.2e-06	1.38811e-05	37	1068
GO:0055086	nucleobase-containing small molecule metabolic process	XP_018808703.1,XP_018811142.1,XP_018812647.1,XP_018812753.1,XP_018815405.1,XP_018817348.1,XP_018819117.1,XP_018820181.1,XP_018822783.1,XP_018826332.1,XP_018829229.1,XP_018833437.1,XP_018834430.1,XP_018837558.1,XP_018839434.1,XP_018841179.1,XP_018841407.1,XP_018844988.1,XP_018845363.1,XP_018845845.1,XP_018846380.1,XP_018848851.1,XP_018857485.1,XP_018857635.1,XP_018857785.1	BP	1.8e-06	1.926e-05	25	582

## Sheet: 24hpi
The GO terms of DEPs in F26_24hpi vs F423_24hpi
GO_accession	Description	GeneNames	Ontology	pValue	qValue	fg	bg
GO:0055114	oxidation-reduction process	XP_018805547.1,XP_018805591.1,XP_018805857.1,XP_018806925.1,XP_018807007.1,XP_018807846.1,XP_018807963.1,XP_018808105.1,XP_018808251.1,XP_018808840.1,XP_018809532.1,XP_018809878.1,XP_018810128.1,XP_018810316.1,XP_018810397.1,XP_018810444.1,XP_018812389.1,XP_018813538.1,XP_018814253.1,XP_018814294.1,XP_018815367.1,XP_018815675.1,XP_018816891.1,XP_018817176.1,XP_018817862.1,XP_018818543.1,XP_018818…	BP	1.8e-17	3.834e-15	111	2974
GO:0015979	photosynthesis	XP_018806818.1,XP_018808105.1,XP_018815655.1,XP_018816891.1,XP_018817122.1,XP_018823569.1,XP_018823791.1,XP_018825901.1,XP_018827292.1,XP_018832838.1,XP_018833273.1,XP_018836840.1,XP_018841608.1,XP_018843076.1,XP_018843902.1,XP_018847869.1,XP_018847910.1,XP_018848062.1,XP_018849885.1,XP_018850886.1,XP_018852200.1,XP_018855324.1,XP_018858186.1,XP_018860629.1	BP	3.5e-16	3.7275e-14	24	166
GO:0019253	reductive pentose-phosphate cycle	XP_018808105.1,XP_018816891.1,XP_018823791.1,XP_018841608.1,XP_018843076.1,XP_018843902.1,XP_018847910.1,XP_018848062.1,XP_018850886.1,XP_018852200.1,XP_018855324.1,XP_018860629.1	BP	3.8e-15	2.31257e-13	12	27
GO:0019685	photosynthesis, dark reaction	XP_018808105.1,XP_018816891.1,XP_018823791.1,XP_018841608.1,XP_018843076.1,XP_018843902.1,XP_018847910.1,XP_018848062.1,XP_018850886.1,XP_018852200.1,XP_018855324.1,XP_018860629.1	BP	3.8e-15	2.31257e-13	12	27
GO:0006754	ATP biosynthetic process	XP_018805308.1,XP_018806761.1,XP_018809532.1,XP_018810397.1,XP_018814537.1,XP_018815040.1,XP_018819117.1,XP_018823301.1,XP_018825078.1,XP_018825347.1,XP_018826332.1,XP_018831891.1,XP_018836262.1,XP_018837333.1,XP_018843179.1,XP_018843255.1,XP_018846382.1,XP_018848210.1,XP_018853594.1	BP	8e-14	2.272e-12	19	120
GO:0009144	purine nucleoside triphosphate metabolic process	XP_018805308.1,XP_018806761.1,XP_018809532.1,XP_018810397.1,XP_018814537.1,XP_018815040.1,XP_018819117.1,XP_018823301.1,XP_018825078.1,XP_018825347.1,XP_018826332.1,XP_018831891.1,XP_018836262.1,XP_018837333.1,XP_018843179.1,XP_018843255.1,XP_018846382.1,XP_018848210.1,XP_018853594.1	BP	8e-14	2.272e-12	19	120
GO:0009145	purine nucleoside triphosphate biosynthetic process	XP_018805308.1,XP_018806761.1,XP_018809532.1,XP_018810397.1,XP_018814537.1,XP_018815040.1,XP_018819117.1,XP_018823301.1,XP_018825078.1,XP_018825347.1,XP_018826332.1,XP_018831891.1,XP_018836262.1,XP_018837333.1,XP_018843179.1,XP_018843255.1,XP_018846382.1,XP_018848210.1,XP_018853594.1	BP	8e-14	2.272e-12	19	120
GO:0009205	purine ribonucleoside triphosphate metabolic process	XP_018805308.1,XP_018806761.1,XP_018809532.1,XP_018810397.1,XP_018814537.1,XP_018815040.1,XP_018819117.1,XP_018823301.1,XP_018825078.1,XP_018825347.1,XP_018826332.1,XP_018831891.1,XP_018836262.1,XP_018837333.1,XP_018843179.1,XP_018843255.1,XP_018846382.1,XP_018848210.1,XP_018853594.1	BP	8e-14	2.272e-12	19	120
GO:0009206	purine ribonucleoside triphosphate biosynthetic process	XP_018805308.1,XP_018806761.1,XP_018809532.1,XP_018810397.1,XP_018814537.1,XP_018815040.1,XP_018819117.1,XP_018823301.1,XP_018825078.1,XP_018825347.1,XP_018826332.1,XP_018831891.1,XP_018836262.1,XP_018837333.1,XP_018843179.1,XP_018843255.1,XP_018846382.1,XP_018848210.1,XP_018853594.1	BP	8e-14	2.272e-12	19	120
GO:0046034	ATP metabolic process	XP_018805308.1,XP_018806761.1,XP_018809532.1,XP_018810397.1,XP_018814537.1,XP_018815040.1,XP_018819117.1,XP_018823301.1,XP_018825078.1,XP_018825347.1,XP_018826332.1,XP_018831891.1,XP_018836262.1,XP_018837333.1,XP_018843179.1,XP_018843255.1,XP_018846382.1,XP_018848210.1,XP_018853594.1	BP	8e-14	2.272e-12	19	120
GO:0015977	carbon fixation	XP_018808105.1,XP_018816891.1,XP_018823791.1,XP_018841608.1,XP_018843076.1,XP_018843902.1,XP_018847910.1,XP_018848062.1,XP_018850886.1,XP_018852200.1,XP_018855324.1,XP_018860629.1	BP	1.1e-13	2.13e-12	12	34
GO:1901566	organonitrogen compound biosynthetic process	XP_018805194.1,XP_018805308.1,XP_018806761.1,XP_018808840.1,XP_018809532.1,XP_018809878.1,XP_018809947.1,XP_018810128.1,XP_018810397.1,XP_018811490.1,XP_018811726.1,XP_018811802.1,XP_018812047.1,XP_018812897.1,XP_018814241.1,XP_018814537.1,XP_018814927.1,XP_018815040.1,XP_018815159.1,XP_018815635.1,XP_018815655.1,XP_018816075.1,XP_018818615.1,XP_018818859.1,XP_018819117.1,XP_018819865.1,XP_018820…	BP	3.2e-13	5.68e-12	73	1799
GO:0009141	nucleoside triphosphate metabolic process	XP_018805308.1,XP_018806761.1,XP_018809532.1,XP_018810397.1,XP_018814537.1,XP_018815040.1,XP_018819117.1,XP_018822081.1,XP_018823301.1,XP_018825078.1,XP_018825347.1,XP_018826332.1,XP_018831891.1,XP_018836262.1,XP_018837333.1,XP_018843179.1,XP_018843255.1,XP_018846382.1,XP_018848210.1,XP_018853594.1	BP	6.4e-13	9.40138e-12	20	152
GO:0009142	nucleoside triphosphate biosynthetic process	XP_018805308.1,XP_018806761.1,XP_018809532.1,XP_018810397.1,XP_018814537.1,XP_018815040.1,XP_018819117.1,XP_018822081.1,XP_018823301.1,XP_018825078.1,XP_018825347.1,XP_018826332.1,XP_018831891.1,XP_018836262.1,XP_018837333.1,XP_018843179.1,XP_018843255.1,XP_018846382.1,XP_018848210.1,XP_018853594.1	BP	6.4e-13	9.40138e-12	20	152
GO:0009199	ribonucleoside triphosphate metabolic process	XP_018805308.1,XP_018806761.1,XP_018809532.1,XP_018810397.1,XP_018814537.1,XP_018815040.1,XP_018819117.1,XP_018822081.1,XP_018823301.1,XP_018825078.1,XP_018825347.1,XP_018826332.1,XP_018831891.1,XP_018836262.1,XP_018837333.1,XP_018843179.1,XP_018843255.1,XP_018846382.1,XP_018848210.1,XP_018853594.1	BP	6.4e-13	9.40138e-12	20	152
GO:0009201	ribonucleoside triphosphate biosynthetic process	XP_018805308.1,XP_018806761.1,XP_018809532.1,XP_018810397.1,XP_018814537.1,XP_018815040.1,XP_018819117.1,XP_018822081.1,XP_018823301.1,XP_018825078.1,XP_018825347.1,XP_018826332.1,XP_018831891.1,XP_018836262.1,XP_018837333.1,XP_018843179.1,XP_018843255.1,XP_018846382.1,XP_018848210.1,XP_018853594.1	BP	6.4e-13	9.40138e-12	20	152
GO:0044281	small molecule metabolic process	XP_018805194.1,XP_018805308.1,XP_018806761.1,XP_018808840.1,XP_018809532.1,XP_018809878.1,XP_018810128.1,XP_018810397.1,XP_018811142.1,XP_018811490.1,XP_018812047.1,XP_018812897.1,XP_018814537.1,XP_018815040.1,XP_018815487.1,XP_018815675.1,XP_018815726.1,XP_018816075.1,XP_018818543.1,XP_018818615.1,XP_018818859.1,XP_018819117.1,XP_018819200.1,XP_018819512.1,XP_018819717.1,XP_018820232.1,XP_018820…	BP	1e-12	1.25294e-11	81	2170
GO:0009156	ribonucleoside monophosphate biosynthetic process	XP_018805308.1,XP_018806761.1,XP_018809532.1,XP_018810397.1,XP_018812047.1,XP_018814537.1,XP_018815040.1,XP_018818859.1,XP_018819117.1,XP_018822081.1,XP_018823301.1,XP_018825078.1,XP_018825347.1,XP_018826332.1,XP_018831891.1,XP_018836262.1,XP_018837333.1,XP_018843179.1,XP_018843255.1,XP_018846382.1,XP_018848210.1,XP_018853594.1	BP	7.1e-12	8.17459e-11	22	214
GO:0009161	ribonucleoside monophosphate metabolic process	XP_018805308.1,XP_018806761.1,XP_018809532.1,XP_018810397.1,XP_018812047.1,XP_018814537.1,XP_018815040.1,XP_018818859.1,XP_018819117.1,XP_018822081.1,XP_018823301.1,XP_018825078.1,XP_018825347.1,XP_018826332.1,XP_018831891.1,XP_018836262.1,XP_018837333.1,XP_018843179.1,XP_018843255.1,XP_018846382.1,XP_018848210.1,XP_018853594.1	BP	7.1e-12	8.17459e-11	22	214
GO:0009123	nucleoside monophosphate metabolic process	XP_018805308.1,XP_018806761.1,XP_018809532.1,XP_018810397.1,XP_018812047.1,XP_018814537.1,XP_018815040.1,XP_018818859.1,XP_018819117.1,XP_018822081.1,XP_018823301.1,XP_018825078.1,XP_018825347.1,XP_018826332.1,XP_018831891.1,XP_018836262.1,XP_018837333.1,XP_018843179.1,XP_018843255.1,XP_018846382.1,XP_018848210.1,XP_018853594.1	BP	7.8e-12	7.384e-11	22	215

## Sheet: 48hpi
The GO terms of DEPs in F26_48hpi vs F423_48hpi
GO_accession	Description	GeneNames	Ontology	pValue	qValue	fg	bg
GO:0055114	oxidation-reduction process	XP_018807846.1,XP_018807963.1,XP_018808105.1,XP_018808251.1,XP_018808626.1,XP_018808710.1,XP_018809255.1,XP_018810316.1,XP_018813280.1,XP_018813538.1,XP_018814294.1,XP_018814582.1,XP_018814780.1,XP_018815731.1,XP_018817323.1,XP_018817706.1,XP_018818615.1,XP_018818666.1,XP_018820232.1,XP_018820972.1,XP_018820986.1,XP_018821473.1,XP_018821921.1,XP_018822256.1,XP_018823044.1,XP_018823596.1,XP_018823…	BP	6.4e-14	1.184e-11	79	2974
GO:0017144	drug metabolic process	XP_018805245.1,XP_018807315.1,XP_018807846.1,XP_018815040.1,XP_018816075.1,XP_018817131.1,XP_018817925.1,XP_018818615.1,XP_018819121.1,XP_018821921.1,XP_018822256.1,XP_018823044.1,XP_018824803.1,XP_018825347.1,XP_018826874.1,XP_018831170.1,XP_018832338.1,XP_018835530.1,XP_018836113.1,XP_018836262.1,XP_018837852.1,XP_018838170.1,XP_018839261.1,XP_018840356.1,XP_018842174.1,XP_018844490.1,XP_018846…	BP	1e-09	9.25e-08	34	929
GO:0016053	organic acid biosynthetic process	XP_018811490.1,XP_018812897.1,XP_018814780.1,XP_018815040.1,XP_018815487.1,XP_018816075.1,XP_018817131.1,XP_018817706.1,XP_018817925.1,XP_018818615.1,XP_018820232.1,XP_018823611.1,XP_018824705.1,XP_018825347.1,XP_018828772.1,XP_018831170.1,XP_018834134.1,XP_018834582.1,XP_018834639.1,XP_018835248.1,XP_018836262.1,XP_018837796.1,XP_018838963.1,XP_018839261.1,XP_018840356.1,XP_018844419.1,XP_018844…	BP	3.2e-08	1.69143e-06	34	1068
GO:0046394	carboxylic acid biosynthetic process	XP_018811490.1,XP_018812897.1,XP_018814780.1,XP_018815040.1,XP_018815487.1,XP_018816075.1,XP_018817131.1,XP_018817706.1,XP_018817925.1,XP_018818615.1,XP_018820232.1,XP_018823611.1,XP_018824705.1,XP_018825347.1,XP_018828772.1,XP_018831170.1,XP_018834134.1,XP_018834582.1,XP_018834639.1,XP_018835248.1,XP_018836262.1,XP_018837796.1,XP_018838963.1,XP_018839261.1,XP_018840356.1,XP_018844419.1,XP_018844…	BP	3.2e-08	1.69143e-06	34	1068
GO:0015979	photosynthesis	XP_018808105.1,XP_018817122.1,XP_018823569.1,XP_018825901.1,XP_018827292.1,XP_018831083.1,XP_018831856.1,XP_018832838.1,XP_018849885.1,XP_018850886.1,XP_018852200.1,XP_018856789.1,XP_018858186.1	BP	4.2e-08	1.554e-06	13	166
GO:0005975	carbohydrate metabolic process	XP_018805215.1,XP_018805245.1,XP_018807315.1,XP_018808105.1,XP_018810316.1,XP_018815040.1,XP_018815758.1,XP_018817015.1,XP_018824027.1,XP_018824339.1,XP_018825347.1,XP_018825905.1,XP_018826027.1,XP_018826874.1,XP_018826879.1,XP_018831083.1,XP_018831170.1,XP_018833268.1,XP_018835530.1,XP_018835648.1,XP_018836113.1,XP_018836262.1,XP_018837852.1,XP_018838170.1,XP_018840356.1,XP_018846382.1,XP_018848…	BP	4.9e-08	1.51083e-06	34	1087
GO:0044281	small molecule metabolic process	XP_018811490.1,XP_018812897.1,XP_018814780.1,XP_018814792.1,XP_018815040.1,XP_018815487.1,XP_018815731.1,XP_018816075.1,XP_018817131.1,XP_018817706.1,XP_018817860.1,XP_018817925.1,XP_018818615.1,XP_018818800.1,XP_018819121.1,XP_018820232.1,XP_018823611.1,XP_018824705.1,XP_018824803.1,XP_018825018.1,XP_018825347.1,XP_018826879.1,XP_018828772.1,XP_018831170.1,XP_018832338.1,XP_018832925.1,XP_018834…	BP	8.4e-08	2.22e-06	52	2170
GO:0006022	aminoglycan metabolic process	XP_018805245.1,XP_018807315.1,XP_018835530.1,XP_018836113.1,XP_018838170.1,XP_018856906.1,XP_018859520.1	BP	9.3e-08	1.56409e-06	7	35
GO:0006026	aminoglycan catabolic process	XP_018805245.1,XP_018807315.1,XP_018835530.1,XP_018836113.1,XP_018838170.1,XP_018856906.1,XP_018859520.1	BP	9.3e-08	1.56409e-06	7	35
GO:0006030	chitin metabolic process	XP_018805245.1,XP_018807315.1,XP_018835530.1,XP_018836113.1,XP_018838170.1,XP_018856906.1,XP_018859520.1	BP	9.3e-08	1.56409e-06	7	35
GO:0006032	chitin catabolic process	XP_018805245.1,XP_018807315.1,XP_018835530.1,XP_018836113.1,XP_018838170.1,XP_018856906.1,XP_018859520.1	BP	9.3e-08	1.56409e-06	7	35
GO:0046348	amino sugar catabolic process	XP_018805245.1,XP_018807315.1,XP_018835530.1,XP_018836113.1,XP_018838170.1,XP_018856906.1,XP_018859520.1	BP	9.3e-08	1.56409e-06	7	35
GO:1901071	glucosamine-containing compound metabolic process	XP_018805245.1,XP_018807315.1,XP_018835530.1,XP_018836113.1,XP_018838170.1,XP_018856906.1,XP_018859520.1	BP	9.3e-08	1.56409e-06	7	35
GO:1901072	glucosamine-containing compound catabolic process	XP_018805245.1,XP_018807315.1,XP_018835530.1,XP_018836113.1,XP_018838170.1,XP_018856906.1,XP_018859520.1	BP	9.3e-08	1.56409e-06	7	35
GO:1901136	carbohydrate derivative catabolic process	XP_018805245.1,XP_018807315.1,XP_018835530.1,XP_018836113.1,XP_018838170.1,XP_018856906.1,XP_018859520.1	BP	1.1e-07	1.35667e-06	7	36
GO:0019752	carboxylic acid metabolic process	XP_018811490.1,XP_018812897.1,XP_018814780.1,XP_018815040.1,XP_018815487.1,XP_018815731.1,XP_018816075.1,XP_018817131.1,XP_018817706.1,XP_018817860.1,XP_018817925.1,XP_018818615.1,XP_018820232.1,XP_018823611.1,XP_018824705.1,XP_018824803.1,XP_018825347.1,XP_018828772.1,XP_018831170.1,XP_018834134.1,XP_018834582.1,XP_018834639.1,XP_018835248.1,XP_018836262.1,XP_018837796.1,XP_018838963.1,XP_018839…	BP	2.4e-07	2.775e-06	39	1446
GO:1901566	organonitrogen compound biosynthetic process	XP_018811490.1,XP_018812897.1,XP_018814241.1,XP_018815040.1,XP_018816075.1,XP_018817131.1,XP_018817925.1,XP_018818615.1,XP_018818632.1,XP_018818857.1,XP_018819121.1,XP_018823611.1,XP_018823693.1,XP_018824705.1,XP_018825347.1,XP_018830113.1,XP_018831170.1,XP_018833734.1,XP_018834134.1,XP_018834582.1,XP_018835415.1,XP_018836173.1,XP_018836262.1,XP_018837796.1,XP_018839261.1,XP_018840095.1,XP_018840…	BP	5.5e-07	5.98529e-06	44	1799
GO:0043436	oxoacid metabolic process	XP_018811490.1,XP_018812897.1,XP_018814780.1,XP_018815040.1,XP_018815487.1,XP_018815731.1,XP_018816075.1,XP_018817131.1,XP_018817706.1,XP_018817860.1,XP_018817925.1,XP_018818615.1,XP_018820232.1,XP_018823611.1,XP_018824705.1,XP_018824803.1,XP_018825347.1,XP_018828772.1,XP_018831170.1,XP_018834134.1,XP_018834582.1,XP_018834639.1,XP_018835248.1,XP_018836262.1,XP_018837796.1,XP_018838963.1,XP_018839…	BP	6.2e-07	6.37222e-06	39	1503
GO:0006082	organic acid metabolic process	XP_018811490.1,XP_018812897.1,XP_018814780.1,XP_018815040.1,XP_018815487.1,XP_018815731.1,XP_018816075.1,XP_018817131.1,XP_018817706.1,XP_018817860.1,XP_018817925.1,XP_018818615.1,XP_018820232.1,XP_018823611.1,XP_018824705.1,XP_018824803.1,XP_018825347.1,XP_018828772.1,XP_018831170.1,XP_018834134.1,XP_018834582.1,XP_018834639.1,XP_018835248.1,XP_018836262.1,XP_018837796.1,XP_018838963.1,XP_018839…	BP	7.2e-07	7.01053e-06	39	1512
GO:0044283	small molecule biosynthetic process	XP_018811490.1,XP_018812897.1,XP_018814780.1,XP_018815040.1,XP_018815487.1,XP_018816075.1,XP_018817131.1,XP_018817706.1,XP_018817925.1,XP_018818615.1,XP_018820232.1,XP_018823611.1,XP_018824705.1,XP_018825347.1,XP_018828772.1,XP_018831170.1,XP_018832925.1,XP_018834134.1,XP_018834582.1,XP_018834639.1,XP_018835248.1,XP_018836262.1,XP_018837796.1,XP_018838963.1,XP_018839261.1,XP_018840356.1,XP_018844…	BP	8.4e-07	7.77e-06	35	1286

## Sheet: 72hpi
The GO terms of DEPs in F26_72hpi vs F423_72hpi
GO_accession	Description	GeneNames	Ontology	pValue	qValue	fg	bg
GO:0055114	oxidation-reduction process	XP_018805415.1,XP_018807963.1,XP_018808105.1,XP_018808251.1,XP_018808840.1,XP_018809611.1,XP_018811448.1,XP_018812413.1,XP_018812706.1,XP_018813130.1,XP_018813538.1,XP_018813687.1,XP_018814240.1,XP_018815566.1,XP_018815675.1,XP_018815730.1,XP_018815948.1,XP_018816008.1,XP_018816809.1,XP_018816891.1,XP_018817611.1,XP_018820540.1,XP_018820785.1,XP_018820972.1,XP_018820980.1,XP_018821879.1,XP_018821…	BP	1.8e-14	2.574e-12	81	2974
GO:0044281	small molecule metabolic process	XP_018806799.1,XP_018808840.1,XP_018809515.1,XP_018811448.1,XP_018811490.1,XP_018812897.1,XP_018814240.1,XP_018814446.1,XP_018815040.1,XP_018815405.1,XP_018815548.1,XP_018815675.1,XP_018815730.1,XP_018816008.1,XP_018816809.1,XP_018816814.1,XP_018818624.1,XP_018819121.1,XP_018819712.1,XP_018823783.1,XP_018824378.1,XP_018824950.1,XP_018825075.1,XP_018826109.1,XP_018826332.1,XP_018826578.1,XP_018827…	BP	5.7e-08	4.0755e-06	53	2170
GO:0006412	translation	XP_018806638.1,XP_018807491.1,XP_018808879.1,XP_018811146.1,XP_018814927.1,XP_018817805.1,XP_018818014.1,XP_018819470.1,XP_018829229.1,XP_018831990.1,XP_018833564.1,XP_018836295.1,XP_018839623.1,XP_018840372.1,XP_018841450.1,XP_018842401.1,XP_018845710.1,XP_018848499.1,XP_018849604.1,XP_018854140.1	BP	1.3e-06	6.19667e-05	20	507
GO:0043043	peptide biosynthetic process	XP_018806638.1,XP_018807491.1,XP_018808879.1,XP_018811146.1,XP_018814927.1,XP_018817805.1,XP_018818014.1,XP_018819470.1,XP_018829229.1,XP_018831990.1,XP_018833564.1,XP_018836295.1,XP_018839623.1,XP_018840372.1,XP_018841450.1,XP_018842401.1,XP_018845710.1,XP_018848499.1,XP_018849604.1,XP_018854140.1	BP	1.4e-06	5.005e-05	20	510
GO:0016192	vesicle-mediated transport	XP_018805762.1,XP_018807102.1,XP_018813272.1,XP_018816465.1,XP_018821350.1,XP_018822178.1,XP_018823192.1,XP_018828219.1,XP_018832594.1,XP_018833570.1,XP_018836922.1,XP_018839215.1,XP_018843749.1,XP_018845915.1,XP_018846325.1,XP_018858951.1	BP	1.8e-06	5.148e-05	16	343
GO:0015977	carbon fixation	XP_018808105.1,XP_018816891.1,XP_018822521.1,XP_018831083.1,XP_018849376.1,XP_018855324.1	BP	1.9e-06	4.52833e-05	6	34
GO:0006518	peptide metabolic process	XP_018806638.1,XP_018807491.1,XP_018808879.1,XP_018811146.1,XP_018814927.1,XP_018817805.1,XP_018818014.1,XP_018819470.1,XP_018829229.1,XP_018831990.1,XP_018833564.1,XP_018836295.1,XP_018839623.1,XP_018840372.1,XP_018841450.1,XP_018842401.1,XP_018845710.1,XP_018848499.1,XP_018849604.1,XP_018854140.1	BP	2e-06	4.08571e-05	20	522
GO:0015979	photosynthesis	XP_018808105.1,XP_018815566.1,XP_018816891.1,XP_018822521.1,XP_018826578.1,XP_018831083.1,XP_018849376.1,XP_018849965.1,XP_018853861.1,XP_018855324.1,XP_018858042.1	BP	2.9e-06	5.18375e-05	11	166
GO:0043603	cellular amide metabolic process	XP_018806638.1,XP_018807491.1,XP_018808879.1,XP_018811146.1,XP_018814927.1,XP_018817805.1,XP_018818014.1,XP_018819470.1,XP_018829229.1,XP_018831990.1,XP_018833564.1,XP_018836295.1,XP_018839329.1,XP_018839623.1,XP_018840372.1,XP_018841450.1,XP_018842401.1,XP_018845391.1,XP_018845710.1,XP_018848499.1,XP_018849604.1,XP_018854140.1	BP	6.3e-06	0.0001001	22	662
GO:0043604	amide biosynthetic process	XP_018806638.1,XP_018807491.1,XP_018808879.1,XP_018811146.1,XP_018814927.1,XP_018817805.1,XP_018818014.1,XP_018819470.1,XP_018829229.1,XP_018831990.1,XP_018833564.1,XP_018836295.1,XP_018839623.1,XP_018840372.1,XP_018841450.1,XP_018842401.1,XP_018845710.1,XP_018848499.1,XP_018849604.1,XP_018854140.1	BP	1.4e-05	0.0002002	20	594
GO:0009853	photorespiration	XP_018808105.1,XP_018816891.1,XP_018831083.1,XP_018831673.1,XP_018845391.1,XP_018855324.1	BP	1.5e-05	0.000186522	6	48
GO:0019752	carboxylic acid metabolic process	XP_018811448.1,XP_018811490.1,XP_018812897.1,XP_018814240.1,XP_018814446.1,XP_018815040.1,XP_018815548.1,XP_018815675.1,XP_018815730.1,XP_018816809.1,XP_018818624.1,XP_018819712.1,XP_018823783.1,XP_018824950.1,XP_018825075.1,XP_018826109.1,XP_018827035.1,XP_018827314.1,XP_018827693.1,XP_018832402.1,XP_018833189.1,XP_018833437.1,XP_018839329.1,XP_018843576.1,XP_018845391.1,XP_018845411.1,XP_018845…	BP	1.5e-05	0.000186522	35	1446
GO:0045184	establishment of protein localization	XP_018805762.1,XP_018808482.1,XP_018812785.1,XP_018813272.1,XP_018814165.1,XP_018815671.1,XP_018815773.1,XP_018816465.1,XP_018818728.1,XP_018820092.1,XP_018822178.1,XP_018822784.1,XP_018823192.1,XP_018823244.1,XP_018824482.1,XP_018824514.1,XP_018828219.1,XP_018829157.1,XP_018829523.1,XP_018832594.1,XP_018833570.1,XP_018834198.1,XP_018834545.1,XP_018836922.1,XP_018840007.1,XP_018843749.1,XP_018845…	BP	2.3e-05	0.000253	33	1352
GO:0015031	protein transport	XP_018805762.1,XP_018808482.1,XP_018812785.1,XP_018813272.1,XP_018814165.1,XP_018815671.1,XP_018815773.1,XP_018816465.1,XP_018818728.1,XP_018820092.1,XP_018822178.1,XP_018822784.1,XP_018823192.1,XP_018823244.1,XP_018824514.1,XP_018828219.1,XP_018829157.1,XP_018829523.1,XP_018832594.1,XP_018833570.1,XP_018834198.1,XP_018834545.1,XP_018836922.1,XP_018840007.1,XP_018843749.1,XP_018845915.1,XP_018852…	BP	2.5e-05	0.000246552	32	1296
GO:0015833	peptide transport	XP_018805762.1,XP_018808482.1,XP_018812785.1,XP_018813272.1,XP_018814165.1,XP_018815671.1,XP_018815773.1,XP_018816465.1,XP_018818728.1,XP_018820092.1,XP_018822178.1,XP_018822784.1,XP_018823192.1,XP_018823244.1,XP_018824514.1,XP_018828219.1,XP_018829157.1,XP_018829523.1,XP_018832594.1,XP_018833570.1,XP_018834198.1,XP_018834545.1,XP_018836922.1,XP_018840007.1,XP_018843749.1,XP_018845915.1,XP_018852…	BP	2.5e-05	0.000246552	32	1296
GO:0008104	protein localization	XP_018805762.1,XP_018808482.1,XP_018812785.1,XP_018813272.1,XP_018814165.1,XP_018815671.1,XP_018815773.1,XP_018816465.1,XP_018818728.1,XP_018820092.1,XP_018822178.1,XP_018822784.1,XP_018823192.1,XP_018823244.1,XP_018824482.1,XP_018824514.1,XP_018828219.1,XP_018829157.1,XP_018829523.1,XP_018832594.1,XP_018833570.1,XP_018834198.1,XP_018834545.1,XP_018836922.1,XP_018840007.1,XP_018843749.1,XP_018845…	BP	2.6e-05	0.000232375	33	1359
GO:0042886	amide transport	XP_018805762.1,XP_018808482.1,XP_018812785.1,XP_018813272.1,XP_018814165.1,XP_018815671.1,XP_018815773.1,XP_018816465.1,XP_018818728.1,XP_018820092.1,XP_018822178.1,XP_018822784.1,XP_018823192.1,XP_018823244.1,XP_018824514.1,XP_018828219.1,XP_018829157.1,XP_018829523.1,XP_018832594.1,XP_018833570.1,XP_018834198.1,XP_018834545.1,XP_018836922.1,XP_018840007.1,XP_018843749.1,XP_018845915.1,XP_018852…	BP	3e-05	0.000252353	32	1309
GO:0032787	monocarboxylic acid metabolic process	XP_018811448.1,XP_018814240.1,XP_018815040.1,XP_018815548.1,XP_018815730.1,XP_018816809.1,XP_018823783.1,XP_018824950.1,XP_018825075.1,XP_018827035.1,XP_018827314.1,XP_018827693.1,XP_018833437.1,XP_018843576.1,XP_018845411.1,XP_018845890.1,XP_018845893.1,XP_018846557.1,XP_018852608.1,XP_018857556.1,XP_018858801.1,XP_018860759.1	BP	3.4e-05	0.000262811	22	739
GO:0043436	oxoacid metabolic process	XP_018811448.1,XP_018811490.1,XP_018812897.1,XP_018814240.1,XP_018814446.1,XP_018815040.1,XP_018815548.1,XP_018815675.1,XP_018815730.1,XP_018816809.1,XP_018818624.1,XP_018819712.1,XP_018823783.1,XP_018824950.1,XP_018825075.1,XP_018826109.1,XP_018827035.1,XP_018827314.1,XP_018827693.1,XP_018832402.1,XP_018833189.1,XP_018833437.1,XP_018839329.1,XP_018843576.1,XP_018845391.1,XP_018845411.1,XP_018845…	BP	3.4e-05	0.000262811	35	1503
GO:0006082	organic acid metabolic process	XP_018811448.1,XP_018811490.1,XP_018812897.1,XP_018814240.1,XP_018814446.1,XP_018815040.1,XP_018815548.1,XP_018815675.1,XP_018815730.1,XP_018816809.1,XP_018818624.1,XP_018819712.1,XP_018823783.1,XP_018824950.1,XP_018825075.1,XP_018826109.1,XP_018827035.1,XP_018827314.1,XP_018827693.1,XP_018832402.1,XP_018833189.1,XP_018833437.1,XP_018839329.1,XP_018843576.1,XP_018845391.1,XP_018845411.1,XP_018845…	BP	3.9e-05	0.000272049	35	1512

## Sheet: 120hpi
The GO terms of DEPs in F26_120hpi vs F423_120hpi
GO_accession	Description	GeneNames	Ontology	pValue	qValue	fg	bg
GO:0055114	oxidation-reduction process	XP_018805529.1,XP_018806705.1,XP_018806925.1,XP_018807963.1,XP_018808105.1,XP_018808251.1,XP_018808391.1,XP_018808840.1,XP_018809055.1,XP_018810444.1,XP_018810874.1,XP_018812046.1,XP_018812706.1,XP_018813280.1,XP_018813538.1,XP_018813956.1,XP_018814064.1,XP_018815566.1,XP_018815730.1,XP_018816008.1,XP_018816891.1,XP_018817739.1,XP_018818666.1,XP_018820088.1,XP_018820540.1,XP_018820980.1,XP_018821…	BP	7.1e-16	1.3845e-13	72	2974
GO:0005975	carbohydrate metabolic process	XP_018805215.1,XP_018807315.1,XP_018807334.1,XP_018807705.1,XP_018808105.1,XP_018812474.1,XP_018812505.1,XP_018814980.1,XP_018816501.1,XP_018816891.1,XP_018822787.1,XP_018824339.1,XP_018825332.1,XP_018826027.1,XP_018826874.1,XP_018831083.1,XP_018833925.1,XP_018834096.1,XP_018835530.1,XP_018836448.1,XP_018837558.1,XP_018842163.1,XP_018842853.1,XP_018846861.1,XP_018848119.1,XP_018848560.1,XP_018855…	BP	3.6e-08	3.51e-06	30	1087
GO:0009056	catabolic process	XP_018805529.1,XP_018806705.1,XP_018807315.1,XP_018807334.1,XP_018809055.1,XP_018811180.1,XP_018812334.1,XP_018813538.1,XP_018815730.1,XP_018816501.1,XP_018820181.1,XP_018823044.1,XP_018824123.1,XP_018825332.1,XP_018826027.1,XP_018826874.1,XP_018833925.1,XP_018835530.1,XP_018836448.1,XP_018837558.1,XP_018840801.1,XP_018842163.1,XP_018844314.1,XP_018844618.1,XP_018849997.1,XP_018851539.1,XP_018852…	BP	4.9e-07	3.185e-05	34	1506
GO:0042737	drug catabolic process	XP_018805529.1,XP_018806705.1,XP_018807315.1,XP_018807334.1,XP_018809055.1,XP_018820181.1,XP_018823044.1,XP_018826874.1,XP_018835530.1,XP_018844618.1,XP_018849997.1,XP_018851539.1,XP_018857004.1,XP_018859093.1,XP_018860759.1	BP	1.5e-06	7.3125e-05	15	378
GO:1901575	organic substance catabolic process	XP_018807315.1,XP_018807334.1,XP_018811180.1,XP_018812334.1,XP_018813538.1,XP_018815730.1,XP_018816501.1,XP_018820181.1,XP_018824123.1,XP_018825332.1,XP_018826027.1,XP_018826874.1,XP_018833925.1,XP_018835530.1,XP_018836448.1,XP_018837558.1,XP_018840801.1,XP_018842163.1,XP_018844314.1,XP_018849997.1,XP_018852720.1,XP_018857004.1,XP_018857653.1,XP_018857654.1,XP_018858551.1,XP_018859093.1,XP_018859…	BP	2.8e-06	0.0001092	28	1197
GO:0017144	drug metabolic process	XP_018805529.1,XP_018806705.1,XP_018807315.1,XP_018807334.1,XP_018808840.1,XP_018809055.1,XP_018816008.1,XP_018817131.1,XP_018820181.1,XP_018823044.1,XP_018824803.1,XP_018826332.1,XP_018826874.1,XP_018832338.1,XP_018833189.1,XP_018835530.1,XP_018836448.1,XP_018837558.1,XP_018844618.1,XP_018849997.1,XP_018851539.1,XP_018857004.1,XP_018859093.1,XP_018860759.1	BP	2.9e-06	9.425e-05	24	929
GO:0019253	reductive pentose-phosphate cycle	XP_018808105.1,XP_018816891.1,XP_018831083.1,XP_018855324.1,XP_018856789.1	BP	3.5e-06	9.1e-05	5	27
GO:0019685	photosynthesis, dark reaction	XP_018808105.1,XP_018816891.1,XP_018831083.1,XP_018855324.1,XP_018856789.1	BP	3.5e-06	9.1e-05	5	27
GO:0009853	photorespiration	XP_018808105.1,XP_018816891.1,XP_018831083.1,XP_018835018.1,XP_018847561.1,XP_018855324.1	BP	4e-06	8.66667e-05	6	48
GO:0005976	polysaccharide metabolic process	XP_018807315.1,XP_018807334.1,XP_018807705.1,XP_018816501.1,XP_018822787.1,XP_018824339.1,XP_018825332.1,XP_018826027.1,XP_018826874.1,XP_018833925.1,XP_018835530.1,XP_018842163.1,XP_018842853.1,XP_018846861.1,XP_018848560.1,XP_018859093.1,XP_018859784.1	BP	4.6e-06	8.97e-05	17	523
GO:0005982	starch metabolic process	XP_018807705.1,XP_018822787.1,XP_018824339.1,XP_018833925.1,XP_018842853.1,XP_018846861.1,XP_018848560.1	BP	6.4e-06	0.000113455	7	79
GO:0044281	small molecule metabolic process	XP_018808703.1,XP_018808840.1,XP_018810874.1,XP_018811490.1,XP_018812474.1,XP_018812505.1,XP_018813956.1,XP_018815405.1,XP_018815730.1,XP_018816008.1,XP_018816501.1,XP_018817131.1,XP_018820181.1,XP_018824362.1,XP_018824803.1,XP_018826207.1,XP_018826332.1,XP_018826578.1,XP_018829853.1,XP_018831543.1,XP_018832338.1,XP_018833189.1,XP_018834096.1,XP_018835248.1,XP_018836448.1,XP_018837558.1,XP_018837…	BP	7.1e-06	0.000115375	40	2170
GO:0015977	carbon fixation	XP_018808105.1,XP_018816891.1,XP_018831083.1,XP_018855324.1,XP_018856789.1	BP	1.2e-05	0.00018	5	34
GO:0015979	photosynthesis	XP_018808105.1,XP_018815566.1,XP_018816891.1,XP_018826578.1,XP_018831083.1,XP_018850911.1,XP_018855324.1,XP_018856789.1,XP_018858363.1	BP	1.8e-05	0.000250714	9	166
GO:0031407	oxylipin metabolic process	XP_018810874.1,XP_018813956.1,XP_018835248.1,XP_018845893.1,XP_018858801.1,XP_018859523.1	BP	2.4e-05	0.000301935	6	65
GO:0031408	oxylipin biosynthetic process	XP_018810874.1,XP_018813956.1,XP_018835248.1,XP_018845893.1,XP_018858801.1,XP_018859523.1	BP	2.4e-05	0.000301935	6	65
GO:0019252	starch biosynthetic process	XP_018807705.1,XP_018822787.1,XP_018824339.1,XP_018842853.1,XP_018846861.1,XP_018848560.1	BP	2.6e-05	0.000298235	6	66
GO:0016052	carbohydrate catabolic process	XP_018807315.1,XP_018807334.1,XP_018816501.1,XP_018825332.1,XP_018826027.1,XP_018826874.1,XP_018833925.1,XP_018835530.1,XP_018836448.1,XP_018837558.1,XP_018842163.1,XP_018859093.1,XP_018859784.1	BP	9.1e-05	0.000985833	13	416
GO:0000272	polysaccharide catabolic process	XP_018807315.1,XP_018807334.1,XP_018816501.1,XP_018825332.1,XP_018826027.1,XP_018826874.1,XP_018833925.1,XP_018835530.1,XP_018842163.1,XP_018859093.1,XP_018859784.1	BP	0.00011	0.00112895	11	310
GO:0006572	tyrosine catabolic process	XP_018849997.1,XP_018857004.1	BP	0.00023	0.0021878	2	3
