# Supplementary material for: Transcriptome and proteome analysis of walnut (Juglans regia L.) fruit in response to infection by Colletotrichum gloeosporioides
Source: BMC Plant Biol. 2021 May 31;21:249. doi: 10.1186/s12870-021-03042-1 (PMC8166054; doi:10.1186/s12870-021-03042-1)
Supplement: Supplementary file 16 — Additional file 16: Table S9. The list of KEGG pathways for DEPs in F26 vs F423 at each stage. [file 12870_2021_3042_MOESM16_ESM.xlsx]

## Sheet: 0hpi
The KEGG pathways of DEPs in 0hpi
#PathwayID	PathwayName	GenesName	S gene number	B gene number	Pvalue	Qvalue
ko01200	Carbon metabolism	XP_018819117.1|XP_018833394.1|XP_018855324.1|XP_018837047.1|XP_018835018.1|XP_018844065.1|XP_018824803.1|XP_018845363.1|XP_018836411.1|XP_018812753.1|XP_018833437.1|XP_018814240.1|XP_018839434.1|XP_018848062.1|XP_018811448.1|XP_018845797.1|XP_018856789.1|XP_018857635.1|XP_018846380.1|XP_018816891.1|XP_018831673.1|XP_018845845.1|XP_018823000.1|XP_018845479.1|XP_018838616.1|XP_018823875.1|XP_018814…	32	432	1.25751e-06	0.000261563
ko00940	Phenylpropanoid biosynthesis	XP_018834367.1|XP_018829857.1|XP_018821921.1|XP_018824948.1|XP_018842946.1|XP_018820730.1|XP_018827699.1|XP_018851539.1|XP_018858801.1|XP_018806705.1|XP_018838448.1|XP_018844618.1|XP_018817176.1|XP_018848899.1|XP_018843794.1|XP_018824675.1|XP_018826382.1|XP_018805529.1|XP_018824904.1|XP_018859391.1|XP_018837426.1|XP_018847770.1	22	261	8.9336e-06	0.000929094
ko00630	Glyoxylate and dicarboxylate metabolism	XP_018823000.1|XP_018836411.1|XP_018855324.1|XP_018837047.1|XP_018823875.1|XP_018835018.1|XP_018816891.1|XP_018842620.1|XP_018814240.1|XP_018858219.1|XP_018831673.1|XP_018844065.1|XP_018845797.1|XP_018848396.1	14	121	1.63874e-05	0.00113619
ko04141	Protein processing in endoplasmic reticulum	XP_018829125.1|XP_018855325.1|XP_018828232.1|XP_018848548.1|XP_018816251.1|XP_018829126.1|XP_018821684.1|XP_018822372.1|XP_018830581.1|XP_018852883.1|XP_018813439.1|XP_018847519.1|XP_018836028.1|XP_018838217.1|XP_018852747.1|XP_018823879.1|XP_018805558.1|XP_018856844.1|XP_018811219.1|XP_018839694.1|XP_018819528.1|XP_018858130.1|XP_018825548.1|XP_018825549.1|XP_018859031.1|XP_018849591.1	26	370	2.84629e-05	0.00148007
ko00520	Amino sugar and nucleotide sugar metabolism	XP_018812753.1|XP_018830218.1|XP_018836456.1|XP_018842163.1|XP_018833437.1|XP_018857485.1|XP_018822706.1|XP_018835530.1|XP_018807315.1|XP_018829757.1|XP_018824378.1|XP_018848851.1|XP_018826983.1|XP_018807345.1|XP_018811449.1|XP_018856906.1|XP_018858504.1|XP_018817015.1	18	230	0.000136628	0.00568373
ko00010	Glycolysis / Gluconeogenesis	XP_018819117.1|XP_018833394.1|XP_018812753.1|XP_018838616.1|XP_018826547.1|XP_018845845.1|XP_018811216.1|XP_018833437.1|XP_018822783.1|XP_018813280.1|XP_018839434.1|XP_018839886.1|XP_018810532.1|XP_018845363.1|XP_018837558.1	15	201	0.000757493	0.0262598
ko03010	Ribosome	XP_018822638.1|XP_018827330.1|XP_018838197.1|XP_018841792.1|XP_018813383.1|XP_018857113.1|XP_018858681.1|XP_018850207.1|XP_018848065.1|XP_018811672.1|XP_018851128.1|XP_018806389.1|XP_018845180.1|XP_018845219.1|XP_018822033.1|XP_018827015.1|XP_018854860.1|XP_018832238.1|XP_018828571.1|XP_018841600.1|XP_018805640.1|XP_018809465.1|XP_018845302.1|XP_018852436.1|XP_018841624.1|XP_018813790.1|XP_018847…	27	493	0.000898021	0.026684
ko00970	Aminoacyl-tRNA biosynthesis	XP_018809666.1|XP_018844436.1|XP_018840372.1|XP_018848499.1|XP_018806638.1|XP_018814475.1|XP_018829229.1|XP_018847824.1|XP_018836295.1	9	87	0.00108848	0.0283004
ko01230	Biosynthesis of amino acids	XP_018828863.1|XP_018821097.1|XP_018837047.1|XP_018845363.1|XP_018811448.1|XP_018839434.1|XP_018858219.1|XP_018848755.1|XP_018826109.1|XP_018814240.1|XP_018817132.1|XP_018842270.1|XP_018848062.1|XP_018844065.1|XP_018844867.1|XP_018829853.1|XP_018845845.1|XP_018856789.1|XP_018807162.1|XP_018844104.1|XP_018837558.1	21	399	0.00488649	0.0984659
ko00480	Glutathione metabolism	XP_018858061.1|XP_018841469.1|XP_018856636.1|XP_018855802.1|XP_018819148.1|XP_018833655.1|XP_018846380.1|XP_018851764.1|XP_018811448.1|XP_018857635.1|XP_018819149.1	11	155	0.00520733	0.0984659
ko00195	Photosynthesis	XP_018852424.1|XP_018855921.1|XP_018826332.1|XP_018845256.1|XP_018829630.1|XP_018846831.1	6	56	0.0061814	0.107144
ko00592	alpha-Linolenic acid metabolism	XP_018858942.1|XP_018840741.1|XP_018859523.1|XP_018835248.1|XP_018839886.1|XP_018825075.1	6	59	0.00776758	0.122365
ko00053	Ascorbate and aldarate metabolism	XP_018830218.1|XP_018841469.1|XP_018839769.1|XP_018813280.1|XP_018826983.1|XP_018810532.1|XP_018838698.1	7	79	0.0082361	0.122365
ko00052	Galactose metabolism	XP_018824378.1|XP_018826547.1|XP_018833437.1|XP_018821555.1|XP_018821819.1|XP_018811449.1|XP_018837558.1	7	82	0.00986695	0.136822
ko00531	Glycosaminoglycan degradation	XP_018829757.1|XP_018857338.1|XP_018844220.1|XP_018836456.1	4	29	0.0112059	0.145677
ko00603	Glycosphingolipid biosynthesis - globo series	XP_018821819.1|XP_018829757.1|XP_018836456.1	3	16	0.0133976	0.14687
ko00260	Glycine, serine and threonine metabolism	XP_018837047.1|XP_018823875.1|XP_018842620.1|XP_018809613.1|XP_018831673.1|XP_018844065.1|XP_018845797.1|XP_018844104.1	8	109	0.013416	0.14687
ko00020	Citrate cycle (TCA cycle)	XP_018819117.1|XP_018814321.1|XP_018822783.1|XP_018814240.1|XP_018858219.1|XP_018811448.1|XP_018824803.1	7	89	0.0145695	0.150167
ko00500	Starch and sucrose metabolism	XP_018858608.1|XP_018842853.1|XP_018835196.1|XP_018811305.1|XP_018833437.1|XP_018849853.1|XP_018834367.1|XP_018823634.1|XP_018826627.1|XP_018834562.1|XP_018842163.1|XP_018821555.1|XP_018837852.1|XP_018829857.1|XP_018812753.1|XP_018850544.1|XP_018811449.1|XP_018842946.1|XP_018838448.1	19	391	0.0151611	0.150167
ko00030	Pentose phosphate pathway	XP_018833394.1|XP_018812753.1|XP_018857635.1|XP_018846380.1|XP_018848062.1|XP_018856789.1|XP_018837558.1	7	91	0.0161645	0.152828
ko00620	Pyruvate metabolism	XP_018819117.1|XP_018845479.1|XP_018845845.1|XP_018822783.1|XP_018813280.1|XP_018839434.1|XP_018824803.1|XP_018810532.1|XP_018845363.1	9	152	0.0295168	0.236473
ko04146	Peroxisome	XP_018821863.1|XP_018814165.1|XP_018835018.1|XP_018811142.1|XP_018836411.1|XP_018840741.1|XP_018831673.1|XP_018811448.1|XP_018825075.1	9	156	0.0337726	0.236473
ko00511	Other glycan degradation	XP_018829757.1|XP_018829558.1|XP_018834056.1|XP_018836456.1	4	42	0.0341067	0.236473
ko01040	Biosynthesis of unsaturated fatty acids	XP_018840741.1|XP_018839373.1|XP_018820232.1|XP_018825075.1	4	42	0.0341067	0.236473
ko00071	Fatty acid degradation	XP_018838616.1|XP_018840741.1|XP_018813280.1|XP_018839886.1|XP_018810532.1|XP_018825075.1	6	92	0.0478024	0.302971
ko00860	Porphyrin and chlorophyll metabolism	XP_018851080.1|XP_018806638.1|XP_018843508.1|XP_018850911.1|XP_018849245.1	5	69	0.0480674	0.302971
ko00460	Cyanoamino acid metabolism	XP_018837047.1|XP_018834367.1|XP_018829857.1|XP_018844065.1|XP_018838448.1|XP_018842946.1	6	93	0.0497892	0.304593
ko00710	Carbon fixation in photosynthetic organisms	XP_018845479.1|XP_018848278.1|XP_018816891.1|XP_018848062.1|XP_018855324.1|XP_018856789.1	6	100	0.0651025	0.327623
ko00230	Purine metabolism	XP_018833772.1|XP_018841179.1|XP_018845845.1|XP_018832063.1|XP_018830310.1|XP_018820181.1|XP_018857785.1|XP_018839434.1|XP_018811310.1|XP_018845363.1|XP_018841407.1	11	234	0.0661546	0.327623
ko00400	Phenylalanine, tyrosine and tryptophan biosynthesis	XP_018848755.1|XP_018826109.1|XP_018828863.1|XP_018842270.1|XP_018844867.1|XP_018807162.1	6	103	0.0724211	0.350316

## Sheet: 24hpi
The KEGG pathways of DEPs in 24hpi
#PathwayID	PathwayName	GenesName	S gene number	B gene number	Pvalue	Qvalue
ko00710	Carbon fixation in photosynthetic organisms	XP_018848062.1|XP_018809532.1|XP_018849818.1|XP_018860629.1|XP_018843902.1|XP_018843179.1|XP_018847910.1|XP_018806761.1|XP_018816891.1|XP_018841608.1|XP_018850886.1|XP_018822629.1|XP_018808105.1|XP_018814537.1|XP_018837333.1|XP_018855324.1|XP_018823301.1|XP_018846382.1|XP_018839271.1|XP_018852200.1|XP_018823791.1	21	100	8.58484e-11	1.81999e-08
ko04141	Protein processing in endoplasmic reticulum	XP_018829125.1|XP_018855325.1|XP_018831321.1|XP_018812329.1|XP_018812328.1|XP_018816251.1|XP_018829126.1|XP_018821684.1|XP_018847710.1|XP_018825752.1|XP_018852883.1|XP_018807246.1|XP_018813439.1|XP_018847519.1|XP_018823195.1|XP_018836028.1|XP_018815486.1|XP_018852746.1|XP_018823879.1|XP_018816304.1|XP_018830581.1|XP_018805558.1|XP_018846284.1|XP_018825525.1|XP_018808096.1|XP_018839694.1|XP_018853…	35	370	2.80857e-08	2.97708e-06
ko01200	Carbon metabolism	XP_018819117.1|XP_018860629.1|XP_018825347.1|XP_018840345.1|XP_018853594.1|XP_018850886.1|XP_018855324.1|XP_018839601.1|XP_018833192.1|XP_018823301.1|XP_018846382.1|XP_018817401.1|XP_018815040.1|XP_018818543.1|XP_018810397.1|XP_018849818.1|XP_018806761.1|XP_018843179.1|XP_018841608.1|XP_018837518.1|XP_018808105.1|XP_018822629.1|XP_018845797.1|XP_018839271.1|XP_018812897.1|XP_018809532.1|XP_018843…	37	432	1.18595e-07	6.46777e-06
ko00195	Photosynthesis	XP_018851914.1|XP_018858186.1|XP_018855921.1|XP_018826332.1|XP_018853482.1|XP_018817122.1|XP_018832838.1|XP_018847869.1|XP_018836531.1|XP_018827292.1|XP_018858386.1|XP_018806925.1|XP_018825078.1	13	56	1.22033e-07	6.46777e-06
ko01230	Biosynthesis of amino acids	XP_018832338.1|XP_018853563.1|XP_018850886.1|XP_018845283.1|XP_018847079.1|XP_018834582.1|XP_018833192.1|XP_018823301.1|XP_018846382.1|XP_018812897.1|XP_018806761.1|XP_018843179.1|XP_018846669.1|XP_018848062.1|XP_018816075.1|XP_018834214.1|XP_018826107.1|XP_018839271.1|XP_018840345.1|XP_018809532.1|XP_018824705.1|XP_018841100.1|XP_018847910.1|XP_018810128.1|XP_018814537.1|XP_018837333.1|XP_018823…	33	399	1.15853e-06	4.19796e-05
ko00010	Glycolysis / Gluconeogenesis	XP_018819117.1|XP_018825347.1|XP_018853594.1|XP_018850658.1|XP_018839601.1|XP_018833192.1|XP_018823301.1|XP_018846382.1|XP_018830495.1|XP_018810397.1|XP_018806761.1|XP_018843179.1|XP_018809532.1|XP_018815040.1|XP_018847910.1|XP_018814537.1|XP_018837333.1|XP_018823791.1|XP_018814253.1|XP_018836262.1|XP_018839886.1|XP_018829441.1	22	201	1.1881e-06	4.19796e-05
ko00630	Glyoxylate and dicarboxylate metabolism	XP_018849818.1|XP_018855324.1|XP_018845797.1|XP_018814253.1|XP_018842620.1|XP_018837518.1|XP_018816891.1|XP_018808105.1|XP_018822629.1|XP_018859042.1|XP_018826107.1|XP_018859644.1|XP_018817401.1|XP_018824734.1	14	121	5.84194e-05	0.00176927
ko00196	Photosynthesis - antenna proteins	XP_018806818.1|XP_018825901.1|XP_018849885.1|XP_018836840.1|XP_018833273.1|XP_018823569.1	6	25	0.00028011	0.00742292
ko00300	Lysine biosynthesis	XP_018846669.1|XP_018845283.1|XP_018834214.1|XP_018847079.1|XP_018853563.1	5	20	0.000780172	0.015036
ko00260	Glycine, serine and threonine metabolism	XP_018810128.1|XP_018853563.1|XP_018814253.1|XP_018842620.1|XP_018855304.1|XP_018845797.1|XP_018837518.1|XP_018834214.1|XP_018859042.1|XP_018833192.1|XP_018824734.1	11	109	0.00100615	0.016408
ko00261	Monobactam biosynthesis	XP_018846669.1|XP_018845283.1|XP_018834214.1|XP_018853563.1	4	14	0.00176945	0.0267945
ko03050	Proteasome	XP_018845049.1|XP_018843471.1|XP_018812168.1|XP_018837326.1|XP_018841501.1|XP_018829607.1|XP_018860275.1|XP_018821750.1|XP_018824239.1	9	85	0.0020909	0.0295514
ko00620	Pyruvate metabolism	XP_018819117.1|XP_018810397.1|XP_018849818.1|XP_018815040.1|XP_018825347.1|XP_018814253.1|XP_018853594.1|XP_018850658.1|XP_018858793.1|XP_018858903.1|XP_018814928.1|XP_018822629.1	12	152	0.00410567	0.0544001
ko00480	Glutathione metabolism	XP_018818543.1|XP_018858232.1|XP_018842297.1|XP_018807846.1|XP_018856636.1|XP_018835471.1|XP_018833655.1|XP_018857445.1|XP_018852474.1|XP_018857293.1|XP_018837356.1|XP_018859117.1	12	155	0.00474314	0.0588368
ko00020	Citrate cycle (TCA cycle)	XP_018819117.1|XP_018810397.1|XP_018849818.1|XP_018815040.1|XP_018825347.1|XP_018814253.1|XP_018853594.1|XP_018822629.1	8	89	0.0088854	0.0941853
ko00051	Fructose and mannose metabolism	XP_018823791.1|XP_018843179.1|XP_018836262.1|XP_018814537.1|XP_018823301.1|XP_018815367.1|XP_018806761.1	7	85	0.020909	0.184696
ko00030	Pentose phosphate pathway	XP_018818543.1|XP_018836262.1|XP_018840345.1|XP_018843179.1|XP_018850886.1|XP_018848062.1|XP_018839601.1	7	91	0.0283717	0.231338
ko00270	Cysteine and methionine metabolism	XP_018832338.1|XP_018812897.1|XP_018844063.1|XP_018849818.1|XP_018851852.1|XP_018850658.1|XP_018822629.1|XP_018834214.1|XP_018853563.1|XP_018818615.1	10	166	0.0405297	0.296286
ko00902	Monoterpenoid biosynthesis	XP_018849156.1|XP_018839129.1|XP_018808251.1	3	24	0.0463054	0.316389
ko00750	Vitamin B6 metabolism	XP_018816770.1|XP_018808840.1|XP_018855304.1	3	24	0.0463054	0.316389
ko00250	Alanine, aspartate and glutamate metabolism	XP_018818859.1|XP_018812047.1|XP_018839271.1|XP_018816807.1|XP_018826107.1|XP_018859644.1	6	82	0.0493479	0.316389
ko00780	Biotin metabolism	XP_018844490.1|XP_018819717.1|XP_018834639.1	3	25	0.0507417	0.316389
ko00770	Pantothenate and CoA biosynthesis	XP_018845873.1|XP_018820994.1|XP_018827500.1|XP_018809878.1	4	46	0.0628922	0.358713
ko00190	Oxidative phosphorylation	XP_018841603.1|XP_018825078.1|XP_018843255.1|XP_018847825.1|XP_018836145.1|XP_018854375.1|XP_018858386.1|XP_018835950.1|XP_018826332.1|XP_018848210.1|XP_018840578.1	11	206	0.0642975	0.358713
ko00220	Arginine biosynthesis	XP_018826107.1|XP_018824705.1|XP_018839271.1|XP_018859644.1	4	50	0.0788	0.41764
ko04144	Endocytosis	XP_018847519.1|XP_018808096.1|XP_018831321.1|XP_018851707.1|XP_018843439.1|XP_018819181.1|XP_018824271.1|XP_018811465.1|XP_018857123.1|XP_018829609.1|XP_018813272.1|XP_018813439.1|XP_018818514.1|XP_018858695.1|XP_018846284.1	15	321	0.0841667	0.435204
ko00590	Arachidonic acid metabolism	XP_018846823.1|XP_018833655.1|XP_018852474.1	3	33	0.0929941	0.469399
ko03010	Ribosome	XP_018848065.1|XP_018831277.1|XP_018821854.1|XP_018853126.1|XP_018851128.1|XP_018806389.1|XP_018844519.1|XP_018845180.1|XP_018824515.1|XP_018828125.1|XP_018845361.1|XP_018825677.1|XP_018850586.1|XP_018860534.1|XP_018852330.1|XP_018827567.1|XP_018845219.1|XP_018805640.1|XP_018839251.1|XP_018841792.1|XP_018832238.1	21	493	0.0977399	0.470929
ko00053	Ascorbate and aldarate metabolism	XP_018807846.1|XP_018838677.1|XP_018857445.1|XP_018858232.1|XP_018826879.1	5	79	0.108686	0.488028

## Sheet: 48hpi
The KEGG pathways of DEPs in 48hpi
#PathwayID	PathwayName	GenesName	S gene number	B gene number	Pvalue	Qvalue
ko04141	Protein processing in endoplasmic reticulum	XP_018829125.1|XP_018808096.1|XP_018840769.1|XP_018830581.1|XP_018829311.1|XP_018816251.1|XP_018831321.1|XP_018847294.1|XP_018807246.1|XP_018819528.1|XP_018816465.1|XP_018858130.1|XP_018825548.1|XP_018823879.1|XP_018825549.1|XP_018816304.1|XP_018829126.1|XP_018841713.1|XP_018812332.1	19	370	0.000137522	0.0251665
ko00010	Glycolysis / Gluconeogenesis	XP_018825886.1|XP_018815040.1|XP_018825347.1|XP_018836975.1|XP_018853594.1|XP_018836262.1|XP_018813280.1|XP_018831170.1|XP_018839886.1|XP_018846382.1|XP_018830495.1|XP_018840356.1	12	201	0.000666488	0.0494274
ko00195	Photosynthesis	XP_018858186.1|XP_018853482.1|XP_018817122.1|XP_018832838.1|XP_018827292.1|XP_018858386.1	6	56	0.00100298	0.0494274
ko00196	Photosynthesis - antenna proteins	XP_018849885.1|XP_018831856.1|XP_018823569.1|XP_018825901.1	4	25	0.0019133	0.0585998
ko00520	Amino sugar and nucleotide sugar metabolism	XP_018859520.1|XP_018856906.1|XP_018833268.1|XP_018836456.1|XP_018851857.1|XP_018835530.1|XP_018807315.1|XP_018841018.1|XP_018838170.1|XP_018806018.1|XP_018817015.1|XP_018836113.1	12	230	0.00198509	0.0585998
ko04145	Phagosome	XP_018829125.1|XP_018834855.1|XP_018816251.1|XP_018813798.1|XP_018829126.1|XP_018810570.1|XP_018805621.1|XP_018830250.1|XP_018820085.1|XP_018849559.1	10	175	0.00247324	0.0585998
ko00620	Pyruvate metabolism	XP_018815040.1|XP_018825347.1|XP_018853594.1|XP_018813280.1|XP_018824803.1|XP_018841935.1|XP_018858903.1|XP_018814928.1|XP_018848816.1	9	152	0.00320217	0.0585998
ko00710	Carbon fixation in photosynthetic organisms	XP_018831083.1|XP_018850886.1|XP_018808105.1|XP_018852200.1|XP_018846382.1|XP_018856789.1|XP_018840356.1	7	100	0.00381634	0.0634901
ko01200	Carbon metabolism	XP_018812897.1|XP_018818800.1|XP_018815040.1|XP_018825347.1|XP_018836975.1|XP_018831083.1|XP_018853594.1|XP_018850886.1|XP_018808626.1|XP_018808105.1|XP_018831170.1|XP_018856789.1|XP_018824803.1|XP_018838095.1|XP_018846382.1|XP_018852200.1|XP_018840356.1	17	432	0.00463198	0.0703779
ko00053	Ascorbate and aldarate metabolism	XP_018807846.1|XP_018839769.1|XP_018822256.1|XP_018826879.1|XP_018813280.1|XP_018857445.1	6	79	0.00499952	0.0703779
ko00780	Biotin metabolism	XP_018844490.1|XP_018814780.1|XP_018834639.1	3	25	0.0146723	0.179002
ko04144	Endocytosis	XP_018849174.1|XP_018852226.1|XP_018831321.1|XP_018812233.1|XP_018808096.1|XP_018827788.1|XP_018811465.1|XP_018857123.1|XP_018850652.1|XP_018830591.1|XP_018841713.1|XP_018818839.1	12	321	0.0222972	0.226091
ko00592	alpha-Linolenic acid metabolism	XP_018815487.1|XP_018835248.1|XP_018839886.1|XP_018815731.1	4	59	0.0293847	0.233115
ko00630	Glyoxylate and dicarboxylate metabolism	XP_018825018.1|XP_018831083.1|XP_018842620.1|XP_018808626.1|XP_018808105.1|XP_018859042.1	6	121	0.0311314	0.233115
ko00030	Pentose phosphate pathway	XP_018836262.1|XP_018850886.1|XP_018818800.1|XP_018831170.1|XP_018856789.1	5	91	0.0331202	0.233115
ko01230	Biosynthesis of amino acids	XP_018832338.1|XP_018812897.1|XP_018824705.1|XP_018851852.1|XP_018837796.1|XP_018850886.1|XP_018834134.1|XP_018831170.1|XP_018816075.1|XP_018840356.1|XP_018834582.1|XP_018846382.1|XP_018856789.1	13	399	0.0448284	0.290071
ko00190	Oxidative phosphorylation	XP_018841603.1|XP_018854375.1|XP_018819121.1|XP_018817323.1|XP_018858386.1|XP_018830250.1|XP_018848210.1|XP_018849559.1	8	206	0.0467034	0.290071
ko00350	Tyrosine metabolism	XP_018836975.1|XP_018816075.1|XP_018839886.1|XP_018857004.1	4	73	0.0547448	0.323171
ko00360	Phenylalanine metabolism	XP_018817907.1|XP_018816075.1|XP_018828772.1|XP_018857004.1	4	77	0.0636208	0.341897
ko00940	Phenylpropanoid biosynthesis	XP_018848899.1|XP_018823044.1|XP_018828772.1|XP_018824675.1|XP_018838831.1|XP_018821921.1|XP_018838448.1|XP_018817907.1|XP_018842174.1	9	261	0.0653901	0.341897
ko00941	Flavonoid biosynthesis	XP_018817256.1|XP_018817907.1|XP_018824675.1	3	49	0.0717249	0.364602
ko00500	Starch and sucrose metabolism	XP_018850129.1|XP_018824027.1|XP_018833268.1|XP_018848119.1|XP_018826874.1|XP_018837852.1|XP_018845873.1|XP_018817000.1|XP_018838448.1|XP_018806018.1|XP_018824768.1|XP_018828549.1	12	391	0.0738343	0.365181
ko00760	Nicotinate and nicotinamide metabolism	XP_018840095.1|XP_018845873.1|XP_018856421.1	3	51	0.0783982	0.369851
ko00480	Glutathione metabolism	XP_018807846.1|XP_018856636.1|XP_018822256.1|XP_018857445.1|XP_018852474.1|XP_018857293.1	6	155	0.0796385	0.369851
ko00130	Ubiquinone and other terpenoid-quinone biosynthesis	XP_018852096.1|XP_018827097.1|XP_018844868.1|XP_018857004.1	4	84	0.0808417	0.369851
ko03050	Proteasome	XP_018837326.1|XP_018824239.1|XP_018843471.1|XP_018812168.1	4	85	0.0834723	0.372572
ko00906	Carotenoid biosynthesis	XP_018817706.1|XP_018814582.1|XP_018831485.1	3	54	0.0888928	0.387319
ko00020	Citrate cycle (TCA cycle)	XP_018825347.1|XP_018815040.1|XP_018824803.1|XP_018853594.1	4	89	0.0944067	0.392646
ko00410	beta-Alanine metabolism	XP_018813280.1|XP_018838095.1|XP_018823611.1|XP_018816807.1	4	89	0.0944067	0.392646
ko00071	Fatty acid degradation	XP_018813280.1|XP_018839886.1|XP_018815731.1|XP_018836975.1	4	92	0.103028	0.417122

## Sheet: 72hpi
The KEGG pathways of DEPs in 72hpi
#PathwayID	PathwayName	GenesName	S gene number	B gene number	Pvalue	Qvalue
ko04141	Protein processing in endoplasmic reticulum	XP_018852657.1|XP_018831321.1|XP_018848548.1|XP_018829126.1|XP_018821684.1|XP_018826311.1|XP_018825752.1|XP_018852883.1|XP_018815848.1|XP_018806781.1|XP_018819791.1|XP_018834081.1|XP_018837767.1|XP_018847294.1|XP_018819793.1|XP_018813544.1|XP_018837500.1|XP_018835518.1|XP_018843013.1|XP_018816465.1|XP_018858130.1|XP_018821144.1	22	370	2.34726e-05	0.00210915
ko00970	Aminoacyl-tRNA biosynthesis	XP_018819470.1|XP_018845710.1|XP_018817805.1|XP_018840372.1|XP_018848499.1|XP_018806638.1|XP_018814927.1|XP_018829229.1|XP_018811146.1|XP_018836295.1	10	87	3.07158e-05	0.00210915
ko00630	Glyoxylate and dicarboxylate metabolism	XP_018855324.1|XP_018831673.1|XP_018831083.1|XP_018842620.1|XP_018814240.1|XP_018816891.1|XP_018808105.1|XP_018845797.1|XP_018848396.1	9	121	0.00146861	0.0431373
ko00195	Photosynthesis	XP_018858042.1|XP_018855921.1|XP_018842450.1|XP_018849965.1|XP_018826332.1|XP_018845256.1	6	56	0.00167523	0.0431373
ko01200	Carbon metabolism	XP_018812897.1|XP_018827693.1|XP_018818624.1|XP_018855324.1|XP_018815040.1|XP_018831673.1|XP_018833437.1|XP_018845797.1|XP_018831083.1|XP_018822521.1|XP_018837784.1|XP_018814240.1|XP_018816809.1|XP_018816891.1|XP_018808105.1|XP_018849376.1|XP_018811448.1|XP_018839329.1|XP_018810027.1	19	432	0.00266487	0.0587722
ko03050	Proteasome	XP_018852158.1|XP_018815323.1|XP_018814791.1|XP_018841501.1|XP_018847875.1|XP_018860275.1|XP_018834279.1	7	85	0.00285302	0.0587722
ko00360	Phenylalanine metabolism	XP_018827035.1|XP_018845411.1|XP_018841450.1|XP_018858801.1|XP_018831844.1|XP_018840460.1	6	77	0.00718363	0.113833
ko04146	Peroxisome	XP_018845626.1|XP_018814165.1|XP_018817611.1|XP_018816809.1|XP_018831673.1|XP_018811448.1|XP_018825075.1|XP_018815548.1	8	156	0.0201153	0.206012
ko00500	Starch and sucrose metabolism	XP_018850129.1|XP_018814107.1|XP_018823634.1|XP_018824886.1|XP_018824320.1|XP_018833437.1|XP_018826627.1|XP_018842163.1|XP_018816788.1|XP_018849853.1|XP_018817000.1|XP_018812523.1|XP_018848119.1|XP_018824768.1|XP_018838448.1	15	391	0.0212381	0.206012
ko00710	Carbon fixation in photosynthetic organisms	XP_018855324.1|XP_018831083.1|XP_018822521.1|XP_018816891.1|XP_018808105.1|XP_018849376.1	6	100	0.0220013	0.206012
ko00260	Glycine, serine and threonine metabolism	XP_018845626.1|XP_018817611.1|XP_018842620.1|XP_018831673.1|XP_018845797.1|XP_018840460.1	6	109	0.0312015	0.267813
ko00591	Linoleic acid metabolism	XP_018843576.1|XP_018845893.1|XP_018845890.1	3	33	0.0370308	0.293398
ko00020	Citrate cycle (TCA cycle)	XP_018814240.1|XP_018816809.1|XP_018810027.1|XP_018815040.1|XP_018811448.1	5	89	0.0440948	0.336427
ko00190	Oxidative phosphorylation	XP_018830060.1|XP_018823547.1|XP_018826332.1|XP_018813687.1|XP_018844945.1|XP_018835950.1|XP_018819121.1|XP_018849559.1	8	206	0.0744472	0.477295
ko04626	Plant-pathogen interaction	XP_018821057.1|XP_018825752.1|XP_018839195.1|XP_018847294.1|XP_018806799.1|XP_018837767.1|XP_018858712.1|XP_018855792.1|XP_018805385.1|XP_018841572.1|XP_018813544.1	11	317	0.0764598	0.477295
ko00760	Nicotinate and nicotinamide metabolism	XP_018840095.1|XP_018844988.1|XP_018856421.1	3	51	0.0987224	0.564912
ko00520	Amino sugar and nucleotide sugar metabolism	XP_018824378.1|XP_018833437.1|XP_018842163.1|XP_018822706.1|XP_018848851.1|XP_018842015.1|XP_018816814.1|XP_018807315.1	8	230	0.117547	0.584569
ko00410	beta-Alanine metabolism	XP_018818624.1|XP_018840460.1|XP_018837784.1|XP_018816807.1	4	89	0.123838	0.584569
ko04144	Endocytosis	XP_018851707.1|XP_018814268.1|XP_018831321.1|XP_018809493.1|XP_018846325.1|XP_018819181.1|XP_018835615.1|XP_018857123.1|XP_018850652.1|XP_018813272.1	10	321	0.144453	0.619943
ko00310	Lysine degradation	XP_018817611.1|XP_018810027.1|XP_018845626.1	3	65	0.163019	0.67164
ko00940	Phenylpropanoid biosynthesis	XP_018827035.1|XP_018842174.1|XP_018845411.1|XP_018851539.1|XP_018858801.1|XP_018821921.1|XP_018838448.1|XP_018831844.1	8	261	0.188878	0.734131
ko00640	Propanoate metabolism	XP_018827693.1|XP_018818624.1|XP_018837784.1	3	74	0.209412	0.756824
ko01040	Biosynthesis of unsaturated fatty acids	XP_018852608.1|XP_018825075.1	2	42	0.2275	0.801008
ko01210	2-Oxocarboxylic acid metabolism	XP_018814240.1|XP_018816809.1|XP_018811448.1	3	80	0.241777	0.801008
ko04122	Sulfur relay system	XP_018835920.1	1	13	0.251553	0.801008
ko00052	Galactose metabolism	XP_018824378.1|XP_018848119.1|XP_018833437.1	3	82	0.252745	0.801008
ko00960	Tropane, piperidine and pyridine alkaloid biosynthesis	XP_018821879.1|XP_018840460.1	2	49	0.280759	0.828061
ko00565	Ether lipid metabolism	XP_018851707.1|XP_018850652.1	2	50	0.288367	0.828061
ko04145	Phagosome	XP_018835950.1|XP_018813798.1|XP_018849559.1|XP_018810570.1|XP_018829126.1	5	175	0.309317	0.854367
ko03013	RNA transport	XP_018842401.1|XP_018808879.1|XP_018818014.1|XP_018820504.1|XP_018831990.1|XP_018829523.1|XP_018839623.1|XP_018818728.1	8	308	0.321862	0.854367

## Sheet: 120hpi
The KEGG pathways of DEPs in 120hpi
#PathwayID	PathwayName	GenesName	S gene number	B gene number	Pvalue	Qvalue
ko04141	Protein processing in endoplasmic reticulum	XP_018829125.1|XP_018855325.1|XP_018830600.1|XP_018841544.1|XP_018829126.1|XP_018821684.1|XP_018822372.1|XP_018805558.1|XP_018830581.1|XP_018847294.1|XP_018813439.1|XP_018847519.1|XP_018838074.1|XP_018852746.1|XP_018819793.1|XP_018813544.1|XP_018846284.1|XP_018837500.1|XP_018839694.1|XP_018819528.1|XP_018836274.1|XP_018858130.1|XP_018825548.1|XP_018859031.1	24	370	4.35563e-09	6.22856e-07
ko00630	Glyoxylate and dicarboxylate metabolism	XP_018809055.1|XP_018855324.1|XP_018847561.1|XP_018831083.1|XP_018848538.1|XP_018835018.1|XP_018842620.1|XP_018816891.1|XP_018808105.1|XP_018845797.1	10	121	2.21195e-05	0.00111886
ko03010	Ribosome	XP_018848065.1|XP_018822638.1|XP_018858314.1|XP_018813383.1|XP_018854860.1|XP_018848834.1|XP_018860308.1|XP_018806389.1|XP_018841624.1|XP_018838197.1|XP_018824515.1|XP_018821838.1|XP_018853126.1|XP_018813790.1|XP_018845219.1|XP_018841600.1|XP_018845180.1|XP_018846850.1|XP_018833221.1|XP_018858681.1|XP_018809465.1	21	493	2.34727e-05	0.00111886
ko00941	Flavonoid biosynthesis	XP_018817256.1|XP_018847204.1|XP_018829624.1|XP_018847525.1|XP_018817907.1|XP_018821154.1	6	49	0.000141386	0.00404364
ko00940	Phenylpropanoid biosynthesis	XP_018830336.1|XP_018847525.1|XP_018823044.1|XP_018805529.1|XP_018851539.1|XP_018838831.1|XP_018858801.1|XP_018806705.1|XP_018838448.1|XP_018817907.1|XP_018834367.1|XP_018844618.1	12	261	0.000688172	0.0140584
ko00195	Photosynthesis	XP_018826332.1|XP_018842450.1|XP_018806925.1|XP_018858363.1|XP_018855921.1	5	56	0.00189844	0.0315809
ko00130	Ubiquinone and other terpenoid-quinone biosynthesis	XP_018830336.1|XP_018842576.1|XP_018837640.1|XP_018837921.1|XP_018858801.1|XP_018857004.1	6	84	0.00198761	0.0315809
ko01200	Carbon metabolism	XP_018809055.1|XP_018855324.1|XP_018836448.1|XP_018847561.1|XP_018831083.1|XP_018848538.1|XP_018835018.1|XP_018816891.1|XP_018837784.1|XP_018812046.1|XP_018808105.1|XP_018824803.1|XP_018845797.1|XP_018856789.1|XP_018837558.1	15	432	0.00241363	0.0345149
ko00500	Starch and sucrose metabolism	XP_018842853.1|XP_018835196.1|XP_018842163.1|XP_018834367.1|XP_018823634.1|XP_018826627.1|XP_018821555.1|XP_018826874.1|XP_018807705.1|XP_018811305.1|XP_018838448.1|XP_018848119.1|XP_018846861.1	13	391	0.00643574	0.0748801
ko00360	Phenylalanine metabolism	XP_018830336.1|XP_018817907.1|XP_018858801.1|XP_018823873.1|XP_018857004.1	5	77	0.00680728	0.0748801
ko00591	Linoleic acid metabolism	XP_018845893.1|XP_018835248.1|XP_018859523.1	3	33	0.0150972	0.153923
ko00710	Carbon fixation in photosynthetic organisms	XP_018855324.1|XP_018816891.1|XP_018808105.1|XP_018831083.1|XP_018856789.1	5	100	0.0184416	0.153923
ko00520	Amino sugar and nucleotide sugar metabolism	XP_018807315.1|XP_018842163.1|XP_018822706.1|XP_018835530.1|XP_018807705.1|XP_018831543.1|XP_018807334.1|XP_018846861.1	8	230	0.0232283	0.166083
ko00350	Tyrosine metabolism	XP_018849997.1|XP_018812046.1|XP_018839886.1|XP_018857004.1	4	73	0.0256058	0.174364
ko00900	Terpenoid backbone biosynthesis	XP_018811644.1|XP_018826578.1|XP_018827754.1|XP_018820274.1|XP_018825041.1	5	118	0.0335406	0.218014
ko00592	alpha-Linolenic acid metabolism	XP_018835248.1|XP_018839886.1|XP_018859523.1	3	59	0.0609076	0.322585
ko00260	Glycine, serine and threonine metabolism	XP_018847561.1|XP_018848538.1|XP_018842620.1|XP_018845797.1	4	109	0.0819956	0.418763
ko00860	Porphyrin and chlorophyll metabolism	XP_018806638.1|XP_018826578.1|XP_018850911.1	3	69	0.0866337	0.427194
ko00380	Tryptophan metabolism	XP_018813280.1|XP_018809055.1|XP_018823873.1	3	74	0.100951	0.473266
ko00945	Stilbenoid, diarylheptanoid and gingerol biosynthesis	XP_018847525.1|XP_018817907.1	2	37	0.109215	0.473266
ko00052	Galactose metabolism	XP_018848119.1|XP_018821555.1|XP_018837558.1	3	82	0.125637	0.507852
ko00230	Purine metabolism	XP_018824362.1|XP_018815103.1|XP_018853968.1|XP_018807487.1|XP_018836448.1|XP_018820181.1	6	234	0.136651	0.507852
ko01230	Biosynthesis of amino acids	XP_018832338.1|XP_018829853.1|XP_018847627.1|XP_018848538.1|XP_018833189.1|XP_018836448.1|XP_018837558.1|XP_018856789.1|XP_018847629.1	9	399	0.140154	0.507852
ko00970	Aminoacyl-tRNA biosynthesis	XP_018848499.1|XP_018806638.1|XP_018844436.1	3	87	0.142057	0.507852
ko00030	Pentose phosphate pathway	XP_018848560.1|XP_018856789.1|XP_018837558.1	3	91	0.155676	0.51681
ko00071	Fatty acid degradation	XP_018813280.1|XP_018812046.1|XP_018839886.1	3	92	0.159142	0.51681
ko00460	Cyanoamino acid metabolism	XP_018838448.1|XP_018834367.1|XP_018848538.1	3	93	0.162633	0.51681
ko00010	Glycolysis / Gluconeogenesis	XP_018813280.1|XP_018812046.1|XP_018839886.1|XP_018836448.1|XP_018837558.1	5	201	0.179795	0.547037
ko00906	Carotenoid biosynthesis	XP_018817739.1|XP_018831485.1	2	54	0.19441	0.561479
ko00400	Phenylalanine, tyrosine and tryptophan biosynthesis	XP_018847627.1|XP_018833189.1|XP_018847629.1	3	103	0.198689	0.561479
