# Supplementary material for: Transcriptome and proteome analysis of walnut (Juglans regia L.) fruit in response to infection by Colletotrichum gloeosporioides
Source: BMC Plant Biol. 2021 May 31;21:249. doi: 10.1186/s12870-021-03042-1 (PMC8166054; doi:10.1186/s12870-021-03042-1)
Supplement: Supplementary file 17 — Additional file 17: Table S10. The genes detected in the proteome and transcriptome in F26 vs F423 at each stage. [file 12870_2021_3042_MOESM17_ESM.xlsx]

## Sheet: 0hpi
The genes detected in the proteome and transcriptome in F26_0hpi vs F423_0hpi
1379							28							46							5
proteinID		diff	transcriptID		tlog2FC		proteinID		diff	transcriptID		tlog2FC		proteinID		diff	transcriptID		tlog2FC		proteinID		diff	transcriptID		tlog2FC
XP_018858562.1	LOC109020512	-3.81466	XM_019003017.1	LOC109020512	4.50544		XP_018845612.1	LOC109009474	-0.189596	XM_018990067.1	LOC109009474	41.6947		XP_018825657.1	LOC108994751	-2.59732	XM_018970112.1	LOC108994751	-0.861637		XP_018831194.1	LOC108998764	-0.827846	XM_018975649.1	LOC108998764	-0.0255447
XP_018827500.1	LOC108996161	-1.26959	XM_018971955.1	LOC108996161	3.64133		XP_018854606.1	LOC109016637	-0.714226	XM_018999061.1	LOC109016637	5.59938		XP_018837620.1	LOC109003780	-1.68022	XM_018982075.1	LOC109003780	0.785754		XP_018840649.1	LOC109005973	0.725757	XM_018985104.1	LOC109005973	-0.205562
XP_018829903.1	LOC108997942	-2.24601	XM_018974358.1	LOC108997942	14.0426		XP_018860494.1	LOC109022107	0.363082	XM_019004949.1	LOC109022107	27.9308		XP_018852324.1	LOC109014347	-1.05149	XM_018996779.1	LOC109014347	-0.671381		XP_018847762.1	LOC109011139	-0.599366	XM_018992217.1	LOC109011139	0.712341
XP_018834519.1	LOC109001615	-3.00267	XM_018978974.1	LOC109001615	5.01089		XP_018806761.1	LOC108980311	0.599658	XM_018951216.1	LOC108980311	11.4259		XP_018857004.1	LOC109019209	-2.57805	XM_019001459.1	LOC109019209	-0.902061		XP_018847784.1	LOC109011158	-0.412999	XM_018992239.1	LOC109011158	-0.211946
XP_018835466.1	LOC109002254	-1.60999	XM_018979921.1	LOC109002254	19.8396		XP_018812082.1	LOC108984518	0.806674	XM_018956537.1	LOC108984518	8.3066		XP_018805245.1	LOC108979103	-3.03324	XM_018949700.1	LOC108979103	-0.756368		XP_018854073.1	LOC109016048	0.0303898	XM_018998528.1	LOC109016048	-0.79188
XP_018836140.1	LOC109002724	-1.56071	XM_018980595.1	LOC109002724	25.8485		XP_018813794.1	LOC108985792	-0.787086	XM_018958249.1	LOC108985792	12.3661		XP_018805280.1	LOC108979123	-1.32075	XM_018949735.1	LOC108979123	0.42384		XP_018854827.1	LOC109016932	-0.766933	XM_018999282.1	LOC109016932	0.685923
XP_018837398.1	LOC109003624	-1.38199	XM_018981853.1	LOC109003624	11.0308		XP_018830113.1	LOC108998090	0.103313	XM_018974568.1	LOC108998090	7.59178		XP_018806418.1	LOC108980052	-2.95481	XM_018950873.1	LOC108980052	-0.381949		XP_018855321.1	LOC109017529	0.09758	XM_018999776.1	LOC109017529	-0.604484
XP_018837590.1	LOC109003755	-1.18985	XM_018982045.1	LOC109003755	4.32223		XP_018831755.1	LOC108999301	-0.313878	XM_018976210.1	LOC108999301	9.07469		XP_018807788.1	LOC108981155	-1.21615	XM_018952243.1	LOC108981155	0.640266		XP_018857556.1	LOC109019660	0.985715	XM_019002011.1	LOC109019660	0.119201
XP_018838276.1	LOC109004243	-1.76463	XM_018982731.1	LOC109004243	3.09366		XP_018832657.1	LOC109000282	0.538949	XM_018977112.1	LOC109000282	20.4935		XP_018809424.1	LOC108982470	-1.29279	XM_018953879.1	LOC108982470	0.607497		XP_018811844.1	LOC108984361	-0.354115	XM_018956299.1	LOC108984361	-0.219499
XP_018841129.1	LOC109006332	-2.38415	XM_018985584.1	LOC109006332	7.35809		XP_018834985.1	LOC109001926	-0.42863	XM_018979440.1	LOC109001926	11.6566		XP_018812047.1	LOC108984511	-1.42743	XM_018956502.1	LOC108984511	0.146601		XP_018812104.1	LOC108984556	-0.363462	XM_018956559.1	LOC108984556	-0.202945
XP_018841273.1	LOC109006446	-1.5799	XM_018985728.1	LOC109006446	18.9505		XP_018835062.1	LOC109001978	-0.010232	XM_018979517.1	LOC109001978	11.8103		XP_018812474.1	LOC108984850	-3.02419	XM_018956929.1	LOC108984850	0.840572		XP_018815161.1	LOC108986842	0.169616	XM_018959616.1	LOC108986842	-0.391186
XP_018843255.1	LOC109007847	-1.40108	XM_018987710.1	LOC109007847	4.73301		XP_018835615.1	LOC109002362	-0.451906	XM_018980070.1	LOC109002362	6.36126		XP_018824161.1	LOC108993632	-1.2903	XM_018968616.1	LOC108993632	0.327018		XP_018818164.1	LOC108989109	0.0814142	XM_018962619.1	LOC108989109	-0.673987
XP_018844750.1	LOC109008916	-1.40804	XM_018989205.1	LOC109008916	93.6617		XP_018835624.1	LOC109002368	-0.762695	XM_018980079.1	LOC109002368	3.951		XP_018832823.1	LOC109000410	-2.52358	XM_018977278.1	LOC109000410	0.790787		XP_018823455.1	LOC108993134	-0.388124	XM_018967910.1	LOC108993134	-0.898485
XP_018845505.1	LOC109009484	-2.87509	XM_018989960.1	LOC109009484	9.64753		XP_018836392.1	LOC109002920	-0.769055	XM_018980847.1	LOC109002920	17.0515		XP_018834544.1	LOC109001644	-1.33163	XM_018978999.1	LOC109001644	0.425612		XP_018825765.1	LOC108994830	-0.642584	XM_018970220.1	LOC108994830	0.9023
XP_018845632.1	LOC109009563	-1.61567	XM_018990087.1	LOC109009563	16.2377		XP_018837608.1	LOC109003767	0.672131	XM_018982063.1	LOC109003767	7.67787		XP_018835052.1	LOC109001973	-1.93417	XM_018979507.1	LOC109001973	-0.777719		XP_018832862.1	LOC109000453	-0.732062	XM_018977317.1	LOC109000453	-0.193631
XP_018845913.1	LOC109009754	-4.13568	XM_018990368.1	LOC109009754	5.26444		XP_018837858.1	LOC109003966	-0.152252	XM_018982313.1	LOC109003966	4.93907		XP_018836909.1	LOC109003279	-2.26904	XM_018981364.1	LOC109003279	0.982258		XP_018833241.1	LOC109000726	0.199258	XM_018977696.1	LOC109000726	0.790566
XP_018846356.1	LOC109010092	-1.21642	XM_018990811.1	LOC109010092	1.88057		XP_018838288.1	LOC109004250	-0.396348	XM_018982743.1	LOC109004250	2.90876		XP_018837002.1	LOC109003352	-2.67264	XM_018981457.1	LOC109003352	0.0687555		XP_018833471.1	LOC109000888	-0.016099	XM_018977926.1	LOC109000888	-0.610077
XP_018847774.1	LOC109011146	-1.52736	XM_018992229.1	LOC109011146	11.6571		XP_018838988.1	LOC109004764	-0.253984	XM_018983443.1	LOC109004764	5.51915		XP_018837139.1	LOC109003460	-2.54628	XM_018981594.1	LOC109003460	0.579359		XP_018834134.1	LOC109001340	0.0555153	XM_018978589.1	LOC109001340	-0.331964
XP_018848132.1	LOC109011398	-1.1945	XM_018992587.1	LOC109011398	6.66496		XP_018839982.1	LOC109005470	0.290145	XM_018984437.1	LOC109005470	9.14403		XP_018838329.1	LOC109004277	-1.57341	XM_018982784.1	LOC109004277	0.649806		XP_018834389.1	LOC109001517	-0.868754	XM_018978844.1	LOC109001517	-0.506588
XP_018848583.1	LOC109011731	-1.12489	XM_018993038.1	LOC109011731	3.1294		XP_018840738.1	LOC109006031	0.927935	XM_018985193.1	LOC109006031	66.269		XP_018841012.1	LOC109006253	-1.40065	XM_018985467.1	LOC109006253	-0.85575		XP_018834592.1	LOC109001676	-0.346044	XM_018979047.1	LOC109001676	0.419191
XP_018850255.1	LOC109012856	-4.08587	XM_018994710.1	LOC109012856	15.9688		XP_018841836.1	LOC109006874	-0.0443459	XM_018986291.1	LOC109006874	8.52951		XP_018841179.1	LOC109006362	-2.84581	XM_018985634.1	LOC109006362	0.424902		XP_018835339.1	LOC109002156	0.1511	XM_018979794.1	LOC109002156	-0.105096
XP_018850710.1	LOC109013172	-3.21495	XM_018995165.1	LOC109013172	1.93849		XP_018844535.1	LOC109008766	-0.611325	XM_018988990.1	LOC109008766	18.3236		XP_018842943.1	LOC109007640	-1.24674	XM_018987398.1	LOC109007640	0.568238		XP_018835734.1	LOC109002437	-0.31914	XM_018980189.1	LOC109002437	-0.329457
XP_018851882.1	LOC109014025	-2.59143	XM_018996337.1	LOC109014025	9.07223		XP_018844599.1	LOC109008819	0.178409	XM_018989054.1	LOC109008819	2.77164		XP_018844314.1	LOC109008603	-5.92375	XM_018988769.1	LOC109008603	0.232488		XP_018836113.1	LOC109002709	-0.242725	XM_018980568.1	LOC109002709	4.46783e-05
XP_018851989.1	LOC109014105	-1.29303	XM_018996444.1	LOC109014105	16.0742		XP_018845033.1	LOC109009115	-0.522367	XM_018989488.1	LOC109009115	6.44359		XP_018844618.1	LOC109008841	-4.43074	XM_018989073.1	LOC109008841	-0.27425		XP_018836913.1	LOC109003284	-0.200534	XM_018981368.1	LOC109003284	0.712803
XP_018853856.1	LOC109015863	-1.82554	XM_018998311.1	LOC109015863	7.52134		XP_018845558.1	LOC109009512	0.174807	XM_018990013.1	LOC109009512	63.8291		XP_018844636.1	LOC109008854	-1.00223	XM_018989091.1	LOC109008854	-0.0065055		XP_018838183.1	LOC109004172	-0.475728	XM_018982638.1	LOC109004172	-0.038765
XP_018854291.1	LOC109016313	-1.23079	XM_018998746.1	LOC109016313	15.6081		XP_018845883.1	LOC109009734	0.0748177	XM_018990338.1	LOC109009734	20.6901		XP_018844743.1	LOC109008915	-1.79247	XM_018989198.1	LOC109008915	-0.664273		XP_018838819.1	LOC109004643	-0.601527	XM_018983274.1	LOC109004643	0.411599
XP_018855459.1	LOC109017714	-1.7302	XM_018999914.1	LOC109017714	12.4821		XP_018846328.1	LOC109010069	0.656981	XM_018990783.1	LOC109010069	1.4093		XP_018844869.1	LOC109009005	-4.10237	XM_018989324.1	LOC109009005	0.669673		XP_018840473.1	LOC109005859	0.0653553	XM_018984928.1	LOC109005859	0.332216
XP_018855564.1	LOC109017833	-1.77321	XM_019000019.1	LOC109017833	21.7757		XP_018846418.1	LOC109010148	-0.507756	XM_018990873.1	LOC109010148	5.91496		XP_018845550.1	LOC109009508	-3.86777	XM_018990005.1	LOC109009508	-0.0514263		XP_018840528.1	LOC109005895	-0.821006	XM_018984983.1	LOC109005895	0.717882
XP_018856983.1	LOC109019192	-2.20759	XM_019001438.1	LOC109019192	8.16602		XP_018847976.1	LOC109011291	-0.67466	XM_018992431.1	LOC109011291	2.11706		XP_018845571.1	LOC109009524	-2.27026	XM_018990026.1	LOC109009524	0.383226		XP_018840749.1	LOC109006056	0.283938	XM_018985204.1	LOC109006056	0.64003
XP_018857042.1	LOC109019225	-1.65267	XM_019001497.1	LOC109019225	11.0195		XP_018848180.1	LOC109011421	0.287674	XM_018992635.1	LOC109011421	3.97155		XP_018846854.1	LOC109010462	-2.56259	XM_018991309.1	LOC109010462	0.300598		XP_018840957.1	LOC109006201	0.0683517	XM_018985412.1	LOC109006201	0.772268
XP_018859166.1	LOC109021080	-1.39938	XM_019003621.1	LOC109021080	6.68595		XP_018848355.1	LOC109011555	-0.79149	XM_018992810.1	LOC109011555	4.77247		XP_018847341.1	LOC109010856	-1.83664	XM_018991796.1	LOC109010856	0.188138		XP_018841074.1	LOC109006298	0.36721	XM_018985529.1	LOC109006298	0.571268
XP_018807334.1	LOC108980780	-1.40414	XM_018951789.1	LOC108980780	1.5816		XP_018849030.1	LOC109012046	0.153994	XM_018993485.1	LOC109012046	7.74454		XP_018848019.1	LOC109011326	-1.63631	XM_018992474.1	LOC109011326	0.560284		XP_018841453.1	LOC109006579	-0.498513	XM_018985908.1	LOC109006579	-0.455096
XP_018809025.1	LOC108982179	-2.23162	XM_018953480.1	LOC108982179	6.52454		XP_018849174.1	LOC109012125	-0.711137	XM_018993629.1	LOC109012125	14.1622		XP_018848991.1	LOC109012019	-4.20421	XM_018993446.1	LOC109012019	-0.456213		XP_018841694.1	LOC109006771	-0.0367365	XM_018986149.1	LOC109006771	-0.807631
XP_018809748.1	LOC108982727	-1.21069	XM_018954203.1	LOC108982727	3.79641		XP_018849376.1	LOC109012286	0.249485	XM_018993831.1	LOC109012286	2.0587		XP_018849595.1	LOC109012425	-1.71315	XM_018994050.1	LOC109012425	-0.146247		XP_018841995.1	LOC109006986	-0.944659	XM_018986450.1	LOC109006986	0.268609
XP_018810177.1	LOC108983093	-6.07297	XM_018954632.1	LOC108983093	2.18165		XP_018849436.1	LOC109012315	-0.179955	XM_018993891.1	LOC109012315	2.85738		XP_018850935.1	LOC109013346	-1.3496	XM_018995390.1	LOC109013346	-0.02165		XP_018842902.1	LOC109007611	0.0558186	XM_018987357.1	LOC109007611	-0.917705
XP_018810997.1	LOC108983716	-1.03289	XM_018955452.1	LOC108983716	11.3822		XP_018849508.1	LOC109012368	-0.40659	XM_018993963.1	LOC109012368	3.58159		XP_018852226.1	LOC109014272	-1.05656	XM_018996681.1	LOC109014272	-0.705559		XP_018843100.1	LOC109007743	-0.853471	XM_018987555.1	LOC109007743	0.242353
XP_018811875.1	LOC108984384	-1.4614	XM_018956330.1	LOC108984384	42.263		XP_018849818.1	LOC109012566	-0.704819	XM_018994273.1	LOC109012566	9.84013		XP_018852297.1	LOC109014325	-4.42119	XM_018996752.1	LOC109014325	0.659554		XP_018845871.1	LOC109009728	-0.1956	XM_018990326.1	LOC109009728	0.45214
XP_018812214.1	LOC108984642	-1.61011	XM_018956669.1	LOC108984642	8.23898		XP_018850329.1	LOC109012887	0.485607	XM_018994784.1	LOC109012887	44.9458		XP_018852482.1	LOC109014463	-2.28349	XM_018996937.1	LOC109014463	-0.0291561		XP_018846146.1	LOC109009932	0.196554	XM_018990601.1	LOC109009932	-0.695155
XP_018812233.1	LOC108984651	-2.35009	XM_018956688.1	LOC108984651	4.55637		XP_018850690.1	LOC109013151	-0.683094	XM_018995145.1	LOC109013151	10.8918		XP_018855386.1	LOC109017629	-2.50579	XM_018999841.1	LOC109017629	0.127513		XP_018846784.1	LOC109010406	-0.856873	XM_018991239.1	LOC109010406	0.78341
XP_018812256.1	LOC108984671	-1.0933	XM_018956711.1	LOC108984671	30.4818		XP_018852096.1	LOC109014187	0.0809565	XM_018996551.1	LOC109014187	7.05475		XP_018857638.1	LOC109019738	-3.70653	XM_019002093.1	LOC109019738	0.0702746		XP_018847838.1	LOC109011191	-0.245866	XM_018992293.1	LOC109011191	0.971042
XP_018812631.1	LOC108984960	-1.08049	XM_018957086.1	LOC108984960	5.44629		XP_018852608.1	LOC109014553	-0.445898	XM_018997063.1	LOC109014553	14.6963		XP_018857644.1	LOC109019741	-1.24668	XM_019002099.1	LOC109019741	-0.0168417		XP_018847917.1	LOC109011254	-0.859821	XM_018992372.1	LOC109011254	0.111143
XP_018812749.1	LOC108985037	-1.55817	XM_018957204.1	LOC108985037	48.2155		XP_018853351.1	LOC109015327	0.416504	XM_018997806.1	LOC109015327	5.91259		XP_018857924.1	LOC109019994	-2.47054	XM_019002379.1	LOC109019994	-0.0317979		XP_018849188.1	LOC109012137	0.0853453	XM_018993643.1	LOC109012137	0.147604
XP_018814165.1	LOC108986094	-2.42545	XM_018958620.1	LOC108986094	1.2627		XP_018853661.1	LOC109015650	-0.443496	XM_018998116.1	LOC109015650	5.5343		XP_018859452.1	LOC109021298	-2.14384	XM_019003907.1	LOC109021298	-0.469863		XP_018849262.1	LOC109012192	0.701158	XM_018993717.1	LOC109012192	0.0056446
XP_018815129.1	LOC108986820	-2.10098	XM_018959584.1	LOC108986820	6.16673		XP_018854457.1	LOC109016494	-0.682246	XM_018998912.1	LOC109016494	7.21658		XP_018805705.1	LOC108979480	-1.28199	XM_018950160.1	LOC108979480	0.891478		XP_018849327.1	LOC109012244	-0.147706	XM_018993782.1	LOC109012244	-0.0687764
XP_018815491.1	LOC108987068	-2.19939	XM_018959946.1	LOC108987068	16.2497		XP_018857107.1	LOC109019293	0.288733	XM_019001562.1	LOC109019293	8.42544		XP_018806898.1	LOC108980430	-2.46676	XM_018951353.1	LOC108980430	0.519008		XP_018849588.1	LOC109012422	0.291849	XM_018994043.1	LOC109012422	-0.902272
XP_018816592.1	LOC108987961	-2.52651	XM_018961047.1	LOC108987961	6.30934		XP_018858793.1	LOC109020714	0.334476	XM_019003248.1	LOC109020714	1.56263		XP_018807542.1	LOC108980940	-1.0287	XM_018951997.1	LOC108980940	0.427493		XP_018851856.1	LOC109014011	-0.325078	XM_018996311.1	LOC109014011	-0.128033
XP_018817298.1	LOC108988474	-1.76589	XM_018961753.1	LOC108988474	3.7327		XP_018860275.1	LOC109021969	-0.169936	XM_019004730.1	LOC109021969	6.39938		XP_018807639.1	LOC108981022	-1.20447	XM_018952094.1	LOC108981022	-0.759008		XP_018852455.1	LOC109014441	-0.473838	XM_018996910.1	LOC109014441	-0.680719
XP_018818583.1	LOC108989434	-1.14682	XM_018963038.1	LOC108989434	9.63029		XP_018860431.1	LOC109022081	0.576147	XM_019004886.1	LOC109022081	7.6113		XP_018807845.1	LOC108981202	-3.45722	XM_018952300.1	LOC108981202	-0.105021		XP_018852574.1	LOC109014532	-0.574123	XM_018997029.1	LOC109014532	0.0937982
XP_018818832.1	LOC108989611	-2.56583	XM_018963287.1	LOC108989611	7.34286		XP_018806411.1	LOC108980046	0.579302	XM_018950866.1	LOC108980046	11.6348		XP_018809495.1	LOC108982541	-2.83329	XM_018953950.1	LOC108982541	0.295037		XP_018854781.1	LOC109016878	-0.850924	XM_018999236.1	LOC109016878	0.768193
XP_018820061.1	LOC108990518	-1.53475	XM_018964516.1	LOC108990518	11.3323		XP_018806533.1	LOC108980142	0.937018	XM_018950988.1	LOC108980142	8.49569		XP_018810207.1	LOC108983121	-1.50975	XM_018954662.1	LOC108983121	-0.481633		XP_018855338.1	LOC109017563	-0.82593	XM_018999793.1	LOC109017563	0.720772
XP_018821772.1	LOC108991831	-3.35873	XM_018966227.1	LOC108991831	5.73864		XP_018806543.1	LOC108980148	-0.427255	XM_018950998.1	LOC108980148	7.19938		XP_018810488.1	LOC108983347	-1.65836	XM_018954943.1	LOC108983347	-0.766266		XP_018857393.1	LOC109019548	0.899369	XM_019001848.1	LOC109019548	0.56204
XP_018824754.1	LOC108994099	-1.64035	XM_018969209.1	LOC108994099	10.6172		XP_018807436.1	LOC108980860	-0.311717	XM_018951891.1	LOC108980860	3.85295		XP_018810645.1	LOC108983465	-2.80895	XM_018955100.1	LOC108983465	-0.86007		XP_018858081.1	LOC109020127	-0.336197	XM_019002536.1	LOC109020127	0.332742
XP_018824764.1	LOC108994121	-1.24626	XM_018969219.1	LOC108994121	8.61433		XP_018807462.1	LOC108980881	0.511992	XM_018951917.1	LOC108980881	17.5258		XP_018811175.1	LOC108983855	-1.72513	XM_018955630.1	LOC108983855	0.82296		XP_018858123.1	LOC109020162	-0.150554	XM_019002578.1	LOC109020162	0.0958108
XP_018825835.1	LOC108994885	-1.39603	XM_018970290.1	LOC108994885	9.39468		XP_018807686.1	LOC108981067	-0.75965	XM_018952141.1	LOC108981067	12.3642		XP_018812208.1	LOC108984638	-2.12605	XM_018956663.1	LOC108984638	0.183064		XP_018858703.1	LOC109020647	-0.624583	XM_019003158.1	LOC109020647	0.556923
XP_018832869.1	LOC109000458	-1.01235	XM_018977324.1	LOC109000458	12.0383		XP_018808133.1	LOC108981418	0.283874	XM_018952588.1	LOC108981418	14.5336		XP_018812410.1	LOC108984804	-1.79254	XM_018956865.1	LOC108984804	0.618262		XP_018859599.1	LOC109021436	-0.479759	XM_019004054.1	LOC109021436	-0.238749
XP_018832925.1	LOC109000493	-1.15937	XM_018977380.1	LOC109000493	7.27825		XP_018808212.1	LOC108981475	-0.586845	XM_018952667.1	LOC108981475	1.84093		XP_018813486.1	LOC108985595	-8.34437	XM_018957941.1	LOC108985595	0.69521		XP_018860144.1	LOC109021872	-0.110906	XM_019004599.1	LOC109021872	-0.445442
XP_018832956.1	LOC109000508	-3.30858	XM_018977411.1	LOC109000508	7.91825		XP_018808643.1	LOC108981827	0.148202	XM_018953098.1	LOC108981827	23.751		XP_018814381.1	LOC108986271	-3.9253	XM_018958836.1	LOC108986271	0.340779		XP_018860534.1	LOC109022163	-0.419295	XM_019004989.1	LOC109022163	-0.925493
XP_018833107.1	LOC109000614	-2.71218	XM_018977562.1	LOC109000614	104.387		XP_018808991.1	LOC108982145	0.676396	XM_018953446.1	LOC108982145	16.4545		XP_018814789.1	LOC108986587	-1.28769	XM_018959244.1	LOC108986587	0.025304		XP_018805308.1	LOC108979161	-0.361891	XM_018949763.1	LOC108979161	-0.277712
XP_018833171.1	LOC109000669	-1.05983	XM_018977626.1	LOC109000669	4.64398		XP_018809280.1	LOC108982378	-0.581937	XM_018953735.1	LOC108982378	4.77018		XP_018815655.1	LOC108987227	-1.77391	XM_018960110.1	LOC108987227	0.65234		XP_018805461.1	LOC108979266	0.220348	XM_018949916.1	LOC108979266	-0.526997
XP_018833173.1	LOC109000671	-3.4629	XM_018977628.1	LOC109000671	15.8312		XP_018811161.1	LOC108983831	0.301132	XM_018955616.1	LOC108983831	15.84		XP_018815818.1	LOC108987372	-1.83258	XM_018960273.1	LOC108987372	0.245701		XP_018805629.1	LOC108979405	-0.498117	XM_018950084.1	LOC108979405	0.575462
XP_018833182.1	LOC109000676	-2.37824	XM_018977637.1	LOC109000676	12.7294		XP_018811170.1	LOC108983846	-0.82874	XM_018955625.1	LOC108983846	14.5247		XP_018816063.1	LOC108987588	-3.46695	XM_018960518.1	LOC108987588	-0.810335		XP_018807858.1	LOC108981212	-0.443323	XM_018952313.1	LOC108981212	0.314568
XP_018833218.1	LOC109000707	-2.59444	XM_018977673.1	LOC109000707	9.58849		XP_018811644.1	LOC108984217	0.476657	XM_018956099.1	LOC108984217	24.7222		XP_018817860.1	LOC108988919	-1.04213	XM_018962315.1	LOC108988919	-0.810401		XP_018808371.1	LOC108981594	-0.763416	XM_018952826.1	LOC108981594	0.0873237
XP_018833327.1	LOC109000782	-1.31263	XM_018977782.1	LOC109000782	2.284		XP_018811982.1	LOC108984445	-0.890773	XM_018956437.1	LOC108984445	38.1458		XP_018819281.1	LOC108989950	-9.68579	XM_018963736.1	LOC108989950	-0.87605		XP_018809700.1	LOC108982710	-0.163107	XM_018954155.1	LOC108982710	0.886373
XP_018833351.1	LOC109000803	-2.00666	XM_018977806.1	LOC109000803	10.5142		XP_018813544.1	LOC108985631	0.33182	XM_018957999.1	LOC108985631	7.64088		XP_018819378.1	LOC108990006	-3.26888	XM_018963833.1	LOC108990006	0.500356		XP_018810156.1	LOC108983080	0.756854	XM_018954611.1	LOC108983080	0.353337
XP_018833492.1	LOC109000900	-1.46941	XM_018977947.1	LOC109000900	6.50014		XP_018816876.1	LOC108988173	-0.190705	XM_018961331.1	LOC108988173	18.5766		XP_018819713.1	LOC108990263	-1.27544	XM_018964168.1	LOC108990263	-0.276216		XP_018811457.1	LOC108984084	-0.792722	XM_018955912.1	LOC108984084	-0.45515
XP_018833617.1	LOC109000979	-5.43967	XM_018978072.1	LOC109000979	14.1008		XP_018818738.1	LOC108989549	-0.338413	XM_018963193.1	LOC108989549	9.59556		XP_018819717.1	LOC108990265	-1.28756	XM_018964172.1	LOC108990265	-0.63186		XP_018813088.1	LOC108985296	0.179164	XM_018957543.1	LOC108985296	-0.156555
XP_018833633.1	LOC109000990	-1.50583	XM_018978088.1	LOC109000990	14.6584		XP_018818839.1	LOC108989622	0.17943	XM_018963294.1	LOC108989622	2.62446		XP_018819865.1	LOC108990379	-1.95611	XM_018964320.1	LOC108990379	-0.256465		XP_018813340.1	LOC108985489	0.766912	XM_018957795.1	LOC108985489	0.0657556
XP_018833857.1	LOC109001157	-4.17194	XM_018978312.1	LOC109001157	15.0727		XP_018818993.1	LOC108989724	0.545753	XM_018963448.1	LOC108989724	1.67867		XP_018820181.1	LOC108990626	-4.46192	XM_018964636.1	LOC108990626	0.166848		XP_018813840.1	LOC108985851	0.937437	XM_018958295.1	LOC108985851	0.963539
XP_018833902.1	LOC109001179	-1.62317	XM_018978357.1	LOC109001179	3.0112		XP_018819065.1	LOC108989779	0.0852747	XM_018963520.1	LOC108989779	19.047		XP_018821976.1	LOC108991996	-2.98402	XM_018966431.1	LOC108991996	0.476027		XP_018814253.1	LOC108986181	-0.582228	XM_018958708.1	LOC108986181	-4.32356e-05
XP_018833939.1	LOC109001202	-2.41937	XM_018978394.1	LOC109001202	10.3813		XP_018819075.1	LOC108989787	0.237478	XM_018963530.1	LOC108989787	7.1907		XP_018823044.1	LOC108992832	-1.61011	XM_018967499.1	LOC108992832	-0.273994		XP_018814595.1	LOC108986440	-0.875282	XM_018959050.1	LOC108986440	-0.356907
XP_018834056.1	LOC109001290	-2.32709	XM_018978511.1	LOC109001290	7.69782		XP_018819297.1	LOC108989961	0.759561	XM_018963752.1	LOC108989961	9.53593		XP_018823489.1	LOC108993156	-2.1532	XM_018967944.1	LOC108993156	0.268352		XP_018815253.1	LOC108986907	-0.648415	XM_018959708.1	LOC108986907	0.0405902
XP_018834279.1	LOC109001453	-1.41391	XM_018978734.1	LOC109001453	12.8408		XP_018819438.1	LOC108990044	0.357536	XM_018963893.1	LOC108990044	6.76486		XP_018824049.1	LOC108993542	-1.00208	XM_018968504.1	LOC108993542	0.593513		XP_018816749.1	LOC108988093	-0.275987	XM_018961204.1	LOC108988093	0.754744
XP_018834545.1	LOC109001645	-2.68417	XM_018979000.1	LOC109001645	11.3098		XP_018822521.1	LOC108992417	0.582584	XM_018966976.1	LOC108992417	12.8972		XP_018824359.1	LOC108993785	-2.24722	XM_018968814.1	LOC108993785	0.482912		XP_018816762.1	LOC108988099	0.459553	XM_018961217.1	LOC108988099	0.129955
XP_018834557.1	LOC109001652	-2.73737	XM_018979012.1	LOC109001652	9.73251		XP_018822629.1	LOC108992489	-0.789723	XM_018967084.1	LOC108992489	5.48164		XP_018825753.1	LOC108994825	-1.00508	XM_018970208.1	LOC108994825	-0.386311		XP_018816992.1	LOC108988237	-0.69851	XM_018961447.1	LOC108988237	-0.778918
XP_018834630.1	LOC109001695	-1.63425	XM_018979085.1	LOC109001695	3.00979		XP_018822700.1	LOC108992561	0.545783	XM_018967155.1	LOC108992561	6.53227		XP_018826128.1	LOC108995079	-1.62179	XM_018970583.1	LOC108995079	0.201781		XP_018818813.1	LOC108989602	-0.72209	XM_018963268.1	LOC108989602	0.871827
XP_018834514.1	LOC109001618	-2.69897	XM_018978969.1	LOC109001618	18.2861		XP_018822894.1	LOC108992718	0.122126	XM_018967349.1	LOC108992718	20.7405		XP_018826583.1	LOC108995464	-1.03885	XM_018971038.1	LOC108995464	0.861762		XP_018819611.1	LOC108990185	0.147032	XM_018964066.1	LOC108990185	0.793386
XP_018834855.1	LOC109001845	-2.48959	XM_018979310.1	LOC109001845	10.4278		XP_018823104.1	LOC108992851	-0.948666	XM_018967559.1	LOC108992851	67.3781		XP_018826627.1	LOC108995503	-4.47799	XM_018971082.1	LOC108995503	-0.241703		XP_018819730.1	LOC108990271	-0.410497	XM_018964185.1	LOC108990271	-0.722225
XP_018834941.1	LOC109001900	-3.36975	XM_018979396.1	LOC109001900	6.81973		XP_018823569.1	LOC108993199	0.879977	XM_018968024.1	LOC108993199	7.27867		XP_018827734.1	LOC108996342	-2.73847	XM_018972189.1	LOC108996342	0.29129		XP_018820619.1	LOC108990947	-0.208523	XM_018965074.1	LOC108990947	0.962756
XP_018835204.1	LOC109002072	-2.12539	XM_018979659.1	LOC109002072	11.0554		XP_018823733.1	LOC108993306	-0.524042	XM_018968188.1	LOC108993306	17.6798		XP_018827809.1	LOC108996389	-2.24805	XM_018972264.1	LOC108996389	0.588718		XP_018820638.1	LOC108990960	0.0957403	XM_018965093.1	LOC108990960	-0.112621
XP_018835206.1	LOC109002075	-1.6012	XM_018979661.1	LOC109002075	1.68024		XP_018823972.1	LOC108993490	-0.871928	XM_018968427.1	LOC108993490	4.26451		XP_018828232.1	LOC108996670	-2.25253	XM_018972687.1	LOC108996670	0.679902		XP_018821614.1	LOC108991707	-0.508063	XM_018966069.1	LOC108991707	-0.601302
XP_018835223.1	LOC109002083	-1.47309	XM_018979678.1	LOC109002083	9.90994		XP_018824678.1	LOC108994051	-0.662223	XM_018969133.1	LOC108994051	27.3485		XP_018828675.1	LOC108997046	-1.25319	XM_018973130.1	LOC108997046	0.664689		XP_018821865.1	LOC108991907	-0.0107403	XM_018966320.1	LOC108991907	-0.862295
XP_018835310.1	LOC109002140	-1.80098	XM_018979765.1	LOC109002140	15.1202		XP_018825421.1	LOC108994597	0.665702	XM_018969876.1	LOC108994597	5.50324		XP_018829032.1	LOC108997287	-2.38562	XM_018973487.1	LOC108997287	-0.619966		XP_018822124.1	LOC108992116	-0.32643	XM_018966579.1	LOC108992116	0.636555
XP_018835350.1	LOC109002168	-1.7756	XM_018979805.1	LOC109002168	15.5645		XP_018825846.1	LOC108994898	-0.312868	XM_018970301.1	LOC108994898	3.33394		XP_018829078.1	LOC108997328	-1.15986	XM_018973533.1	LOC108997328	0.260293		XP_018822787.1	LOC108992643	0.631258	XM_018967242.1	LOC108992643	-0.980457
XP_018835418.1	LOC109002226	-1.63049	XM_018979873.1	LOC109002226	57.5228		XP_018828972.1	LOC108997239	-0.763745	XM_018973427.1	LOC108997239	5.74309		XP_018829734.1	LOC108997817	-3.4321	XM_018974189.1	LOC108997817	-0.91527		XP_018823874.1	LOC108993416	0.519332	XM_018968329.1	LOC108993416	-0.485231
XP_018835471.1	LOC109002259	-1.58087	XM_018979926.1	LOC109002259	8.11709		XP_018831435.1	LOC108999088	0.283066	XM_018975890.1	LOC108999088	7.28065		XP_018830610.1	LOC108998504	-1.53715	XM_018975065.1	LOC108998504	0.755764		XP_018824123.1	LOC108993591	-0.699305	XM_018968578.1	LOC108993591	-0.226224
XP_018835518.1	LOC109002294	-3.20591	XM_018979973.1	LOC109002294	9.51879		XP_018832721.1	LOC109000345	0.891677	XM_018977176.1	LOC109000345	23.1239		XP_018831699.1	LOC108999282	-1.82588	XM_018976154.1	LOC108999282	-0.259616		XP_018824745.1	LOC108994103	-0.477427	XM_018969200.1	LOC108994103	-0.615183
XP_018835530.1	LOC109002303	-3.48396	XM_018979985.1	LOC109002303	43.2294		XP_018832728.1	LOC109000351	-0.347861	XM_018977183.1	LOC109000351	27.7591		XP_018845087.1	LOC109009133	1.11069	XM_018989542.1	LOC109009133	-0.488581		XP_018825092.1	LOC108994376	-0.277741	XM_018969547.1	LOC108994376	0.116774
XP_018835604.1	LOC109002357	-1.67944	XM_018980059.1	LOC109002357	26.8757		XP_018832782.1	LOC109000385	-0.98083	XM_018977237.1	LOC109000385	7.35967		XP_018835648.1	LOC109002381	2.15895	XM_018980103.1	LOC109002381	0.805955		XP_018826119.1	LOC108995072	-0.576159	XM_018970574.1	LOC108995072	-0.470843
XP_018835732.1	LOC109002434	-1.49568	XM_018980187.1	LOC109002434	12.1725		XP_018832799.1	LOC109000396	-0.338937	XM_018977254.1	LOC109000396	12.992		XP_018840372.1	LOC109005776	3.94205	XM_018984827.1	LOC109005776	-0.818701		XP_018826286.1	LOC108995225	-0.951696	XM_018970741.1	LOC108995225	-0.0550397
XP_018835940.1	LOC109002589	-2.52563	XM_018980395.1	LOC109002589	13.4021		XP_018832946.1	LOC109000502	0.541557	XM_018977401.1	LOC109000502	17.079		XP_018844204.1	LOC109008528	1.86515	XM_018988659.1	LOC109008528	-0.300885		XP_018826446.1	LOC108995344	-0.468906	XM_018970901.1	LOC108995344	-0.775055
XP_018836067.1	LOC109002667	-1.14452	XM_018980522.1	LOC109002667	10.6657		XP_018833108.1	LOC109000615	-0.840401	XM_018977563.1	LOC109000615	7.91558		XP_018848525.1	LOC109011678	2.17486	XM_018992980.1	LOC109011678	0.111473		XP_018826961.1	LOC108995788	-0.150284	XM_018971416.1	LOC108995788	0.1928
XP_018836082.1	LOC109002689	-1.17216	XM_018980537.1	LOC109002689	3.58952		XP_018833116.1	LOC109000620	-0.884053	XM_018977571.1	LOC109000620	60.7987		XP_018848619.1	LOC109011754	2.84703	XM_018993074.1	LOC109011754	0.934945		XP_018827526.1	LOC108996212	-0.293786	XM_018971981.1	LOC108996212	0.19059
XP_018836145.1	LOC109002730	-1.77462	XM_018980600.1	LOC109002730	13.8097		XP_018833273.1	LOC109000747	0.741127	XM_018977728.1	LOC109000747	11.0811		XP_018848851.1	LOC109011912	2.80012	XM_018993306.1	LOC109011912	-0.5383		XP_018827564.1	LOC108996252	0.378297	XM_018972019.1	LOC108996252	0.0221281
XP_018836212.1	LOC109002781	-2.27661	XM_018980667.1	LOC109002781	1.21372		XP_018833292.1	LOC109000757	-0.342949	XM_018977747.1	LOC109000757	12.459		XP_018856249.1	LOC109018530	6.48246	XM_019000704.1	LOC109018530	-0.723472		XP_018827627.1	LOC108996284	-0.999404	XM_018972082.1	LOC108996284	0.63779
XP_018836234.1	LOC109002794	-1.61547	XM_018980689.1	LOC109002794	6.2191		XP_018833570.1	LOC109000952	0.205528	XM_018978025.1	LOC109000952	40.7502		XP_018858801.1	LOC109020728	5.45465	XM_019003256.1	LOC109020728	0.571523		XP_018828201.1	LOC108996646	-0.512765	XM_018972656.1	LOC108996646	-0.227951
XP_018836442.1	LOC109002963	-1.24	XM_018980897.1	LOC109002963	4.24265		XP_018833576.1	LOC109000956	-0.611492	XM_018978031.1	LOC109000956	18.2578		XP_018832864.1	LOC109000454	2.9937	XM_018977319.1	LOC109000454	0.148472		XP_018829273.1	LOC108997439	-0.574985	XM_018973728.1	LOC108997439	0.792732
XP_018836450.1	LOC109002969	-1.60398	XM_018980905.1	LOC109002969	17.1298		XP_018833647.1	LOC109000999	-0.0582161	XM_018978102.1	LOC109000999	19.2107		XP_018833666.1	LOC109001008	2.23853	XM_018978121.1	LOC109001008	-0.366603		XP_018829441.1	LOC108997562	-0.702813	XM_018973896.1	LOC108997562	0.27085
XP_018836472.1	LOC109002988	-1.55726	XM_018980927.1	LOC109002988	7.52205		XP_018833669.1	LOC109001012	-0.373929	XM_018978124.1	LOC109001012	5.10485		XP_018836975.1	LOC109003335	1.07105	XM_018981430.1	LOC109003335	-0.248248		XP_018829420.1	LOC108997550	-0.209742	XM_018973875.1	LOC108997550	-0.996997
XP_018836578.1	LOC109003064	-3.39672	XM_018981033.1	LOC109003064	9.0093		XP_018833794.1	LOC109001110	0.638084	XM_018978249.1	LOC109001110	1.32791		XP_018839266.1	LOC109004985	1.99669	XM_018983721.1	LOC109004985	-0.0200023		XP_018829523.1	LOC108997629	0.23125	XM_018973978.1	LOC108997629	-0.413158
XP_018836609.1	LOC109003089	-2.37152	XM_018981064.1	LOC109003089	9.43172		XP_018834064.1	LOC109001297	0.0391703	XM_018978519.1	LOC109001297	20.6872		XP_018841600.1	LOC109006690	4.4869	XM_018986055.1	LOC109006690	-0.517124		XP_018829525.1	LOC108997630	-0.74567	XM_018973980.1	LOC108997630	0.640141
XP_018836742.1	LOC109003170	-2.2774	XM_018981197.1	LOC109003170	14.1376		XP_018834081.1	LOC109001308	0.976324	XM_018978536.1	LOC109001308	6.96922		XP_018841608.1	LOC109006695	1.69593	XM_018986063.1	LOC109006695	-0.26149		XP_018831898.1	LOC108999461	-0.403972	XM_018976353.1	LOC108999461	0.149467
XP_018836863.1	LOC109003251	-1.95837	XM_018981318.1	LOC109003251	4.08835		XP_018834146.1	LOC109001353	-0.158692	XM_018978601.1	LOC109001353	1.33177		XP_018844803.1	LOC109008950	1.78551	XM_018989258.1	LOC109008950	-0.346568		XP_018832246.1	LOC108999810	-0.835997	XM_018976701.1	LOC108999810	-0.345961
XP_018836920.1	LOC109003291	-1.53116	XM_018981375.1	LOC109003291	5.06198		XP_018834150.1	LOC109001355	0.571136	XM_018978605.1	LOC109001355	10.0167		XP_018844945.1	LOC109009058	4.4089	XM_018989400.1	LOC109009058	0.0540161
XP_018836922.1	LOC109003294	-2.69044	XM_018981377.1	LOC109003294	45.3222		XP_018834167.1	LOC109001370	0.643106	XM_018978622.1	LOC109001370	23.6599		XP_018845387.1	LOC109009380	3.51567	XM_018989842.1	LOC109009380	0.0447015
XP_018837044.1	LOC109003383	-1.35256	XM_018981499.1	LOC109003383	25.2359		XP_018834193.1	LOC109001395	0.80139	XM_018978648.1	LOC109001395	16.2031		XP_018846380.1	LOC109010115	2.59811	XM_018990835.1	LOC109010115	0.912267
XP_018837240.1	LOC109003528	-2.37488	XM_018981695.1	LOC109003528	14.8616		XP_018834377.1	LOC109001510	0.619828	XM_018978832.1	LOC109001510	9.88025		XP_018848539.1	LOC109011698	3.06164	XM_018992994.1	LOC109011698	0.0104461
XP_018837246.1	LOC109003532	-5.16688	XM_018981701.1	LOC109003532	34.1028		XP_018834379.1	LOC109001513	0.286989	XM_018978834.1	LOC109001513	14.9898		XP_018848642.1	LOC109011778	1.32846	XM_018993097.1	LOC109011778	-0.0628366
XP_018837262.1	LOC109003546	-2.13641	XM_018981717.1	LOC109003546	18.2572		XP_018834612.1	LOC109001687	-0.19643	XM_018979067.1	LOC109001687	3.40498		XP_018849247.1	LOC109012183	1.61964	XM_018993702.1	LOC109012183	-0.120734
XP_018837387.1	LOC109003620	-1.29017	XM_018981842.1	LOC109003620	23.3612		XP_018834639.1	LOC109001699	0.156672	XM_018979094.1	LOC109001699	9.08713		XP_018849245.1	LOC109012182	4.31608	XM_018993700.1	LOC109012182	0.0702108
XP_018837473.1	LOC109003680	-1.21951	XM_018981928.1	LOC109003680	1.95158		XP_018834666.1	LOC109001714	0.565337	XM_018979121.1	LOC109001714	5.7283		XP_018850130.1	LOC109012781	1.04995	XM_018994585.1	LOC109012781	0.00369181
XP_018837528.1	LOC109003716	-2.91075	XM_018981983.1	LOC109003716	5.47054		XP_018834676.1	LOC109001728	-0.606362	XM_018979131.1	LOC109001728	22.0847		XP_018851664.1	LOC109013880	3.3661	XM_018996119.1	LOC109013880	0.91455
XP_018837566.1	LOC109003743	-1.34783	XM_018982021.1	LOC109003743	2.35697		XP_018834734.1	LOC109001781	0.259123	XM_018979189.1	LOC109001781	28.0588		XP_018857189.1	LOC109019365	1.24313	XM_019001644.1	LOC109019365	-0.277014
XP_018837663.1	LOC109003814	-1.85786	XM_018982118.1	LOC109003814	6.09317		XP_018834779.1	LOC109001805	0.362669	XM_018979234.1	LOC109001805	11.247		XP_018857826.1	LOC109019902	4.05324	XM_019002281.1	LOC109019902	-0.171198
XP_018837727.1	LOC109003863	-1.39031	XM_018982182.1	LOC109003863	1.85499		XP_018834882.1	LOC109001860	-0.0836372	XM_018979337.1	LOC109001860	9.0417		XP_018858504.1	LOC109020494	5.72724	XM_019002959.1	LOC109020494	-0.775941
XP_018837874.1	LOC109003981	-2.36393	XM_018982329.1	LOC109003981	4.25849		XP_018834927.1	LOC109001888	0.116947	XM_018979382.1	LOC109001888	17.1677		XP_018858809.1	LOC109020737	1.77152	XM_019003264.1	LOC109020737	0.510757
XP_018837980.1	LOC109004041	-1.94656	XM_018982435.1	LOC109004041	6.62949		XP_018834955.1	LOC109001908	0.474712	XM_018979410.1	LOC109001908	34.1285		XP_018859288.1	LOC109021170	2.08817	XM_019003743.1	LOC109021170	-0.327902
XP_018838072.1	LOC109004104	-1.05145	XM_018982527.1	LOC109004104	12.2151		XP_018835008.1	LOC109001951	0.704275	XM_018979463.1	LOC109001951	6.77779		XP_018860345.1	LOC109022023	2.15833	XM_019004800.1	LOC109022023	-0.286013
XP_018838171.1	LOC109004165	-1.60263	XM_018982626.1	LOC109004165	9.56699		XP_018835037.1	LOC109001962	-0.318913	XM_018979492.1	LOC109001962	5.21707		XP_018860562.1	LOC109022191	3.96557	XM_019005017.1	LOC109022191	-0.252786
XP_018838217.1	LOC109004204	-2.23513	XM_018982672.1	LOC109004204	14.4906		XP_018835054.1	LOC109001974	-0.419588	XM_018979509.1	LOC109001974	11.5363		XP_018805409.1	LOC108979233	1.3181	XM_018949864.1	LOC108979233	-0.0903421
XP_018838281.1	LOC109004247	-1.91161	XM_018982736.1	LOC109004247	5.86611		XP_018835103.1	LOC109002004	0.842518	XM_018979558.1	LOC109002004	9.15727		XP_018806729.1	LOC108980319	2.58528	XM_018951184.1	LOC108980319	-0.963457
XP_018838333.1	LOC109004278	-1.96922	XM_018982788.1	LOC109004278	2.83803		XP_018835121.1	LOC109002015	-0.423383	XM_018979576.1	LOC109002015	17.202		XP_018806803.1	LOC108980360	3.08004	XM_018951258.1	LOC108980360	0.212496
XP_018838698.1	LOC109004567	-4.18657	XM_018983153.1	LOC109004567	17.2119		XP_018835127.1	LOC109002019	-0.281643	XM_018979582.1	LOC109002019	12.119		XP_018806818.1	LOC108980372	1.38177	XM_018951273.1	LOC108980372	-0.433043
XP_018838962.1	LOC109004751	-1.17012	XM_018983417.1	LOC109004751	13.6373		XP_018835197.1	LOC109002067	0.0917397	XM_018979652.1	LOC109002067	7.12461		XP_018808364.1	LOC108981587	3.73601	XM_018952819.1	LOC108981587	-0.651321
XP_018838989.1	LOC109004767	-4.00057	XM_018983444.1	LOC109004767	25.9488		XP_018835203.1	LOC109002071	-0.745641	XM_018979658.1	LOC109002071	28.0838		XP_018808482.1	LOC108981694	2.62826	XM_018952937.1	LOC108981694	-0.255035
XP_018839116.1	LOC109004863	-1.04758	XM_018983571.1	LOC109004863	21.4807		XP_018835415.1	LOC109002225	-0.774484	XM_018979870.1	LOC109002225	19.2043		XP_018808481.1	LOC108981694	1.00106	XM_018952936.1	LOC108981694	-0.291955
XP_018839307.1	LOC109005012	-1.65162	XM_018983762.1	LOC109005012	68.6907		XP_018835503.1	LOC109002285	-0.722723	XM_018979958.1	LOC109002285	9.30474		XP_018808840.1	LOC108982027	3.68241	XM_018953295.1	LOC108982027	0.304407
XP_018839434.1	LOC109005102	-2.69807	XM_018983889.1	LOC109005102	1.8906		XP_018835517.1	LOC109002293	-0.113573	XM_018979972.1	LOC109002293	24.2276		XP_018808910.1	LOC108982085	2.52857	XM_018953365.1	LOC108982085	-0.725554
XP_018839577.1	LOC109005216	-2.50696	XM_018984032.1	LOC109005216	3.36283		XP_018835533.1	LOC109002306	0.810682	XM_018979988.1	LOC109002306	15.5758		XP_018809667.1	LOC108982684	2.66315	XM_018954122.1	LOC108982684	-0.859401
XP_018839709.1	LOC109005306	-2.43958	XM_018984164.1	LOC109005306	3.19627		XP_018835559.1	LOC109002327	-0.157531	XM_018980014.1	LOC109002327	16.4964		XP_018809732.1	LOC108982732	1.7476	XM_018954187.1	LOC108982732	-0.648523
XP_018839987.1	LOC109005478	-1.73927	XM_018984442.1	LOC109005478	12.2084		XP_018835689.1	LOC109002408	-0.720594	XM_018980144.1	LOC109002408	15.3215		XP_018809955.1	LOC108982925	1.25946	XM_018954410.1	LOC108982925	-0.35141
XP_018840151.1	LOC109005597	-1.563	XM_018984606.1	LOC109005597	12.6214		XP_018835760.1	LOC109002452	0.154971	XM_018980215.1	LOC109002452	23.4503		XP_018810113.1	LOC108983042	2.34412	XM_018954568.1	LOC108983042	-0.876595
XP_018840152.1	LOC109005599	-2.93129	XM_018984607.1	LOC109005599	3.44072		XP_018835950.1	LOC109002594	-0.424586	XM_018980405.1	LOC109002594	15.0388		XP_018810340.1	LOC108983228	2.665	XM_018954795.1	LOC108983228	-0.0367643
XP_018840171.1	LOC109005615	-1.10026	XM_018984626.1	LOC109005615	7.98362		XP_018836003.1	LOC109002622	-0.612523	XM_018980458.1	LOC109002622	11.8858		XP_018810551.1	LOC108983396	1.394	XM_018955006.1	LOC108983396	0.996204
XP_018840176.1	LOC109005619	-1.8435	XM_018984631.1	LOC109005619	79.6566		XP_018836049.1	LOC109002657	-0.719363	XM_018980504.1	LOC109002657	15.8065		XP_018810555.1	LOC108983400	1.19144	XM_018955010.1	LOC108983400	0.603281
XP_018840177.1	LOC109005620	-2.35089	XM_018984632.1	LOC109005620	12.8454		XP_018836136.1	LOC109002723	0.334333	XM_018980591.1	LOC109002723	7.32519		XP_018810921.1	LOC108983664	2.61169	XM_018955376.1	LOC108983664	-0.864372
XP_018840189.1	LOC109005635	-1.86896	XM_018984644.1	LOC109005635	1.67618		XP_018836255.1	LOC109002806	-0.633131	XM_018980710.1	LOC109002806	7.35052		XP_018813174.1	LOC108985353	1.52917	XM_018957629.1	LOC108985353	-0.521018
XP_018840728.1	LOC109006038	-3.31014	XM_018985183.1	LOC109006038	21.4306		XP_018836262.1	LOC109002812	0.823333	XM_018980717.1	LOC109002812	4.07218		XP_018813224.1	LOC108985393	1.18687	XM_018957679.1	LOC108985393	-0.947451
XP_018840764.1	LOC109006063	-2.50907	XM_018985219.1	LOC109006063	8.48677		XP_018836279.1	LOC109002826	-0.102831	XM_018980734.1	LOC109002826	4.90126		XP_018814287.1	LOC108986206	3.26304	XM_018958742.1	LOC108986206	-0.795419
XP_018840769.1	LOC109006066	-1.11058	XM_018985224.1	LOC109006066	20.1876		XP_018836386.1	LOC109002917	-0.505342	XM_018980841.1	LOC109002917	7.0046		XP_018814383.1	LOC108986272	2.61514	XM_018958838.1	LOC108986272	-0.471464
XP_018841145.1	LOC109006343	-1.1396	XM_018985600.1	LOC109006343	2.03552		XP_018836441.1	LOC109002962	0.593966	XM_018980896.1	LOC109002962	9.39688		XP_018816202.1	LOC108987681	1.45445	XM_018960657.1	LOC108987681	-0.1935
XP_018841201.1	LOC109006388	-2.14341	XM_018985656.1	LOC109006388	24.6224		XP_018836470.1	LOC109002987	0.183051	XM_018980925.1	LOC109002987	18.4241		XP_018816642.1	LOC108988014	1.13654	XM_018961097.1	LOC108988014	-0.0999594
XP_018841297.1	LOC109006466	-3.48279	XM_018985752.1	LOC109006466	7.63256		XP_018836474.1	LOC109002989	-0.416067	XM_018980929.1	LOC109002989	2.0711		XP_018816763.1	LOC108988100	1.04385	XM_018961218.1	LOC108988100	0.655942
XP_018841508.1	LOC109006618	-1.96624	XM_018985963.1	LOC109006618	15.4418		XP_018836515.1	LOC109003019	0.126597	XM_018980970.1	LOC109003019	23.4023		XP_018817348.1	LOC108988520	2.6738	XM_018961803.1	LOC108988520	0.0786323
XP_018841511.1	LOC109006621	-2.2406	XM_018985966.1	LOC109006621	6.40362		XP_018836519.1	LOC109003022	0.562252	XM_018980974.1	LOC109003022	9.86063		XP_018818244.1	LOC108989175	1.27887	XM_018962699.1	LOC108989175	0.192973
XP_018841544.1	LOC109006648	-1.80062	XM_018985999.1	LOC109006648	49.0938		XP_018836698.1	LOC109003145	0.31569	XM_018981153.1	LOC109003145	8.16214		XP_018818494.1	LOC108989380	1.38822	XM_018962949.1	LOC108989380	0.920708
XP_018841713.1	LOC109006783	-1.95791	XM_018986168.1	LOC109006783	7.30182		XP_018836712.1	LOC109003151	0.323967	XM_018981167.1	LOC109003151	12.5059		XP_018819148.1	LOC108989843	5.42096	XM_018963603.1	LOC108989843	-0.176276
XP_018841787.1	LOC109006833	-1.1713	XM_018986242.1	LOC109006833	17.1624		XP_018836810.1	LOC109003215	-0.554095	XM_018981265.1	LOC109003215	14.8997		XP_018821879.1	LOC108991913	2.45255	XM_018966334.1	LOC108991913	0.584862
XP_018841916.1	LOC109006925	-5.65791	XM_018986371.1	LOC109006925	8.97589		XP_018836816.1	LOC109003223	0.168098	XM_018981271.1	LOC109003223	27.9797		XP_018821688.1	LOC108991758	1.60645	XM_018966143.1	LOC108991758	0.123001
XP_018841935.1	LOC109006942	-1.31097	XM_018986390.1	LOC109006942	2.71313		XP_018836840.1	LOC109003241	0.269572	XM_018981295.1	LOC109003241	32.959		XP_018823873.1	LOC108993413	1.36846	XM_018968328.1	LOC108993413	-0.833904
XP_018842138.1	LOC109007071	-1.58785	XM_018986593.1	LOC109007071	7.17578		XP_018836959.1	LOC109003322	-0.144581	XM_018981414.1	LOC109003322	5.57118		XP_018823995.1	LOC108993502	1.39801	XM_018968450.1	LOC108993502	-0.669884
XP_018842163.1	LOC109007085	-3.86419	XM_018986618.1	LOC109007085	5.5425		XP_018836976.1	LOC109003336	0.513924	XM_018981431.1	LOC109003336	9.26267		XP_018824860.1	LOC108994194	1.65075	XM_018969315.1	LOC108994194	0.919909
XP_018842174.1	LOC109007091	-1.25656	XM_018986629.1	LOC109007091	14.7961		XP_018837027.1	LOC109003368	-0.229627	XM_018981482.1	LOC109003368	10.6971		XP_018825486.1	LOC108994648	1.32508	XM_018969941.1	LOC108994648	0.0143015
XP_018842188.1	LOC109007102	-1.47251	XM_018986643.1	LOC109007102	5.54635		XP_018837209.1	LOC109003514	0.602251	XM_018981664.1	LOC109003514	7.16807		XP_018826109.1	LOC108995064	2.10934	XM_018970564.1	LOC108995064	0.368256
XP_018842317.1	LOC109007201	-1.02368	XM_018986772.1	LOC109007201	8.81307		XP_018837327.1	LOC109003583	0.183453	XM_018981782.1	LOC109003583	16.171		XP_018827270.1	LOC108996011	1.11306	XM_018971725.1	LOC108996011	0.189691
XP_018842371.1	LOC109007235	-2.98129	XM_018986826.1	LOC109007235	2.61142		XP_018837336.1	LOC109003589	0.680634	XM_018981791.1	LOC109003589	28.5536		XP_018827626.1	LOC108996282	2.37037	XM_018972081.1	LOC108996282	0.322695
XP_018842461.1	LOC109007303	-1.27654	XM_018986916.1	LOC109007303	10.0246		XP_018837413.1	LOC109003635	-0.00182152	XM_018981868.1	LOC109003635	8.30244		XP_018828863.1	LOC108997161	2.35935	XM_018973318.1	LOC108997161	-0.00551506
XP_018842495.1	LOC109007320	-1.11381	XM_018986950.1	LOC109007320	45.5052		XP_018837435.1	LOC109003655	-0.939104	XM_018981890.1	LOC109003655	7.6134		XP_018829558.1	LOC108997650	3.17557	XM_018974013.1	LOC108997650	-0.864625
XP_018842572.1	LOC109007371	-1.31178	XM_018987027.1	LOC109007371	11.7434		XP_018837465.1	LOC109003675	0.167743	XM_018981920.1	LOC109003675	22.0276		XP_018830447.1	LOC108998362	1.07343	XM_018974902.1	LOC108998362	0.492278
XP_018842612.1	LOC109007405	-3.13538	XM_018987067.1	LOC109007405	6.65184		XP_018837500.1	LOC109003699	-0.599134	XM_018981955.1	LOC109003699	23.558		XP_018831168.1	LOC108998883	3.62251	XM_018975623.1	LOC108998883	0.415147
XP_018842745.1	LOC109007514	-1.4175	XM_018987200.1	LOC109007514	19.6389		XP_018837525.1	LOC109003715	-0.449846	XM_018981980.1	LOC109003715	12.3366		XP_018831240.1	LOC108998922	3.01936	XM_018975695.1	LOC108998922	0.283197
XP_018842765.1	LOC109007528	-1.23572	XM_018987220.1	LOC109007528	14.1714		XP_018837611.1	LOC109003778	-0.173347	XM_018982066.1	LOC109003778	24.6085		XP_018831343.1	LOC108999014	2.6264	XM_018975798.1	LOC108999014	-0.474679
XP_018842878.1	LOC109007586	-1.22791	XM_018987333.1	LOC109007586	26.7538		XP_018837767.1	LOC109003888	0.0779095	XM_018982222.1	LOC109003888	26.0491		XP_018832295.1	LOC108999863	1.63932	XM_018976750.1	LOC108999863	0.163193
XP_018842909.1	LOC109007617	-1.67265	XM_018987364.1	LOC109007617	21.7724		XP_018837784.1	LOC109003899	-0.96576	XM_018982239.1	LOC109003899	1.66194
XP_018842946.1	LOC109007644	-3.62085	XM_018987401.1	LOC109007644	36.4914		XP_018837851.1	LOC109003961	-0.897878	XM_018982306.1	LOC109003961	8.2459
XP_018843013.1	LOC109007692	-1.62045	XM_018987468.1	LOC109007692	20.0888		XP_018837935.1	LOC109004014	0.501255	XM_018982390.1	LOC109004014	82.0676
XP_018843096.1	LOC109007741	-3.40625	XM_018987551.1	LOC109007741	2.11598		XP_018837945.1	LOC109004016	-0.533475	XM_018982400.1	LOC109004016	16.0365
XP_018843108.1	LOC109007747	-2.99555	XM_018987563.1	LOC109007747	2.19782		XP_018837964.1	LOC109004032	-0.886322	XM_018982419.1	LOC109004032	5.37697
XP_018843248.1	LOC109007845	-3.14774	XM_018987703.1	LOC109007845	4.61773		XP_018837987.1	LOC109004051	-0.971615	XM_018982442.1	LOC109004051	177.387
XP_018843252.1	LOC109007848	-1.44413	XM_018987707.1	LOC109007848	59.5805		XP_018838074.1	LOC109004106	-0.142094	XM_018982529.1	LOC109004106	3.88587
XP_018843285.1	LOC109007870	-1.59201	XM_018987740.1	LOC109007870	3.00274		XP_018838170.1	LOC109004164	-0.810189	XM_018982625.1	LOC109004164	11.2166
XP_018843463.1	LOC109007998	-1.47488	XM_018987918.1	LOC109007998	3.41464		XP_018838280.1	LOC109004246	0.959496	XM_018982735.1	LOC109004246	4.20435
XP_018843544.1	LOC109008052	-1.37587	XM_018987999.1	LOC109008052	82.8806		XP_018838343.1	LOC109004289	0.824594	XM_018982798.1	LOC109004289	2.51639
XP_018843627.1	LOC109008104	-3.20507	XM_018988082.1	LOC109008104	13.1253		XP_018838423.1	LOC109004351	-0.31544	XM_018982878.1	LOC109004351	3.8714
XP_018843794.1	LOC109008231	-2.0652	XM_018988249.1	LOC109008231	22.0072		XP_018838530.1	LOC109004440	-0.109091	XM_018982985.1	LOC109004440	44.8466
XP_018843925.1	LOC109008326	-1.53694	XM_018988380.1	LOC109008326	4.3838		XP_018838617.1	LOC109004510	0.216981	XM_018983072.1	LOC109004510	12.0765
XP_018844069.1	LOC109008442	-1.36641	XM_018988524.1	LOC109008442	10.1467		XP_018838659.1	LOC109004539	0.462015	XM_018983114.1	LOC109004539	3.93343
XP_018844150.1	LOC109008501	-4.59909	XM_018988605.1	LOC109008501	14.5755		XP_018838677.1	LOC109004560	-0.885154	XM_018983132.1	LOC109004560	3.69091
XP_018844180.1	LOC109008519	-3.00948	XM_018988635.1	LOC109008519	5.49572		XP_018838833.1	LOC109004656	-0.63775	XM_018983288.1	LOC109004656	35.181
XP_018844342.1	LOC109008627	-1.45191	XM_018988797.1	LOC109008627	5.34633		XP_018838963.1	LOC109004752	-0.339004	XM_018983418.1	LOC109004752	26.8726
XP_018844419.1	LOC109008688	-1.25352	XM_018988874.1	LOC109008688	21.6422		XP_018838975.1	LOC109004758	0.450788	XM_018983430.1	LOC109004758	5.29274
XP_018844497.1	LOC109008742	-1.46554	XM_018988952.1	LOC109008742	3.01767		XP_018838987.1	LOC109004766	0.524869	XM_018983442.1	LOC109004766	2.63846
XP_018844513.1	LOC109008752	-1.06184	XM_018988968.1	LOC109008752	16.5601		XP_018839201.1	LOC109004953	0.221183	XM_018983656.1	LOC109004953	8.80631
XP_018844827.1	LOC109008967	-1.01762	XM_018989282.1	LOC109008967	10.8714		XP_018839261.1	LOC109004981	-0.537233	XM_018983716.1	LOC109004981	1.72396
XP_018844913.1	LOC109009037	-1.02104	XM_018989368.1	LOC109009037	11.125		XP_018839271.1	LOC109004987	-0.392982	XM_018983726.1	LOC109004987	13.1572
XP_018844949.1	LOC109009061	-4.19998	XM_018989404.1	LOC109009061	41.6148		XP_018839281.1	LOC109004996	-0.131449	XM_018983736.1	LOC109004996	4.34669
XP_018844991.1	LOC109009096	-1.82117	XM_018989446.1	LOC109009096	12.28		XP_018839306.1	LOC109005011	0.405713	XM_018983761.1	LOC109005011	5.4505
XP_018845036.1	LOC109009119	-1.94725	XM_018989491.1	LOC109009119	8.04289		XP_018839329.1	LOC109005021	0.249566	XM_018983784.1	LOC109005021	1.20942
XP_018845099.1	LOC109009168	-2.73914	XM_018989554.1	LOC109009168	16.7268		XP_018839339.1	LOC109005031	-0.979956	XM_018983794.1	LOC109005031	23.0419
XP_018845162.1	LOC109009224	-1.92512	XM_018989617.1	LOC109009224	13.7201		XP_018839346.1	LOC109005036	0.728516	XM_018983801.1	LOC109005036	9.65692
XP_018845290.1	LOC109009305	-1.49382	XM_018989745.1	LOC109009305	8.85934		XP_018839357.1	LOC109005042	-0.532207	XM_018983812.1	LOC109005042	13.0307
XP_018845293.1	LOC109009307	-1.86644	XM_018989748.1	LOC109009307	1.48488		XP_018839374.1	LOC109005062	0.182098	XM_018983829.1	LOC109005062	14.2286
XP_018845644.1	LOC109009577	-2.11732	XM_018990099.1	LOC109009577	3.9747		XP_018839418.1	LOC109005087	-0.757206	XM_018983873.1	LOC109005087	16.7825
XP_018845850.1	LOC109009711	-1.34887	XM_018990305.1	LOC109009711	25.7859		XP_018839431.1	LOC109005098	-0.30412	XM_018983886.1	LOC109005098	106.694
XP_018845888.1	LOC109009740	-1.07921	XM_018990343.1	LOC109009740	5.1804		XP_018839497.1	LOC109005150	-0.0995979	XM_018983952.1	LOC109005150	39.4763
XP_018846003.1	LOC109009828	-1.07387	XM_018990458.1	LOC109009828	14.3133		XP_018839506.1	LOC109005160	-0.533193	XM_018983961.1	LOC109005160	3.66466
XP_018846112.1	LOC109009905	-1.77231	XM_018990567.1	LOC109009905	61.3087		XP_018839623.1	LOC109005250	0.688049	XM_018984078.1	LOC109005250	10.9143
XP_018846284.1	LOC109010035	-2.75464	XM_018990739.1	LOC109010035	11.048		XP_018839664.1	LOC109005274	-0.83329	XM_018984119.1	LOC109005274	26.628
XP_018846494.1	LOC109010196	-2.98449	XM_018990949.1	LOC109010196	3.75466		XP_018839732.1	LOC109005322	-0.570798	XM_018984187.1	LOC109005322	20.2662
XP_018846669.1	LOC109010324	-1.51007	XM_018991124.1	LOC109010324	18.9496		XP_018839745.1	LOC109005328	0.251427	XM_018984200.1	LOC109005328	12.6458
XP_018846719.1	LOC109010365	-3.8287	XM_018991174.1	LOC109010365	5.14422		XP_018839843.1	LOC109005375	0.70976	XM_018984298.1	LOC109005375	15.8265
XP_018847079.1	LOC109010645	-1.28874	XM_018991534.1	LOC109010645	10.3979		XP_018839933.1	LOC109005441	-0.960728	XM_018984388.1	LOC109005441	14.2617
XP_018847416.1	LOC109010910	-2.11953	XM_018991871.1	LOC109010910	23.5683		XP_018839983.1	LOC109005473	-0.148291	XM_018984438.1	LOC109005473	17.5412
XP_018847605.1	LOC109011040	-1.23253	XM_018992060.1	LOC109011040	6.7163		XP_018840141.1	LOC109005586	-0.962781	XM_018984596.1	LOC109005586	3.08134
XP_018847869.1	LOC109011216	-1.09667	XM_018992324.1	LOC109011216	14.8409		XP_018840148.1	LOC109005592	-0.380993	XM_018984603.1	LOC109005592	15.2932
XP_018848022.1	LOC109011330	-3.72196	XM_018992477.1	LOC109011330	5.85442		XP_018840255.1	LOC109005678	-0.744072	XM_018984710.1	LOC109005678	2.74361
XP_018848050.1	LOC109011343	-1.07302	XM_018992505.1	LOC109011343	8.60606		XP_018840279.1	LOC109005694	0.728817	XM_018984734.1	LOC109005694	89.9117
XP_018848269.1	LOC109011484	-4.21279	XM_018992724.1	LOC109011484	6.38834		XP_018840346.1	LOC109005755	-0.395455	XM_018984801.1	LOC109005755	5.83733
XP_018848279.1	LOC109011491	-2.45391	XM_018992734.1	LOC109011491	17.6837		XP_018840345.1	LOC109005754	-0.456498	XM_018984800.1	LOC109005754	7.35893
XP_018848291.1	LOC109011501	-1.57943	XM_018992746.1	LOC109011501	1.87129		XP_018840434.1	LOC109005833	-0.115231	XM_018984889.1	LOC109005833	1.81661
XP_018848414.1	LOC109011599	-2.55883	XM_018992869.1	LOC109011599	93.8475		XP_018840450.1	LOC109005843	-0.0930567	XM_018984905.1	LOC109005843	25.5282
XP_018848477.1	LOC109011645	-2.38862	XM_018992932.1	LOC109011645	5.894		XP_018840492.1	LOC109005870	-0.0974693	XM_018984947.1	LOC109005870	21.9618
XP_018848499.1	LOC109011668	-2.91164	XM_018992954.1	LOC109011668	4.23717		XP_018840507.1	LOC109005879	0.153183	XM_018984962.1	LOC109005879	1.59162
XP_018848548.1	LOC109011706	-4.41454	XM_018993003.1	LOC109011706	23.1351		XP_018840609.1	LOC109005949	0.083786	XM_018985064.1	LOC109005949	12.4575
XP_018848571.1	LOC109011725	-1.31417	XM_018993026.1	LOC109011725	14.5082		XP_018840733.1	LOC109006041	0.572692	XM_018985188.1	LOC109006041	16.1693
XP_018848582.1	LOC109011733	-1.51805	XM_018993037.1	LOC109011733	1.47639		XP_018840813.1	LOC109006102	-0.0612211	XM_018985268.1	LOC109006102	12.687
XP_018848622.1	LOC109011757	-4.47815	XM_018993077.1	LOC109011757	7.60855		XP_018840891.1	LOC109006156	-0.235805	XM_018985346.1	LOC109006156	12.2736
XP_018848672.1	LOC109011794	-1.82485	XM_018993127.1	LOC109011794	2.00395		XP_018840892.1	LOC109006158	0.726427	XM_018985347.1	LOC109006158	12.7624
XP_018848695.1	LOC109011811	-1.71353	XM_018993150.1	LOC109011811	13.5186		XP_018840900.1	LOC109006165	-0.167484	XM_018985355.1	LOC109006165	14.8347
XP_018848909.1	LOC109011951	-1.52642	XM_018993364.1	LOC109011951	8.98143		XP_018840938.1	LOC109006189	-0.473765	XM_018985393.1	LOC109006189	17.9889
XP_018849179.1	LOC109012130	-1.5576	XM_018993634.1	LOC109012130	19.1949		XP_018841009.1	LOC109006250	0.268523	XM_018985464.1	LOC109006250	4.14029
XP_018849189.1	LOC109012138	-2.66805	XM_018993644.1	LOC109012138	1.79734		XP_018841018.1	LOC109006259	-0.549089	XM_018985473.1	LOC109006259	11.8912
XP_018849219.1	LOC109012161	-3.28818	XM_018993674.1	LOC109012161	12.8657		XP_018841430.1	LOC109006564	-0.821681	XM_018985885.1	LOC109006564	2.66112
XP_018849369.1	LOC109012282	-1.51635	XM_018993824.1	LOC109012282	14.4192		XP_018841431.1	LOC109006565	-0.909788	XM_018985886.1	LOC109006565	7.84002
XP_018849417.1	LOC109012310	-1.31562	XM_018993872.1	LOC109012310	3.60126		XP_018841554.1	LOC109006655	-0.568995	XM_018986009.1	LOC109006655	9.67882
XP_018849604.1	LOC109012431	-1.69842	XM_018994059.1	LOC109012431	3.57535		XP_018841572.1	LOC109006664	-0.658599	XM_018986027.1	LOC109006664	24.3987
XP_018849649.1	LOC109012460	-6.36593	XM_018994104.1	LOC109012460	6.80692		XP_018841576.1	LOC109006669	-0.710828	XM_018986031.1	LOC109006669	7.56564
XP_018849691.1	LOC109012479	-1.68082	XM_018994146.1	LOC109012479	59.7966		XP_018841632.1	LOC109006717	-0.918823	XM_018986087.1	LOC109006717	32.8434
XP_018849853.1	LOC109012594	-5.01699	XM_018994308.1	LOC109012594	1.66509		XP_018841744.1	LOC109006804	0.511025	XM_018986199.1	LOC109006804	4.04739
XP_018849927.1	LOC109012641	-1.18893	XM_018994382.1	LOC109012641	55.2091		XP_018841760.1	LOC109006814	0.712123	XM_018986215.1	LOC109006814	8.09668
XP_018849931.1	LOC109012644	-3.24311	XM_018994386.1	LOC109012644	2.46362		XP_018841764.1	LOC109006817	0.578385	XM_018986219.1	LOC109006817	1.00418
XP_018850062.1	LOC109012724	-3.66996	XM_018994517.1	LOC109012724	46.0103		XP_018841771.1	LOC109006822	-0.966598	XM_018986226.1	LOC109006822	23.7438
XP_018850129.1	LOC109012780	-1.07751	XM_018994584.1	LOC109012780	11.4631		XP_018841671.1	LOC109006751	-0.982796	XM_018986126.1	LOC109006751	7.76682
XP_018850167.1	LOC109012800	-1.32792	XM_018994622.1	LOC109012800	5.55552		XP_018841804.1	LOC109006847	-0.433466	XM_018986259.1	LOC109006847	4.10245
XP_018850271.1	LOC109012867	-1.75745	XM_018994726.1	LOC109012867	7.20501		XP_018841808.1	LOC109006850	0.617765	XM_018986263.1	LOC109006850	12.7432
XP_018850327.1	LOC109012893	-1.87762	XM_018994782.1	LOC109012893	1.06919		XP_018841812.1	LOC109006857	-0.910435	XM_018986267.1	LOC109006857	21.4566
XP_018850523.1	LOC109013045	-2.11412	XM_018994978.1	LOC109013045	9.73323		XP_018841899.1	LOC109006913	-0.135134	XM_018986354.1	LOC109006913	19.603
XP_018850569.1	LOC109013074	-1.01148	XM_018995024.1	LOC109013074	4.28607		XP_018841898.1	LOC109006912	0.109021	XM_018986353.1	LOC109006912	1.45561
XP_018850582.1	LOC109013085	-1.18476	XM_018995037.1	LOC109013085	9.8334		XP_018842034.1	LOC109007013	0.884665	XM_018986489.1	LOC109007013	11.4586
XP_018850679.1	LOC109013150	-2.3942	XM_018995134.1	LOC109013150	4.91903		XP_018841987.1	LOC109006976	-0.523265	XM_018986442.1	LOC109006976	19.1988
XP_018850720.1	LOC109013185	-2.46434	XM_018995175.1	LOC109013185	16.0844		XP_018842086.1	LOC109007043	0.920733	XM_018986541.1	LOC109007043	21.8266
XP_018850767.1	LOC109013211	-1.66316	XM_018995222.1	LOC109013211	9.67529		XP_018842191.1	LOC109007105	-0.130752	XM_018986646.1	LOC109007105	18.2324
XP_018850838.1	LOC109013257	-2.10325	XM_018995293.1	LOC109013257	25.0141		XP_018842245.1	LOC109007141	0.682096	XM_018986700.1	LOC109007141	6.66413
XP_018850843.1	LOC109013259	-1.77483	XM_018995298.1	LOC109013259	10.0431		XP_018842321.1	LOC109007204	0.66527	XM_018986776.1	LOC109007204	14.3385
XP_018851016.1	LOC109013399	-3.88288	XM_018995471.1	LOC109013399	19.5144		XP_018842307.1	LOC109007195	0.561591	XM_018986762.1	LOC109007195	46.5902
XP_018851067.1	LOC109013438	-5.9512	XM_018995522.1	LOC109013438	19.8279		XP_018842373.1	LOC109007236	0.496309	XM_018986828.1	LOC109007236	64.9648
XP_018851132.1	LOC109013484	-1.42177	XM_018995587.1	LOC109013484	23.9857		XP_018842446.1	LOC109007286	-0.646282	XM_018986901.1	LOC109007286	8.65047
XP_018851318.1	LOC109013629	-2.43463	XM_018995773.1	LOC109013629	6.39938		XP_018842491.1	LOC109007316	-0.134541	XM_018986946.1	LOC109007316	30.2114
XP_018851392.1	LOC109013681	-1.34364	XM_018995847.1	LOC109013681	11.1905		XP_018842493.1	LOC109007317	-0.220075	XM_018986948.1	LOC109007317	1.6769
XP_018851568.1	LOC109013811	-1.54312	XM_018996023.1	LOC109013811	4.5222		XP_018842503.1	LOC109007327	-0.318483	XM_018986958.1	LOC109007327	71.9037
XP_018851581.1	LOC109013822	-2.63276	XM_018996036.1	LOC109013822	8.90342		XP_018842553.1	LOC109007360	-0.436711	XM_018987008.1	LOC109007360	3.73946
XP_018851772.1	LOC109013952	-3.63241	XM_018996227.1	LOC109013952	2.84287		XP_018842610.1	LOC109007403	0.194818	XM_018987065.1	LOC109007403	1.47216
XP_018851786.1	LOC109013962	-2.21023	XM_018996241.1	LOC109013962	10.9216		XP_018842653.1	LOC109007432	0.867414	XM_018987108.1	LOC109007432	8.78567
XP_018851799.1	LOC109013970	-1.0097	XM_018996254.1	LOC109013970	3.9847		XP_018842755.1	LOC109007524	-0.767755	XM_018987210.1	LOC109007524	2.18036
XP_018852301.1	LOC109014329	-1.79613	XM_018996756.1	LOC109014329	21.7386		XP_018842795.1	LOC109007547	-0.548459	XM_018987250.1	LOC109007547	4.48543
XP_018852339.1	LOC109014362	-2.43547	XM_018996794.1	LOC109014362	30.6818		XP_018842893.1	LOC109007602	-0.818792	XM_018987348.1	LOC109007602	14.5011
XP_018852628.1	LOC109014571	-1.9725	XM_018997083.1	LOC109014571	6.27027		XP_018842921.1	LOC109007625	-0.922387	XM_018987376.1	LOC109007625	7.54995
XP_018852846.1	LOC109014804	-1.18136	XM_018997301.1	LOC109014804	17.7342		XP_018843116.1	LOC109007753	-0.0970268	XM_018987571.1	LOC109007753	28.415
XP_018853688.1	LOC109015676	-1.61218	XM_018998143.1	LOC109015676	2.30519		XP_018843198.1	LOC109007805	-0.66424	XM_018987653.1	LOC109007805	14.7556
XP_018854375.1	LOC109016418	-1.89408	XM_018998830.1	LOC109016418	8.79428		XP_018843199.1	LOC109007806	0.0304966	XM_018987654.1	LOC109007806	20.6674
XP_018854480.1	LOC109016533	-1.41696	XM_018998935.1	LOC109016533	8.46066		XP_018843210.1	LOC109007813	0.387959	XM_018987665.1	LOC109007813	1.30451
XP_018854498.1	LOC109016556	-1.16954	XM_018998953.1	LOC109016556	14.0717		XP_018843312.1	LOC109007891	0.0913162	XM_018987767.1	LOC109007891	56.5877
XP_018855642.1	LOC109017915	-2.13167	XM_019000097.1	LOC109017915	21.0171		XP_018843379.1	LOC109007925	0.239863	XM_018987834.1	LOC109007925	4.65525
XP_018855666.1	LOC109017940	-1.05442	XM_019000121.1	LOC109017940	20.5902		XP_018843471.1	LOC109008001	-0.651892	XM_018987926.1	LOC109008001	7.21774
XP_018855802.1	LOC109018065	-6.44716	XM_019000257.1	LOC109018065	20.5804		XP_018843515.1	LOC109008033	-0.639179	XM_018987970.1	LOC109008033	23.0248
XP_018856373.1	LOC109018682	-4.38824	XM_019000828.1	LOC109018682	6.89839		XP_018843672.1	LOC109008138	-0.976073	XM_018988127.1	LOC109008138	7.11221
XP_018856591.1	LOC109018854	-2.33775	XM_019001046.1	LOC109018854	14.5723		XP_018843680.1	LOC109008143	-0.64632	XM_018988135.1	LOC109008143	2.7725
XP_018856599.1	LOC109018862	-1.75638	XM_019001054.1	LOC109018862	20.939		XP_018843784.1	LOC109008225	-0.790709	XM_018988239.1	LOC109008225	23.5458
XP_018857056.1	LOC109019247	-1.21636	XM_019001511.1	LOC109019247	26.0899		XP_018843805.1	LOC109008243	0.520441	XM_018988260.1	LOC109008243	18.7975
XP_018857188.1	LOC109019364	-2.43055	XM_019001643.1	LOC109019364	30.7215		XP_018843823.1	LOC109008256	-0.28971	XM_018988278.1	LOC109008256	20.0442
XP_018857187.1	LOC109019363	-1.70082	XM_019001642.1	LOC109019363	16.7674		XP_018843856.1	LOC109008284	0.00263214	XM_018988311.1	LOC109008284	25.7013
XP_018857217.1	LOC109019389	-2.12959	XM_019001672.1	LOC109019389	3.71677		XP_018843992.1	LOC109008375	0.805292	XM_018988447.1	LOC109008375	7.93581
XP_018857282.1	LOC109019451	-1.15981	XM_019001737.1	LOC109019451	1.32736		XP_018844115.1	LOC109008471	0.75535	XM_018988570.1	LOC109008471	9.77962
XP_018857290.1	LOC109019458	-2.09217	XM_019001745.1	LOC109019458	13.1451		XP_018844175.1	LOC109008515	0.563763	XM_018988630.1	LOC109008515	6.7947
XP_018857317.1	LOC109019484	-1.85467	XM_019001772.1	LOC109019484	75.8102		XP_018844415.1	LOC109008683	-0.509564	XM_018988870.1	LOC109008683	14.4522
XP_018857338.1	LOC109019505	-2.25776	XM_019001793.1	LOC109019505	30.4927		XP_018844441.1	LOC109008701	-0.98084	XM_018988896.1	LOC109008701	11.8334
XP_018857655.1	LOC109019748	-1.88948	XM_019002110.1	LOC109019748	4.98796		XP_018844519.1	LOC109008756	-0.210424	XM_018988974.1	LOC109008756	10.9834
XP_018857653.1	LOC109019746	-2.85624	XM_019002108.1	LOC109019746	1.15066		XP_018844529.1	LOC109008760	0.393795	XM_018988984.1	LOC109008760	20.1044
XP_018857713.1	LOC109019796	-2.4084	XM_019002168.1	LOC109019796	10.8584		XP_018844545.1	LOC109008778	0.666293	XM_018989000.1	LOC109008778	50.4836
XP_018858164.1	LOC109020200	-1.54176	XM_019002619.1	LOC109020200	14.4825		XP_018844630.1	LOC109008849	-0.704005	XM_018989085.1	LOC109008849	11.1328
XP_018858246.1	LOC109020276	-1.28421	XM_019002701.1	LOC109020276	10.5105		XP_018844641.1	LOC109008855	-0.884234	XM_018989096.1	LOC109008855	9.98083
XP_018858264.1	LOC109020286	-5.79785	XM_019002719.1	LOC109020286	2.82162		XP_018844689.1	LOC109008881	-0.789161	XM_018989144.1	LOC109008881	3.00836
XP_018858534.1	LOC109020515	-3.1923	XM_019002989.1	LOC109020515	11.6904		XP_018844705.1	LOC109008889	0.00736141	XM_018989160.1	LOC109008889	4.46199
XP_018858608.1	LOC109020574	-5.0907	XM_019003063.1	LOC109020574	7.79573		XP_018844742.1	LOC109008914	-0.00900459	XM_018989197.1	LOC109008914	20.5816
XP_018858823.1	LOC109020755	-4.2955	XM_019003278.1	LOC109020755	15.8825		XP_018844826.1	LOC109008966	-0.793676	XM_018989281.1	LOC109008966	6.75243
XP_018858978.1	LOC109020906	-1.02399	XM_019003433.1	LOC109020906	1.35961		XP_018844837.1	LOC109008975	0.889072	XM_018989292.1	LOC109008975	54.9782
XP_018859093.1	LOC109021005	-2.55859	XM_019003548.1	LOC109021005	5.36531		XP_018844947.1	LOC109009060	-0.151803	XM_018989402.1	LOC109009060	11.7227
XP_018859162.1	LOC109021077	-1.14865	XM_019003617.1	LOC109021077	1.92397		XP_018845049.1	LOC109009132	-0.809226	XM_018989504.1	LOC109009132	2.24508
XP_018859236.1	LOC109021134	-1.52466	XM_019003691.1	LOC109021134	5.43276		XP_018845059.1	LOC109009141	-0.848789	XM_018989514.1	LOC109009141	9.57976
XP_018859363.1	LOC109021219	-5.55286	XM_019003818.1	LOC109021219	2.93861		XP_018845112.1	LOC109009180	0.131433	XM_018989567.1	LOC109009180	7.45747
XP_018859442.1	LOC109021291	-1.61346	XM_019003897.1	LOC109021291	1.74133		XP_018845115.1	LOC109009181	-0.0716858	XM_018989570.1	LOC109009181	6.52602
XP_018859694.1	LOC109021507	-3.82337	XM_019004149.1	LOC109021507	23.1041		XP_018845169.1	LOC109009227	0.506896	XM_018989624.1	LOC109009227	8.09679
XP_018860277.1	LOC109021973	-1.08017	XM_019004732.1	LOC109021973	63.5442		XP_018845184.1	LOC109009240	-0.980978	XM_018989639.1	LOC109009240	19.6503
XP_018860411.1	LOC109022069	-1.66418	XM_019004866.1	LOC109022069	9.55615		XP_018845201.1	LOC109009243	-0.444363	XM_018989656.1	LOC109009243	37.1048
XP_018860616.1	LOC109022227	-2.16233	XM_019005071.1	LOC109022227	13.0946		XP_018845251.1	LOC109009267	-0.690114	XM_018989706.1	LOC109009267	12.5131
XP_018860622.1	LOC109022234	-3.11632	XM_019005077.1	LOC109022234	3.73688		XP_018845283.1	LOC109009299	0.403019	XM_018989738.1	LOC109009299	9.69589
XP_018805169.1	LOC108979049	-2.70975	XM_018949624.1	LOC108979049	12.1923		XP_018845294.1	LOC109009308	0.220859	XM_018989749.1	LOC109009308	11.9273
XP_018805221.1	LOC108979088	-3.30291	XM_018949676.1	LOC108979088	19.4356		XP_018845323.1	LOC109009331	-0.551005	XM_018989778.1	LOC109009331	2.71628
XP_018805553.1	LOC108979349	-1.22857	XM_018950008.1	LOC108979349	12.4392		XP_018845364.1	LOC109009365	0.662933	XM_018989819.1	LOC109009365	12.7766
XP_018805621.1	LOC108979396	-1.70375	XM_018950076.1	LOC108979396	1.44322		XP_018845551.1	LOC109009509	-0.332601	XM_018990006.1	LOC109009509	2.49549
XP_018805640.1	LOC108979420	-2.17743	XM_018950095.1	LOC108979420	9.54465		XP_018845552.1	LOC109009510	-0.0327835	XM_018990007.1	LOC109009510	3.40466
XP_018805726.1	LOC108979494	-1.38075	XM_018950181.1	LOC108979494	3.88769		XP_018845602.1	LOC109009543	0.178844	XM_018990057.1	LOC109009543	5.74813
XP_018806061.1	LOC108979769	-1.55515	XM_018950516.1	LOC108979769	20.1559		XP_018845601.1	LOC109009542	-0.103885	XM_018990056.1	LOC109009542	9.89521
XP_018806243.1	LOC108979909	-3.44058	XM_018950698.1	LOC108979909	15.3768		XP_018845663.1	LOC109009585	-0.756827	XM_018990118.1	LOC109009585	4.86511
XP_018806278.1	LOC108979936	-1.38291	XM_018950733.1	LOC108979936	22.6987		XP_018845669.1	LOC109009589	0.835523	XM_018990124.1	LOC109009589	12.9217
XP_018806299.1	LOC108979951	-1.3507	XM_018950754.1	LOC108979951	2.10048		XP_018845710.1	LOC109009608	0.184222	XM_018990165.1	LOC109009608	4.5965
XP_018806348.1	LOC108979996	-1.20187	XM_018950803.1	LOC108979996	30.3628		XP_018845711.1	LOC109009609	-0.790009	XM_018990166.1	LOC109009609	6.33715
XP_018806638.1	LOC108980232	-2.13486	XM_018951093.1	LOC108980232	18.2188		XP_018845777.1	LOC109009653	-0.900232	XM_018990232.1	LOC109009653	22.4674
XP_018806700.1	LOC108980291	-1.4284	XM_018951155.1	LOC108980291	12.7252		XP_018845779.1	LOC109009654	0.6118	XM_018990234.1	LOC109009654	8.19621
XP_018806905.1	LOC108980434	-3.55826	XM_018951360.1	LOC108980434	8.72271		XP_018845781.1	LOC109009657	0.0078125	XM_018990236.1	LOC109009657	8.62434
XP_018806934.1	LOC108980460	-3.78863	XM_018951389.1	LOC108980460	22.295		XP_018845851.1	LOC109009712	0.336481	XM_018990306.1	LOC109009712	7.44082
XP_018807037.1	LOC108980547	-1.45158	XM_018951492.1	LOC108980547	5.50406		XP_018846054.1	LOC109009863	-0.0318432	XM_018990509.1	LOC109009863	8.51517
XP_018807102.1	LOC108980589	-1.10325	XM_018951557.1	LOC108980589	1.90206		XP_018846090.1	LOC109009895	-0.575322	XM_018990545.1	LOC109009895	5.20945
XP_018807197.1	LOC108980650	-2.91801	XM_018951652.1	LOC108980650	27.4775		XP_018846215.1	LOC109009985	-0.367418	XM_018990670.1	LOC109009985	12.0562
XP_018807235.1	LOC108980686	-1.00337	XM_018951690.1	LOC108980686	13.256		XP_018846382.1	LOC109010118	0.900578	XM_018990837.1	LOC109010118	1.246
XP_018807288.1	LOC108980743	-1.9395	XM_018951743.1	LOC108980743	6.67662		XP_018846383.1	LOC109010119	-0.86938	XM_018990838.1	LOC109010119	7.03261
XP_018807730.1	LOC108981100	-1.40403	XM_018952185.1	LOC108981100	3.33551		XP_018846384.1	LOC109010121	-0.0745239	XM_018990839.1	LOC109010121	6.66132
XP_018807807.1	LOC108981172	-2.48995	XM_018952262.1	LOC108981172	4.71582		XP_018846399.1	LOC109010135	-0.156751	XM_018990854.1	LOC109010135	9.01397
XP_018807956.1	LOC108981297	-1.51565	XM_018952411.1	LOC108981297	12.5999		XP_018846485.1	LOC109010188	0.903307	XM_018990940.1	LOC109010188	1.51132
XP_018808096.1	LOC108981403	-1.32366	XM_018952551.1	LOC108981403	10.4111		XP_018846484.1	LOC109010187	-0.190066	XM_018990939.1	LOC109010187	60.0711
XP_018808183.1	LOC108981458	-3.66398	XM_018952638.1	LOC108981458	15.9121		XP_018846499.1	LOC109010200	0.871705	XM_018990954.1	LOC109010200	1.88872
XP_018808326.1	LOC108981562	-2.29393	XM_018952781.1	LOC108981562	3.04306		XP_018846568.1	LOC109010250	-0.203467	XM_018991023.1	LOC109010250	1.20668
XP_018808391.1	LOC108981615	-1.08101	XM_018952846.1	LOC108981615	19.6979		XP_018846583.1	LOC109010259	0.554163	XM_018991038.1	LOC109010259	16.4521
XP_018808540.1	LOC108981747	-4.77851	XM_018952995.1	LOC108981747	21.83		XP_018846821.1	LOC109010437	-0.043149	XM_018991276.1	LOC109010437	6.83523
XP_018808590.1	LOC108981796	-1.20561	XM_018953045.1	LOC108981796	13.7167		XP_018846832.1	LOC109010446	0.95507	XM_018991287.1	LOC109010446	18.4578
XP_018808637.1	LOC108981839	-1.21656	XM_018953092.1	LOC108981839	25.7321		XP_018846976.1	LOC109010565	-0.516958	XM_018991431.1	LOC109010565	11.7335
XP_018808845.1	LOC108982031	-1.64787	XM_018953300.1	LOC108982031	14.0452		XP_018847101.1	LOC109010661	-0.668416	XM_018991556.1	LOC109010661	193.504
XP_018809001.1	LOC108982161	-1.7188	XM_018953456.1	LOC108982161	17.0485		XP_018847142.1	LOC109010699	0.630815	XM_018991597.1	LOC109010699	13.3986
XP_018809112.1	LOC108982250	-2.82047	XM_018953567.1	LOC108982250	28.4522		XP_018847150.1	LOC109010707	0.879048	XM_018991605.1	LOC109010707	7.74337
XP_018809428.1	LOC108982486	-3.38615	XM_018953883.1	LOC108982486	60.4873		XP_018847166.1	LOC109010722	-0.439269	XM_018991621.1	LOC109010722	12.2027
XP_018809493.1	LOC108982539	-1.69359	XM_018953948.1	LOC108982539	1.33361		XP_018847217.1	LOC109010757	0.964335	XM_018991672.1	LOC109010757	6.08463
XP_018809603.1	LOC108982621	-1.74716	XM_018954058.1	LOC108982621	5.25098		XP_018847228.1	LOC109010771	-0.346664	XM_018991683.1	LOC109010771	48.0684
XP_018809771.1	LOC108982768	-1.56457	XM_018954226.1	LOC108982768	5.82452		XP_018847294.1	LOC109010830	0.957666	XM_018991749.1	LOC109010830	22.2838
XP_018809789.1	LOC108982782	-1.53961	XM_018954244.1	LOC108982782	18.126		XP_018847306.1	LOC109010835	-0.818218	XM_018991761.1	LOC109010835	6.84112
XP_018809878.1	LOC108982864	-1.35075	XM_018954333.1	LOC108982864	3.43536		XP_018847350.1	LOC109010861	-0.625684	XM_018991805.1	LOC109010861	8.97096
XP_018810013.1	LOC108982972	-1.48899	XM_018954468.1	LOC108982972	1.81967		XP_018847354.1	LOC109010863	0.941985	XM_018991809.1	LOC109010863	9.00193
XP_018810126.1	LOC108983058	-1.69621	XM_018954581.1	LOC108983058	5.6147		XP_018847402.1	LOC109010900	-0.978552	XM_018991857.1	LOC109010900	7.63445
XP_018810152.1	LOC108983079	-1.59426	XM_018954607.1	LOC108983079	5.88548		XP_018847441.1	LOC109010929	0.675354	XM_018991896.1	LOC109010929	1.54594
XP_018810863.1	LOC108983617	-2.81642	XM_018955318.1	LOC108983617	9.30905		XP_018847525.1	LOC109010986	-0.818788	XM_018991980.1	LOC109010986	31.1473
XP_018810857.1	LOC108983609	-3.41848	XM_018955312.1	LOC108983609	1.50659		XP_018847571.1	LOC109011016	-0.229439	XM_018992026.1	LOC109011016	12.4856
XP_018810874.1	LOC108983625	-2.82463	XM_018955329.1	LOC108983625	31.6857		XP_018847635.1	LOC109011058	-0.182912	XM_018992090.1	LOC109011058	1.6045
XP_018811142.1	LOC108983826	-2.17483	XM_018955597.1	LOC108983826	7.74004		XP_018847749.1	LOC109011130	-0.504287	XM_018992204.1	LOC109011130	8.44712
XP_018811159.1	LOC108983836	-1.66194	XM_018955614.1	LOC108983836	37.9157		XP_018847798.1	LOC109011169	-0.981048	XM_018992253.1	LOC109011169	8.94824
XP_018811228.1	LOC108983899	-2.30008	XM_018955683.1	LOC108983899	13.0289		XP_018847825.1	LOC109011186	0.17907	XM_018992280.1	LOC109011186	6.53469
XP_018811300.1	LOC108983956	-1.25873	XM_018955755.1	LOC108983956	4.20976		XP_018847842.1	LOC109011194	-0.931007	XM_018992297.1	LOC109011194	9.89436
XP_018811305.1	LOC108983962	-4.13477	XM_018955760.1	LOC108983962	7.89114		XP_018847873.1	LOC109011221	-0.554547	XM_018992328.1	LOC109011221	7.48958
XP_018811680.1	LOC108984242	-1.54324	XM_018956135.1	LOC108984242	13.3449		XP_018847994.1	LOC109011306	-0.963016	XM_018992449.1	LOC109011306	9.98145
XP_018811770.1	LOC108984312	-1.46853	XM_018956225.1	LOC108984312	17.0559		XP_018848043.1	LOC109011340	-0.477328	XM_018992498.1	LOC109011340	1.92168
XP_018811806.1	LOC108984340	-2.12254	XM_018956261.1	LOC108984340	15.5438		XP_018848087.1	LOC109011377	0.884141	XM_018992542.1	LOC109011377	12.0586
XP_018811921.1	LOC108984422	-1.20769	XM_018956376.1	LOC108984422	5.59435		XP_018848115.1	LOC109011389	0.62162	XM_018992570.1	LOC109011389	9.5389
XP_018812045.1	LOC108984516	-3.06099	XM_018956500.1	LOC108984516	23.2245		XP_018848137.1	LOC109011401	0.403914	XM_018992592.1	LOC109011401	7.17179
XP_018812044.1	LOC108984515	-1.53808	XM_018956499.1	LOC108984515	2.37021		XP_018848210.1	LOC109011451	-0.442377	XM_018992665.1	LOC109011451	4.44631
XP_018812068.1	LOC108984534	-1.24034	XM_018956523.1	LOC108984534	1.71733		XP_018848219.1	LOC109011458	0.04809	XM_018992674.1	LOC109011458	41.6428
XP_018812090.1	LOC108984550	-1.29628	XM_018956545.1	LOC108984550	15.5954		XP_018848349.1	LOC109011552	-0.862637	XM_018992804.1	LOC109011552	6.30655
XP_018812255.1	LOC108984672	-1.02901	XM_018956710.1	LOC108984672	4.47281		XP_018848484.1	LOC109011649	0.161836	XM_018992939.1	LOC109011649	10.0402
XP_018812299.1	LOC108984711	-2.30182	XM_018956754.1	LOC108984711	6.87077		XP_018848462.1	LOC109011631	-0.0888929	XM_018992917.1	LOC109011631	2.26975
XP_018812360.1	LOC108984762	-4.71074	XM_018956815.1	LOC108984762	5.20984		XP_018848544.1	LOC109011703	-0.655354	XM_018992999.1	LOC109011703	2.71265
XP_018812535.1	LOC108984898	-1.21745	XM_018956990.1	LOC108984898	40.5746		XP_018848599.1	LOC109011742	0.926612	XM_018993054.1	LOC109011742	2.49034
XP_018812531.1	LOC108984897	-1.06468	XM_018956986.1	LOC108984897	16.3638		XP_018848759.1	LOC109011863	0.255443	XM_018993214.1	LOC109011863	15.8847
XP_018812647.1	LOC108984982	-3.67705	XM_018957102.1	LOC108984982	15.4561		XP_018848762.1	LOC109011864	-0.943007	XM_018993217.1	LOC109011864	11.2699
XP_018812998.1	LOC108985239	-1.03872	XM_018957453.1	LOC108985239	28.3642		XP_018848816.1	LOC109011899	0.544361	XM_018993271.1	LOC109011899	29.2858
XP_018813018.1	LOC108985258	-2.10235	XM_018957473.1	LOC108985258	35.9831		XP_018848834.1	LOC109011907	0.518694	XM_018993289.1	LOC109011907	11.8912
XP_018813189.1	LOC108985364	-1.98821	XM_018957644.1	LOC108985364	13.7849		XP_018848881.1	LOC109011934	0.773274	XM_018993336.1	LOC109011934	22.8807
XP_018813206.1	LOC108985380	-1.5328	XM_018957661.1	LOC108985380	9.5151		XP_018848892.1	LOC109011940	0.195409	XM_018993347.1	LOC109011940	4.66884
XP_018813272.1	LOC108985439	-1.15982	XM_018957727.1	LOC108985439	18.0985		XP_018849036.1	LOC109012058	0.543116	XM_018993491.1	LOC109012058	6.03481
XP_018813395.1	LOC108985520	-1.96292	XM_018957850.1	LOC108985520	7.8061		XP_018849274.1	LOC109012203	0.575886	XM_018993729.1	LOC109012203	14.0917
XP_018813404.1	LOC108985524	-2.25349	XM_018957859.1	LOC108985524	5.87927		XP_018849282.1	LOC109012207	-0.0647726	XM_018993737.1	LOC109012207	6.7465
XP_018813439.1	LOC108985551	-2.99947	XM_018957894.1	LOC108985551	24.4748		XP_018849413.1	LOC109012307	0.277512	XM_018993868.1	LOC109012307	12.6352
XP_018813538.1	LOC108985630	-7.54309	XM_018957993.1	LOC108985630	32.5133		XP_018849555.1	LOC109012399	-0.327607	XM_018994010.1	LOC109012399	28.2897
XP_018813682.1	LOC108985721	-1.12755	XM_018958137.1	LOC108985721	27.0175		XP_018849559.1	LOC109012401	-0.612835	XM_018994014.1	LOC109012401	6.72631
XP_018813723.1	LOC108985756	-1.73992	XM_018958178.1	LOC108985756	11.7958		XP_018849625.1	LOC109012444	-0.105732	XM_018994080.1	LOC109012444	13.6563
XP_018813748.1	LOC108985783	-1.52081	XM_018958203.1	LOC108985783	7.85034		XP_018849687.1	LOC109012476	0.0462732	XM_018994142.1	LOC109012476	26.0527
XP_018813800.1	LOC108985822	-2.30549	XM_018958255.1	LOC108985822	13.9388		XP_018849756.1	LOC109012510	0.627013	XM_018994211.1	LOC109012510	4.75958
XP_018813877.1	LOC108985874	-2.5995	XM_018958332.1	LOC108985874	1.86933		XP_018849803.1	LOC109012557	0.959952	XM_018994258.1	LOC109012557	1.08227
XP_018813990.1	LOC108985959	-1.61416	XM_018958445.1	LOC108985959	17.3687		XP_018849862.1	LOC109012598	-0.601961	XM_018994317.1	LOC109012598	60.6321
XP_018813981.1	LOC108985953	-1.23945	XM_018958436.1	LOC108985953	13.5292		XP_018849881.1	LOC109012619	0.975891	XM_018994336.1	LOC109012619	7.11152
XP_018814064.1	LOC108986027	-2.57819	XM_018958519.1	LOC108986027	20.4051		XP_018849887.1	LOC109012623	-0.845875	XM_018994342.1	LOC109012623	95.5957
XP_018814294.1	LOC108986208	-1.51771	XM_018958749.1	LOC108986208	27.1155		XP_018849992.1	LOC109012685	-0.0278959	XM_018994447.1	LOC109012685	38.1343
XP_018814327.1	LOC108986226	-5.65925	XM_018958782.1	LOC108986226	6.35825		XP_018850049.1	LOC109012711	-0.294829	XM_018994504.1	LOC109012711	1.62451
XP_018814404.1	LOC108986283	-1.80537	XM_018958859.1	LOC108986283	18.2117		XP_018850158.1	LOC109012795	-0.329379	XM_018994613.1	LOC109012795	8.13322
XP_018814397.1	LOC108986279	-2.50494	XM_018958852.1	LOC108986279	43.0308		XP_018850168.1	LOC109012801	0.664327	XM_018994623.1	LOC109012801	11.6393
XP_018814379.1	LOC108986268	-1.47998	XM_018958834.1	LOC108986268	17.1443		XP_018850262.1	LOC109012860	-0.738615	XM_018994717.1	LOC109012860	25.7116
XP_018814411.1	LOC108986289	-1.75855	XM_018958866.1	LOC108986289	1.42809		XP_018850344.1	LOC109012903	-0.0746584	XM_018994799.1	LOC109012903	11.1958
XP_018814613.1	LOC108986447	-1.19486	XM_018959068.1	LOC108986447	9.70089		XP_018850581.1	LOC109013084	0.182837	XM_018995036.1	LOC109013084	3.24163
XP_018814617.1	LOC108986451	-1.51	XM_018959072.1	LOC108986451	14.5349		XP_018850586.1	LOC109013089	0.358836	XM_018995041.1	LOC109013089	17.0355
XP_018814645.1	LOC108986474	-1.58328	XM_018959100.1	LOC108986474	4.29436		XP_018850652.1	LOC109013124	0.593963	XM_018995107.1	LOC109013124	59.9519
XP_018814971.1	LOC108986718	-1.40194	XM_018959426.1	LOC108986718	1.34147		XP_018850655.1	LOC109013127	0.642972	XM_018995110.1	LOC109013127	11.402
XP_018815060.1	LOC108986773	-1.33396	XM_018959515.1	LOC108986773	28.0483		XP_018850680.1	LOC109013153	0.107379	XM_018995135.1	LOC109013153	5.03472
XP_018815111.1	LOC108986805	-1.8908	XM_018959566.1	LOC108986805	14.1787		XP_018850711.1	LOC109013176	-0.925007	XM_018995166.1	LOC109013176	8.01608
XP_018815375.1	LOC108987001	-1.40177	XM_018959830.1	LOC108987001	38.3242		XP_018850818.1	LOC109013246	0.00497437	XM_018995273.1	LOC109013246	13.0072
XP_018815486.1	LOC108987083	-1.819	XM_018959941.1	LOC108987083	20.8779		XP_018850824.1	LOC109013250	-0.826027	XM_018995279.1	LOC109013250	30.287
XP_018815467.1	LOC108987071	-1.17141	XM_018959922.1	LOC108987071	11.3439		XP_018850954.1	LOC109013354	0.325988	XM_018995409.1	LOC109013354	26.8208
XP_018815447.1	LOC108987060	-1.57624	XM_018959902.1	LOC108987060	2.00489		XP_018851174.1	LOC109013514	-0.690326	XM_018995629.1	LOC109013514	1.70344
XP_018815726.1	LOC108987293	-1.25184	XM_018960181.1	LOC108987293	4.2899		XP_018851181.1	LOC109013517	-0.230749	XM_018995636.1	LOC109013517	31.0796
XP_018815773.1	LOC108987333	-1.28398	XM_018960228.1	LOC108987333	27.2097		XP_018851201.1	LOC109013525	-0.554239	XM_018995656.1	LOC109013525	39.431
XP_018815771.1	LOC108987328	-1.2898	XM_018960226.1	LOC108987328	12.9926		XP_018851332.1	LOC109013642	-0.408531	XM_018995787.1	LOC109013642	20.6484
XP_018815848.1	LOC108987398	-1.09638	XM_018960303.1	LOC108987398	12.6902		XP_018851359.1	LOC109013656	0.0747442	XM_018995814.1	LOC109013656	1.89388
XP_018815864.1	LOC108987411	-1.06582	XM_018960319.1	LOC108987411	13.7232		XP_018851594.1	LOC109013836	0.0391026	XM_018996049.1	LOC109013836	7.93773
XP_018815870.1	LOC108987414	-2.18574	XM_018960325.1	LOC108987414	3.91397		XP_018851606.1	LOC109013846	0.338729	XM_018996061.1	LOC109013846	7.23628
XP_018815842.1	LOC108987393	-5.70444	XM_018960297.1	LOC108987393	27.0211		XP_018851667.1	LOC109013883	0.427325	XM_018996122.1	LOC109013883	13.1582
XP_018815857.1	LOC108987406	-2.16628	XM_018960312.1	LOC108987406	5.5634		XP_018851707.1	LOC109013902	0.553687	XM_018996162.1	LOC109013902	13.367
XP_018816073.1	LOC108987594	-1.45671	XM_018960528.1	LOC108987594	14.4239		XP_018851728.1	LOC109013919	0.438058	XM_018996183.1	LOC109013919	5.47954
XP_018816179.1	LOC108987667	-3.32937	XM_018960634.1	LOC108987667	6.83266		XP_018851757.1	LOC109013935	-0.943084	XM_018996212.1	LOC109013935	8.98888
XP_018816251.1	LOC108987726	-3.16035	XM_018960706.1	LOC108987726	44.9187		XP_018851840.1	LOC109013999	0.589375	XM_018996295.1	LOC109013999	2.38032
XP_018816849.1	LOC108988159	-1.12374	XM_018961304.1	LOC108988159	6.71437		XP_018851843.1	LOC109014003	-0.368023	XM_018996298.1	LOC109014003	12.2508
XP_018816817.1	LOC108988137	-4.18567	XM_018961272.1	LOC108988137	68.5872		XP_018852009.1	LOC109014126	0.480241	XM_018996464.1	LOC109014126	3.7178
XP_018817014.1	LOC108988254	-1.45082	XM_018961469.1	LOC108988254	19.7905		XP_018852079.1	LOC109014173	-0.127167	XM_018996534.1	LOC109014173	11.3196
XP_018816861.1	LOC108988169	-1.30885	XM_018961316.1	LOC108988169	8.58208		XP_018852124.1	LOC109014211	0.0203314	XM_018996579.1	LOC109014211	45.0245
XP_018817132.1	LOC108988347	-2.31067	XM_018961587.1	LOC108988347	10.7446		XP_018852158.1	LOC109014234	0.92425	XM_018996613.1	LOC109014234	8.72841
XP_018817091.1	LOC108988317	-2.05257	XM_018961546.1	LOC108988317	17.7044		XP_018852212.1	LOC109014267	-0.901029	XM_018996667.1	LOC109014267	6.7634
XP_018817115.1	LOC108988333	-2.61378	XM_018961570.1	LOC108988333	38.2181		XP_018852253.1	LOC109014293	-0.743375	XM_018996708.1	LOC109014293	18.3165
XP_018817176.1	LOC108988382	-2.07742	XM_018961631.1	LOC108988382	3.30771		XP_018852272.1	LOC109014310	0.491982	XM_018996727.1	LOC109014310	5.26574
XP_018817649.1	LOC108988754	-1.89569	XM_018962104.1	LOC108988754	1.86178		XP_018852282.1	LOC109014312	-0.235566	XM_018996737.1	LOC109014312	12.1989
XP_018817739.1	LOC108988820	-1.46576	XM_018962194.1	LOC108988820	3.13277		XP_018852336.1	LOC109014360	0.584996	XM_018996791.1	LOC109014360	14.8212
XP_018817793.1	LOC108988866	-1.55398	XM_018962248.1	LOC108988866	6.59814		XP_018852387.1	LOC109014386	0.792074	XM_018996842.1	LOC109014386	9.1877
XP_018817817.1	LOC108988890	-1.65128	XM_018962272.1	LOC108988890	14.3174		XP_018852393.1	LOC109014389	-0.24916	XM_018996848.1	LOC109014389	7.11863
XP_018817834.1	LOC108988901	-1.67648	XM_018962289.1	LOC108988901	60.6826		XP_018852462.1	LOC109014449	-0.104125	XM_018996917.1	LOC109014449	23.256
XP_018818179.1	LOC108989122	-1.26864	XM_018962634.1	LOC108989122	3.48073		XP_018852474.1	LOC109014459	0.426529	XM_018996929.1	LOC109014459	6.99603
XP_018818371.1	LOC108989271	-1.12146	XM_018962826.1	LOC108989271	21.6798		XP_018852896.1	LOC109014857	-0.137824	XM_018997351.1	LOC109014857	20.9837
XP_018818518.1	LOC108989395	-3.87946	XM_018962973.1	LOC108989395	16.3865		XP_018852931.1	LOC109014895	-0.290106	XM_018997386.1	LOC109014895	1.63413
XP_018818540.1	LOC108989413	-1.11305	XM_018962995.1	LOC108989413	24.1075		XP_018853482.1	LOC109015464	0.854636	XM_018997937.1	LOC109015464	3.31623
XP_018818627.1	LOC108989467	-1.21257	XM_018963082.1	LOC108989467	4.90464		XP_018853530.1	LOC109015509	-0.126784	XM_018997985.1	LOC109015509	14.027
XP_018818659.1	LOC108989488	-1.33227	XM_018963114.1	LOC108989488	1.04708		XP_018853563.1	LOC109015548	0.576042	XM_018998018.1	LOC109015548	22.9789
XP_018818696.1	LOC108989521	-4.01852	XM_018963151.1	LOC108989521	19.0204		XP_018853937.1	LOC109015941	0.651519	XM_018998392.1	LOC109015941	9.60743
XP_018818800.1	LOC108989593	-1.58017	XM_018963255.1	LOC108989593	3.92385		XP_018853968.1	LOC109015965	-0.597972	XM_018998423.1	LOC109015965	15.766
XP_018818935.1	LOC108989693	-2.6524	XM_018963390.1	LOC108989693	8.76713		XP_018854573.1	LOC109016636	0.400635	XM_018999028.1	LOC109016636	29.0011
XP_018818998.1	LOC108989733	-1.88015	XM_018963453.1	LOC108989733	20.8698		XP_018854624.1	LOC109016694	0.207512	XM_018999079.1	LOC109016694	19.2651
XP_018819182.1	LOC108989874	-1.26135	XM_018963637.1	LOC108989874	19.742		XP_018854732.1	LOC109016820	-0.856627	XM_018999187.1	LOC109016820	15.7125
XP_018819528.1	LOC108990116	-3.21039	XM_018963983.1	LOC108990116	17.1109		XP_018855062.1	LOC109017204	-0.108338	XM_018999517.1	LOC109017204	14.2068
XP_018819433.1	LOC108990043	-1.73613	XM_018963888.1	LOC108990043	1.06195		XP_018855114.1	LOC109017275	-0.452728	XM_018999569.1	LOC109017275	7.47278
XP_018820031.1	LOC108990496	-3.56497	XM_018964486.1	LOC108990496	6.24904		XP_018855277.1	LOC109017468	0.126865	XM_018999732.1	LOC109017468	5.33507
XP_018820058.1	LOC108990515	-2.98041	XM_018964513.1	LOC108990515	4.99839		XP_018855616.1	LOC109017889	0.13118	XM_019000071.1	LOC109017889	2.91076
XP_018820087.1	LOC108990545	-1.67533	XM_018964542.1	LOC108990545	3.34893		XP_018856168.1	LOC109018461	0.22111	XM_019000623.1	LOC109018461	3.60996
XP_018820175.1	LOC108990624	-1.75255	XM_018964630.1	LOC108990624	16.5928		XP_018856418.1	LOC109018718	-0.682257	XM_019000873.1	LOC109018718	9.59828
XP_018820201.1	LOC108990639	-2.92297	XM_018964656.1	LOC108990639	17.6383		XP_018856710.1	LOC109018966	-0.357982	XM_019001165.1	LOC109018966	26.5635
XP_018820271.1	LOC108990691	-3.88329	XM_018964726.1	LOC108990691	4.44243		XP_018856959.1	LOC109019175	-0.215155	XM_019001414.1	LOC109019175	24.3673
XP_018820490.1	LOC108990852	-1.22703	XM_018964945.1	LOC108990852	9.25205		XP_018857032.1	LOC109019234	0.165349	XM_019001487.1	LOC109019234	13.469
XP_018820546.1	LOC108990886	-2.28575	XM_018965001.1	LOC108990886	2.57115		XP_018857132.1	LOC109019319	0.244289	XM_019001587.1	LOC109019319	14.1768
XP_018820580.1	LOC108990913	-3.07197	XM_018965035.1	LOC108990913	67.2292		XP_018857179.1	LOC109019356	-0.922458	XM_019001634.1	LOC109019356	11.3353
XP_018820651.1	LOC108990967	-1.77514	XM_018965106.1	LOC108990967	4.83122		XP_018857293.1	LOC109019460	-0.365892	XM_019001748.1	LOC109019460	4.93065
XP_018820730.1	LOC108991048	-2.03849	XM_018965185.1	LOC108991048	2.28675		XP_018857341.1	LOC109019506	0.554808	XM_019001796.1	LOC109019506	6.88969
XP_018820853.1	LOC108991154	-1.21993	XM_018965308.1	LOC108991154	12.0256		XP_018857383.1	LOC109019540	0.134419	XM_019001838.1	LOC109019540	17.244
XP_018821024.1	LOC108991299	-4.46738	XM_018965479.1	LOC108991299	10.8596		XP_018857515.1	LOC109019629	-0.399771	XM_019001970.1	LOC109019629	21.1953
XP_018821344.1	LOC108991523	-3.1833	XM_018965799.1	LOC108991523	11.4985		XP_018857524.1	LOC109019638	-0.468041	XM_019001979.1	LOC109019638	3.65534
XP_018821628.1	LOC108991713	-1.01615	XM_018966083.1	LOC108991713	1.36787		XP_018857622.1	LOC109019725	-0.779333	XM_019002077.1	LOC109019725	2.44864
XP_018821634.1	LOC108991717	-1.36775	XM_018966089.1	LOC108991717	34.2013		XP_018857670.1	LOC109019759	-0.160274	XM_019002125.1	LOC109019759	25.0125
XP_018821728.1	LOC108991800	-2.42045	XM_018966183.1	LOC108991800	2.7609		XP_018857759.1	LOC109019840	0.707317	XM_019002214.1	LOC109019840	20.5616
XP_018821854.1	LOC108991896	-1.36203	XM_018966309.1	LOC108991896	16.6129		XP_018857825.1	LOC109019901	-0.784654	XM_019002280.1	LOC109019901	19.224
XP_018821779.1	LOC108991838	-4.37504	XM_018966234.1	LOC108991838	7.70898		XP_018857823.1	LOC109019899	0.112153	XM_019002278.1	LOC109019899	5.1127
XP_018821921.1	LOC108991945	-4.12077	XM_018966376.1	LOC108991945	8.72175		XP_018858352.1	LOC109020360	0.838901	XM_019002807.1	LOC109020360	8.90752
XP_018822003.1	LOC108992024	-1.31237	XM_018966458.1	LOC108992024	42.4093		XP_018858479.1	LOC109020472	-0.482795	XM_019002934.1	LOC109020472	28.1428
XP_018822323.1	LOC108992271	-1.5146	XM_018966778.1	LOC108992271	9.84834		XP_018858492.1	LOC109020483	-0.641994	XM_019002947.1	LOC109020483	4.82349
XP_018822530.1	LOC108992428	-2.1968	XM_018966985.1	LOC108992428	1.72017		XP_018858509.1	LOC109020497	0.804715	XM_019002964.1	LOC109020497	8.88135
XP_018822706.1	LOC108992575	-3.26365	XM_018967161.1	LOC108992575	35.5199		XP_018858751.1	LOC109020688	-0.139043	XM_019003206.1	LOC109020688	17.7289
XP_018822857.1	LOC108992687	-1.04004	XM_018967312.1	LOC108992687	13.5132		XP_018858820.1	LOC109020749	-0.477776	XM_019003275.1	LOC109020749	2.95055
XP_018822825.1	LOC108992670	-1.88295	XM_018967280.1	LOC108992670	14.4018		XP_018858938.1	LOC109020868	-0.0581799	XM_019003393.1	LOC109020868	142.797
XP_018823011.1	LOC108992813	-1.48366	XM_018967466.1	LOC108992813	14.4059		XP_018858951.1	LOC109020880	-0.606686	XM_019003406.1	LOC109020880	10.2408
XP_018823263.1	LOC108992981	-1.11991	XM_018967718.1	LOC108992981	48.8648		XP_018858960.1	LOC109020892	0.362349	XM_019003415.1	LOC109020892	12.8488
XP_018823481.1	LOC108993149	-3.58231	XM_018967936.1	LOC108993149	19.7108		XP_018859055.1	LOC109020968	0.34544	XM_019003510.1	LOC109020968	64.1194
XP_018823618.1	LOC108993233	-3.03344	XM_018968073.1	LOC108993233	2.15622		XP_018859042.1	LOC109020964	-0.318397	XM_019003497.1	LOC109020964	6.79977
XP_018823696.1	LOC108993286	-1.21635	XM_018968151.1	LOC108993286	17.011		XP_018859060.1	LOC109020971	-0.955551	XM_019003515.1	LOC109020971	15.2249
XP_018823898.1	LOC108993432	-1.62012	XM_018968353.1	LOC108993432	6.55196		XP_018859520.1	LOC109021353	-0.0856972	XM_019003975.1	LOC109021353	63.2507
XP_018823810.1	LOC108993375	-3.51282	XM_018968265.1	LOC108993375	34.0762		XP_018859695.1	LOC109021508	-0.324419	XM_019004150.1	LOC109021508	7.0373
XP_018823841.1	LOC108993396	-3.15143	XM_018968296.1	LOC108993396	34.2894		XP_018859878.1	LOC109021651	0.439705	XM_019004333.1	LOC109021651	5.94142
XP_018823769.1	LOC108993344	-1.28022	XM_018968224.1	LOC108993344	53.9861		XP_018859894.1	LOC109021668	-0.447718	XM_019004349.1	LOC109021668	3.43302
XP_018823879.1	LOC108993420	-3.20502	XM_018968334.1	LOC108993420	23.9616		XP_018859928.1	LOC109021694	-0.741118	XM_019004383.1	LOC109021694	6.63669
XP_018824071.1	LOC108993557	-1.44338	XM_018968526.1	LOC108993557	14.5807		XP_018859966.1	LOC109021721	-0.606759	XM_019004421.1	LOC109021721	11.0557
XP_018824311.1	LOC108993755	-2.53687	XM_018968766.1	LOC108993755	7.8463		XP_018860167.1	LOC109021889	0.439312	XM_019004622.1	LOC109021889	12.5884
XP_018824596.1	LOC108993976	-1.201	XM_018969051.1	LOC108993976	6.56082		XP_018860272.1	LOC109021970	0.744871	XM_019004727.1	LOC109021970	10.5305
XP_018824869.1	LOC108994200	-2.29639	XM_018969324.1	LOC108994200	23.8029		XP_018860424.1	LOC109022078	0.453448	XM_019004879.1	LOC109022078	8.88221
XP_018824960.1	LOC108994276	-1.0855	XM_018969415.1	LOC108994276	24.7633		XP_018860734.1	LOC109022316	-0.259249	XM_019005189.1	LOC109022316	4.33865
XP_018825060.1	LOC108994356	-1.67578	XM_018969515.1	LOC108994356	33.5723		XP_018860738.1	LOC109022318	-0.462344	XM_019005193.1	LOC109022318	2.26248
XP_018825347.1	LOC108994555	-1.353	XM_018969802.1	LOC108994555	18.9602		XP_018805282.1	LOC108979139	0.0691204	XM_018949737.1	LOC108979139	36.5819
XP_018825641.1	LOC108994767	-1.95691	XM_018970096.1	LOC108994767	3.29049		XP_018805586.1	LOC108979369	0.842143	XM_018950041.1	LOC108979369	8.50386
XP_018825777.1	LOC108994843	-1.32187	XM_018970232.1	LOC108994843	18.2761		XP_018805591.1	LOC108979372	-0.507318	XM_018950046.1	LOC108979372	27.7878
XP_018825751.1	LOC108994824	-1.76051	XM_018970206.1	LOC108994824	11.4903		XP_018805689.1	LOC108979469	-0.872433	XM_018950144.1	LOC108979469	11.0623
XP_018825905.1	LOC108994927	-3.10948	XM_018970360.1	LOC108994927	6.37908		XP_018805735.1	LOC108979502	-0.919237	XM_018950190.1	LOC108979502	5.39373
XP_018825847.1	LOC108994903	-3.15643	XM_018970302.1	LOC108994903	1.01106		XP_018805762.1	LOC108979524	-0.657713	XM_018950217.1	LOC108979524	38.6814
XP_018826003.1	LOC108995001	-2.32236	XM_018970458.1	LOC108995001	11.2863		XP_018805800.1	LOC108979554	-0.271871	XM_018950255.1	LOC108979554	6.66361
XP_018826401.1	LOC108995319	-2.3124	XM_018970856.1	LOC108995319	8.12709		XP_018805857.1	LOC108979610	-0.251355	XM_018950312.1	LOC108979610	10.771
XP_018826381.1	LOC108995303	-1.77491	XM_018970836.1	LOC108995303	4.61537		XP_018805989.1	LOC108979719	0.645612	XM_018950444.1	LOC108979719	4.36538
XP_018826389.1	LOC108995308	-1.7233	XM_018970844.1	LOC108995308	3.40221		XP_018805992.1	LOC108979721	0.563001	XM_018950447.1	LOC108979721	5.11198
XP_018826758.1	LOC108995622	-2.01478	XM_018971213.1	LOC108995622	19.0441		XP_018806018.1	LOC108979737	-0.546164	XM_018950473.1	LOC108979737	129.895
XP_018826771.1	LOC108995635	-1.79309	XM_018971226.1	LOC108995635	7.14467		XP_018806103.1	LOC108979796	-0.673497	XM_018950558.1	LOC108979796	26.8979
XP_018826868.1	LOC108995713	-1.83173	XM_018971323.1	LOC108995713	11.1683		XP_018806298.1	LOC108979950	-0.833261	XM_018950753.1	LOC108979950	32.9476
XP_018826990.1	LOC108995816	-1.59819	XM_018971445.1	LOC108995816	1.13502		XP_018806495.1	LOC108980119	-0.768767	XM_018950950.1	LOC108980119	34.2032
XP_018827094.1	LOC108995890	-1.77508	XM_018971549.1	LOC108995890	5.43085		XP_018806740.1	LOC108980325	0.920293	XM_018951195.1	LOC108980325	2.44581
XP_018827273.1	LOC108996013	-1.16845	XM_018971728.1	LOC108996013	17.8882		XP_018806786.1	LOC108980349	0.693624	XM_018951241.1	LOC108980349	2.30613
XP_018827297.1	LOC108996025	-2.17613	XM_018971752.1	LOC108996025	109.842		XP_018807054.1	LOC108980557	-0.373343	XM_018951509.1	LOC108980557	15.3501
XP_018827302.1	LOC108996030	-1.41057	XM_018971757.1	LOC108996030	11.067		XP_018807078.1	LOC108980574	-0.249226	XM_018951533.1	LOC108980574	5.70201
XP_018827113.1	LOC108995900	-1.97553	XM_018971568.1	LOC108995900	11.8314		XP_018807200.1	LOC108980652	0.123827	XM_018951655.1	LOC108980652	1.87938
XP_018827296.1	LOC108996024	-2.71539	XM_018971751.1	LOC108996024	5.24175		XP_018807205.1	LOC108980660	0.225625	XM_018951660.1	LOC108980660	16.6974
XP_018827606.1	LOC108996274	-2.59205	XM_018972061.1	LOC108996274	15.6216		XP_018807236.1	LOC108980687	-0.796733	XM_018951691.1	LOC108980687	15.3182
XP_018827750.1	LOC108996350	-2.15699	XM_018972205.1	LOC108996350	39.5472		XP_018807246.1	LOC108980698	-0.902661	XM_018951701.1	LOC108980698	21.5904
XP_018827733.1	LOC108996341	-1.36132	XM_018972188.1	LOC108996341	10.0196		XP_018807335.1	LOC108980784	0.253696	XM_018951790.1	LOC108980784	4.59654
XP_018827788.1	LOC108996374	-1.34681	XM_018972243.1	LOC108996374	9.42053		XP_018807500.1	LOC108980904	-0.465832	XM_018951955.1	LOC108980904	3.17468
XP_018827754.1	LOC108996352	-3.56867	XM_018972209.1	LOC108996352	8.86878		XP_018807539.1	LOC108980936	-0.222608	XM_018951994.1	LOC108980936	1.05402
XP_018827900.1	LOC108996450	-1.02866	XM_018972355.1	LOC108996450	8.33751		XP_018807643.1	LOC108981026	-0.425093	XM_018952098.1	LOC108981026	28.3555
XP_018827902.1	LOC108996452	-1.25156	XM_018972357.1	LOC108996452	4.55516		XP_018807641.1	LOC108981024	-0.87941	XM_018952096.1	LOC108981024	20.6361
XP_018828104.1	LOC108996579	-1.7389	XM_018972559.1	LOC108996579	2.01011		XP_018807705.1	LOC108981084	-0.217578	XM_018952160.1	LOC108981084	17.0415
XP_018827997.1	LOC108996517	-2.38787	XM_018972452.1	LOC108996517	9.89147		XP_018807745.1	LOC108981116	-0.279849	XM_018952200.1	LOC108981116	7.1267
XP_018828128.1	LOC108996603	-2.13316	XM_018972583.1	LOC108996603	7.06879		XP_018807878.1	LOC108981226	-0.726753	XM_018952333.1	LOC108981226	47.9697
XP_018828381.1	LOC108996816	-1.98787	XM_018972836.1	LOC108996816	2.70299		XP_018807905.1	LOC108981255	0.419158	XM_018952360.1	LOC108981255	19.4032
XP_018828382.1	LOC108996817	-1.88105	XM_018972837.1	LOC108996817	13.1948		XP_018808170.1	LOC108981447	0.606207	XM_018952625.1	LOC108981447	5.95219
XP_018828726.1	LOC108997074	-1.4206	XM_018973181.1	LOC108997074	7.13965		XP_018808203.1	LOC108981471	-0.906373	XM_018952658.1	LOC108981471	9.31073
XP_018829015.1	LOC108997275	-1.13085	XM_018973470.1	LOC108997275	1.64309		XP_018808206.1	LOC108981473	-0.734057	XM_018952661.1	LOC108981473	1.1004
XP_018829011.1	LOC108997271	-2.64443	XM_018973466.1	LOC108997271	14.6029		XP_018808211.1	LOC108981477	-0.162119	XM_018952666.1	LOC108981477	11.4553
XP_018829157.1	LOC108997380	-2.06648	XM_018973612.1	LOC108997380	14.6664		XP_018808336.1	LOC108981566	0.00685215	XM_018952791.1	LOC108981566	15.2675
XP_018829238.1	LOC108997423	-1.12562	XM_018973693.1	LOC108997423	1.81599		XP_018808362.1	LOC108981586	-0.105428	XM_018952817.1	LOC108981586	84.4825
XP_018829124.1	LOC108997360	-1.45491	XM_018973579.1	LOC108997360	59.7223		XP_018808385.1	LOC108981610	-0.730849	XM_018952840.1	LOC108981610	12.1672
XP_018829125.1	LOC108997362	-3.69304	XM_018973580.1	LOC108997362	8.94749		XP_018808548.1	LOC108981758	0.57948	XM_018953003.1	LOC108981758	5.31486
XP_018829311.1	LOC108997460	-1.14282	XM_018973766.1	LOC108997460	6.94915		XP_018808626.1	LOC108981831	0.327593	XM_018953081.1	LOC108981831	5.63562
XP_018829400.1	LOC108997541	-1.97356	XM_018973855.1	LOC108997541	12.3034		XP_018808659.1	LOC108981863	-0.224499	XM_018953114.1	LOC108981863	10.134
XP_018829484.1	LOC108997590	-1.43968	XM_018973939.1	LOC108997590	15.1825		XP_018808748.1	LOC108981946	-0.794107	XM_018953203.1	LOC108981946	1.15433
XP_018829607.1	LOC108997699	-1.51105	XM_018974062.1	LOC108997699	11.5996		XP_018808880.1	LOC108982060	0.695544	XM_018953335.1	LOC108982060	12.2823
XP_018829757.1	LOC108997827	-4.42371	XM_018974212.1	LOC108997827	1.73767		XP_018808879.1	LOC108982059	0.151045	XM_018953334.1	LOC108982059	50.4664
XP_018829857.1	LOC108997931	-2.01036	XM_018974312.1	LOC108997931	5.18512		XP_018808930.1	LOC108982100	0.571663	XM_018953385.1	LOC108982100	9.22259
XP_018830036.1	LOC108998058	-1.84515	XM_018974491.1	LOC108998058	5.90959		XP_018809259.1	LOC108982365	0.808693	XM_018953714.1	LOC108982365	11.8885
XP_018830097.1	LOC108998104	-1.65035	XM_018974552.1	LOC108998104	6.69334		XP_018809418.1	LOC108982478	0.454447	XM_018953873.1	LOC108982478	9.61758
XP_018830372.1	LOC108998303	-4.72114	XM_018974827.1	LOC108998303	1.46623		XP_018809449.1	LOC108982502	-0.503569	XM_018953904.1	LOC108982502	2.77035
XP_018830772.1	LOC108998624	-2.361	XM_018975227.1	LOC108998624	4.75392		XP_018809451.1	LOC108982505	0.916517	XM_018953906.1	LOC108982505	1.36605
XP_018830795.1	LOC108998635	-2.36596	XM_018975250.1	LOC108998635	15.3554		XP_018809602.1	LOC108982620	-0.778975	XM_018954057.1	LOC108982620	10.2897
XP_018830820.1	LOC108998649	-1.66092	XM_018975275.1	LOC108998649	7.01405		XP_018809677.1	LOC108982692	0.136271	XM_018954132.1	LOC108982692	16.5101
XP_018830864.1	LOC108998669	-1.06918	XM_018975319.1	LOC108998669	6.58095		XP_018809682.1	LOC108982699	0.2651	XM_018954137.1	LOC108982699	4.77828
XP_018831027.1	LOC108998783	-1.23523	XM_018975482.1	LOC108998783	24.0314		XP_018809757.1	LOC108982753	-0.561625	XM_018954212.1	LOC108982753	21.0861
XP_018831239.1	LOC108998921	-1.64486	XM_018975694.1	LOC108998921	5.49061		XP_018809812.1	LOC108982805	0.764356	XM_018954267.1	LOC108982805	11.0526
XP_018831340.1	LOC108999011	-1.34184	XM_018975795.1	LOC108999011	25.3593		XP_018809893.1	LOC108982876	0.761397	XM_018954348.1	LOC108982876	17.426
XP_018831594.1	LOC108999220	-1.01984	XM_018976049.1	LOC108999220	6.42611		XP_018809913.1	LOC108982894	-0.610058	XM_018954368.1	LOC108982894	11.2299
XP_018831485.1	LOC108999145	-1.44642	XM_018975940.1	LOC108999145	1.4995		XP_018809935.1	LOC108982905	-0.714273	XM_018954390.1	LOC108982905	16.803
XP_018831639.1	LOC108999238	-1.23601	XM_018976094.1	LOC108999238	10.2041		XP_018809969.1	LOC108982940	-0.294969	XM_018954424.1	LOC108982940	29.8084
XP_018831975.1	LOC108999523	-1.6882	XM_018976430.1	LOC108999523	2.69118		XP_018810222.1	LOC108983130	-0.598862	XM_018954677.1	LOC108983130	2.45952
XP_018832448.1	LOC109000049	-2.53081	XM_018976903.1	LOC109000049	7.88297		XP_018810425.1	LOC108983292	-0.943453	XM_018954880.1	LOC108983292	16.4637
XP_018832584.1	LOC109000204	-1.66331	XM_018977039.1	LOC109000204	57.6824		XP_018810444.1	LOC108983310	0.400516	XM_018954899.1	LOC108983310	3.14443
XP_018832594.1	LOC109000217	-1.72051	XM_018977049.1	LOC109000217	7.19455		XP_018810537.1	LOC108983387	0.0140848	XM_018954992.1	LOC108983387	11.8636
XP_018845845.1	LOC109009682	4.81485	XM_018990300.1	LOC109009682	7.40186		XP_018810561.1	LOC108983404	0.181751	XM_018955016.1	LOC108983404	6.92524
XP_018832889.1	LOC109000464	4.14913	XM_018977344.1	LOC109000464	35.5644		XP_018810822.1	LOC108983584	-0.128179	XM_018955277.1	LOC108983584	3.4747
XP_018833828.1	LOC109001135	4.12744	XM_018978283.1	LOC109001135	6.94521		XP_018810893.1	LOC108983646	-0.135801	XM_018955348.1	LOC108983646	12.2193
XP_018837365.1	LOC109003605	1.69203	XM_018981820.1	LOC109003605	1.26798		XP_018811105.1	LOC108983798	-0.221393	XM_018955560.1	LOC108983798	14.389
XP_018837460.1	LOC109003661	3.5663	XM_018981915.1	LOC109003661	9.57517		XP_018811121.1	LOC108983809	0.130626	XM_018955576.1	LOC108983809	9.8783
XP_018838053.1	LOC109004089	5.31374	XM_018982508.1	LOC109004089	36.1616		XP_018811141.1	LOC108983825	0.653048	XM_018955596.1	LOC108983825	1.53786
XP_018838616.1	LOC109004505	6.35196	XM_018983071.1	LOC109004505	30.0163		XP_018811250.1	LOC108983912	-0.134999	XM_018955705.1	LOC108983912	10.3968
XP_018838415.1	LOC109004342	1.36543	XM_018982870.1	LOC109004342	16.7993		XP_018811238.1	LOC108983907	0.503639	XM_018955693.1	LOC108983907	3.74647
XP_018839999.1	LOC109005487	3.54714	XM_018984454.1	LOC109005487	13.682		XP_018811234.1	LOC108983905	0.752254	XM_018955689.1	LOC108983905	21.1408
XP_018843123.1	LOC109007757	2.92155	XM_018987578.1	LOC109007757	41.0231		XP_018811390.1	LOC108984018	-0.192745	XM_018955845.1	LOC108984018	17.3532
XP_018843439.1	LOC109007972	2.44999	XM_018987894.1	LOC109007972	4.49437		XP_018811470.1	LOC108984095	0.0396738	XM_018955925.1	LOC108984095	11.4662
XP_018843662.1	LOC109008129	1.22324	XM_018988117.1	LOC109008129	39.5965		XP_018811500.1	LOC108984120	0.0414762	XM_018955955.1	LOC108984120	23.062
XP_018844994.1	LOC109009095	2.4193	XM_018989449.1	LOC109009095	15.9205		XP_018811568.1	LOC108984163	0.365912	XM_018956023.1	LOC108984163	1.40557
XP_018847950.1	LOC109011278	1.04842	XM_018992405.1	LOC109011278	20.8975		XP_018811596.1	LOC108984180	0.00697994	XM_018956051.1	LOC108984180	6.35937
XP_018848041.1	LOC109011336	3.5791	XM_018992496.1	LOC109011336	24.9274		XP_018811692.1	LOC108984253	-0.520285	XM_018956147.1	LOC108984253	6.53916
XP_018848552.1	LOC109011709	2.97071	XM_018993007.1	LOC109011709	8.36516		XP_018811700.1	LOC108984261	-0.24597	XM_018956155.1	LOC108984261	3.85891
XP_018850395.1	LOC109012948	1.58274	XM_018994850.1	LOC109012948	2.93534		XP_018811769.1	LOC108984311	-0.231729	XM_018956224.1	LOC108984311	1.8437
XP_018851005.1	LOC109013387	1.00728	XM_018995460.1	LOC109013387	3.42382		XP_018811802.1	LOC108984337	-0.468167	XM_018956257.1	LOC108984337	12.0133
XP_018851080.1	LOC109013446	4.91821	XM_018995535.1	LOC109013446	3.05404		XP_018811821.1	LOC108984350	0.759076	XM_018956276.1	LOC108984350	18.1757
XP_018854052.1	LOC109016030	3.49506	XM_018998507.1	LOC109016030	6.38502		XP_018811854.1	LOC108984381	-0.829697	XM_018956309.1	LOC108984381	20.1988
XP_018854860.1	LOC109016975	4.0714	XM_018999315.1	LOC109016975	4.44936		XP_018811933.1	LOC108984430	-0.00459576	XM_018956388.1	LOC108984430	7.96015
XP_018855488.1	LOC109017747	1.05337	XM_018999943.1	LOC109017747	13.1572		XP_018812011.1	LOC108984482	-0.512845	XM_018956466.1	LOC108984482	15.7669
XP_018856023.1	LOC109018314	7.61965	XM_019000478.1	LOC109018314	6.79412		XP_018812127.1	LOC108984575	0.146916	XM_018956582.1	LOC108984575	6.03745
XP_018856033.1	LOC109018331	1.98501	XM_019000488.1	LOC109018331	8.76941		XP_018812168.1	LOC108984610	-0.137565	XM_018956623.1	LOC108984610	8.46205
XP_018856220.1	LOC109018511	1.69719	XM_019000675.1	LOC109018511	3.53074		XP_018812229.1	LOC108984656	0.603762	XM_018956684.1	LOC108984656	17.4886
XP_018858219.1	LOC109020222	2.30296	XM_019002674.1	LOC109020222	9.31225		XP_018812297.1	LOC108984709	-0.471028	XM_018956752.1	LOC108984709	20.6498
XP_018807379.1	LOC108980819	1.76351	XM_018951834.1	LOC108980819	10.5234		XP_018812300.1	LOC108984712	-0.657383	XM_018956755.1	LOC108984712	68.7553
XP_018809958.1	LOC108982926	3.42662	XM_018954413.1	LOC108982926	59.01		XP_018812341.1	LOC108984750	-0.0797195	XM_018956796.1	LOC108984750	13.2455
XP_018812277.1	LOC108984689	1.27112	XM_018956732.1	LOC108984689	22.295		XP_018812358.1	LOC108984761	0.321933	XM_018956813.1	LOC108984761	2.39337
XP_018812663.1	LOC108984984	2.07426	XM_018957118.1	LOC108984984	1.17261		XP_018812412.1	LOC108984805	-0.643364	XM_018956867.1	LOC108984805	11.8723
XP_018812897.1	LOC108985161	1.52405	XM_018957352.1	LOC108985161	1.27206		XP_018812454.1	LOC108984836	-0.405594	XM_018956909.1	LOC108984836	26.452
XP_018813393.1	LOC108985514	1.49022	XM_018957848.1	LOC108985514	16.6598		XP_018812471.1	LOC108984851	-0.314728	XM_018956926.1	LOC108984851	4.32611
XP_018814173.1	LOC108986105	3.04628	XM_018958628.1	LOC108986105	6.66467		XP_018812677.1	LOC108985009	-0.437668	XM_018957132.1	LOC108985009	6.23423
XP_018818624.1	LOC108989465	5.42074	XM_018963079.1	LOC108989465	11.0102		XP_018812779.1	LOC108985076	-0.567325	XM_018957234.1	LOC108985076	25.0273
XP_018819634.1	LOC108990198	1.93841	XM_018964089.1	LOC108990198	30.0394		XP_018812968.1	LOC108985215	-0.0933485	XM_018957423.1	LOC108985215	2.15556
XP_018824710.1	LOC108994074	1.46457	XM_018969165.1	LOC108994074	1.31394		XP_018813031.1	LOC108985270	0.867206	XM_018957486.1	LOC108985270	17.7547
XP_018825622.1	LOC108994752	3.78815	XM_018970077.1	LOC108994752	10.9868		XP_018813035.1	LOC108985273	0.435279	XM_018957490.1	LOC108985273	28.2163
XP_018825642.1	LOC108994763	1.10569	XM_018970097.1	LOC108994763	14.8054		XP_018813065.1	LOC108985285	0.557639	XM_018957520.1	LOC108985285	20.1843
XP_018825788.1	LOC108994846	1.69915	XM_018970243.1	LOC108994846	1.21142		XP_018813172.1	LOC108985352	0.819033	XM_018957627.1	LOC108985352	13.7109
XP_018827848.1	LOC108996410	1.00138	XM_018972303.1	LOC108996410	5.50663		XP_018813203.1	LOC108985378	-0.999937	XM_018957658.1	LOC108985378	4.9485
XP_018832821.1	LOC109000409	1.21118	XM_018977276.1	LOC109000409	17.664		XP_018813219.1	LOC108985390	-0.0391912	XM_018957674.1	LOC108985390	1.41055
XP_018832923.1	LOC109000491	1.40386	XM_018977378.1	LOC109000491	23.8675		XP_018813322.1	LOC108985469	0.171615	XM_018957777.1	LOC108985469	5.38078
XP_018833221.1	LOC109000710	2.80309	XM_018977676.1	LOC109000710	14.1418		XP_018813390.1	LOC108985515	0.201879	XM_018957845.1	LOC108985515	14.5411
XP_018833335.1	LOC109000788	2.41547	XM_018977790.1	LOC109000788	6.03887		XP_018813445.1	LOC108985557	-0.844883	XM_018957900.1	LOC108985557	2.04616
XP_018833506.1	LOC109000911	2.3323	XM_018977961.1	LOC109000911	4.13826		XP_018813429.1	LOC108985540	0.838159	XM_018957884.1	LOC108985540	12.9968
XP_018833623.1	LOC109000983	1.45668	XM_018978078.1	LOC109000983	13.9581		XP_018813476.1	LOC108985585	0.876133	XM_018957931.1	LOC108985585	9.59768
XP_018833564.1	LOC109000947	1.39115	XM_018978019.1	LOC109000947	12.2822		XP_018813687.1	LOC108985725	-0.382567	XM_018958142.1	LOC108985725	5.5299
XP_018833655.1	LOC109001005	2.11167	XM_018978110.1	LOC109001005	33.6454		XP_018813797.1	LOC108985819	-0.567117	XM_018958252.1	LOC108985819	5.04557
XP_018833744.1	LOC109001075	1.82427	XM_018978199.1	LOC109001075	3.69749		XP_018813893.1	LOC108985887	-0.610186	XM_018958348.1	LOC108985887	9.43702
XP_018834050.1	LOC109001287	1.2948	XM_018978505.1	LOC109001287	6.03353		XP_018813956.1	LOC108985933	-0.917196	XM_018958411.1	LOC108985933	36.4002
XP_018834071.1	LOC109001303	1.05438	XM_018978526.1	LOC109001303	14.2348		XP_018813973.1	LOC108985947	-0.244648	XM_018958428.1	LOC108985947	9.65549
XP_018834155.1	LOC109001360	4.02152	XM_018978610.1	LOC109001360	13.9091		XP_018814241.1	LOC108986175	-0.531851	XM_018958696.1	LOC108986175	1.44423
XP_018834183.1	LOC109001388	2.01931	XM_018978638.1	LOC109001388	5.89317		XP_018814268.1	LOC108986191	0.647647	XM_018958723.1	LOC108986191	29.6568
XP_018834214.1	LOC109001407	3.66715	XM_018978669.1	LOC109001407	27.0169		XP_018814539.1	LOC108986377	-0.255668	XM_018958994.1	LOC108986377	3.7316
XP_018834237.1	LOC109001417	1.97754	XM_018978692.1	LOC109001417	32.6077		XP_018814480.1	LOC108986350	0.966915	XM_018958935.1	LOC108986350	13.0748
XP_018834253.1	LOC109001428	1.07633	XM_018978708.1	LOC109001428	25.5484		XP_018814481.1	LOC108986352	-0.395905	XM_018958936.1	LOC108986352	27.6119
XP_018834275.1	LOC109001448	3.40627	XM_018978730.1	LOC109001448	13.0223		XP_018814489.1	LOC108986355	-0.239274	XM_018958944.1	LOC108986355	5.59452
XP_018834430.1	LOC109001540	2.52071	XM_018978885.1	LOC109001540	15.7413		XP_018814739.1	LOC108986551	-0.783617	XM_018959194.1	LOC108986551	5.382
XP_018834543.1	LOC109001643	1.54221	XM_018978998.1	LOC109001643	19.9921		XP_018814733.1	LOC108986544	-0.98245	XM_018959188.1	LOC108986544	25.6427
XP_018834601.1	LOC109001679	1.10897	XM_018979056.1	LOC109001679	10.1505		XP_018814780.1	LOC108986581	-0.738584	XM_018959235.1	LOC108986581	24.6172
XP_018834775.1	LOC109001801	1.91403	XM_018979230.1	LOC109001801	11.6548		XP_018814791.1	LOC108986588	-0.218695	XM_018959246.1	LOC108986588	17.4851
XP_018834879.1	LOC109001858	1.76542	XM_018979334.1	LOC109001858	12.0543		XP_018814927.1	LOC108986685	0.576301	XM_018959382.1	LOC108986685	7.31001
XP_018834953.1	LOC109001905	3.31573	XM_018979408.1	LOC109001905	1.07266		XP_018814969.1	LOC108986717	-0.702108	XM_018959424.1	LOC108986717	9.4383
XP_018835018.1	LOC109001955	6.0288	XM_018979473.1	LOC109001955	16.2303		XP_018815025.1	LOC108986747	0.568891	XM_018959480.1	LOC108986747	1.19307
XP_018835120.1	LOC109002014	2.0477	XM_018979575.1	LOC109002014	4.30389		XP_018815032.1	LOC108986750	-0.559274	XM_018959487.1	LOC108986750	5.23956
XP_018835130.1	LOC109002023	1.91739	XM_018979585.1	LOC109002023	9.64891		XP_018815084.1	LOC108986779	0.319917	XM_018959539.1	LOC108986779	3.95862
XP_018835166.1	LOC109002047	2.59477	XM_018979621.1	LOC109002047	12.1019		XP_018815103.1	LOC108986800	0.403906	XM_018959558.1	LOC108986800	10.5894
XP_018835247.1	LOC109002100	3.17864	XM_018979702.1	LOC109002100	12.4372		XP_018815221.1	LOC108986879	-0.872918	XM_018959676.1	LOC108986879	8.42058
XP_018835248.1	LOC109002101	4.32019	XM_018979703.1	LOC109002101	1.23929		XP_018815358.1	LOC108986990	0.0126982	XM_018959813.1	LOC108986990	13.9664
XP_018835516.1	LOC109002291	3.04615	XM_018979971.1	LOC109002291	19.7318		XP_018815363.1	LOC108986994	-0.107682	XM_018959818.1	LOC108986994	10.0923
XP_018835856.1	LOC109002523	2.80637	XM_018980311.1	LOC109002523	15.0034		XP_018815379.1	LOC108987003	0.511855	XM_018959834.1	LOC108987003	1.46654
XP_018836010.1	LOC109002627	1.41809	XM_018980465.1	LOC109002627	6.83519		XP_018815330.1	LOC108986970	-0.439597	XM_018959785.1	LOC108986970	12.0564
XP_018836028.1	LOC109002642	3.65546	XM_018980483.1	LOC109002642	44.2574		XP_018815463.1	LOC108987069	-0.175938	XM_018959918.1	LOC108987069	16.5711
XP_018836058.1	LOC109002663	2.39552	XM_018980513.1	LOC109002663	14.3632		XP_018815479.1	LOC108987080	0.86544	XM_018959934.1	LOC108987080	6.87296
XP_018836138.1	LOC109002726	1.00525	XM_018980593.1	LOC109002726	16.8993		XP_018815654.1	LOC108987226	0.00941944	XM_018960109.1	LOC108987226	21.7651
XP_018836163.1	LOC109002746	2.75374	XM_018980618.1	LOC109002746	7.112		XP_018815635.1	LOC108987215	-0.873941	XM_018960090.1	LOC108987215	4.56041
XP_018836195.1	LOC109002762	1.89821	XM_018980650.1	LOC109002762	3.35482		XP_018815675.1	LOC108987247	0.29884	XM_018960130.1	LOC108987247	5.71825
XP_018836245.1	LOC109002800	2.45384	XM_018980700.1	LOC109002800	15.67		XP_018815669.1	LOC108987244	-0.6843	XM_018960124.1	LOC108987244	1.0776
XP_018836295.1	LOC109002835	3.7421	XM_018980750.1	LOC109002835	6.83273		XP_018815705.1	LOC108987268	0.23537	XM_018960160.1	LOC108987268	22.6942
XP_018836484.1	LOC109002993	1.30577	XM_018980939.1	LOC109002993	6.50412		XP_018815728.1	LOC108987296	-0.6515	XM_018960183.1	LOC108987296	1.65695
XP_018836491.1	LOC109003002	1.78528	XM_018980946.1	LOC109003002	6.97264		XP_018815793.1	LOC108987343	-0.21224	XM_018960248.1	LOC108987343	17.7702
XP_018836533.1	LOC109003032	2.1108	XM_018980988.1	LOC109003032	49.9629		XP_018815797.1	LOC108987347	-0.639151	XM_018960252.1	LOC108987347	14.5903
XP_018836758.1	LOC109003181	2.20156	XM_018981213.1	LOC109003181	35.582		XP_018815800.1	LOC108987350	-0.671437	XM_018960255.1	LOC108987350	53.28
XP_018836824.1	LOC109003228	2.00522	XM_018981279.1	LOC109003228	19.365		XP_018815872.1	LOC108987416	0.427303	XM_018960327.1	LOC108987416	13.9657
XP_018837266.1	LOC109003549	2.85276	XM_018981721.1	LOC109003549	11.882		XP_018815924.1	LOC108987452	0.194778	XM_018960379.1	LOC108987452	1.61505
XP_018837397.1	LOC109003627	1.15196	XM_018981852.1	LOC109003627	11.4425		XP_018815962.1	LOC108987490	0.00907707	XM_018960417.1	LOC108987490	4.80687
XP_018837518.1	LOC109003710	1.39178	XM_018981973.1	LOC109003710	8.40499		XP_018816039.1	LOC108987564	0.649876	XM_018960494.1	LOC108987564	19.0565
XP_018837621.1	LOC109003782	1.90759	XM_018982076.1	LOC109003782	36.2998		XP_018816053.1	LOC108987575	-0.307959	XM_018960508.1	LOC108987575	7.04964
XP_018837657.1	LOC109003811	2.62084	XM_018982112.1	LOC109003811	8.88809		XP_018816075.1	LOC108987596	0.457898	XM_018960530.1	LOC108987596	2.50294
XP_018838197.1	LOC109004188	4.00872	XM_018982652.1	LOC109004188	2.35915		XP_018816103.1	LOC108987625	-0.258968	XM_018960558.1	LOC108987625	2.63032
XP_018838204.1	LOC109004199	2.131	XM_018982659.1	LOC109004199	10.8895		XP_018816089.1	LOC108987610	0.129951	XM_018960544.1	LOC108987610	9.92725
XP_018838206.1	LOC109004201	5.55056	XM_018982661.1	LOC109004201	20.0338		XP_018816189.1	LOC108987672	-0.172561	XM_018960644.1	LOC108987672	13.1653
XP_018838585.1	LOC109004482	1.67017	XM_018983040.1	LOC109004482	17.3724		XP_018816304.1	LOC108987759	0.261507	XM_018960759.1	LOC108987759	12.0254
XP_018838711.1	LOC109004579	1.92827	XM_018983166.1	LOC109004579	31.5433		XP_018816452.1	LOC108987869	0.171957	XM_018960907.1	LOC108987869	24.9368
XP_018838814.1	LOC109004639	1.44433	XM_018983269.1	LOC109004639	2.22878		XP_018816673.1	LOC108988033	-0.353068	XM_018961128.1	LOC108988033	66.3536
XP_018838930.1	LOC109004736	4.3491	XM_018983385.1	LOC109004736	7.99285		XP_018816946.1	LOC108988218	-0.690804	XM_018961401.1	LOC108988218	12.0869
XP_018839089.1	LOC109004839	1.47073	XM_018983544.1	LOC109004839	1.37639		XP_018816695.1	LOC108988052	-0.538535	XM_018961150.1	LOC108988052	29.8945
XP_018839118.1	LOC109004866	2.26851	XM_018983573.1	LOC109004866	9.00478		XP_018816751.1	LOC108988095	0.461957	XM_018961206.1	LOC108988095	2.8843
XP_018839156.1	LOC109004904	1.84671	XM_018983611.1	LOC109004904	5.65043		XP_018816638.1	LOC108988011	-0.906949	XM_018961093.1	LOC108988011	58.5901
XP_018839365.1	LOC109005054	1.37788	XM_018983820.1	LOC109005054	31.2416		XP_018816636.1	LOC108988010	-0.987232	XM_018961091.1	LOC108988010	3.14725
XP_018839373.1	LOC109005061	2.61287	XM_018983828.1	LOC109005061	9.36486		XP_018816682.1	LOC108988042	0.644522	XM_018961137.1	LOC108988042	4.13784
XP_018839388.1	LOC109005069	1.4682	XM_018983843.1	LOC109005069	12.1973		XP_018816769.1	LOC108988105	-0.243312	XM_018961224.1	LOC108988105	11.0051
XP_018839509.1	LOC109005162	1.47883	XM_018983964.1	LOC109005162	4.75867		XP_018816936.1	LOC108988211	-0.494853	XM_018961391.1	LOC108988211	4.769
XP_018839583.1	LOC109005220	1.28796	XM_018984038.1	LOC109005220	13.8319		XP_018816890.1	LOC108988191	-0.622027	XM_018961345.1	LOC108988191	10.5465
XP_018839731.1	LOC109005321	3.09372	XM_018984186.1	LOC109005321	40.0781		XP_018816662.1	LOC108988025	0.354428	XM_018961117.1	LOC108988025	12.8164
XP_018839769.1	LOC109005339	3.49562	XM_018984224.1	LOC109005339	93.6717		XP_018816667.1	LOC108988028	-0.974439	XM_018961122.1	LOC108988028	1.3895
XP_018839810.1	LOC109005355	4.86987	XM_018984265.1	LOC109005355	51.2145		XP_018817143.1	LOC108988355	-0.233166	XM_018961598.1	LOC108988355	4.28945
XP_018839819.1	LOC109005359	4.77196	XM_018984274.1	LOC109005359	12.5898		XP_018817323.1	LOC108988509	0.314782	XM_018961778.1	LOC108988509	6.50177
XP_018840027.1	LOC109005510	1.25239	XM_018984482.1	LOC109005510	26.0411		XP_018817862.1	LOC108988920	-0.159759	XM_018962317.1	LOC108988920	5.11428
XP_018840129.1	LOC109005582	1.52742	XM_018984584.1	LOC109005582	9.98636		XP_018817970.1	LOC108988989	-0.0480556	XM_018962425.1	LOC108988989	3.88746
XP_018840234.1	LOC109005664	1.38613	XM_018984689.1	LOC109005664	4.39571		XP_018818295.1	LOC108989214	-0.916565	XM_018962750.1	LOC108989214	31.2209
XP_018840314.1	LOC109005725	2.18255	XM_018984769.1	LOC109005725	11.4974		XP_018818457.1	LOC108989352	-0.216853	XM_018962912.1	LOC108989352	12.5566
XP_018840321.1	LOC109005730	2.79047	XM_018984776.1	LOC109005730	21.8693		XP_018818569.1	LOC108989426	-0.505952	XM_018963024.1	LOC108989426	9.71933
XP_018840595.1	LOC109005942	1.10915	XM_018985050.1	LOC109005942	11.8302		XP_018818680.1	LOC108989510	0.169583	XM_018963135.1	LOC108989510	9.51415
XP_018840945.1	LOC109006193	1.28094	XM_018985400.1	LOC109006193	6.44441		XP_018818864.1	LOC108989640	-0.170341	XM_018963319.1	LOC108989640	2.53378
XP_018841021.1	LOC109006261	1.91278	XM_018985476.1	LOC109006261	6.28463		XP_018818905.1	LOC108989663	0.612413	XM_018963360.1	LOC108989663	1.85433
XP_018841098.1	LOC109006314	1.31479	XM_018985553.1	LOC109006314	21.3283		XP_018818816.1	LOC108989603	0.173832	XM_018963271.1	LOC108989603	11.8959
XP_018841153.1	LOC109006350	3.78381	XM_018985608.1	LOC109006350	6.63443		XP_018818872.1	LOC108989646	0.926331	XM_018963327.1	LOC108989646	21.3429
XP_018841456.1	LOC109006583	1.83813	XM_018985911.1	LOC109006583	13.6773		XP_018819107.1	LOC108989812	-0.586121	XM_018963562.1	LOC108989812	14.0143
XP_018841496.1	LOC109006612	1.37143	XM_018985951.1	LOC109006612	10.8903		XP_018819183.1	LOC108989877	-0.780338	XM_018963638.1	LOC108989877	12.631
XP_018841636.1	LOC109006720	3.20247	XM_018986091.1	LOC109006720	4.72583		XP_018819404.1	LOC108990019	-0.87962	XM_018963859.1	LOC108990019	8.20859
XP_018841960.1	LOC109006956	2.29641	XM_018986415.1	LOC109006956	12.1735		XP_018819389.1	LOC108990010	0.78915	XM_018963844.1	LOC108990010	8.9605
XP_018842172.1	LOC109007089	1.61121	XM_018986627.1	LOC109007089	24.4422		XP_018819428.1	LOC108990038	0.519919	XM_018963883.1	LOC108990038	6.22181
XP_018842205.1	LOC109007117	2.42949	XM_018986660.1	LOC109007117	3.45196		XP_018819512.1	LOC108990107	-0.315947	XM_018963967.1	LOC108990107	38.1712
XP_018842294.1	LOC109007179	5.24841	XM_018986749.1	LOC109007179	10.4665		XP_018819587.1	LOC108990165	-0.46604	XM_018964042.1	LOC108990165	18.7075
XP_018842377.1	LOC109007237	1.34283	XM_018986832.1	LOC109007237	6.63702		XP_018819607.1	LOC108990178	0.680305	XM_018964062.1	LOC108990178	9.01407
XP_018842395.1	LOC109007253	3.27887	XM_018986850.1	LOC109007253	21.6318		XP_018819731.1	LOC108990272	0.0745573	XM_018964186.1	LOC108990272	18.6999
XP_018842451.1	LOC109007291	1.53667	XM_018986906.1	LOC109007291	9.90359		XP_018819793.1	LOC108990325	0.172642	XM_018964248.1	LOC108990325	4.20025
XP_018842576.1	LOC109007374	2.38657	XM_018987031.1	LOC109007374	26.2362		XP_018819940.1	LOC108990429	-0.599933	XM_018964395.1	LOC108990429	7.75869
XP_018842827.1	LOC109007564	1.2724	XM_018987282.1	LOC109007564	10.9187		XP_018819974.1	LOC108990460	-0.829672	XM_018964429.1	LOC108990460	4.39438
XP_018842942.1	LOC109007639	1.22113	XM_018987397.1	LOC109007639	15.2159		XP_018820075.1	LOC108990534	-0.335266	XM_018964530.1	LOC108990534	13.4471
XP_018843043.1	LOC109007713	1.3333	XM_018987498.1	LOC109007713	7.93137		XP_018820092.1	LOC108990550	0.905109	XM_018964547.1	LOC108990550	94.4299
XP_018843142.1	LOC109007767	2.36938	XM_018987597.1	LOC109007767	15.5035		XP_018820279.1	LOC108990697	-0.282866	XM_018964734.1	LOC108990697	3.9234
XP_018843153.1	LOC109007773	2.0597	XM_018987608.1	LOC109007773	13.4935		XP_018820447.1	LOC108990809	0.324776	XM_018964902.1	LOC108990809	10.5753
XP_018843373.1	LOC109007919	1.91566	XM_018987828.1	LOC109007919	27.7741		XP_018820512.1	LOC108990864	0.671763	XM_018964967.1	LOC108990864	5.91663
XP_018843508.1	LOC109008026	3.50006	XM_018987963.1	LOC109008026	2.76532		XP_018820572.1	LOC108990910	-0.490003	XM_018965027.1	LOC108990910	11.0779
XP_018843535.1	LOC109008046	3.39269	XM_018987990.1	LOC109008046	11.3642		XP_018820822.1	LOC108991129	0.0180187	XM_018965277.1	LOC108991129	24.8961
XP_018843830.1	LOC109008262	2.41285	XM_018988285.1	LOC109008262	2.88048		XP_018820858.1	LOC108991158	0.516859	XM_018965313.1	LOC108991158	6.87941
XP_018844174.1	LOC109008514	2.79337	XM_018988629.1	LOC109008514	9.24792		XP_018820917.1	LOC108991203	0.109715	XM_018965372.1	LOC108991203	16.6864
XP_018844220.1	LOC109008545	2.9854	XM_018988675.1	LOC109008545	3.49563		XP_018820952.1	LOC108991229	-0.628624	XM_018965407.1	LOC108991229	9.6112
XP_018844541.1	LOC109008775	3.37258	XM_018988996.1	LOC109008775	5.79842		XP_018820992.1	LOC108991270	-0.172525	XM_018965447.1	LOC108991270	4.47163
XP_018844709.1	LOC109008893	2.05984	XM_018989164.1	LOC109008893	7.51805		XP_018820972.1	LOC108991251	0.903043	XM_018965427.1	LOC108991251	1.35076
XP_018844840.1	LOC109008978	1.90161	XM_018989295.1	LOC109008978	150.152		XP_018820985.1	LOC108991265	-0.157581	XM_018965440.1	LOC108991265	8.03143
XP_018844890.1	LOC109009020	4.92229	XM_018989345.1	LOC109009020	10.7695		XP_018820994.1	LOC108991272	-0.137056	XM_018965449.1	LOC108991272	15.0151
XP_018844988.1	LOC109009093	2.67218	XM_018989443.1	LOC109009093	2.39485		XP_018821012.1	LOC108991290	-0.51656	XM_018965467.1	LOC108991290	2.28108
XP_018845219.1	LOC109009252	4.00851	XM_018989674.1	LOC109009252	21.2697		XP_018821144.1	LOC108991373	-0.167964	XM_018965599.1	LOC108991373	11.9316
XP_018845256.1	LOC109009270	4.24482	XM_018989711.1	LOC109009270	5.84399		XP_018821055.1	LOC108991329	-0.62288	XM_018965510.1	LOC108991329	4.58398
XP_018845391.1	LOC109009386	3.2843	XM_018989846.1	LOC109009386	19.3761		XP_018821080.1	LOC108991341	0.0811481	XM_018965535.1	LOC108991341	23.79
XP_018845862.1	LOC109009719	3.34271	XM_018990317.1	LOC109009719	8.96609		XP_018821077.1	LOC108991340	-0.533577	XM_018965532.1	LOC108991340	7.07005
XP_018845893.1	LOC109009743	1.64071	XM_018990348.1	LOC109009743	49.6413		XP_018821282.1	LOC108991481	0.560763	XM_018965737.1	LOC108991481	25.3628
XP_018845935.1	LOC109009774	2.10125	XM_018990390.1	LOC109009774	8.81034		XP_018821666.1	LOC108991739	-0.577219	XM_018966121.1	LOC108991739	10.3086
XP_018845967.1	LOC109009806	3.53696	XM_018990422.1	LOC109009806	6.74081		XP_018821649.1	LOC108991729	-0.296515	XM_018966104.1	LOC108991729	14.914
XP_018846164.1	LOC109009951	4.48396	XM_018990619.1	LOC109009951	11.9568		XP_018821667.1	LOC108991740	-0.679044	XM_018966122.1	LOC108991740	20.9261
XP_018846191.1	LOC109009962	1.4439	XM_018990646.1	LOC109009962	7.42197		XP_018821736.1	LOC108991804	-0.555909	XM_018966191.1	LOC108991804	19.3654
XP_018846483.1	LOC109010186	1.78232	XM_018990938.1	LOC109010186	2.12007		XP_018821822.1	LOC108991877	0.261731	XM_018966277.1	LOC108991877	3.89312
XP_018846557.1	LOC109010239	1.78563	XM_018991012.1	LOC109010239	7.28746		XP_018821814.1	LOC108991871	0.151214	XM_018966269.1	LOC108991871	143.167
XP_018846556.1	LOC109010238	1.64245	XM_018991011.1	LOC109010238	4.99786		XP_018821750.1	LOC108991816	-0.39646	XM_018966205.1	LOC108991816	9.38385
XP_018846667.1	LOC109010322	1.27543	XM_018991122.1	LOC109010322	55.1254		XP_018821815.1	LOC108991872	0.140743	XM_018966270.1	LOC108991872	20.085
XP_018846608.1	LOC109010285	3.17921	XM_018991063.1	LOC109010285	3.22078		XP_018821859.1	LOC108991901	0.332258	XM_018966314.1	LOC108991901	5.74571
XP_018846823.1	LOC109010439	3.16738	XM_018991278.1	LOC109010439	11.7061		XP_018821966.1	LOC108991988	-0.299775	XM_018966421.1	LOC108991988	13.9851
XP_018846971.1	LOC109010559	2.32426	XM_018991426.1	LOC109010559	34.9755		XP_018822042.1	LOC108992048	0.468512	XM_018966497.1	LOC108992048	11.2156
XP_018847012.1	LOC109010590	2.27548	XM_018991467.1	LOC109010590	5.5543		XP_018822001.1	LOC108992020	-0.631243	XM_018966456.1	LOC108992020	7.00632
XP_018847349.1	LOC109010859	3.27912	XM_018991804.1	LOC109010859	16.994		XP_018822039.1	LOC108992046	0.119004	XM_018966494.1	LOC108992046	6.67903
XP_018847519.1	LOC109010982	5.39549	XM_018991974.1	LOC109010982	19.3864		XP_018822013.1	LOC108992030	-0.336928	XM_018966468.1	LOC108992030	20.0981
XP_018847546.1	LOC109010996	3.11744	XM_018992001.1	LOC109010996	3.31324		XP_018822102.1	LOC108992105	-0.395843	XM_018966557.1	LOC108992105	5.94313
XP_018847561.1	LOC109011010	1.49456	XM_018992016.1	LOC109011010	19.5318		XP_018822137.1	LOC108992124	-0.398002	XM_018966592.1	LOC108992124	29.5894
XP_018847636.1	LOC109011059	1.66109	XM_018992091.1	LOC109011059	9.9412		XP_018822169.1	LOC108992156	0.97913	XM_018966624.1	LOC108992156	9.67198
XP_018847771.1	LOC109011147	2.36407	XM_018992226.1	LOC109011147	14.5638		XP_018822207.1	LOC108992193	0.671423	XM_018966662.1	LOC108992193	29.084
XP_018847875.1	LOC109011222	4.58439	XM_018992330.1	LOC109011222	42.2249		XP_018822308.1	LOC108992262	-0.994196	XM_018966763.1	LOC108992262	3.28483
XP_018847982.1	LOC109011296	2.94976	XM_018992437.1	LOC109011296	10.4934		XP_018822608.1	LOC108992479	0.916398	XM_018967063.1	LOC108992479	24.1532
XP_018848052.1	LOC109011346	1.27788	XM_018992507.1	LOC109011346	10.1677		XP_018822676.1	LOC108992532	0.39676	XM_018967131.1	LOC108992532	4.14524
XP_018848065.1	LOC109011357	2.51264	XM_018992520.1	LOC109011357	5.45775		XP_018822742.1	LOC108992601	-0.386383	XM_018967197.1	LOC108992601	2.56671
XP_018848102.1	LOC109011382	1.58694	XM_018992557.1	LOC109011382	10.2802		XP_018822798.1	LOC108992651	-0.456059	XM_018967253.1	LOC108992651	12.7175
XP_018848154.1	LOC109011407	1.81391	XM_018992609.1	LOC109011407	7.73589		XP_018822847.1	LOC108992683	0.814084	XM_018967302.1	LOC108992683	9.89421
XP_018848190.1	LOC109011431	3.63755	XM_018992645.1	LOC109011431	5.49291		XP_018822923.1	LOC108992748	-0.327476	XM_018967378.1	LOC108992748	25.4876
XP_018848569.1	LOC109011722	1.59706	XM_018993024.1	LOC109011722	8.22853		XP_018822943.1	LOC108992760	-0.535204	XM_018967398.1	LOC108992760	7.4046
XP_018848633.1	LOC109011769	3.26939	XM_018993088.1	LOC109011769	10.3315		XP_018822948.1	LOC108992764	-0.981105	XM_018967403.1	LOC108992764	7.89669
XP_018848794.1	LOC109011886	3.45992	XM_018993249.1	LOC109011886	30.1726		XP_018822993.1	LOC108992802	-0.530674	XM_018967448.1	LOC108992802	1.175
XP_018848890.1	LOC109011939	5.93066	XM_018993345.1	LOC109011939	11.6333		XP_018823024.1	LOC108992823	-0.2693	XM_018967479.1	LOC108992823	13.8567
XP_018848957.1	LOC109011995	3.77925	XM_018993412.1	LOC109011995	7.6406		XP_018823140.1	LOC108992885	-0.590102	XM_018967595.1	LOC108992885	3.8261
XP_018848981.1	LOC109012011	1.9719	XM_018993436.1	LOC109012011	25.955		XP_018823192.1	LOC108992924	-0.352939	XM_018967647.1	LOC108992924	26.7704
XP_018848998.1	LOC109012026	1.66502	XM_018993453.1	LOC109012026	18.6981		XP_018823244.1	LOC108992968	0.691753	XM_018967699.1	LOC108992968	24.0882
XP_018849006.1	LOC109012032	1.73295	XM_018993461.1	LOC109012032	33.2645		XP_018823245.1	LOC108992969	-0.89586	XM_018967700.1	LOC108992969	27.2258
XP_018849186.1	LOC109012135	2.16377	XM_018993641.1	LOC109012135	80.8004		XP_018823473.1	LOC108993147	-0.592379	XM_018967928.1	LOC108993147	21.0921
XP_018849224.1	LOC109012167	1.14196	XM_018993679.1	LOC109012167	13.5223		XP_018823547.1	LOC108993189	-0.396031	XM_018968002.1	LOC108993189	7.99416
XP_018849222.1	LOC109012163	2.17179	XM_018993677.1	LOC109012163	1.46646		XP_018823702.1	LOC108993293	-0.736399	XM_018968157.1	LOC108993293	15.1526
XP_018849269.1	LOC109012200	2.17418	XM_018993724.1	LOC109012200	7.63743		XP_018823894.1	LOC108993430	-0.449338	XM_018968349.1	LOC108993430	6.101
XP_018849296.1	LOC109012218	1.53958	XM_018993751.1	LOC109012218	11.1116		XP_018823876.1	LOC108993418	0.415918	XM_018968331.1	LOC108993418	6.06152
XP_018849356.1	LOC109012276	1.40117	XM_018993811.1	LOC109012276	1.2942		XP_018823791.1	LOC108993359	0.0547256	XM_018968246.1	LOC108993359	7.93399
XP_018849401.1	LOC109012302	1.08576	XM_018993856.1	LOC109012302	8.01854		XP_018823891.1	LOC108993427	-0.102606	XM_018968346.1	LOC108993427	10.1753
XP_018849422.1	LOC109012313	1.86337	XM_018993877.1	LOC109012313	13.0296		XP_018824070.1	LOC108993556	0.0409718	XM_018968525.1	LOC108993556	14.3849
XP_018849460.1	LOC109012338	1.14644	XM_018993915.1	LOC109012338	18.6858		XP_018824114.1	LOC108993584	0.64793	XM_018968569.1	LOC108993584	17.6887
XP_018849591.1	LOC109012423	2.53769	XM_018994046.1	LOC109012423	62.1958		XP_018824098.1	LOC108993578	-0.0952539	XM_018968553.1	LOC108993578	40.5528
XP_018849671.1	LOC109012469	3.26685	XM_018994126.1	LOC109012469	10.8496		XP_018824151.1	LOC108993626	-0.922515	XM_018968606.1	LOC108993626	21.3814
XP_018849703.1	LOC109012486	1.3271	XM_018994158.1	LOC109012486	9.98589		XP_018824271.1	LOC108993719	0.160743	XM_018968726.1	LOC108993719	10.2132
XP_018849757.1	LOC109012511	2.86941	XM_018994212.1	LOC109012511	3.44358		XP_018824212.1	LOC108993688	-0.457253	XM_018968667.1	LOC108993688	5.27299
XP_018849865.1	LOC109012601	1.09456	XM_018994320.1	LOC109012601	14.2939		XP_018824340.1	LOC108993774	-0.503436	XM_018968795.1	LOC108993774	7.12671
XP_018849885.1	LOC109012622	2.55511	XM_018994340.1	LOC109012622	18.1467		XP_018824320.1	LOC108993762	-0.413291	XM_018968775.1	LOC108993762	14.0318
XP_018849965.1	LOC109012666	2.03713	XM_018994420.1	LOC109012666	3.96912		XP_018824372.1	LOC108993796	-0.86972	XM_018968827.1	LOC108993796	7.77873
XP_018849964.1	LOC109012665	1.50907	XM_018994419.1	LOC109012665	25.6296		XP_018824402.1	LOC108993823	0.474999	XM_018968857.1	LOC108993823	3.92604
XP_018850207.1	LOC109012832	3.38848	XM_018994662.1	LOC109012832	12.4245		XP_018824435.1	LOC108993856	-0.514015	XM_018968890.1	LOC108993856	16.4219
XP_018850213.1	LOC109012835	2.07316	XM_018994668.1	LOC109012835	5.23198		XP_018824549.1	LOC108993940	-0.863976	XM_018969004.1	LOC108993940	4.6973
XP_018850253.1	LOC109012857	2.5048	XM_018994708.1	LOC109012857	23.52		XP_018824482.1	LOC108993886	-0.314457	XM_018968937.1	LOC108993886	1.50736
XP_018850292.1	LOC109012876	3.71793	XM_018994747.1	LOC109012876	9.76753		XP_018824706.1	LOC108994072	0.720473	XM_018969161.1	LOC108994072	45.5799
XP_018850336.1	LOC109012897	1.26361	XM_018994791.1	LOC109012897	2.53323		XP_018824719.1	LOC108994085	0.169036	XM_018969174.1	LOC108994085	10.9423
XP_018850608.1	LOC109013104	1.17795	XM_018995063.1	LOC109013104	58.4304		XP_018824722.1	LOC108994086	-0.180255	XM_018969177.1	LOC108994086	17.4406
XP_018850665.1	LOC109013138	5.03433	XM_018995120.1	LOC109013138	29.0563		XP_018824886.1	LOC108994212	0.0856152	XM_018969341.1	LOC108994212	39.5208
XP_018850719.1	LOC109013184	1.38207	XM_018995174.1	LOC109013184	5.40123		XP_018824850.1	LOC108994189	0.848085	XM_018969305.1	LOC108994189	28.3869
XP_018850753.1	LOC109013205	1.85877	XM_018995208.1	LOC109013205	10.8229		XP_018825081.1	LOC108994370	0.144491	XM_018969536.1	LOC108994370	1.99983
XP_018851128.1	LOC109013482	2.53428	XM_018995583.1	LOC109013482	15.0314		XP_018825159.1	LOC108994408	0.0146399	XM_018969614.1	LOC108994408	5.02097
XP_018851149.1	LOC109013498	3.98521	XM_018995604.1	LOC109013498	25.7727		XP_018825161.1	LOC108994410	-0.360633	XM_018969616.1	LOC108994410	2.69733
XP_018851182.1	LOC109013518	1.38433	XM_018995637.1	LOC109013518	16.9657		XP_018825470.1	LOC108994638	0.113521	XM_018969925.1	LOC108994638	7.88636
XP_018851305.1	LOC109013618	2.97363	XM_018995760.1	LOC109013618	11.6294		XP_018825479.1	LOC108994644	0.333357	XM_018969934.1	LOC108994644	1.02572
XP_018851338.1	LOC109013645	1.78402	XM_018995793.1	LOC109013645	6.67243		XP_018825509.1	LOC108994661	0.474153	XM_018969964.1	LOC108994661	4.00043
XP_018851483.1	LOC109013742	1.985	XM_018995938.1	LOC109013742	4.0383		XP_018825638.1	LOC108994766	-0.950772	XM_018970093.1	LOC108994766	1.04468
XP_018851597.1	LOC109013837	3.27971	XM_018996052.1	LOC109013837	31.3786		XP_018825659.1	LOC108994780	0.170265	XM_018970114.1	LOC108994780	7.24355
XP_018851705.1	LOC109013901	4.95285	XM_018996160.1	LOC109013901	8.25297		XP_018825644.1	LOC108994769	-0.163944	XM_018970099.1	LOC108994769	32.4575
XP_018851857.1	LOC109014012	2.08739	XM_018996312.1	LOC109014012	11.3834		XP_018825763.1	LOC108994832	-0.532141	XM_018970218.1	LOC108994832	17.2846
XP_018851983.1	LOC109014110	1.79045	XM_018996438.1	LOC109014110	1.22402		XP_018825579.1	LOC108994710	-0.614211	XM_018970034.1	LOC108994710	5.20707
XP_018851984.1	LOC109014111	1.98624	XM_018996439.1	LOC109014111	6.39654		XP_018825886.1	LOC108994918	0.267039	XM_018970341.1	LOC108994918	17.6875
XP_018852194.1	LOC109014257	3.65298	XM_018996649.1	LOC109014257	6.4356		XP_018825901.1	LOC108994925	-0.44243	XM_018970356.1	LOC108994925	15.7503
XP_018852344.1	LOC109014363	2.48605	XM_018996799.1	LOC109014363	8.59204		XP_018825841.1	LOC108994897	0.75814	XM_018970296.1	LOC108994897	7.13248
XP_018852436.1	LOC109014423	2.34675	XM_018996891.1	LOC109014423	1.47892		XP_018826141.1	LOC108995091	-0.239126	XM_018970596.1	LOC108995091	33.2588
XP_018852656.1	LOC109014599	2.03961	XM_018997111.1	LOC109014599	8.68213		XP_018826107.1	LOC108995063	0.484848	XM_018970562.1	LOC108995063	12.8688
XP_018852746.1	LOC109014707	1.58992	XM_018997201.1	LOC109014707	20.8962		XP_018826039.1	LOC108995034	0.553607	XM_018970494.1	LOC108995034	6.05463
XP_018852747.1	LOC109014708	5.14067	XM_018997202.1	LOC109014708	68.1718		XP_018826018.1	LOC108995013	-0.599833	XM_018970473.1	LOC108995013	17.7984
XP_018852883.1	LOC109014840	4.85092	XM_018997338.1	LOC109014840	54.583		XP_018826087.1	LOC108995054	-0.225126	XM_018970542.1	LOC108995054	13.4286
XP_018853126.1	LOC109015098	1.01215	XM_018997581.1	LOC109015098	21.9906		XP_018825952.1	LOC108994966	-0.812437	XM_018970407.1	LOC108994966	43.6994
XP_018853837.1	LOC109015837	4.99981	XM_018998292.1	LOC109015837	16.3768		XP_018826222.1	LOC108995173	0.121125	XM_018970677.1	LOC108995173	29.4057
XP_018853889.1	LOC109015896	1.49665	XM_018998344.1	LOC109015896	5.20432		XP_018826275.1	LOC108995215	-0.98058	XM_018970730.1	LOC108995215	14.4609
XP_018854612.1	LOC109016678	3.03807	XM_018999067.1	LOC109016678	9.03185		XP_018826311.1	LOC108995241	0.715804	XM_018970766.1	LOC108995241	30.668
XP_018854774.1	LOC109016873	1.13276	XM_018999229.1	LOC109016873	20.631		XP_018826312.1	LOC108995243	-0.364846	XM_018970767.1	LOC108995243	1.01955
XP_018855613.1	LOC109017885	1.37147	XM_019000068.1	LOC109017885	1.50654		XP_018826479.1	LOC108995367	0.733953	XM_018970934.1	LOC108995367	16.0829
XP_018855921.1	LOC109018206	3.35322	XM_019000376.1	LOC109018206	16.3437		XP_018826589.1	LOC108995470	-0.707648	XM_018971044.1	LOC108995470	1.93433
XP_018857113.1	LOC109019296	3.33973	XM_019001568.1	LOC109019296	37.6246		XP_018826632.1	LOC108995508	-0.783882	XM_018971087.1	LOC108995508	27.0116
XP_018857224.1	LOC109019397	2.35276	XM_019001679.1	LOC109019397	15.6376		XP_018826726.1	LOC108995591	0.434106	XM_018971181.1	LOC108995591	23.5962
XP_018857247.1	LOC109019419	2.41114	XM_019001702.1	LOC109019419	22.8793		XP_018826873.1	LOC108995716	0.805448	XM_018971328.1	LOC108995716	16.6245
XP_018857485.1	LOC109019608	5.02674	XM_019001940.1	LOC109019608	45.0707		XP_018827031.1	LOC108995852	-0.919887	XM_018971486.1	LOC108995852	5.05541
XP_018857612.1	LOC109019717	2.11502	XM_019002067.1	LOC109019717	43.8064		XP_018827303.1	LOC108996031	0.141588	XM_018971758.1	LOC108996031	4.42535
XP_018857635.1	LOC109019736	5.30156	XM_019002090.1	LOC109019736	98.4311		XP_018827723.1	LOC108996333	-0.739554	XM_018972178.1	LOC108996333	10.9655
XP_018857733.1	LOC109019812	2.28154	XM_019002188.1	LOC109019812	54.3686		XP_018827575.1	LOC108996257	0.307948	XM_018972030.1	LOC108996257	9.96274
XP_018858186.1	LOC109020218	1.78867	XM_019002641.1	LOC109020218	8.94854		XP_018827577.1	LOC108996258	-0.850836	XM_018972032.1	LOC108996258	1.91617
XP_018858314.1	LOC109020327	1.60073	XM_019002769.1	LOC109020327	7.20956		XP_018827706.1	LOC108996326	-0.219987	XM_018972161.1	LOC108996326	16.77
XP_018858336.1	LOC109020345	2.43491	XM_019002791.1	LOC109020345	25.1149		XP_018827777.1	LOC108996366	-0.928151	XM_018972232.1	LOC108996366	3.72363
XP_018858341.1	LOC109020351	2.11685	XM_019002796.1	LOC109020351	3.42405		XP_018827830.1	LOC108996400	0.894366	XM_018972285.1	LOC108996400	4.88479
XP_018858363.1	LOC109020369	2.55532	XM_019002818.1	LOC109020369	8.28647		XP_018827492.1	LOC108996177	0.699797	XM_018971947.1	LOC108996177	12.3803
XP_018858388.1	LOC109020393	2.28319	XM_019002843.1	LOC109020393	11.1356		XP_018827599.1	LOC108996269	0.539202	XM_018972054.1	LOC108996269	12.2967
XP_018858681.1	LOC109020629	2.0317	XM_019003136.1	LOC109020629	16.3879		XP_018827774.1	LOC108996364	-0.770679	XM_018972229.1	LOC108996364	42.8369
XP_018858832.1	LOC109020766	1.60523	XM_019003287.1	LOC109020766	4.84829		XP_018827695.1	LOC108996315	0.910663	XM_018972150.1	LOC108996315	31.7537
XP_018858957.1	LOC109020887	2.51561	XM_019003412.1	LOC109020887	8.28334		XP_018827473.1	LOC108996167	-0.823581	XM_018971928.1	LOC108996167	7.26913
XP_018859007.1	LOC109020932	4.8796	XM_019003462.1	LOC109020932	8.0439		XP_018827782.1	LOC108996368	0.290813	XM_018972237.1	LOC108996368	8.74773
XP_018859031.1	LOC109020953	4.00091	XM_019003486.1	LOC109020953	57.9546		XP_018827511.1	LOC108996194	-0.46648	XM_018971966.1	LOC108996194	33.086
XP_018859117.1	LOC109021038	1.47041	XM_019003572.1	LOC109021038	4.3179		XP_018828049.1	LOC108996557	-0.930369	XM_018972504.1	LOC108996557	4.74737
XP_018859135.1	LOC109021053	1.23925	XM_019003590.1	LOC109021053	36.7739		XP_018827993.1	LOC108996515	-0.576452	XM_018972448.1	LOC108996515	21.5354
XP_018859235.1	LOC109021133	1.01571	XM_019003690.1	LOC109021133	12.8048		XP_018828035.1	LOC108996548	-0.72993	XM_018972490.1	LOC108996548	2.91589
XP_018859334.1	LOC109021197	3.36107	XM_019003789.1	LOC109021197	5.35497		XP_018828138.1	LOC108996608	-0.501311	XM_018972593.1	LOC108996608	37.0783
XP_018859577.1	LOC109021415	1.36423	XM_019004032.1	LOC109021415	5.3782		XP_018828219.1	LOC108996664	-0.522481	XM_018972674.1	LOC108996664	6.47325
XP_018859875.1	LOC109021647	1.6254	XM_019004330.1	LOC109021647	3.28577		XP_018828370.1	LOC108996811	-0.207884	XM_018972825.1	LOC108996811	6.25411
XP_018860023.1	LOC109021767	2.52826	XM_019004478.1	LOC109021767	5.15641		XP_018828462.1	LOC108996875	-0.482148	XM_018972917.1	LOC108996875	1.36917
XP_018860050.1	LOC109021786	1.11923	XM_019004505.1	LOC109021786	2.07229		XP_018828611.1	LOC108996994	-0.759466	XM_018973066.1	LOC108996994	3.25243
XP_018860531.1	LOC109022161	1.3179	XM_019004986.1	LOC109022161	75.6365		XP_018828606.1	LOC108996989	-0.486103	XM_018973061.1	LOC108996989	26.7481
XP_018860629.1	LOC109022238	1.80826	XM_019005084.1	LOC109022238	7.85492		XP_018828560.1	LOC108996953	-0.873564	XM_018973015.1	LOC108996953	142.966
XP_018860687.1	LOC109022277	1.25696	XM_019005142.1	LOC109022277	27.7436		XP_018828576.1	LOC108996969	-0.351029	XM_018973031.1	LOC108996969	14.2746
XP_018860708.1	LOC109022291	2.41995	XM_019005163.1	LOC109022291	6.18844		XP_018828640.1	LOC108997019	0.342199	XM_018973095.1	LOC108997019	6.87683
XP_018860721.1	LOC109022303	3.79956	XM_019005176.1	LOC109022303	6.50959		XP_018828773.1	LOC108997104	0.881977	XM_018973228.1	LOC108997104	2.64846
XP_018860759.1	LOC109022338	2.53211	XM_019005214.1	LOC109022338	12.7426		XP_018828812.1	LOC108997124	-0.0956841	XM_018973267.1	LOC108997124	5.96886
XP_018805307.1	LOC108979160	2.22748	XM_018949762.1	LOC108979160	16.1283		XP_018828816.1	LOC108997127	0.259575	XM_018973271.1	LOC108997127	9.6006
XP_018805543.1	LOC108979339	2.17205	XM_018949998.1	LOC108979339	4.34984		XP_018828704.1	LOC108997062	-0.270909	XM_018973159.1	LOC108997062	6.06514
XP_018805558.1	LOC108979352	2.17543	XM_018950013.1	LOC108979352	21.2892		XP_018828853.1	LOC108997151	-0.534037	XM_018973308.1	LOC108997151	7.20987
XP_018805602.1	LOC108979382	1.46799	XM_018950057.1	LOC108979382	29.0253		XP_018829231.1	LOC108997420	-0.0172338	XM_018973686.1	LOC108997420	5.8102
XP_018806031.1	LOC108979744	1.1622	XM_018950486.1	LOC108979744	3.78194		XP_018829248.1	LOC108997427	-0.721162	XM_018973703.1	LOC108997427	15.743
XP_018806117.1	LOC108979806	3.37288	XM_018950572.1	LOC108979806	21.9987		XP_018829313.1	LOC108997462	0.0304422	XM_018973768.1	LOC108997462	11.5227
XP_018806148.1	LOC108979835	1.25296	XM_018950603.1	LOC108979835	3.77068		XP_018829185.1	LOC108997395	-0.527746	XM_018973640.1	LOC108997395	4.6814
XP_018806282.1	LOC108979939	2.0636	XM_018950737.1	LOC108979939	4.77525		XP_018829252.1	LOC108997431	0.23001	XM_018973707.1	LOC108997431	3.82869
XP_018806389.1	LOC108980032	7.02923	XM_018950844.1	LOC108980032	18.7069		XP_018829399.1	LOC108997540	-0.148134	XM_018973854.1	LOC108997540	12.7378
XP_018807007.1	LOC108980524	1.20254	XM_018951462.1	LOC108980524	4.52174		XP_018829609.1	LOC108997701	-0.185724	XM_018974064.1	LOC108997701	4.9906
XP_018807121.1	LOC108980600	1.17774	XM_018951576.1	LOC108980600	21.9833		XP_018829808.1	LOC108997873	0.0123501	XM_018974263.1	LOC108997873	10.6352
XP_018807308.1	LOC108980759	1.52811	XM_018951763.1	LOC108980759	7.55117		XP_018829988.1	LOC108998020	-0.736332	XM_018974443.1	LOC108998020	2.42388
XP_018807368.1	LOC108980809	4.38553	XM_018951823.1	LOC108980809	5.51375		XP_018830032.1	LOC108998055	-0.546388	XM_018974487.1	LOC108998055	2.52864
XP_018807852.1	LOC108981208	1.0283	XM_018952307.1	LOC108981208	26.6736		XP_018830035.1	LOC108998056	0.331913	XM_018974490.1	LOC108998056	2.21458
XP_018807888.1	LOC108981232	2.77283	XM_018952343.1	LOC108981232	23.3332		XP_018830098.1	LOC108998105	-0.864951	XM_018974553.1	LOC108998105	12.7198
XP_018808101.1	LOC108981408	1.30185	XM_018952556.1	LOC108981408	15.0626		XP_018830102.1	LOC108998108	-0.496813	XM_018974557.1	LOC108998108	6.44426
XP_018808164.1	LOC108981442	3.24172	XM_018952619.1	LOC108981442	4.99286		XP_018830095.1	LOC108998102	0.375447	XM_018974550.1	LOC108998102	13.4847
XP_018808475.1	LOC108981688	3.56441	XM_018952930.1	LOC108981688	6.0888		XP_018830250.1	LOC108998207	-0.977092	XM_018974705.1	LOC108998207	5.50265
XP_018808592.1	LOC108981797	1.98246	XM_018953047.1	LOC108981797	17.3573		XP_018830217.1	LOC108998186	-0.330385	XM_018974672.1	LOC108998186	15.5364
XP_018808710.1	LOC108981915	2.11819	XM_018953165.1	LOC108981915	5.9233		XP_018830306.1	LOC108998261	-0.549891	XM_018974761.1	LOC108998261	7.7946
XP_018809207.1	LOC108982325	2.79723	XM_018953662.1	LOC108982325	15.244		XP_018830330.1	LOC108998272	0.961096	XM_018974785.1	LOC108998272	6.11568
XP_018809219.1	LOC108982334	3.01328	XM_018953674.1	LOC108982334	105.541		XP_018830434.1	LOC108998354	0.467728	XM_018974889.1	LOC108998354	23.5226
XP_018809432.1	LOC108982493	6.26233	XM_018953887.1	LOC108982493	2.48315		XP_018830591.1	LOC108998488	-0.248693	XM_018975046.1	LOC108998488	39.5673
XP_018809465.1	LOC108982519	4.12008	XM_018953920.1	LOC108982519	5.58024		XP_018830664.1	LOC108998554	0.976199	XM_018975119.1	LOC108998554	4.69293
XP_018809515.1	LOC108982557	1.85523	XM_018953970.1	LOC108982557	10.4179		XP_018830715.1	LOC108998588	-0.137349	XM_018975170.1	LOC108998588	31.0446
XP_018809532.1	LOC108982574	1.47247	XM_018953987.1	LOC108982574	2.35467		XP_018830818.1	LOC108998646	0.620832	XM_018975273.1	LOC108998646	15.8035
XP_018809666.1	LOC108982683	2.82207	XM_018954121.1	LOC108982683	5.70632		XP_018830725.1	LOC108998597	-0.521753	XM_018975180.1	LOC108998597	7.74066
XP_018809798.1	LOC108982788	1.55238	XM_018954253.1	LOC108982788	43.1607		XP_018830963.1	LOC108998731	-0.658278	XM_018975418.1	LOC108998731	10.3374
XP_018809916.1	LOC108982896	1.22049	XM_018954371.1	LOC108982896	20.8184		XP_018830985.1	LOC108998745	0.352394	XM_018975440.1	LOC108998745	2.96312
XP_018809947.1	LOC108982920	1.68817	XM_018954402.1	LOC108982920	6.77851		XP_018831140.1	LOC108998861	0.0487223	XM_018975595.1	LOC108998861	38.7115
XP_018810050.1	LOC108983000	2.72336	XM_018954505.1	LOC108983000	11.418		XP_018831209.1	LOC108998904	-0.650989	XM_018975664.1	LOC108998904	2.72816
XP_018810064.1	LOC108983011	2.21183	XM_018954519.1	LOC108983011	6.38529		XP_018831162.1	LOC108998880	-0.42893	XM_018975617.1	LOC108998880	1.13655
XP_018810128.1	LOC108983060	1.77839	XM_018954583.1	LOC108983060	1.01052		XP_018831181.1	LOC108998894	0.388061	XM_018975636.1	LOC108998894	8.71254
XP_018810166.1	LOC108983088	1.49712	XM_018954621.1	LOC108983088	7.32924		XP_018831180.1	LOC108998892	0.295605	XM_018975635.1	LOC108998892	14.8071
XP_018810395.1	LOC108983267	1.16938	XM_018954850.1	LOC108983267	11.9651		XP_018831171.1	LOC108998887	0.019001	XM_018975626.1	LOC108998887	41.1153
XP_018810445.1	LOC108983311	1.2122	XM_018954900.1	LOC108983311	4.04561		XP_018831227.1	LOC108998916	-0.263437	XM_018975682.1	LOC108998916	14.5547
XP_018810472.1	LOC108983337	1.21245	XM_018954927.1	LOC108983337	7.45851		XP_018831132.1	LOC108998855	0.85826	XM_018975587.1	LOC108998855	103.585
XP_018810696.1	LOC108983505	1.13921	XM_018955151.1	LOC108983505	3.05439		XP_018831269.1	LOC108998953	-0.174673	XM_018975724.1	LOC108998953	2.73037
XP_018811005.1	LOC108983723	2.61601	XM_018955460.1	LOC108983723	3.77464		XP_018831268.1	LOC108998952	-0.889888	XM_018975723.1	LOC108998952	17.6683
XP_018811146.1	LOC108983829	1.42852	XM_018955601.1	LOC108983829	7.81544		XP_018831291.1	LOC108998973	-0.911341	XM_018975746.1	LOC108998973	9.11171
XP_018811216.1	LOC108983886	2.89158	XM_018955671.1	LOC108983886	10.4681		XP_018831592.1	LOC108999219	-0.0507021	XM_018976047.1	LOC108999219	12.0486
XP_018811219.1	LOC108983888	2.03572	XM_018955674.1	LOC108983888	7.1326		XP_018831587.1	LOC108999216	0.178302	XM_018976042.1	LOC108999216	4.42257
XP_018811310.1	LOC108983966	3.51988	XM_018955765.1	LOC108983966	24.7103		XP_018831656.1	LOC108999249	0.199426	XM_018976111.1	LOC108999249	14.3738
XP_018811448.1	LOC108984074	3.75	XM_018955903.1	LOC108984074	19.4855		XP_018831678.1	LOC108999267	-0.381594	XM_018976133.1	LOC108999267	27.5108
XP_018811465.1	LOC108984091	1.74697	XM_018955920.1	LOC108984091	12.8736		XP_018831766.1	LOC108999336	-0.303741	XM_018976221.1	LOC108999336	2.42167
XP_018811654.1	LOC108984228	3.72291	XM_018956109.1	LOC108984228	3.16635		XP_018831843.1	LOC108999404	0.0096817	XM_018976298.1	LOC108999404	49.787
XP_018811672.1	LOC108984237	5.66631	XM_018956127.1	LOC108984237	4.36451		XP_018831984.1	LOC108999532	-0.526934	XM_018976439.1	LOC108999532	5.17522
XP_018811765.1	LOC108984308	1.52747	XM_018956220.1	LOC108984308	15.1008		XP_018832001.1	LOC108999554	-0.0675945	XM_018976456.1	LOC108999554	13.679
XP_018812062.1	LOC108984529	3.43796	XM_018956517.1	LOC108984529	7.06669		XP_018832031.1	LOC108999587	0.0344858	XM_018976486.1	LOC108999587	11.0033
XP_018812048.1	LOC108984519	7.21122	XM_018956503.1	LOC108984519	2.28799		XP_018832079.1	LOC108999627	0.397299	XM_018976534.1	LOC108999627	14.8819
XP_018812067.1	LOC108984533	2.02253	XM_018956522.1	LOC108984533	16.6895		XP_018832103.1	LOC108999651	-0.266873	XM_018976558.1	LOC108999651	28.8115
XP_018812167.1	LOC108984609	1.34026	XM_018956622.1	LOC108984609	5.54893		XP_018832571.1	LOC109000192	-0.309516	XM_018977026.1	LOC109000192	8.99615
XP_018812161.1	LOC108984606	2.69812	XM_018956616.1	LOC108984606	12.6		XP_018832581.1	LOC109000202	-0.110111	XM_018977036.1	LOC109000202	24.709
XP_018812328.1	LOC108984738	1.58924	XM_018956783.1	LOC108984738	13.1007		XP_018854695.1	LOC109016744	-0.505018	XM_018999150.1	LOC109016744	-1.83366
XP_018812413.1	LOC108984806	4.06429	XM_018956868.1	LOC108984806	83.1137		XP_018856252.1	LOC109018335	-0.178062	XM_019000707.1	LOC109018335	-24.8084
XP_018812441.1	LOC108984828	1.96956	XM_018956896.1	LOC108984828	21.1385		XP_018810316.1	LOC108983184	-0.430061	XM_018954771.1	LOC108983184	-7.88665
XP_018812704.1	LOC108985025	1.63832	XM_018957159.1	LOC108985025	23.7051		XP_018811660.1	LOC108984202	-0.987832	XM_018956115.1	LOC108984202	-37.8138
XP_018812736.1	LOC108985046	1.91402	XM_018957191.1	LOC108985046	23.0196		XP_018822703.1	LOC108992542	0.617358	XM_018967158.1	LOC108992542	-7.48597
XP_018812785.1	LOC108985079	1.04004	XM_018957240.1	LOC108985079	1.23785		XP_018833488.1	LOC109000897	-0.19794	XM_018977943.1	LOC109000897	-12.9283
XP_018813002.1	LOC108985245	1.19888	XM_018957457.1	LOC108985245	13.7079		XP_018834946.1	LOC109001895	-0.953439	XM_018979401.1	LOC109001895	-6.00002
XP_018813307.1	LOC108985458	2.93623	XM_018957762.1	LOC108985458	15.7774		XP_018834968.1	LOC109001917	-0.966172	XM_018979423.1	LOC109001917	-59.7105
XP_018813383.1	LOC108985511	2.55338	XM_018957838.1	LOC108985511	9.60121		XP_018835387.1	LOC109002194	-0.984448	XM_018979842.1	LOC109002194	-1.55927
XP_018813477.1	LOC108985586	1.00552	XM_018957932.1	LOC108985586	5.30386		XP_018836042.1	LOC109002637	0.793099	XM_018980497.1	LOC109002637	-4.14741
XP_018813831.1	LOC108985847	3.25789	XM_018958286.1	LOC108985847	7.56594		XP_018837506.1	LOC109003701	-0.531455	XM_018981961.1	LOC109003701	-9.43813
XP_018813999.1	LOC108985967	3.95023	XM_018958454.1	LOC108985967	3.16282		XP_018842613.1	LOC109007402	-0.695979	XM_018987068.1	LOC109007402	-11.2232
XP_018814223.1	LOC108986156	2.65522	XM_018958678.1	LOC108986156	1.68958		XP_018843179.1	LOC109007785	-0.475194	XM_018987634.1	LOC109007785	-50.5902
XP_018814240.1	LOC108986174	3.80341	XM_018958695.1	LOC108986174	1.05636		XP_018844294.1	LOC109008586	-0.291061	XM_018988749.1	LOC109008586	-20.3404
XP_018814297.1	LOC108986211	1.11639	XM_018958752.1	LOC108986211	17.5457		XP_018844963.1	LOC109009074	0.715514	XM_018989418.1	LOC109009074	-2.84103
XP_018814321.1	LOC108986223	3.94247	XM_018958776.1	LOC108986223	1.22564		XP_018845931.1	LOC109009763	0.77223	XM_018990386.1	LOC109009763	-17.0818
XP_018814384.1	LOC108986273	6.07263	XM_018958839.1	LOC108986273	2.35279		XP_018848368.1	LOC109011563	0.124897	XM_018992823.1	LOC109011563	-19.8453
XP_018814519.1	LOC108986365	1.08864	XM_018958974.1	LOC108986365	5.84294		XP_018848560.1	LOC109011716	0.401815	XM_018993015.1	LOC109011716	-8.0792
XP_018814446.1	LOC108986326	2.83497	XM_018958901.1	LOC108986326	29.6654		XP_018848873.1	LOC109011928	-0.961814	XM_018993328.1	LOC109011928	-3.77351
XP_018815159.1	LOC108986844	2.35262	XM_018959614.1	LOC108986844	13.4162		XP_018850387.1	LOC109012933	-0.838885	XM_018994842.1	LOC109012933	-6.33083
XP_018815203.1	LOC108986868	2.0906	XM_018959658.1	LOC108986868	10.9482		XP_018851655.1	LOC109013857	-0.597439	XM_018996110.1	LOC109013857	-15.8555
XP_018815364.1	LOC108986995	2.28879	XM_018959819.1	LOC108986995	30.1348		XP_018851914.1	LOC109014063	0.936685	XM_018996369.1	LOC109014063	-2.59072
XP_018815323.1	LOC108986965	1.78811	XM_018959778.1	LOC108986965	6.61578		XP_018852254.1	LOC109014290	-0.382704	XM_018996709.1	LOC109014290	-4.0247
XP_018815405.1	LOC108987018	4.28272	XM_018959860.1	LOC108987018	10.6864		XP_018855304.1	LOC109017509	0.79028	XM_018999759.1	LOC109017509	-2.15356
XP_018815485.1	LOC108987082	1.18981	XM_018959940.1	LOC108987082	3.25824		XP_018856578.1	LOC109018841	-0.233417	XM_019001033.1	LOC109018841	-1.64941
XP_018815442.1	LOC108987056	1.10076	XM_018959897.1	LOC108987056	19.1516		XP_018856625.1	LOC109018877	0.700397	XM_019001080.1	LOC109018877	-16.3064
XP_018815589.1	LOC108987171	4.15094	XM_018960044.1	LOC108987171	37.5758		XP_018857649.1	LOC109019742	0.438589	XM_019002104.1	LOC109019742	-1.87004
XP_018815636.1	LOC108987217	1.2007	XM_018960091.1	LOC108987217	9.29378		XP_018858065.1	LOC109020114	0.476226	XM_019002520.1	LOC109020114	-16.0891
XP_018815758.1	LOC108987321	3.4565	XM_018960213.1	LOC108987321	64.8548		XP_018858103.1	LOC109020143	0.0317793	XM_019002558.1	LOC109020143	-6.02548
XP_018815791.1	LOC108987341	2.4243	XM_018960246.1	LOC108987341	13.6639		XP_018858232.1	LOC109020260	0.339712	XM_019002687.1	LOC109020260	-12.5097
XP_018815980.1	LOC108987512	5.00899	XM_018960435.1	LOC108987512	18.7147		XP_018858731.1	LOC109020664	-0.535565	XM_019003186.1	LOC109020664	-12.3092
XP_018816258.1	LOC108987729	1.1954	XM_018960713.1	LOC108987729	2.79304		XP_018805179.1	LOC108979055	-0.430104	XM_018949634.1	LOC108979055	-16.8536
XP_018816355.1	LOC108987798	2.82547	XM_018960810.1	LOC108987798	18.1943		XP_018807487.1	LOC108980886	-0.453465	XM_018951942.1	LOC108980886	-14.7653
XP_018816370.1	LOC108987808	1.19003	XM_018960825.1	LOC108987808	26.1106		XP_018808021.1	LOC108981357	0.959618	XM_018952476.1	LOC108981357	-33.9061
XP_018816465.1	LOC108987875	1.56984	XM_018960920.1	LOC108987875	11.9418		XP_018809939.1	LOC108982908	0.843251	XM_018954394.1	LOC108982908	-4.99923
XP_018816799.1	LOC108988124	4.8154	XM_018961254.1	LOC108988124	14.7688		XP_018811515.1	LOC108984131	0.26499	XM_018955970.1	LOC108984131	-4.85978
XP_018816980.1	LOC108988233	2.21769	XM_018961435.1	LOC108988233	1.71772		XP_018813434.1	LOC108985544	0.256345	XM_018957889.1	LOC108985544	-1.20898
XP_018816811.1	LOC108988132	1.46768	XM_018961266.1	LOC108988132	8.40852		XP_018814024.1	LOC108985982	0.385531	XM_018958479.1	LOC108985982	-6.2111
XP_018816807.1	LOC108988130	1.18626	XM_018961262.1	LOC108988130	6.64819		XP_018814928.1	LOC108986682	-0.700471	XM_018959383.1	LOC108986682	-41.3736
XP_018816761.1	LOC108988098	2.43583	XM_018961216.1	LOC108988098	9.26555		XP_018816582.1	LOC108987951	-0.657967	XM_018961037.1	LOC108987951	-4.99567
XP_018817227.1	LOC108988418	1.77325	XM_018961682.1	LOC108988418	19.6935		XP_018817211.1	LOC108988401	0.772068	XM_018961666.1	LOC108988401	-20.7076
XP_018817314.1	LOC108988499	4.00623	XM_018961769.1	LOC108988499	10.9068		XP_018817984.1	LOC108988995	0.083478	XM_018962439.1	LOC108988995	-10.4257
XP_018817485.1	LOC108988625	1.6378	XM_018961940.1	LOC108988625	3.0929		XP_018818174.1	LOC108989117	0.548144	XM_018962629.1	LOC108989117	-4.89116
XP_018817874.1	LOC108988927	4.17314	XM_018962329.1	LOC108988927	10.8912		XP_018818417.1	LOC108989314	0.254034	XM_018962872.1	LOC108989314	-1.02973
XP_018817805.1	LOC108988877	1.07209	XM_018962260.1	LOC108988877	10.6832		XP_018818514.1	LOC108989390	0.440018	XM_018962969.1	LOC108989390	-11.0755
XP_018817814.1	LOC108988886	1.02942	XM_018962269.1	LOC108988886	2.71948		XP_018819121.1	LOC108989819	-0.378922	XM_018963576.1	LOC108989819	-1.68293
XP_018817838.1	LOC108988904	1.42833	XM_018962293.1	LOC108988904	18.3749		XP_018821744.1	LOC108991808	-0.986589	XM_018966199.1	LOC108991808	-1.66746
XP_018817959.1	LOC108988978	1.08976	XM_018962414.1	LOC108988978	8.97069		XP_018823379.1	LOC108993066	0.0400181	XM_018967834.1	LOC108993066	-16.0962
XP_018818014.1	LOC108989027	6.06362	XM_018962469.1	LOC108989027	12.5811		XP_018824314.1	LOC108993754	-0.772167	XM_018968769.1	LOC108993754	-14.0156
XP_018818248.1	LOC108989178	2.61071	XM_018962703.1	LOC108989178	11.8573		XP_018825614.1	LOC108994741	-0.289249	XM_018970069.1	LOC108994741	-1.47689
XP_018818375.1	LOC108989274	4.22632	XM_018962830.1	LOC108989274	1.97259		XP_018825752.1	LOC108994817	-0.815937	XM_018970207.1	LOC108994817	-104.689
XP_018818428.1	LOC108989327	3.47893	XM_018962883.1	LOC108989327	22.0975		XP_018826298.1	LOC108995228	-0.397755	XM_018970753.1	LOC108995228	-5.39071
XP_018818452.1	LOC108989349	1.7615	XM_018962907.1	LOC108989349	19.404		XP_018827585.1	LOC108996262	0.0458899	XM_018972040.1	LOC108996262	-13.6344
XP_018818642.1	LOC108989480	2.20763	XM_018963097.1	LOC108989480	25.0799		XP_018827710.1	LOC108996327	0.615041	XM_018972165.1	LOC108996327	-2.61356
XP_018818729.1	LOC108989545	1.20444	XM_018963184.1	LOC108989545	8.75283		XP_018828556.1	LOC108996951	-0.320908	XM_018973011.1	LOC108996951	-11.5865
XP_018818728.1	LOC108989544	1.23414	XM_018963183.1	LOC108989544	13.9533		XP_018832338.1	LOC108999916	0.218255	XM_018976793.1	LOC108999916	-8.42499
XP_018818804.1	LOC108989597	3.19605	XM_018963259.1	LOC108989597	14.5414		XP_018832391.1	LOC108999982	0.0735359	XM_018976846.1	LOC108999982	-3.27184
XP_018818857.1	LOC108989638	3.31153	XM_018963312.1	LOC108989638	11.1497		XP_018832824.1	LOC109000411	0.670888	XM_018977279.1	LOC109000411	-6.28532
XP_018819048.1	LOC108989769	1.01166	XM_018963503.1	LOC108989769	6.17155		XP_018832836.1	LOC109000425	-0.271331	XM_018977291.1	LOC109000425	-7.28739
XP_018819117.1	LOC108989818	5.59668	XM_018963572.1	LOC108989818	4.25415		XP_018832838.1	LOC109000426	0.888693	XM_018977293.1	LOC109000426	-10.5397
XP_018819391.1	LOC108990013	1.78069	XM_018963846.1	LOC108990013	4.37308		XP_018832950.1	LOC109000505	0.00847912	XM_018977405.1	LOC109000505	-5.82928
XP_018819712.1	LOC108990262	5.18098	XM_018964167.1	LOC108990262	7.6166		XP_018832985.1	LOC109000525	0.386976	XM_018977440.1	LOC109000525	-4.40961
XP_018819738.1	LOC108990276	1.09284	XM_018964193.1	LOC108990276	23.6949		XP_018833063.1	LOC109000588	-0.912365	XM_018977518.1	LOC109000588	-17.0549
XP_018819721.1	LOC108990267	3.47076	XM_018964176.1	LOC108990267	14.0525		XP_018833112.1	LOC109000617	-0.920473	XM_018977567.1	LOC109000617	-80.8832
XP_018820165.1	LOC108990617	1.34244	XM_018964620.1	LOC108990617	19.4736		XP_018833268.1	LOC109000742	0.189653	XM_018977723.1	LOC109000742	-4.12199
XP_018820232.1	LOC108990665	2.83228	XM_018964687.1	LOC108990665	3.34266		XP_018833326.1	LOC109000780	-0.698783	XM_018977781.1	LOC109000780	-6.34737
XP_018820374.1	LOC108990757	1.28424	XM_018964829.1	LOC108990757	6.62219		XP_018833332.1	LOC109000784	0.368208	XM_018977787.1	LOC109000784	-23.245
XP_018820733.1	LOC108991050	2.53107	XM_018965188.1	LOC108991050	5.33264		XP_018833372.1	LOC109000813	-0.205856	XM_018977827.1	LOC109000813	-6.32607
XP_018820939.1	LOC108991213	1.15209	XM_018965394.1	LOC108991213	14.7218		XP_018833552.1	LOC109000937	-0.500713	XM_018978007.1	LOC109000937	-56.5056
XP_018820982.1	LOC108991263	3.99164	XM_018965437.1	LOC108991263	3.08203		XP_018833590.1	LOC109000961	0.774817	XM_018978045.1	LOC109000961	-39.0252
XP_018821097.1	LOC108991348	2.46056	XM_018965552.1	LOC108991348	12.1791		XP_018833734.1	LOC109001068	-0.946289	XM_018978189.1	LOC109001068	-1.43212
XP_018821186.1	LOC108991400	1.6037	XM_018965641.1	LOC108991400	16.9846		XP_018833868.1	LOC109001162	-0.246295	XM_018978323.1	LOC109001162	-3.20029
XP_018821230.1	LOC108991444	4.53181	XM_018965685.1	LOC108991444	19.4484		XP_018833880.1	LOC109001168	0.00350475	XM_018978335.1	LOC109001168	-3.36803
XP_018821368.1	LOC108991536	3.57923	XM_018965823.1	LOC108991536	22.7344		XP_018833904.1	LOC109001182	-0.913085	XM_018978359.1	LOC109001182	-32.9877
XP_018821457.1	LOC108991590	1.08599	XM_018965912.1	LOC108991590	33.6294		XP_018833912.1	LOC109001190	0.560166	XM_018978367.1	LOC109001190	-6.67915
XP_018821657.1	LOC108991734	2.49891	XM_018966112.1	LOC108991734	1.52397		XP_018833990.1	LOC109001246	-0.632342	XM_018978445.1	LOC109001246	-7.72432
XP_018821555.1	LOC108991676	5.37741	XM_018966010.1	LOC108991676	26.2491		XP_018834112.1	LOC109001325	-0.0381012	XM_018978567.1	LOC109001325	-8.68842
XP_018821557.1	LOC108991678	2.10044	XM_018966012.1	LOC108991678	18.2078		XP_018834206.1	LOC109001404	0.479166	XM_018978661.1	LOC109001404	-58.3142
XP_018821684.1	LOC108991754	4.71046	XM_018966139.1	LOC108991754	22.3946		XP_018834202.1	LOC109001402	0.391791	XM_018978657.1	LOC109001402	-12.2072
XP_018821858.1	LOC108991900	1.153	XM_018966313.1	LOC108991900	1.36401		XP_018834416.1	LOC109001538	0.420044	XM_018978871.1	LOC109001538	-4.44442
XP_018821852.1	LOC108991894	1.61618	XM_018966307.1	LOC108991894	17.3448		XP_018835047.1	LOC109001970	-0.182587	XM_018979502.1	LOC109001970	-12.9694
XP_018822033.1	LOC108992042	4.73572	XM_018966488.1	LOC108992042	4.92525		XP_018835078.1	LOC109001990	0.336182	XM_018979533.1	LOC109001990	-6.52012
XP_018822063.1	LOC108992066	1.16876	XM_018966518.1	LOC108992066	19.3787		XP_018835126.1	LOC109002018	-0.527246	XM_018979581.1	LOC109002018	-14.482
XP_018822081.1	LOC108992088	1.52329	XM_018966536.1	LOC108992088	3.76881		XP_018835352.1	LOC109002170	0.323917	XM_018979807.1	LOC109002170	-32.7291
XP_018822148.1	LOC108992141	1.20996	XM_018966603.1	LOC108992141	19.9043		XP_018835392.1	LOC109002202	0.476489	XM_018979847.1	LOC109002202	-8.20317
XP_018822154.1	LOC108992145	3.80132	XM_018966609.1	LOC108992145	20.8517		XP_018835454.1	LOC109002246	-0.352712	XM_018979909.1	LOC109002246	-2.35648
XP_018822178.1	LOC108992165	1.10886	XM_018966633.1	LOC108992165	6.24763		XP_018835573.1	LOC109002334	-0.424123	XM_018980028.1	LOC109002334	-23.7165
XP_018822222.1	LOC108992202	1.49323	XM_018966677.1	LOC108992202	12.3864		XP_018835581.1	LOC109002340	0.953902	XM_018980036.1	LOC109002340	-8.36612
XP_018822372.1	LOC108992297	2.57159	XM_018966827.1	LOC108992297	78.1604		XP_018835698.1	LOC109002414	0.390575	XM_018980153.1	LOC109002414	-7.09829
XP_018822638.1	LOC108992496	2.34904	XM_018967093.1	LOC108992496	7.14496		XP_018835854.1	LOC109002522	0.0471764	XM_018980309.1	LOC109002522	-17.275
XP_018822732.1	LOC108992590	1.89346	XM_018967187.1	LOC108992590	5.2715		XP_018835920.1	LOC109002577	0.633227	XM_018980375.1	LOC109002577	-8.69843
XP_018822731.1	LOC108992589	2.00961	XM_018967186.1	LOC108992589	10.1776		XP_018836071.1	LOC109002672	0.309247	XM_018980526.1	LOC109002672	-3.21021
XP_018822783.1	LOC108992640	2.00036	XM_018967238.1	LOC108992640	5.87639		XP_018836149.1	LOC109002733	0.826126	XM_018980604.1	LOC109002733	-12.1081
XP_018822921.1	LOC108992747	3.87303	XM_018967376.1	LOC108992747	10.5867		XP_018836172.1	LOC109002748	0.963405	XM_018980627.1	LOC109002748	-32.429
XP_018823130.1	LOC108992878	2.51504	XM_018967585.1	LOC108992878	35.0943		XP_018836175.1	LOC109002750	-0.669121	XM_018980630.1	LOC109002750	-15.349
XP_018823055.1	LOC108992837	3.72349	XM_018967510.1	LOC108992837	11.7599		XP_018836280.1	LOC109002827	-0.0754337	XM_018980735.1	LOC109002827	-2.11224
XP_018823316.1	LOC108993007	1.88018	XM_018967771.1	LOC108993007	7.91314		XP_018836291.1	LOC109002833	-0.584622	XM_018980746.1	LOC109002833	-9.38297
XP_018823195.1	LOC108992929	5.61366	XM_018967650.1	LOC108992929	63.8392		XP_018836397.1	LOC109002926	0.608097	XM_018980852.1	LOC109002926	-9.03117
XP_018823596.1	LOC108993217	1.07283	XM_018968051.1	LOC108993217	3.18809		XP_018836405.1	LOC109002933	0.619957	XM_018980860.1	LOC109002933	-10.6999
XP_018823508.1	LOC108993168	3.45394	XM_018967963.1	LOC108993168	3.54495		XP_018836410.1	LOC109002938	0.947319	XM_018980865.1	LOC109002938	-6.83271
XP_018823485.1	LOC108993151	2.33742	XM_018967940.1	LOC108993151	79.17		XP_018836549.1	LOC109003048	0.861262	XM_018981004.1	LOC109003048	-16.1666
XP_018823393.1	LOC108993085	1.02168	XM_018967848.1	LOC108993085	53.9158		XP_018836580.1	LOC109003066	-0.177629	XM_018981035.1	LOC109003066	-25.6801
XP_018823952.1	LOC108993476	2.9916	XM_018968407.1	LOC108993476	11.8521		XP_018836592.1	LOC109003076	-0.291701	XM_018981047.1	LOC109003076	-3.5115
XP_018824166.1	LOC108993640	1.53659	XM_018968621.1	LOC108993640	3.24141		XP_018836608.1	LOC109003088	-0.238481	XM_018981063.1	LOC109003088	-1.6024
XP_018824149.1	LOC108993625	3.0515	XM_018968604.1	LOC108993625	6.62993		XP_018836652.1	LOC109003115	0.478871	XM_018981107.1	LOC109003115	-25.0306
XP_018824339.1	LOC108993773	2.11229	XM_018968794.1	LOC108993773	10.6459		XP_018837333.1	LOC109003587	-0.57063	XM_018981788.1	LOC109003587	-4.52147
XP_018824341.1	LOC108993775	1.00922	XM_018968796.1	LOC108993775	7.69131		XP_018837479.1	LOC109003684	-0.252337	XM_018981934.1	LOC109003684	-20.2613
XP_018824515.1	LOC108993916	1.42925	XM_018968970.1	LOC108993916	3.01185		XP_018837520.1	LOC109003711	0.329632	XM_018981975.1	LOC109003711	-8.61839
XP_018824523.1	LOC108993924	1.06203	XM_018968978.1	LOC108993924	3.90814		XP_018837755.1	LOC109003876	-0.460414	XM_018982210.1	LOC109003876	-16.9757
XP_018824525.1	LOC108993925	1.0687	XM_018968980.1	LOC108993925	11.0008		XP_018837754.1	LOC109003875	0.112539	XM_018982209.1	LOC109003875	-2.80726
XP_018824567.1	LOC108993956	2.97358	XM_018969022.1	LOC108993956	9.4137		XP_018837796.1	LOC109003912	-0.350495	XM_018982251.1	LOC109003912	-1.65636
XP_018824803.1	LOC108994152	3.17098	XM_018969258.1	LOC108994152	13.6764		XP_018837876.1	LOC109003984	-0.133618	XM_018982331.1	LOC109003984	-11.5796
XP_018824949.1	LOC108994267	1.28516	XM_018969404.1	LOC108994267	11.7534		XP_018837991.1	LOC109004053	0.639076	XM_018982446.1	LOC109004053	-5.40861
XP_018824904.1	LOC108994227	2.01617	XM_018969359.1	LOC108994227	30.5738		XP_018838068.1	LOC109004101	-0.903032	XM_018982523.1	LOC109004101	-14.4265
XP_018825187.1	LOC108994426	2.42742	XM_018969642.1	LOC108994426	15.6234		XP_018838134.1	LOC109004142	-0.124998	XM_018982589.1	LOC109004142	-10.698
XP_018825543.1	LOC108994687	1.00599	XM_018969998.1	LOC108994687	1.01079		XP_018838136.1	LOC109004143	-0.704798	XM_018982591.1	LOC109004143	-7.01364
XP_018825549.1	LOC108994693	6.43174	XM_018970004.1	LOC108994693	31.4029		XP_018838180.1	LOC109004171	0.268206	XM_018982635.1	LOC109004171	-16.4949
XP_018825548.1	LOC108994692	4.34509	XM_018970003.1	LOC108994692	17.7756		XP_018838256.1	LOC109004232	-0.455477	XM_018982711.1	LOC109004232	-23.1675
XP_018825525.1	LOC108994672	3.56694	XM_018969980.1	LOC108994672	18.3235		XP_018838257.1	LOC109004233	-0.859754	XM_018982712.1	LOC109004233	-1.3997
XP_018825721.1	LOC108994806	7.76661	XM_018970176.1	LOC108994806	41.5316		XP_018838514.1	LOC109004430	-0.184011	XM_018982969.1	LOC109004430	-57.6998
XP_018825724.1	LOC108994808	1.94071	XM_018970179.1	LOC108994808	39.6196		XP_018838523.1	LOC109004432	0.323777	XM_018982978.1	LOC109004432	-19.5681
XP_018825911.1	LOC108994931	1.19279	XM_018970366.1	LOC108994931	20.6383		XP_018838601.1	LOC109004496	-0.0283918	XM_018983056.1	LOC109004496	-1.56851
XP_018825934.1	LOC108994949	1.14878	XM_018970389.1	LOC108994949	10.6661		XP_018839074.1	LOC109004826	0.139387	XM_018983529.1	LOC109004826	-32.1471
XP_018825864.1	LOC108994909	1.86992	XM_018970319.1	LOC108994909	1.01919		XP_018839215.1	LOC109004960	-0.431467	XM_018983670.1	LOC109004960	-83.1459
XP_018826218.1	LOC108995171	1.03826	XM_018970673.1	LOC108995171	14.9947		XP_018839223.1	LOC109004965	0.32	XM_018983678.1	LOC109004965	-8.22757
XP_018826234.1	LOC108995182	2.91222	XM_018970689.1	LOC108995182	16.5469		XP_018839251.1	LOC109004976	-0.629151	XM_018983706.1	LOC109004976	-22.0469
XP_018826506.1	LOC108995388	1.45285	XM_018970961.1	LOC108995388	3.66445		XP_018839334.1	LOC109005027	0.827862	XM_018983789.1	LOC109005027	-9.16018
XP_018826508.1	LOC108995394	1.08016	XM_018970963.1	LOC108995394	16.5919		XP_018839404.1	LOC109005077	0.924473	XM_018983859.1	LOC109005077	-8.51429
XP_018826630.1	LOC108995507	3.78193	XM_018971085.1	LOC108995507	14.1813		XP_018839423.1	LOC109005091	-0.397062	XM_018983878.1	LOC109005091	-4.59858
XP_018826895.1	LOC108995735	1.63026	XM_018971350.1	LOC108995735	26.9348		XP_018839195.1	LOC109004949	0.945432	XM_018983650.1	LOC109004949	-20.3232
XP_018826943.1	LOC108995775	4.15376	XM_018971398.1	LOC108995775	45.4517		XP_018839432.1	LOC109005099	0.676993	XM_018983887.1	LOC109005099	-66.3287
XP_018827015.1	LOC108995838	2.5421	XM_018971470.1	LOC108995838	3.83568		XP_018839569.1	LOC109005210	-0.349488	XM_018984024.1	LOC109005210	-6.8501
XP_018827330.1	LOC108996043	2.27302	XM_018971785.1	LOC108996043	4.67143		XP_018839567.1	LOC109005208	0.249802	XM_018984022.1	LOC109005208	-15.3944
XP_018827822.1	LOC108996394	2.52653	XM_018972277.1	LOC108996394	3.0224		XP_018839634.1	LOC109005255	-0.511639	XM_018984089.1	LOC109005255	-1.30667
XP_018827786.1	LOC108996371	2.36767	XM_018972241.1	LOC108996371	9.10469		XP_018839646.1	LOC109005262	0.454946	XM_018984101.1	LOC109005262	-2.68915
XP_018827509.1	LOC108996191	1.3439	XM_018971964.1	LOC108996191	12.442		XP_018839871.1	LOC109005396	-0.632193	XM_018984326.1	LOC109005396	-2.0722
XP_018828074.1	LOC108996567	2.64096	XM_018972529.1	LOC108996567	6.09219		XP_018839895.1	LOC109005408	-0.0405521	XM_018984350.1	LOC109005408	-12.4135
XP_018828279.1	LOC108996717	1.38821	XM_018972734.1	LOC108996717	41.0423		XP_018839899.1	LOC109005412	0.591314	XM_018984354.1	LOC109005412	-44.8714
XP_018828383.1	LOC108996818	3.62579	XM_018972838.1	LOC108996818	5.67686		XP_018839931.1	LOC109005439	-0.778214	XM_018984386.1	LOC109005439	-26.705
XP_018828339.1	LOC108996780	1.49819	XM_018972794.1	LOC108996780	16.5034		XP_018839952.1	LOC109005456	-0.756589	XM_018984407.1	LOC109005456	-3.23908
XP_018828402.1	LOC108996827	1.32258	XM_018972857.1	LOC108996827	27.7322		XP_018840007.1	LOC109005495	0.800874	XM_018984462.1	LOC109005495	-3.55801
XP_018828549.1	LOC108996949	1.23201	XM_018973004.1	LOC108996949	7.85102		XP_018840076.1	LOC109005540	0.176173	XM_018984531.1	LOC109005540	-33.0001
XP_018828595.1	LOC108996984	2.31323	XM_018973050.1	LOC108996984	6.28631		XP_018840197.1	LOC109005641	-0.592964	XM_018984652.1	LOC109005641	-5.85945
XP_018828610.1	LOC108996993	1.90011	XM_018973065.1	LOC108996993	16.8011		XP_018840205.1	LOC109005650	-0.607711	XM_018984660.1	LOC109005650	-6.92069
XP_018828571.1	LOC108996965	5.85187	XM_018973026.1	LOC108996965	2.63618		XP_018840237.1	LOC109005666	0.974264	XM_018984692.1	LOC109005666	-6.43177
XP_018828792.1	LOC108997114	1.9448	XM_018973247.1	LOC108997114	48.5208		XP_018840331.1	LOC109005740	-0.689591	XM_018984786.1	LOC109005740	-3.52106
XP_018828785.1	LOC108997109	1.71268	XM_018973240.1	LOC108997109	22.1476		XP_018840419.1	LOC109005824	-0.264107	XM_018984874.1	LOC109005824	-3.01427
XP_018828970.1	LOC108997241	1.41241	XM_018973425.1	LOC108997241	1.47279		XP_018840432.1	LOC109005832	0.917244	XM_018984887.1	LOC109005832	-3.67832
XP_018828995.1	LOC108997259	1.36651	XM_018973450.1	LOC108997259	28.7032		XP_018840460.1	LOC109005850	0.112914	XM_018984915.1	LOC109005850	-39.8537
XP_018829344.1	LOC108997481	1.12916	XM_018973799.1	LOC108997481	9.11494		XP_018840513.1	LOC109005882	0.492	XM_018984968.1	LOC109005882	-12.61
XP_018829285.1	LOC108997445	1.323	XM_018973740.1	LOC108997445	16.0294		XP_018840515.1	LOC109005884	-0.273128	XM_018984970.1	LOC109005884	-11.9971
XP_018829081.1	LOC108997330	1.12071	XM_018973536.1	LOC108997330	2.59889		XP_018840666.1	LOC109005990	-0.468206	XM_018985121.1	LOC109005990	-23.3703
XP_018829682.1	LOC108997758	1.00162	XM_018974137.1	LOC108997758	10.3275		XP_018840669.1	LOC109005994	-0.535968	XM_018985124.1	LOC109005994	-1.32547
XP_018830066.1	LOC108998072	1.2292	XM_018974521.1	LOC108998072	24.452		XP_018840715.1	LOC109006027	0.432064	XM_018985170.1	LOC109006027	-5.07781
XP_018830025.1	LOC108998052	5.55445	XM_018974480.1	LOC108998052	31.1363		XP_018840994.1	LOC109006236	0.707908	XM_018985449.1	LOC109006236	-2.27112
XP_018830337.1	LOC108998278	1.00503	XM_018974792.1	LOC108998278	30.0342		XP_018841038.1	LOC109006271	-0.325937	XM_018985493.1	LOC109006271	-7.87579
XP_018830409.1	LOC108998336	2.3434	XM_018974864.1	LOC108998336	4.27834		XP_018841207.1	LOC109006392	0.0658541	XM_018985662.1	LOC109006392	-1.08375
XP_018830581.1	LOC108998482	2.4258	XM_018975036.1	LOC108998482	59.032		XP_018841219.1	LOC109006407	-0.172631	XM_018985674.1	LOC109006407	-38.1741
XP_018830600.1	LOC108998498	2.57588	XM_018975055.1	LOC108998498	45.1771		XP_018841235.1	LOC109006421	0.464758	XM_018985690.1	LOC109006421	-8.21854
XP_018830580.1	LOC108998481	6.22295	XM_018975035.1	LOC108998481	1.19248		XP_018841269.1	LOC109006445	-0.00478172	XM_018985724.1	LOC109006445	-10.524
XP_018831159.1	LOC108998876	2.44539	XM_018975614.1	LOC108998876	8.67631		XP_018841291.1	LOC109006460	0.787498	XM_018985746.1	LOC109006460	-13.1227
XP_018831170.1	LOC108998886	2.87795	XM_018975625.1	LOC108998886	2.06953		XP_018841383.1	LOC109006536	0.592967	XM_018985838.1	LOC109006536	-21.1147
XP_018831709.1	LOC108999290	1.70757	XM_018976164.1	LOC108999290	11.6483		XP_018841449.1	LOC109006576	0.930957	XM_018985904.1	LOC109006576	-15.4697
XP_018831688.1	LOC108999274	3.26145	XM_018976143.1	LOC108999274	11.4622		XP_018841486.1	LOC109006606	0.016366	XM_018985941.1	LOC109006606	-16.8601
XP_018831543.1	LOC108999188	5.17327	XM_018975998.1	LOC108999188	17.0186		XP_018841527.1	LOC109006634	-0.555542	XM_018985982.1	LOC109006634	-5.05171
XP_018831769.1	LOC108999339	2.85567	XM_018976224.1	LOC108999339	4.78959		XP_018841628.1	LOC109006714	0.694118	XM_018986083.1	LOC109006714	-10.2417
XP_018831774.1	LOC108999342	1.3735	XM_018976229.1	LOC108999342	3.43117		XP_018842033.1	LOC109007012	-0.278405	XM_018986488.1	LOC109007012	-4.36108
XP_018831760.1	LOC108999330	4.81425	XM_018976215.1	LOC108999330	7.31391		XP_018842219.1	LOC109007128	0.769571	XM_018986674.1	LOC109007128	-13.3555
XP_018831856.1	LOC108999416	1.17008	XM_018976311.1	LOC108999416	13.1		XP_018842265.1	LOC109007158	-0.201986	XM_018986720.1	LOC109007158	-3.14211
XP_018831988.1	LOC108999539	1.45923	XM_018976443.1	LOC108999539	9.556		XP_018842297.1	LOC109007182	0.719593	XM_018986752.1	LOC109007182	-21.3325
XP_018831990.1	LOC108999542	1.48956	XM_018976445.1	LOC108999542	10.0009		XP_018842399.1	LOC109007257	-0.0938187	XM_018986854.1	LOC109007257	-32.9874
XP_018832127.1	LOC108999671	3.93357	XM_018976582.1	LOC108999671	3.5186		XP_018842397.1	LOC109007255	0.370492	XM_018986852.1	LOC109007255	-16.4998
XP_018841546.1	LOC109006619	-2.17046	XM_018986001.1	LOC109006619	-3.04299		XP_018842458.1	LOC109007299	-0.20487	XM_018986913.1	LOC109007299	-17.8727
XP_018845417.1	LOC109009381	-1.48602	XM_018989872.1	LOC109009381	-4.24763		XP_018842494.1	LOC109007319	-0.751693	XM_018986949.1	LOC109007319	-4.549
XP_018857901.1	LOC109019945	-1.4696	XM_019002356.1	LOC109019945	-13.202		XP_018842517.1	LOC109007339	-0.0108814	XM_018986972.1	LOC109007339	-13.3741
XP_018858250.1	LOC109020252	-1.16835	XM_019002705.1	LOC109020252	-33.727		XP_018842611.1	LOC109007404	0.495225	XM_018987066.1	LOC109007404	-3.05501
XP_018858469.1	LOC109020435	-1.08933	XM_019002924.1	LOC109020435	-11.6711		XP_018842806.1	LOC109007551	-0.381901	XM_018987261.1	LOC109007551	-13.0574
XP_018810588.1	LOC108983394	-4.48574	XM_018955043.1	LOC108983394	-4.8816		XP_018842926.1	LOC109007627	0.174413	XM_018987381.1	LOC109007627	-6.65499
XP_018824626.1	LOC108993935	-3.0753	XM_018969081.1	LOC108993935	-17.4566		XP_018842979.1	LOC109007666	0.223309	XM_018987434.1	LOC109007666	-15.6538
XP_018824940.1	LOC108994069	-6.69567	XM_018969395.1	LOC108994069	-19.8283		XP_018843066.1	LOC109007722	0.258428	XM_018987521.1	LOC109007722	-1.5046
XP_018825366.1	LOC108994542	-1.53971	XM_018969821.1	LOC108994542	-10.1597		XP_018843076.1	LOC109007728	0.208204	XM_018987531.1	LOC109007728	-21.8256
XP_018825784.1	LOC108994819	-1.66541	XM_018970239.1	LOC108994819	-27.7456		XP_018843274.1	LOC109007862	-0.192174	XM_018987729.1	LOC109007862	-11.2516
XP_018832832.1	LOC109000419	-1.86265	XM_018977287.1	LOC109000419	-64.7053		XP_018843283.1	LOC109007868	0.063879	XM_018987738.1	LOC109007868	-2.73877
XP_018834324.1	LOC109001473	-1.79397	XM_018978779.1	LOC109001473	-1.73932		XP_018843358.1	LOC109007912	0.318713	XM_018987813.1	LOC109007912	-3.07636
XP_018834570.1	LOC109001638	-1.52959	XM_018979025.1	LOC109001638	-14.6534		XP_018843527.1	LOC109008040	-0.122292	XM_018987982.1	LOC109008040	-30.3876
XP_018834582.1	LOC109001666	-1.16154	XM_018979037.1	LOC109001666	-4.50366		XP_018843565.1	LOC109008070	-0.515532	XM_018988020.1	LOC109008070	-45.3155
XP_018837432.1	LOC109003650	-1.41045	XM_018981887.1	LOC109003650	-7.82783		XP_018843570.1	LOC109008073	-0.25969	XM_018988025.1	LOC109008073	-111.85
XP_018841910.1	LOC109006918	-1.66806	XM_018986365.1	LOC109006918	-2.38779		XP_018843655.1	LOC109008126	0.447332	XM_018988110.1	LOC109008126	-31.1653
XP_018842259.1	LOC109007152	-1.32495	XM_018986714.1	LOC109007152	-9.4835		XP_018843664.1	LOC109008132	0.217747	XM_018988119.1	LOC109008132	-9.14868
XP_018844184.1	LOC109008520	-2.64844	XM_018988639.1	LOC109008520	-18.6867		XP_018843689.1	LOC109008147	-0.517892	XM_018988144.1	LOC109008147	-26.6066
XP_018845873.1	LOC109009725	-2.58871	XM_018990328.1	LOC109009725	-2.48092		XP_018843790.1	LOC109008226	0.782407	XM_018988245.1	LOC109008226	-5.54575
XP_018846397.1	LOC109010130	-1.82445	XM_018990852.1	LOC109010130	-5.17241		XP_018843800.1	LOC109008238	0.993531	XM_018988255.1	LOC109008238	-1.6089
XP_018846603.1	LOC109010274	-1.2379	XM_018991058.1	LOC109010274	-27.298		XP_018843806.1	LOC109008244	-0.524994	XM_018988261.1	LOC109008244	-7.16623
XP_018847195.1	LOC109010735	-1.1692	XM_018991650.1	LOC109010735	-9.60079		XP_018843902.1	LOC109008315	0.078701	XM_018988357.1	LOC109008315	-23.2631
XP_018847851.1	LOC109011198	-1.84494	XM_018992306.1	LOC109011198	-24.3502		XP_018843942.1	LOC109008338	-0.827547	XM_018988397.1	LOC109008338	-13.7771
XP_018848028.1	LOC109011319	-1.89712	XM_018992483.1	LOC109011319	-6.89878		XP_018844031.1	LOC109008404	0.333463	XM_018988486.1	LOC109008404	-4.47979
XP_018848108.1	LOC109011384	-2.57104	XM_018992563.1	LOC109011384	-12.3945		XP_018844054.1	LOC109008426	-0.313019	XM_018988509.1	LOC109008426	-1.06204
XP_018848119.1	LOC109011390	-3.72496	XM_018992574.1	LOC109011390	-22.9272		XP_018844107.1	LOC109008466	0.991111	XM_018988562.1	LOC109008466	-3.25808
XP_018848596.1	LOC109011739	-1.72461	XM_018993051.1	LOC109011739	-1.85808		XP_018844177.1	LOC109008517	-0.535561	XM_018988632.1	LOC109008517	-8.35376
XP_018849997.1	LOC109012686	-4.09065	XM_018994452.1	LOC109012686	-10.9742		XP_018844203.1	LOC109008537	-0.270877	XM_018988658.1	LOC109008537	-34.1522
XP_018850228.1	LOC109012841	-1.75495	XM_018994683.1	LOC109012841	-15.5999		XP_018844253.1	LOC109008563	0.752899	XM_018988708.1	LOC109008563	-4.0517
XP_018851056.1	LOC109013422	-1.11838	XM_018995511.1	LOC109013422	-3.94133		XP_018844403.1	LOC109008671	-0.272274	XM_018988858.1	LOC109008671	-30.2795
XP_018853594.1	LOC109015577	-2.21406	XM_018998049.1	LOC109015577	-17.6806		XP_018844427.1	LOC109008692	0.812041	XM_018988882.1	LOC109008692	-8.91655
XP_018853611.1	LOC109015596	-3.2237	XM_018998066.1	LOC109015596	-19.8428		XP_018844471.1	LOC109008722	-0.747919	XM_018988926.1	LOC109008722	-14.4198
XP_018856267.1	LOC109018557	-2.34551	XM_019000722.1	LOC109018557	-17.9166		XP_018844530.1	LOC109008761	0.121509	XM_018988985.1	LOC109008761	-14.8253
XP_018856593.1	LOC109018848	-1.85529	XM_019001048.1	LOC109018848	-2.8735		XP_018844536.1	LOC109008769	0.321047	XM_018988991.1	LOC109008769	-15.3953
XP_018856689.1	LOC109018946	-1.66751	XM_019001144.1	LOC109018946	-48.3393		XP_018844550.1	LOC109008784	0.874511	XM_018989005.1	LOC109008784	-11.4048
XP_018857123.1	LOC109019310	-4.38686	XM_019001578.1	LOC109019310	-4.48444		XP_018844572.1	LOC109008795	0.0740747	XM_018989027.1	LOC109008795	-7.4833
XP_018858130.1	LOC109020152	-3.02837	XM_019002585.1	LOC109020152	-41.7279		XP_018844624.1	LOC109008845	0.153614	XM_018989079.1	LOC109008845	-29.6468
XP_018858812.1	LOC109020738	-5.05525	XM_019003267.1	LOC109020738	-27.4232		XP_018844668.1	LOC109008868	-0.938296	XM_018989123.1	LOC109008868	-10.0818
XP_018859784.1	LOC109021577	-2.69916	XM_019004239.1	LOC109021577	-8.81323		XP_018844868.1	LOC109009004	-0.0660257	XM_018989323.1	LOC109009004	-2.49382
XP_018805408.1	LOC108979230	-1.35396	XM_018949863.1	LOC108979230	-8.50768		XP_018845097.1	LOC109009167	-0.404185	XM_018989552.1	LOC109009167	-1.37509
XP_018807315.1	LOC108980762	-6.44448	XM_018951770.1	LOC108980762	-24.6005		XP_018845122.1	LOC109009184	-0.332883	XM_018989577.1	LOC109009184	-4.16514
XP_018808106.1	LOC108981409	-1.0057	XM_018952561.1	LOC108981409	-67.8293		XP_018845175.1	LOC109009230	-0.213229	XM_018989630.1	LOC109009230	-16.2366
XP_018808599.1	LOC108981803	-1.3983	XM_018953054.1	LOC108981803	-7.01806		XP_018845389.1	LOC109009383	-0.677793	XM_018989844.1	LOC109009383	-16.9597
XP_018808980.1	LOC108982137	-1.40888	XM_018953435.1	LOC108982137	-11.4891		XP_018845447.1	LOC109009450	-0.609788	XM_018989902.1	LOC109009450	-2.06124
XP_018811481.1	LOC108984082	-1.04111	XM_018955936.1	LOC108984082	-5.66675		XP_018845469.1	LOC109009461	-0.595747	XM_018989924.1	LOC109009461	-11.5925
XP_018811490.1	LOC108984106	-4.06601	XM_018955945.1	LOC108984106	-13.3759		XP_018845472.1	LOC109009465	0.745979	XM_018989927.1	LOC109009465	-68.3789
XP_018813115.1	LOC108985311	-2.23195	XM_018957570.1	LOC108985311	-11.1243		XP_018845846.1	LOC109009708	-0.471262	XM_018990301.1	LOC109009708	-47.514
XP_018814804.1	LOC108986592	-1.43323	XM_018959259.1	LOC108986592	-5.54696		XP_018845984.1	LOC109009817	0.820159	XM_018990439.1	LOC109009817	-3.90325
XP_018816190.1	LOC108987671	-2.21233	XM_018960645.1	LOC108987671	-20.7675		XP_018846260.1	LOC109010018	-0.422419	XM_018990715.1	LOC109010018	-5.2165
XP_018817007.1	LOC108988241	-1.83928	XM_018961462.1	LOC108988241	-12.1639		XP_018846318.1	LOC109010062	-0.68743	XM_018990773.1	LOC109010062	-17.6272
XP_018821465.1	LOC108991577	-2.50798	XM_018965920.1	LOC108991577	-11.8618		XP_018846325.1	LOC109010070	-0.289557	XM_018990780.1	LOC109010070	-14.4047
XP_018824015.1	LOC108993518	-1.187	XM_018968470.1	LOC108993518	-15.1634		XP_018846513.1	LOC109010211	0.689278	XM_018990968.1	LOC109010211	-34.8606
XP_018824040.1	LOC108993539	-7.1017	XM_018968495.1	LOC108993539	-4.20817		XP_018846543.1	LOC109010230	0.0618687	XM_018990998.1	LOC109010230	-14.2161
XP_018824892.1	LOC108994208	-2.91288	XM_018969347.1	LOC108994208	-7.59301		XP_018846675.1	LOC109010328	0.932513	XM_018991130.1	LOC109010328	-2.30578
XP_018829949.1	LOC108997990	-1.5304	XM_018974404.1	LOC108997990	-2.82939		XP_018846861.1	LOC109010468	0.780798	XM_018991316.1	LOC109010468	-14.1708
XP_018832021.1	LOC108999571	-3.77345	XM_018976476.1	LOC108999571	-7.13422		XP_018846878.1	LOC109010479	-0.190005	XM_018991333.1	LOC109010479	-27.0036
XP_018832316.1	LOC108999877	-1.06643	XM_018976771.1	LOC108999877	-20.0964		XP_018847175.1	LOC109010726	0.236844	XM_018991630.1	LOC109010726	-5.76166
XP_018832402.1	LOC108999998	-3.44691	XM_018976857.1	LOC108999998	-4.14743		XP_018847242.1	LOC109010782	-0.931189	XM_018991697.1	LOC109010782	-20.2413
XP_018832890.1	LOC109000474	-1.06675	XM_018977345.1	LOC109000474	-18.0965		XP_018847273.1	LOC109010809	-0.922238	XM_018991728.1	LOC109010809	-4.96188
XP_018833111.1	LOC109000616	-1.63115	XM_018977566.1	LOC109000616	-20.7187		XP_018847293.1	LOC109010829	-0.431508	XM_018991748.1	LOC109010829	-14.1711
XP_018833157.1	LOC109000659	-1.11673	XM_018977612.1	LOC109000659	-4.69894		XP_018847438.1	LOC109010925	0.933079	XM_018991893.1	LOC109010925	-5.63239
XP_018833665.1	LOC109001007	-1.37415	XM_018978120.1	LOC109001007	-7.27821		XP_018847608.1	LOC109011043	0.217945	XM_018992063.1	LOC109011043	-10.2129
XP_018833854.1	LOC109001155	-1.23432	XM_018978309.1	LOC109001155	-5.65622		XP_018847629.1	LOC109011053	-0.17714	XM_018992084.1	LOC109011053	-30.9271
XP_018833870.1	LOC109001164	-2.03766	XM_018978325.1	LOC109001164	-5.82427		XP_018847663.1	LOC109011069	0.140687	XM_018992118.1	LOC109011069	-16.5247
XP_018833925.1	LOC109001196	-2.63569	XM_018978380.1	LOC109001196	-60.8398		XP_018847733.1	LOC109011119	-0.278729	XM_018992188.1	LOC109011119	-5.88259
XP_018833995.1	LOC109001251	-1.16267	XM_018978450.1	LOC109001251	-5.94626		XP_018847818.1	LOC109011181	-0.567432	XM_018992273.1	LOC109011181	-59.8767
XP_018834026.1	LOC109001278	-1.34866	XM_018978481.1	LOC109001278	-6.37893		XP_018847848.1	LOC109011197	-0.298739	XM_018992303.1	LOC109011197	-1.69647
XP_018834052.1	LOC109001289	-1.94578	XM_018978507.1	LOC109001289	-10.5194		XP_018847909.1	LOC109011248	-0.444724	XM_018992364.1	LOC109011248	-30.6221
XP_018834367.1	LOC109001505	-2.05808	XM_018978822.1	LOC109001505	-6.21688		XP_018847910.1	LOC109011250	-0.0459414	XM_018992365.1	LOC109011250	-11.8134
XP_018834562.1	LOC109001653	-2.15762	XM_018979017.1	LOC109001653	-18.2389		XP_018848047.1	LOC109011342	0.862255	XM_018992502.1	LOC109011342	-5.20172
XP_018834569.1	LOC109001658	-1.01181	XM_018979024.1	LOC109001658	-3.46418		XP_018848116.1	LOC109011391	0.832571	XM_018992571.1	LOC109011391	-10.0192
XP_018834573.1	LOC109001661	-2.4605	XM_018979028.1	LOC109001661	-3.50181		XP_018848120.1	LOC109011394	0.560781	XM_018992575.1	LOC109011394	-2.65596
XP_018834778.1	LOC109001803	-2.83825	XM_018979233.1	LOC109001803	-39.4403		XP_018848217.1	LOC109011455	-0.913154	XM_018992672.1	LOC109011455	-6.72084
XP_018834907.1	LOC109001871	-4.99482	XM_018979362.1	LOC109001871	-3.27506		XP_018848221.1	LOC109011460	-0.324233	XM_018992676.1	LOC109011460	-1.38145
XP_018834963.1	LOC109001915	-1.08792	XM_018979418.1	LOC109001915	-7.38231		XP_018848334.1	LOC109011539	0.0455236	XM_018992789.1	LOC109011539	-2.32146
XP_018835055.1	LOC109001975	-2.46355	XM_018979510.1	LOC109001975	-3.98075		XP_018848450.1	LOC109011620	0.978298	XM_018992905.1	LOC109011620	-21.4133
XP_018835196.1	LOC109002066	-3.54103	XM_018979651.1	LOC109002066	-5.01009		XP_018848451.1	LOC109011621	0.0314665	XM_018992906.1	LOC109011621	-29.4189
XP_018835488.1	LOC109002276	-1.61584	XM_018979943.1	LOC109002276	-14.4684		XP_018848460.1	LOC109011629	-0.839723	XM_018992915.1	LOC109011629	-21.751
XP_018835513.1	LOC109002290	-1.31173	XM_018979968.1	LOC109002290	-9.46747		XP_018848469.1	LOC109011639	0.34638	XM_018992924.1	LOC109011639	-9.31956
XP_018835577.1	LOC109002336	-1.99731	XM_018980032.1	LOC109002336	-24.5363		XP_018848542.1	LOC109011702	-0.0991364	XM_018992997.1	LOC109011702	-11.0777
XP_018835592.1	LOC109002346	-1.06577	XM_018980047.1	LOC109002346	-10.1836		XP_018848545.1	LOC109011704	0.186189	XM_018993000.1	LOC109011704	-16.2954
XP_018835880.1	LOC109002544	-1.70098	XM_018980335.1	LOC109002544	-14.6177		XP_018848573.1	LOC109011726	-0.429669	XM_018993028.1	LOC109011726	-2.72253
XP_018836302.1	LOC109002842	-1.47393	XM_018980757.1	LOC109002842	-42.5729		XP_018848635.1	LOC109011771	-0.481455	XM_018993090.1	LOC109011771	-110.631
XP_018836498.1	LOC109003008	-1.31089	XM_018980953.1	LOC109003008	-32.1918		XP_018848789.1	LOC109011881	-0.191318	XM_018993244.1	LOC109011881	-12.1735
XP_018836456.1	LOC109002976	-2.89205	XM_018980911.1	LOC109002976	-17.95		XP_018848865.1	LOC109011925	0.231535	XM_018993320.1	LOC109011925	-14.8973
XP_018836577.1	LOC109003063	-1.18776	XM_018981032.1	LOC109003063	-44.1664		XP_018849015.1	LOC109012035	-0.0999994	XM_018993470.1	LOC109012035	-6.32705
XP_018836601.1	LOC109003083	-3.43056	XM_018981056.1	LOC109003083	-14.0724		XP_018849169.1	LOC109012121	0.169979	XM_018993624.1	LOC109012121	-2.39718
XP_018836787.1	LOC109003199	-1.11354	XM_018981242.1	LOC109003199	-7.92468		XP_018849371.1	LOC109012284	-0.658779	XM_018993826.1	LOC109012284	-3.31822
XP_018836855.1	LOC109003247	-1.23884	XM_018981310.1	LOC109003247	-7.195		XP_018849468.1	LOC109012344	0.580445	XM_018993923.1	LOC109012344	-8.85787
XP_018836900.1	LOC109003274	-2.47081	XM_018981355.1	LOC109003274	-6.50778		XP_018849689.1	LOC109012478	0.632752	XM_018994144.1	LOC109012478	-8.52207
XP_018837326.1	LOC109003580	-1.05094	XM_018981781.1	LOC109003580	-1.1125		XP_018849717.1	LOC109012496	-0.391226	XM_018994172.1	LOC109012496	-7.07952
XP_018837970.1	LOC109004037	-1.29249	XM_018982425.1	LOC109004037	-11.9793		XP_018849959.1	LOC109012662	-0.595404	XM_018994414.1	LOC109012662	-6.50573
XP_018837989.1	LOC109004052	-1.94535	XM_018982444.1	LOC109004052	-28.8608		XP_018849969.1	LOC109012669	-0.222446	XM_018994424.1	LOC109012669	-20.4044
XP_018838033.1	LOC109004078	-1.02302	XM_018982488.1	LOC109004078	-7.24363		XP_018850112.1	LOC109012766	-0.505373	XM_018994567.1	LOC109012766	-51.7191
XP_018838095.1	LOC109004122	-1.40074	XM_018982550.1	LOC109004122	-2.64343		XP_018850299.1	LOC109012880	-0.523978	XM_018994754.1	LOC109012880	-15.6437
XP_018838119.1	LOC109004134	-1.77838	XM_018982574.1	LOC109004134	-92.3189		XP_018850359.1	LOC109012912	-0.899363	XM_018994814.1	LOC109012912	-7.69765
XP_018838301.1	LOC109004260	-1.49579	XM_018982756.1	LOC109004260	-60.3377		XP_018850658.1	LOC109013131	0.41083	XM_018995113.1	LOC109013131	-4.87852
XP_018838309.1	LOC109004263	-1.68788	XM_018982764.1	LOC109004263	-5.79088		XP_018850668.1	LOC109013140	-0.33113	XM_018995123.1	LOC109013140	-178.499
XP_018838338.1	LOC109004283	-1.58503	XM_018982793.1	LOC109004283	-11.025		XP_018850840.1	LOC109013258	0.73175	XM_018995295.1	LOC109013258	-2.66885
XP_018838448.1	LOC109004370	-7.13948	XM_018982903.1	LOC109004370	-51.3962		XP_018850886.1	LOC109013305	0.990895	XM_018995341.1	LOC109013305	-38.9463
XP_018838600.1	LOC109004495	-1.74228	XM_018983055.1	LOC109004495	-1.52191		XP_018850910.1	LOC109013326	0.506638	XM_018995365.1	LOC109013326	-6.55183
XP_018838679.1	LOC109004561	-1.22079	XM_018983134.1	LOC109004561	-6.44007		XP_018851007.1	LOC109013393	-0.709597	XM_018995462.1	LOC109013393	-78.3199
XP_018838831.1	LOC109004654	-1.53619	XM_018983286.1	LOC109004654	-22.5306		XP_018851223.1	LOC109013542	0.496447	XM_018995678.1	LOC109013542	-9.72495
XP_018838955.1	LOC109004747	-2.24562	XM_018983410.1	LOC109004747	-16.6257		XP_018851224.1	LOC109013543	0.790757	XM_018995679.1	LOC109013543	-3.73615
XP_018839053.1	LOC109004811	-1.90554	XM_018983508.1	LOC109004811	-3.86716		XP_018851358.1	LOC109013655	0.549994	XM_018995813.1	LOC109013655	-11.4943
XP_018839109.1	LOC109004856	-1.69991	XM_018983564.1	LOC109004856	-2.48121		XP_018851363.1	LOC109013661	0.815501	XM_018995818.1	LOC109013661	-14.3455
XP_018839155.1	LOC109004902	-1.11532	XM_018983610.1	LOC109004902	-23.1456		XP_018851382.1	LOC109013677	0.0324764	XM_018995837.1	LOC109013677	-2.38457
XP_018839273.1	LOC109004989	-1.14596	XM_018983728.1	LOC109004989	-15.9072		XP_018851636.1	LOC109013863	-0.953958	XM_018996091.1	LOC109013863	-5.55361
XP_018839459.1	LOC109005119	-1.72028	XM_018983914.1	LOC109005119	-34.6571		XP_018851637.1	LOC109013864	0.904759	XM_018996092.1	LOC109013864	-10.107
XP_018839530.1	LOC109005180	-2.08111	XM_018983985.1	LOC109005180	-1.94154		XP_018851679.1	LOC109013889	0.176972	XM_018996134.1	LOC109013889	-1.51104
XP_018839582.1	LOC109005219	-1.44251	XM_018984037.1	LOC109005219	-7.70424		XP_018851782.1	LOC109013960	0.238551	XM_018996237.1	LOC109013960	-17.0867
XP_018839617.1	LOC109005244	-4.73694	XM_018984072.1	LOC109005244	-84.1206		XP_018851815.1	LOC109013980	-0.244317	XM_018996270.1	LOC109013980	-1.7859
XP_018839618.1	LOC109005246	-1.52478	XM_018984073.1	LOC109005246	-49.4548		XP_018851837.1	LOC109013997	-0.40461	XM_018996292.1	LOC109013997	-2.86734
XP_018839624.1	LOC109005251	-2.08848	XM_018984079.1	LOC109005251	-1.16013		XP_018851855.1	LOC109014009	-0.603245	XM_018996310.1	LOC109014009	-19.5013
XP_018839681.1	LOC109005285	-1.56903	XM_018984136.1	LOC109005285	-3.25418		XP_018852069.1	LOC109014166	-0.033515	XM_018996524.1	LOC109014166	-13.8155
XP_018839906.1	LOC109005420	-1.044	XM_018984361.1	LOC109005420	-5.59521		XP_018852200.1	LOC109014262	0.0226955	XM_018996655.1	LOC109014262	-7.21839
XP_018840066.1	LOC109005532	-1.26827	XM_018984521.1	LOC109005532	-44.9941		XP_018852234.1	LOC109014281	0.960111	XM_018996689.1	LOC109014281	-10.4451
XP_018840095.1	LOC109005552	-1.1331	XM_018984550.1	LOC109005552	-2.33084		XP_018852267.1	LOC109014304	-0.58762	XM_018996722.1	LOC109014304	-19.0845
XP_018840328.1	LOC109005737	-3.54555	XM_018984783.1	LOC109005737	-1.47012		XP_018852330.1	LOC109014351	0.325138	XM_018996785.1	LOC109014351	-15.1331
XP_018840348.1	LOC109005758	-5.95478	XM_018984803.1	LOC109005758	-163.299		XP_018852364.1	LOC109014375	-0.763867	XM_018996819.1	LOC109014375	-60.9669
XP_018840356.1	LOC109005764	-1.32845	XM_018984811.1	LOC109005764	-17.733		XP_018852433.1	LOC109014421	-0.514606	XM_018996888.1	LOC109014421	-7.11124
XP_018840362.1	LOC109005769	-1.88166	XM_018984817.1	LOC109005769	-10.0987		XP_018852475.1	LOC109014460	0.039443	XM_018996930.1	LOC109014460	-13.9602
XP_018840525.1	LOC109005892	-2.18597	XM_018984980.1	LOC109005892	-83.4735		XP_018852512.1	LOC109014484	-0.155744	XM_018996967.1	LOC109014484	-10.9297
XP_018840573.1	LOC109005930	-3.77257	XM_018985028.1	LOC109005930	-11.7955		XP_018852605.1	LOC109014554	0.278071	XM_018997060.1	LOC109014554	-10.1955
XP_018840574.1	LOC109005931	-2.81925	XM_018985029.1	LOC109005931	-7.102		XP_018852726.1	LOC109014683	0.454193	XM_018997181.1	LOC109014683	-8.59063
XP_018840587.1	LOC109005939	-1.03809	XM_018985042.1	LOC109005939	-12.455		XP_018852797.1	LOC109014749	0.127694	XM_018997252.1	LOC109014749	-5.00166
XP_018840641.1	LOC109005969	-2.46857	XM_018985096.1	LOC109005969	-9.60741		XP_018852885.1	LOC109014842	-0.630544	XM_018997340.1	LOC109014842	-26.5005
XP_018840681.1	LOC109006001	-2.97965	XM_018985136.1	LOC109006001	-8.19815		XP_018853037.1	LOC109014998	0.912034	XM_018997492.1	LOC109014998	-22.658
XP_018840741.1	LOC109006047	-2.56373	XM_018985196.1	LOC109006047	-38.2108		XP_018853062.1	LOC109015020	0.0557146	XM_018997517.1	LOC109015020	-2.20122
XP_018841100.1	LOC109006316	-1.98131	XM_018985555.1	LOC109006316	-13.4241		XP_018853294.1	LOC109015268	-0.281829	XM_018997749.1	LOC109015268	-15.8109
XP_018841382.1	LOC109006535	-2.50386	XM_018985837.1	LOC109006535	-6.50093		XP_018853850.1	LOC109015857	0.248511	XM_018998305.1	LOC109015857	-15.0567
XP_018841450.1	LOC109006577	-2.84883	XM_018985905.1	LOC109006577	-13.57		XP_018853861.1	LOC109015870	-0.647555	XM_018998316.1	LOC109015870	-7.95986
XP_018841501.1	LOC109006613	-1.67416	XM_018985956.1	LOC109006613	-4.62083		XP_018854060.1	LOC109016050	-0.103822	XM_018998515.1	LOC109016050	-61.4259
XP_018841543.1	LOC109006648	-1.51805	XM_018985998.1	LOC109006648	-46.284		XP_018854709.1	LOC109016786	-0.862109	XM_018999164.1	LOC109016786	-18.8315
XP_018841547.1	LOC109006649	-1.85069	XM_018986002.1	LOC109006649	-65.2747		XP_018855479.1	LOC109017737	-0.106919	XM_018999934.1	LOC109017737	-3.62651
XP_018841596.1	LOC109006688	-1.34301	XM_018986051.1	LOC109006688	-3.317		XP_018855792.1	LOC109018056	0.22098	XM_019000247.1	LOC109018056	-22.8899
XP_018841743.1	LOC109006802	-1.87529	XM_018986198.1	LOC109006802	-5.71781		XP_018855978.1	LOC109018273	-0.954382	XM_019000433.1	LOC109018273	-22.1602
XP_018841805.1	LOC109006848	-1.13461	XM_018986260.1	LOC109006848	-2.47443		XP_018856219.1	LOC109018514	-0.073823	XM_019000674.1	LOC109018514	-9.24646
XP_018841942.1	LOC109006947	-1.9219	XM_018986397.1	LOC109006947	-12.8832		XP_018856246.1	LOC109018537	-0.300051	XM_019000701.1	LOC109018537	-35.3045
XP_018842015.1	LOC109007006	-1.60517	XM_018986470.1	LOC109007006	-21.9211		XP_018856374.1	LOC109018683	-0.452186	XM_019000829.1	LOC109018683	-3.64681
XP_018842115.1	LOC109007059	-1.63685	XM_018986570.1	LOC109007059	-14.491		XP_018856421.1	LOC109018719	-0.591072	XM_019000876.1	LOC109018719	-18.2996
XP_018842147.1	LOC109007076	-1.83583	XM_018986602.1	LOC109007076	-13.9481		XP_018856613.1	LOC109018878	0.700712	XM_019001068.1	LOC109018878	-8.87475
XP_018842169.1	LOC109007087	-1.53605	XM_018986624.1	LOC109007087	-5.96217		XP_018856630.1	LOC109018893	0.0063343	XM_019001085.1	LOC109018893	-2.81391
XP_018842344.1	LOC109007221	-1.01388	XM_018986799.1	LOC109007221	-7.78906		XP_018856668.1	LOC109018928	0.673609	XM_019001123.1	LOC109018928	-14.8882
XP_018842508.1	LOC109007334	-1.4468	XM_018986963.1	LOC109007334	-5.3779		XP_018856786.1	LOC109019023	0.261162	XM_019001241.1	LOC109019023	-18.5486
XP_018842730.1	LOC109007505	-1.04736	XM_018987185.1	LOC109007505	-5.79194		XP_018856824.1	LOC109019055	0.955643	XM_019001279.1	LOC109019055	-15.9737
XP_018842853.1	LOC109007577	-5.61835	XM_018987308.1	LOC109007577	-2.2517		XP_018856841.1	LOC109019071	0.831973	XM_019001296.1	LOC109019071	-10.9428
XP_018842885.1	LOC109007592	-2.43929	XM_018987340.1	LOC109007592	-31.4218		XP_018856843.1	LOC109019074	0.281446	XM_019001298.1	LOC109019074	-11.4294
XP_018842938.1	LOC109007633	-1.43385	XM_018987393.1	LOC109007633	-28.1817		XP_018857069.1	LOC109019255	0.670031	XM_019001524.1	LOC109019255	-20.0115
XP_018843092.1	LOC109007739	-2.15815	XM_018987547.1	LOC109007739	-6.5253		XP_018857120.1	LOC109019307	-0.737535	XM_019001575.1	LOC109019307	-5.94009
XP_018843117.1	LOC109007754	-1.12037	XM_018987572.1	LOC109007754	-14.2958		XP_018857272.1	LOC109019439	-0.105973	XM_019001727.1	LOC109019439	-1.82588
XP_018843160.1	LOC109007777	-3.17764	XM_018987615.1	LOC109007777	-36.172		XP_018857271.1	LOC109019438	-0.010252	XM_019001726.1	LOC109019438	-74.1367
XP_018843513.1	LOC109008031	-1.82115	XM_018987968.1	LOC109008031	-34.3214		XP_018857389.1	LOC109019544	0.263259	XM_019001844.1	LOC109019544	-9.43494
XP_018843632.1	LOC109008107	-4.72479	XM_018988087.1	LOC109008107	-3.28699		XP_018857445.1	LOC109019580	-0.905455	XM_019001900.1	LOC109019580	-1.2584
XP_018843857.1	LOC109008285	-12.7023	XM_018988312.1	LOC109008285	-5.78071		XP_018857512.1	LOC109019627	0.494987	XM_019001967.1	LOC109019627	-56.2998
XP_018844057.1	LOC109008429	-1.26858	XM_018988512.1	LOC109008429	-4.30249		XP_018857590.1	LOC109019694	-0.406732	XM_019002045.1	LOC109019694	-2.12693
XP_018844104.1	LOC109008462	-2.67612	XM_018988559.1	LOC109008462	-15.5638		XP_018857720.1	LOC109019800	-0.206252	XM_019002175.1	LOC109019800	-6.11462
XP_018844633.1	LOC109008852	-3.44332	XM_018989088.1	LOC109008852	-19.393		XP_018858043.1	LOC109020092	-0.829266	XM_019002498.1	LOC109020092	-13.4966
XP_018844661.1	LOC109008863	-3.25278	XM_018989116.1	LOC109008863	-12.3789		XP_018858096.1	LOC109020139	0.447731	XM_019002551.1	LOC109020139	-35.6408
XP_018844701.1	LOC109008886	-2.91675	XM_018989156.1	LOC109008886	-23.3979		XP_018858108.1	LOC109020149	-0.77826	XM_019002563.1	LOC109020149	-9.69805
XP_018844905.1	LOC109009030	-1.02837	XM_018989360.1	LOC109009030	-102.527		XP_018858386.1	LOC109020391	-0.0823603	XM_019002841.1	LOC109020391	-12.7079
XP_018845079.1	LOC109009151	-4.7862	XM_018989534.1	LOC109009151	-1.84654		XP_018858652.1	LOC109020607	-0.605648	XM_019003107.1	LOC109020607	-1.22731
XP_018845506.1	LOC109009487	-1.34082	XM_018989961.1	LOC109009487	-8.38878		XP_018858695.1	LOC109020643	-0.963156	XM_019003150.1	LOC109020643	-1.7299
XP_018845616.1	LOC109009552	-2.11234	XM_018990071.1	LOC109009552	-6.00105		XP_018858707.1	LOC109020652	0.686493	XM_019003162.1	LOC109020652	-11.8519
XP_018845763.1	LOC109009639	-1.10422	XM_018990218.1	LOC109009639	-15.2724		XP_018858776.1	LOC109020709	0.992938	XM_019003231.1	LOC109020709	-28.8474
XP_018845783.1	LOC109009659	-6.22375	XM_018990238.1	LOC109009659	-11.5946		XP_018858783.1	LOC109020717	0.151433	XM_019003238.1	LOC109020717	-1.04194
XP_018846206.1	LOC109009976	-2.47857	XM_018990661.1	LOC109009976	-5.03813		XP_018858787.1	LOC109020719	-0.0347328	XM_019003242.1	LOC109020719	-3.06838
XP_018846287.1	LOC109010037	-1.36194	XM_018990742.1	LOC109010037	-7.05027		XP_018858810.1	LOC109020739	0.740703	XM_019003265.1	LOC109020739	-11.1899
XP_018846385.1	LOC109010122	-1.35379	XM_018990840.1	LOC109010122	-6.01674		XP_018858903.1	LOC109020833	-0.440089	XM_019003358.1	LOC109020833	-2.76654
XP_018846562.1	LOC109010243	-2.68	XM_018991017.1	LOC109010243	-29.7617		XP_018859004.1	LOC109020930	-0.144629	XM_019003459.1	LOC109020930	-42.614
XP_018846638.1	LOC109010309	-2.63706	XM_018991093.1	LOC109010309	-4.79268		XP_018859644.1	LOC109021470	0.083931	XM_019004099.1	LOC109021470	-4.04643
XP_018846871.1	LOC109010473	-1.06954	XM_018991326.1	LOC109010473	-13.7872		XP_018859720.1	LOC109021531	-0.0861998	XM_019004175.1	LOC109021531	-11.5883
XP_018846892.1	LOC109010489	-1.36439	XM_018991347.1	LOC109010489	-3.33668		XP_018859721.1	LOC109021532	0.537225	XM_019004176.1	LOC109021532	-3.72893
XP_018847494.1	LOC109010966	-4.06632	XM_018991949.1	LOC109010966	-2.47056		XP_018859843.1	LOC109021634	-0.266539	XM_019004298.1	LOC109021634	-27.4848
XP_018847770.1	LOC109011145	-2.86666	XM_018992225.1	LOC109011145	-11.7826		XP_018859918.1	LOC109021685	-0.607526	XM_019004373.1	LOC109021685	-5.84317
XP_018847894.1	LOC109011235	-1.69363	XM_018992349.1	LOC109011235	-4.33617		XP_018859927.1	LOC109021692	-0.300608	XM_019004382.1	LOC109021692	-111.966
XP_018848017.1	LOC109011324	-2.02472	XM_018992472.1	LOC109011324	-2.84876		XP_018859999.1	LOC109021742	-0.575492	XM_019004454.1	LOC109021742	-33.5742
XP_018848751.1	LOC109011858	-1.12214	XM_018993206.1	LOC109011858	-9.46217		XP_018860003.1	LOC109021747	-0.12822	XM_019004458.1	LOC109021747	-2.64269
XP_018848770.1	LOC109011870	-4.17883	XM_018993225.1	LOC109011870	-16.7841		XP_018860005.1	LOC109021749	0.202689	XM_019004460.1	LOC109021749	-43.4471
XP_018848899.1	LOC109011944	-2.63229	XM_018993354.1	LOC109011944	-36.6527		XP_018860158.1	LOC109021883	0.281265	XM_019004613.1	LOC109021883	-3.72499
XP_018849193.1	LOC109012139	-2.86288	XM_018993648.1	LOC109012139	-3.56034		XP_018860311.1	LOC109021999	-0.908105	XM_019004766.1	LOC109021999	-29.1805
XP_018849258.1	LOC109012190	-1.40772	XM_018993713.1	LOC109012190	-4.80359		XP_018860389.1	LOC109022048	-0.19117	XM_019004844.1	LOC109022048	-62.3593
XP_018849298.1	LOC109012220	-2.5324	XM_018993753.1	LOC109012220	-3.31899		XP_018860422.1	LOC109022077	0.673101	XM_019004877.1	LOC109022077	-1.88711
XP_018849409.1	LOC109012303	-1.22845	XM_018993864.1	LOC109012303	-1.7898		XP_018860555.1	LOC109022182	-0.984593	XM_019005010.1	LOC109022182	-13.2588
XP_018849484.1	LOC109012353	-1.02969	XM_018993939.1	LOC109012353	-8.4017		XP_018860724.1	LOC109022305	0.937019	XM_019005179.1	LOC109022305	-11.1263
XP_018849869.1	LOC109012607	-1.42188	XM_018994324.1	LOC109012607	-8.67084		XP_018805302.1	LOC108979156	-0.745376	XM_018949757.1	LOC108979156	-63.3354
XP_018850079.1	LOC109012745	-3.44448	XM_018994534.1	LOC109012745	-25.7125		XP_018805385.1	LOC108979209	0.19008	XM_018949840.1	LOC108979209	-5.74864
XP_018850031.1	LOC109012703	-2.50556	XM_018994486.1	LOC109012703	-22.1498		XP_018805734.1	LOC108979501	-0.787853	XM_018950189.1	LOC108979501	-8.55601
XP_018850218.1	LOC109012838	-1.60018	XM_018994673.1	LOC109012838	-8.25552		XP_018805763.1	LOC108979525	0.024354	XM_018950218.1	LOC108979525	-7.92796
XP_018850350.1	LOC109012906	-1.35883	XM_018994805.1	LOC109012906	-22.9824		XP_018805783.1	LOC108979543	-0.503255	XM_018950238.1	LOC108979543	-4.14736
XP_018850362.1	LOC109012913	-3.01062	XM_018994817.1	LOC109012913	-1.56506		XP_018805950.1	LOC108979686	-0.571234	XM_018950405.1	LOC108979686	-12.8557
XP_018850544.1	LOC109013060	-2.83317	XM_018994999.1	LOC109013060	-11.0068		XP_018806060.1	LOC108979768	-0.275602	XM_018950515.1	LOC108979768	-5.91631
XP_018850554.1	LOC109013065	-1.52535	XM_018995009.1	LOC109013065	-7.09793		XP_018806125.1	LOC108979812	0.702762	XM_018950580.1	LOC108979812	-37.8286
XP_018850618.1	LOC109013108	-4.19546	XM_018995073.1	LOC109013108	-30.2063		XP_018806135.1	LOC108979821	-0.442063	XM_018950590.1	LOC108979821	-11.0072
XP_018850817.1	LOC109013245	-2.68494	XM_018995272.1	LOC109013245	-12.2578		XP_018806296.1	LOC108979949	0.6136	XM_018950751.1	LOC108979949	-12.3165
XP_018850920.1	LOC109013338	-1.38567	XM_018995375.1	LOC109013338	-3.42277		XP_018806363.1	LOC108980006	-0.0689955	XM_018950818.1	LOC108980006	-3.30416
XP_018851023.1	LOC109013405	-1.60763	XM_018995478.1	LOC109013405	-4.73749		XP_018806489.1	LOC108980115	0.449313	XM_018950944.1	LOC108980115	-12.6829
XP_018851246.1	LOC109013554	-2.95616	XM_018995701.1	LOC109013554	-13.2598		XP_018806787.1	LOC108980350	-0.109151	XM_018951242.1	LOC108980350	-74.5275
XP_018851254.1	LOC109013564	-1.01327	XM_018995709.1	LOC109013564	-8.83985		XP_018806888.1	LOC108980424	-0.45559	XM_018951343.1	LOC108980424	-7.65645
XP_018851259.1	LOC109013568	-1.15013	XM_018995714.1	LOC109013568	-3.60744		XP_018807006.1	LOC108980523	0.382306	XM_018951461.1	LOC108980523	-13.8875
XP_018851380.1	LOC109013676	-3.46156	XM_018995835.1	LOC109013676	-11.0792		XP_018807147.1	LOC108980620	-0.931342	XM_018951602.1	LOC108980620	-2.77955
XP_018851398.1	LOC109013684	-2.26362	XM_018995853.1	LOC109013684	-9.06813		XP_018807198.1	LOC108980651	-0.0220251	XM_018951653.1	LOC108980651	-3.59191
XP_018851415.1	LOC109013692	-1.47473	XM_018995870.1	LOC109013692	-1.83679		XP_018807247.1	LOC108980700	-0.705992	XM_018951702.1	LOC108980700	-1.56494
XP_018851513.1	LOC109013769	-2.23747	XM_018995968.1	LOC109013769	-8.46222		XP_018807286.1	LOC108980740	0.0711107	XM_018951741.1	LOC108980740	-18.5137
XP_018851571.1	LOC109013816	-1.07828	XM_018996026.1	LOC109013816	-58.4739		XP_018807321.1	LOC108980770	-0.82286	XM_018951776.1	LOC108980770	-11.1978
XP_018851577.1	LOC109013818	-2.03138	XM_018996032.1	LOC109013818	-8.63111		XP_018807330.1	LOC108980779	0.478367	XM_018951785.1	LOC108980779	-10.0479
XP_018851649.1	LOC109013870	-4.36265	XM_018996104.1	LOC109013870	-22.6748		XP_018807448.1	LOC108980870	-0.4623	XM_018951903.1	LOC108980870	-6.70981
XP_018851860.1	LOC109014014	-2.42664	XM_018996315.1	LOC109014014	-2.48034		XP_018807519.1	LOC108980913	0.330374	XM_018951974.1	LOC108980913	-20.0305
XP_018851941.1	LOC109014081	-3.68716	XM_018996396.1	LOC109014081	-18.4114		XP_018807642.1	LOC108981025	0.745707	XM_018952097.1	LOC108981025	-3.02683
XP_018852257.1	LOC109014296	-2.5695	XM_018996712.1	LOC109014296	-23.4279		XP_018807661.1	LOC108981044	-0.531534	XM_018952116.1	LOC108981044	-4.14773
XP_018852463.1	LOC109014450	-7.04648	XM_018996918.1	LOC109014450	-2.62959		XP_018807735.1	LOC108981105	-0.859852	XM_018952190.1	LOC108981105	-26.4388
XP_018852505.1	LOC109014480	-2.19414	XM_018996960.1	LOC109014480	-63.4262		XP_018807846.1	LOC108981203	0.982103	XM_018952301.1	LOC108981203	-22.1435
XP_018852577.1	LOC109014534	-1.86453	XM_018997032.1	LOC109014534	-12.2753		XP_018807955.1	LOC108981294	-0.382499	XM_018952410.1	LOC108981294	-12.9346
XP_018852808.1	LOC109014761	-1.73867	XM_018997263.1	LOC109014761	-2.25629		XP_018807997.1	LOC108981337	0.469588	XM_018952452.1	LOC108981337	-3.40919
XP_018852954.1	LOC109014924	-2.43358	XM_018997409.1	LOC109014924	-15.1701		XP_018808145.1	LOC108981433	-0.994763	XM_018952600.1	LOC108981433	-14.1668
XP_018853976.1	LOC109015972	-1.42911	XM_018998431.1	LOC109015972	-8.41675		XP_018808220.1	LOC108981485	0.874587	XM_018952675.1	LOC108981485	-5.08311
XP_018854167.1	LOC109016179	-9.52427	XM_018998622.1	LOC109016179	-24.6153		XP_018808241.1	LOC108981499	-0.00862789	XM_018952696.1	LOC108981499	-83.819
XP_018854343.1	LOC109016385	-14.142	XM_018998798.1	LOC109016385	-17.3164		XP_018808247.1	LOC108981505	-0.421205	XM_018952702.1	LOC108981505	-13.5955
XP_018854581.1	LOC109016646	-2.22526	XM_018999036.1	LOC109016646	-50.3997		XP_018808441.1	LOC108981660	-0.154205	XM_018952896.1	LOC108981660	-37.5843
XP_018855265.1	LOC109017446	-3.71026	XM_018999720.1	LOC109017446	-4.75344		XP_018808627.1	LOC108981832	0.493378	XM_018953082.1	LOC108981832	-2.15534
XP_018855527.1	LOC109017793	-2.29138	XM_018999982.1	LOC109017793	-9.73319		XP_018808654.1	LOC108981857	0.145681	XM_018953109.1	LOC108981857	-21.1711
XP_018855605.1	LOC109017876	-6.73024	XM_019000060.1	LOC109017876	-1.41577		XP_018808681.1	LOC108981889	0.172782	XM_018953136.1	LOC108981889	-12.4397
XP_018855651.1	LOC109017918	-1.31454	XM_019000106.1	LOC109017918	-38.9923		XP_018808895.1	LOC108982076	0.8959	XM_018953350.1	LOC108982076	-17.9736
XP_018855937.1	LOC109018224	-1.36879	XM_019000392.1	LOC109018224	-8.72819		XP_018809174.1	LOC108982300	-0.379165	XM_018953629.1	LOC108982300	-39.0045
XP_018856085.1	LOC109018383	-3.26263	XM_019000540.1	LOC109018383	-1.8655		XP_018809437.1	LOC108982495	-0.95191	XM_018953892.1	LOC108982495	-4.63105
XP_018856122.1	LOC109018422	-1.93193	XM_019000577.1	LOC109018422	-2.99459		XP_018809611.1	LOC108982627	0.93657	XM_018954066.1	LOC108982627	-13.7874
XP_018856382.1	LOC109018690	-1.06801	XM_019000837.1	LOC109018690	-1.73571		XP_018809662.1	LOC108982676	-0.409169	XM_018954117.1	LOC108982676	-24.3702
XP_018856463.1	LOC109018740	-2.31493	XM_019000918.1	LOC109018740	-13.63		XP_018809736.1	LOC108982735	-0.930346	XM_018954191.1	LOC108982735	-6.9258
XP_018856636.1	LOC109018899	-5.26085	XM_019001091.1	LOC109018899	-17.818		XP_018809852.1	LOC108982846	0.492294	XM_018954307.1	LOC108982846	-11.1798
XP_018856718.1	LOC109018973	-1.27522	XM_019001173.1	LOC109018973	-4.74292		XP_018809875.1	LOC108982862	-0.660468	XM_018954330.1	LOC108982862	-14.5616
XP_018856712.1	LOC109018969	-1.46552	XM_019001167.1	LOC109018969	-19.6164		XP_018809942.1	LOC108982914	0.701812	XM_018954397.1	LOC108982914	-8.81561
XP_018856844.1	LOC109019075	-2.3409	XM_019001299.1	LOC109019075	-78.1812		XP_018810068.1	LOC108983014	-0.679043	XM_018954523.1	LOC108983014	-12.0595
XP_018856906.1	LOC109019134	-3.90539	XM_019001361.1	LOC109019134	-4.03184		XP_018810134.1	LOC108983065	-0.664428	XM_018954589.1	LOC108983065	-3.22576
XP_018857214.1	LOC109019388	-3.335	XM_019001669.1	LOC109019388	-3.11509		XP_018810139.1	LOC108983070	0.993084	XM_018954594.1	LOC108983070	-37.266
XP_018857344.1	LOC109019512	-1.07788	XM_019001799.1	LOC109019512	-50.0349		XP_018810209.1	LOC108983123	0.675405	XM_018954664.1	LOC108983123	-29.3776
XP_018857355.1	LOC109019520	-3.18016	XM_019001810.1	LOC109019520	-31.3159		XP_018810269.1	LOC108983167	-0.86362	XM_018954724.1	LOC108983167	-1.93362
XP_018857370.1	LOC109019531	-1.76834	XM_019001825.1	LOC109019531	-6.40185		XP_018810333.1	LOC108983218	0.229645	XM_018954788.1	LOC108983218	-1.48401
XP_018857438.1	LOC109019574	-1.52032	XM_019001893.1	LOC109019574	-15.8913		XP_018810397.1	LOC108983269	-0.897136	XM_018954852.1	LOC108983269	-52.0696
XP_018857639.1	LOC109019739	-1.10864	XM_019002094.1	LOC109019739	-2.0939		XP_018810505.1	LOC108983356	0.601614	XM_018954960.1	LOC108983356	-12.7491
XP_018857717.1	LOC109019798	-3.45209	XM_019002172.1	LOC109019798	-3.4363		XP_018810828.1	LOC108983588	-0.528367	XM_018955283.1	LOC108983588	-3.00314
XP_018857785.1	LOC109019866	-2.91949	XM_019002240.1	LOC109019866	-8.09666		XP_018810970.1	LOC108983700	-0.879174	XM_018955425.1	LOC108983700	-8.49053
XP_018857900.1	LOC109019973	-6.39728	XM_019002355.1	LOC109019973	-19.1908		XP_018811251.1	LOC108983913	-0.557268	XM_018955706.1	LOC108983913	-3.56745
XP_018857931.1	LOC109020002	-5.40161	XM_019002386.1	LOC109020002	-3.16454		XP_018811389.1	LOC108984017	-0.186732	XM_018955844.1	LOC108984017	-56.6446
XP_018858712.1	LOC109020656	-4.34085	XM_019003167.1	LOC109020656	-33.3801		XP_018811550.1	LOC108984148	0.926834	XM_018956005.1	LOC108984148	-42.3488
XP_018858766.1	LOC109020700	-1.90694	XM_019003221.1	LOC109020700	-4.16669		XP_018811641.1	LOC108984218	0.358938	XM_018956096.1	LOC108984218	-18.6422
XP_018858797.1	LOC109020725	-2.22524	XM_019003252.1	LOC109020725	-14.1162		XP_018811967.1	LOC108984452	0.372657	XM_018956422.1	LOC108984452	-3.51136
XP_018858848.1	LOC109020781	-1.26846	XM_019003303.1	LOC109020781	-16.5459		XP_018812203.1	LOC108984633	-0.659152	XM_018956658.1	LOC108984633	-3.4649
XP_018858944.1	LOC109020874	-1.49405	XM_019003399.1	LOC109020874	-2.39914		XP_018812288.1	LOC108984700	-0.264301	XM_018956743.1	LOC108984700	-2.655
XP_018859113.1	LOC109021033	-1.8436	XM_019003568.1	LOC109021033	-24.6962		XP_018812334.1	LOC108984744	-0.876335	XM_018956789.1	LOC108984744	-9.98808
XP_018859242.1	LOC109021136	-1.26503	XM_019003697.1	LOC109021136	-32.1458		XP_018812387.1	LOC108984784	-0.844795	XM_018956842.1	LOC108984784	-12.0276
XP_018859293.1	LOC109021172	-2.33544	XM_019003748.1	LOC109021172	-2.55151		XP_018812389.1	LOC108984786	0.0988836	XM_018956844.1	LOC108984786	-14.7452
XP_018859391.1	LOC109021248	-4.82425	XM_019003846.1	LOC109021248	-16.2544		XP_018812419.1	LOC108984816	0.0195169	XM_018956874.1	LOC108984816	-10.5704
XP_018859554.1	LOC109021387	-1.63633	XM_019004009.1	LOC109021387	-14.2161		XP_018812504.1	LOC108984875	-0.365754	XM_018956959.1	LOC108984875	-18.6426
XP_018859560.1	LOC109021395	-1.6433	XM_019004015.1	LOC109021395	-24.1942		XP_018812584.1	LOC108984931	-0.470936	XM_018957039.1	LOC108984931	-14.1044
XP_018859772.1	LOC109021570	-1.75207	XM_019004227.1	LOC109021570	-1.5623		XP_018812603.1	LOC108984947	-0.240061	XM_018957058.1	LOC108984947	-6.28814
XP_018859992.1	LOC109021736	-2.23432	XM_019004447.1	LOC109021736	-1.45646		XP_018812767.1	LOC108985067	-0.59457	XM_018957222.1	LOC108985067	-27.081
XP_018860078.1	LOC109021810	-2.42854	XM_019004533.1	LOC109021810	-3.15183		XP_018812849.1	LOC108985126	-0.187869	XM_018957304.1	LOC108985126	-18.3845
XP_018860133.1	LOC109021859	-2.73839	XM_019004588.1	LOC109021859	-45.7377		XP_018812916.1	LOC108985178	-0.482833	XM_018957371.1	LOC108985178	-4.98284
XP_018860632.1	LOC109022241	-1.50754	XM_019005087.1	LOC109022241	-10.6659		XP_018812960.1	LOC108985211	0.303066	XM_018957415.1	LOC108985211	-6.0175
XP_018860699.1	LOC109022286	-3.77048	XM_019005154.1	LOC109022286	-3.11584		XP_018812979.1	LOC108985227	-0.181288	XM_018957434.1	LOC108985227	-3.07389
XP_018860744.1	LOC109022324	-1.73588	XM_019005199.1	LOC109022324	-2.5344		XP_018813117.1	LOC108985313	-0.340028	XM_018957572.1	LOC108985313	-9.20691
XP_018860753.1	LOC109022331	-2.29533	XM_019005208.1	LOC109022331	-2.55341		XP_018813211.1	LOC108985386	0.0417595	XM_018957666.1	LOC108985386	-1.98055
XP_018805189.1	LOC108979064	-1.69664	XM_018949644.1	LOC108979064	-16.9084		XP_018813241.1	LOC108985405	0.610341	XM_018957696.1	LOC108985405	-7.53756
XP_018805194.1	LOC108979066	-1.52155	XM_018949649.1	LOC108979066	-4.31429		XP_018813243.1	LOC108985409	-0.737553	XM_018957698.1	LOC108985409	-1.44718
XP_018805256.1	LOC108979117	-6.19814	XM_018949711.1	LOC108979117	-20.9031		XP_018813274.1	LOC108985441	0.807952	XM_018957729.1	LOC108985441	-14.526
XP_018805563.1	LOC108979354	-4.55811	XM_018950018.1	LOC108979354	-23.1988		XP_018813301.1	LOC108985453	-0.124329	XM_018957756.1	LOC108985453	-6.78938
XP_018805909.1	LOC108979652	-1.04872	XM_018950364.1	LOC108979652	-43.5768		XP_018813437.1	LOC108985549	-0.463394	XM_018957892.1	LOC108985549	-22.6057
XP_018806312.1	LOC108979964	-2.1608	XM_018950767.1	LOC108979964	-15.9126		XP_018813680.1	LOC108985720	-0.289716	XM_018958135.1	LOC108985720	-7.408
XP_018806445.1	LOC108980085	-3.42653	XM_018950900.1	LOC108980085	-42.1996		XP_018813732.1	LOC108985767	-0.554323	XM_018958187.1	LOC108985767	-6.73731
XP_018806493.1	LOC108980118	-2.83972	XM_018950948.1	LOC108980118	-3.91724		XP_018813841.1	LOC108985852	0.766611	XM_018958296.1	LOC108985852	-9.57524
XP_018806876.1	LOC108980416	-1.10977	XM_018951331.1	LOC108980416	-7.8648		XP_018814107.1	LOC108986051	0.0914059	XM_018958562.1	LOC108986051	-12.5729
XP_018807016.1	LOC108980530	-1.05125	XM_018951471.1	LOC108980530	-1.18434		XP_018814128.1	LOC108986066	-0.957101	XM_018958583.1	LOC108986066	-4.75368
XP_018807140.1	LOC108980615	-1.17523	XM_018951595.1	LOC108980615	-6.61852		XP_018814195.1	LOC108986126	-0.340198	XM_018958650.1	LOC108986126	-13.8192
XP_018807229.1	LOC108980683	-2.21676	XM_018951684.1	LOC108980683	-91.2086		XP_018814230.1	LOC108986162	-0.499314	XM_018958685.1	LOC108986162	-32.7543
XP_018807473.1	LOC108980890	-1.10329	XM_018951928.1	LOC108980890	-1.32721		XP_018814537.1	LOC108986375	0.380966	XM_018958992.1	LOC108986375	-16.757
XP_018807828.1	LOC108981191	-1.70759	XM_018952283.1	LOC108981191	-11.0961		XP_018814447.1	LOC108986327	0.0986128	XM_018958902.1	LOC108986327	-11.2885
XP_018807873.1	LOC108981221	-1.53478	XM_018952328.1	LOC108981221	-43.4333		XP_018814448.1	LOC108986327	0.967813	XM_018958903.1	LOC108986327	-21.5699
XP_018807977.1	LOC108981316	-4.89997	XM_018952432.1	LOC108981316	-12.9463		XP_018814575.1	LOC108986417	0.20985	XM_018959030.1	LOC108986417	-1.66271
XP_018808002.1	LOC108981341	-5.97407	XM_018952457.1	LOC108981341	-6.57268		XP_018814792.1	LOC108986589	0.105899	XM_018959247.1	LOC108986589	-1.39705
XP_018808289.1	LOC108981532	-4.48243	XM_018952744.1	LOC108981532	-12.1301		XP_018815040.1	LOC108986754	0.591017	XM_018959495.1	LOC108986754	-8.16449
XP_018808544.1	LOC108981751	-6.68352	XM_018952999.1	LOC108981751	-48.6633		XP_018815110.1	LOC108986804	-0.371336	XM_018959565.1	LOC108986804	-2.71729
XP_018809065.1	LOC108982213	-4.06311	XM_018953520.1	LOC108982213	-23.7121		XP_018815116.1	LOC108986809	0.943155	XM_018959571.1	LOC108986809	-32.9365
XP_018809222.1	LOC108982337	-1.01424	XM_018953677.1	LOC108982337	-6.79201		XP_018815254.1	LOC108986908	0.478101	XM_018959709.1	LOC108986908	-25.1436
XP_018809255.1	LOC108982359	-1.34607	XM_018953710.1	LOC108982359	-28.4475		XP_018815367.1	LOC108986997	0.1743	XM_018959822.1	LOC108986997	-6.33224
XP_018809554.1	LOC108982593	-3.57008	XM_018954009.1	LOC108982593	-5.56142		XP_018815316.1	LOC108986960	-0.144423	XM_018959771.1	LOC108986960	-15.8798
XP_018809553.1	LOC108982593	-2.38723	XM_018954008.1	LOC108982593	-6.00851		XP_018815362.1	LOC108986993	0.6134	XM_018959817.1	LOC108986993	-7.75512
XP_018809776.1	LOC108982772	-1.25799	XM_018954231.1	LOC108982772	-71.9085		XP_018815487.1	LOC108987084	0.401011	XM_018959942.1	LOC108987084	-13.3271
XP_018810049.1	LOC108982999	-1.73013	XM_018954504.1	LOC108982999	-11.7848		XP_018815551.1	LOC108987143	-0.190676	XM_018960006.1	LOC108987143	-4.57484
XP_018810208.1	LOC108983122	-1.50571	XM_018954663.1	LOC108983122	-22.0799		XP_018815608.1	LOC108987188	-0.593964	XM_018960063.1	LOC108987188	-9.14208
XP_018810439.1	LOC108983304	-1.19696	XM_018954894.1	LOC108983304	-21.2025		XP_018815731.1	LOC108987298	0.1837	XM_018960186.1	LOC108987298	-1.01068
XP_018810570.1	LOC108983411	-1.91317	XM_018955025.1	LOC108983411	-10.9961		XP_018815727.1	LOC108987294	0.91947	XM_018960182.1	LOC108987294	-15.2508
XP_018810584.1	LOC108983418	-2.73535	XM_018955039.1	LOC108983418	-7.40893		XP_018815732.1	LOC108987299	-0.44758	XM_018960187.1	LOC108987299	-9.14866
XP_018810774.1	LOC108983554	-1.47879	XM_018955229.1	LOC108983554	-16.0526		XP_018815776.1	LOC108987335	0.0877819	XM_018960231.1	LOC108987335	-2.18165
XP_018810862.1	LOC108983616	-1.30918	XM_018955317.1	LOC108983616	-9.5279		XP_018815774.1	LOC108987334	-0.82446	XM_018960229.1	LOC108987334	-1.50739
XP_018810944.1	LOC108983680	-3.09041	XM_018955399.1	LOC108983680	-12.0089		XP_018815921.1	LOC108987450	-0.208493	XM_018960376.1	LOC108987450	-1.57407
XP_018810976.1	LOC108983706	-1.08094	XM_018955431.1	LOC108983706	-62.5577		XP_018815941.1	LOC108987470	-0.206447	XM_018960396.1	LOC108987470	-69.6181
XP_018810991.1	LOC108983712	-9.00455	XM_018955446.1	LOC108983712	-10.0714		XP_018816188.1	LOC108987670	0.323955	XM_018960643.1	LOC108987670	-12.7919
XP_018811089.1	LOC108983784	-2.08446	XM_018955544.1	LOC108983784	-79.3935		XP_018816299.1	LOC108987755	0.966895	XM_018960754.1	LOC108987755	-9.89373
XP_018811265.1	LOC108983930	-2.62586	XM_018955720.1	LOC108983930	-22.7063		XP_018816293.1	LOC108987753	0.524949	XM_018960748.1	LOC108987753	-3.29161
XP_018811386.1	LOC108984015	-1.49184	XM_018955841.1	LOC108984015	-4.30338		XP_018816230.1	LOC108987708	-0.00803661	XM_018960685.1	LOC108987708	-6.86
XP_018811449.1	LOC108984075	-2.07444	XM_018955904.1	LOC108984075	-4.35331		XP_018816499.1	LOC108987897	-0.417562	XM_018960954.1	LOC108987897	-3.57462
XP_018811920.1	LOC108984421	-1.52753	XM_018956375.1	LOC108984421	-16.4158		XP_018816455.1	LOC108987872	0.654126	XM_018960910.1	LOC108987872	-1.56913
XP_018812343.1	LOC108984751	-3.18641	XM_018956798.1	LOC108984751	-32.897		XP_018816498.1	LOC108987896	0.519763	XM_018960953.1	LOC108987896	-61.5741
XP_018812438.1	LOC108984825	-1.47298	XM_018956893.1	LOC108984825	-19.7577		XP_018816788.1	LOC108988119	-0.0542631	XM_018961243.1	LOC108988119	-3.6882
XP_018812481.1	LOC108984856	-3.32798	XM_018956936.1	LOC108984856	-13.3815		XP_018816977.1	LOC108988231	0.759757	XM_018961432.1	LOC108988231	-2.70786
XP_018812523.1	LOC108984893	-2.47765	XM_018956978.1	LOC108984893	-10.7053		XP_018816908.1	LOC108988200	-0.110204	XM_018961363.1	LOC108988200	-47.0875
XP_018812655.1	LOC108984991	-1.13708	XM_018957110.1	LOC108984991	-42.8982		XP_018816748.1	LOC108988092	-0.384573	XM_018961203.1	LOC108988092	-8.21903
XP_018812753.1	LOC108985058	-2.60271	XM_018957208.1	LOC108985058	-7.61816		XP_018817000.1	LOC108988247	-0.713806	XM_018961455.1	LOC108988247	-7.23109
XP_018812875.1	LOC108985146	-1.64496	XM_018957330.1	LOC108985146	-10.6837		XP_018816893.1	LOC108988193	-0.997255	XM_018961348.1	LOC108988193	-24.7305
XP_018813130.1	LOC108985324	-4.66799	XM_018957585.1	LOC108985324	-33.5556		XP_018817043.1	LOC108988277	0.477753	XM_018961498.1	LOC108988277	-11.9433
XP_018813258.1	LOC108985421	-1.2924	XM_018957713.1	LOC108985421	-2.56594		XP_018817142.1	LOC108988354	-0.265196	XM_018961597.1	LOC108988354	-10.0542
XP_018813262.1	LOC108985426	-4.37887	XM_018957717.1	LOC108985426	-29.9819		XP_018817171.1	LOC108988379	0.116431	XM_018961626.1	LOC108988379	-14.2273
XP_018813382.1	LOC108985510	-2.40039	XM_018957837.1	LOC108985510	-7.40477		XP_018817223.1	LOC108988414	-0.181047	XM_018961678.1	LOC108988414	-3.25556
XP_018813581.1	LOC108985659	-1.32574	XM_018958036.1	LOC108985659	-21.3762		XP_018817260.1	LOC108988454	-0.309625	XM_018961715.1	LOC108988454	-8.1346
XP_018813739.1	LOC108985772	-2.52241	XM_018958194.1	LOC108985772	-5.71834		XP_018817358.1	LOC108988528	-0.309724	XM_018961813.1	LOC108988528	-4.58061
XP_018813798.1	LOC108985820	-1.11936	XM_018958253.1	LOC108985820	-4.85293		XP_018817391.1	LOC108988554	0.431349	XM_018961846.1	LOC108988554	-124.066
XP_018813997.1	LOC108985965	-1.34969	XM_018958452.1	LOC108985965	-26.4492		XP_018817710.1	LOC108988799	0.578269	XM_018962165.1	LOC108988799	-5.20154
XP_018814220.1	LOC108986152	-1.42874	XM_018958675.1	LOC108986152	-16.8356		XP_018817833.1	LOC108988900	-0.551474	XM_018962288.1	LOC108988900	-13.9292
XP_018814258.1	LOC108986184	-2.23987	XM_018958713.1	LOC108986184	-10.1287		XP_018817906.1	LOC108988941	0.221745	XM_018962361.1	LOC108988941	-3.46596
XP_018814453.1	LOC108986331	-1.86558	XM_018958908.1	LOC108986331	-5.64773		XP_018818112.1	LOC108989083	-0.717296	XM_018962567.1	LOC108989083	-12.9615
XP_018814582.1	LOC108986427	-2.61794	XM_018959037.1	LOC108986427	-3.8354		XP_018818175.1	LOC108989121	0.140334	XM_018962630.1	LOC108989121	-8.31586
XP_018814712.1	LOC108986520	-8.97912	XM_018959167.1	LOC108986520	-64.476		XP_018818252.1	LOC108989180	-0.973877	XM_018962707.1	LOC108989180	-20.4235
XP_018814870.1	LOC108986641	-1.18651	XM_018959325.1	LOC108986641	-1.70522		XP_018818232.1	LOC108989167	-0.469477	XM_018962687.1	LOC108989167	-33.7777
XP_018815146.1	LOC108986832	-7.17102	XM_018959601.1	LOC108986832	-2.07899		XP_018818234.1	LOC108989168	-0.646989	XM_018962689.1	LOC108989168	-13.957
XP_018815415.1	LOC108987030	-1.25541	XM_018959870.1	LOC108987030	-2.5606		XP_018818278.1	LOC108989200	-0.818559	XM_018962733.1	LOC108989200	-1.37745
XP_018815515.1	LOC108987113	-1.35347	XM_018959970.1	LOC108987113	-1.56582		XP_018818321.1	LOC108989234	0.834449	XM_018962776.1	LOC108989234	-13.9518
XP_018815548.1	LOC108987140	-1.50189	XM_018960003.1	LOC108987140	-37.9152		XP_018818444.1	LOC108989345	-0.979243	XM_018962899.1	LOC108989345	-8.09618
XP_018815671.1	LOC108987245	-2.26378	XM_018960126.1	LOC108987245	-22.9755		XP_018818487.1	LOC108989372	-0.870356	XM_018962942.1	LOC108989372	-1.09275
XP_018815886.1	LOC108987423	-1.85384	XM_018960341.1	LOC108987423	-4.53062		XP_018818637.1	LOC108989475	-0.724733	XM_018963092.1	LOC108989475	-9.05184
XP_018815884.1	LOC108987422	-1.94789	XM_018960339.1	LOC108987422	-2.35824		XP_018818666.1	LOC108989494	-0.0691004	XM_018963121.1	LOC108989494	-1.44563
XP_018816178.1	LOC108987666	-3.02323	XM_018960633.1	LOC108987666	-8.23381		XP_018818882.1	LOC108989652	0.0931683	XM_018963337.1	LOC108989652	-42.5199
XP_018816180.1	LOC108987669	-2.07877	XM_018960635.1	LOC108987669	-10.4348		XP_018818859.1	LOC108989639	0.538217	XM_018963314.1	LOC108989639	-13.0566
XP_018816798.1	LOC108988123	-3.00295	XM_018961253.1	LOC108988123	-28.3922		XP_018819051.1	LOC108989770	0.276568	XM_018963506.1	LOC108989770	-11.2478
XP_018817015.1	LOC108988255	-4.53982	XM_018961470.1	LOC108988255	-18.4581		XP_018819082.1	LOC108989795	-0.361027	XM_018963537.1	LOC108989795	-57.0582
XP_018816885.1	LOC108988189	-1.73532	XM_018961340.1	LOC108988189	-2.58569		XP_018819181.1	LOC108989873	0.2448	XM_018963636.1	LOC108989873	-15.6802
XP_018816871.1	LOC108988177	-2.36847	XM_018961326.1	LOC108988177	-10.0876		XP_018819200.1	LOC108989891	-0.717718	XM_018963655.1	LOC108989891	-27.1465
XP_018816770.1	LOC108988106	-1.40821	XM_018961225.1	LOC108988106	-96.2215		XP_018819318.1	LOC108989981	-0.158111	XM_018963773.1	LOC108989981	-9.46427
XP_018816821.1	LOC108988141	-1.65218	XM_018961276.1	LOC108988141	-10.777		XP_018819363.1	LOC108989996	0.331598	XM_018963818.1	LOC108989996	-3.84929
XP_018816814.1	LOC108988135	-1.11017	XM_018961269.1	LOC108988135	-5.84085		XP_018819815.1	LOC108990330	-0.699888	XM_018964270.1	LOC108990330	-15.8142
XP_018817256.1	LOC108988452	-5.70555	XM_018961711.1	LOC108988452	-42.9708		XP_018819823.1	LOC108990338	-0.4547	XM_018964278.1	LOC108990338	-3.96873
XP_018817332.1	LOC108988513	-1.1625	XM_018961787.1	LOC108988513	-22.8074		XP_018819958.1	LOC108990441	-0.402287	XM_018964413.1	LOC108990441	-2.63056
XP_018817359.1	LOC108988529	-1.17143	XM_018961814.1	LOC108988529	-73.6683		XP_018820106.1	LOC108990562	-0.618193	XM_018964561.1	LOC108990562	-4.06994
XP_018817907.1	LOC108988942	-1.60478	XM_018962362.1	LOC108988942	-15.2173		XP_018820158.1	LOC108990609	-0.014535	XM_018964613.1	LOC108990609	-7.31298
XP_018817921.1	LOC108988952	-3.35867	XM_018962376.1	LOC108988952	-13.8259		XP_018820248.1	LOC108990673	0.141804	XM_018964703.1	LOC108990673	-22.4063
XP_018818013.1	LOC108989025	-1.16137	XM_018962468.1	LOC108989025	-41.5421		XP_018820448.1	LOC108990812	-0.447632	XM_018964903.1	LOC108990812	-2.89933
XP_018818227.1	LOC108989165	-1.32411	XM_018962682.1	LOC108989165	-17.7669		XP_018820540.1	LOC108990883	-0.865973	XM_018964995.1	LOC108990883	-8.53507
XP_018818615.1	LOC108989463	-1.61813	XM_018963070.1	LOC108989463	-1.56764		XP_018820763.1	LOC108991077	-0.274894	XM_018965218.1	LOC108991077	-20.862
XP_018818640.1	LOC108989478	-2.32971	XM_018963095.1	LOC108989478	-15.6305		XP_018820811.1	LOC108991122	-0.871862	XM_018965266.1	LOC108991122	-17.0299
XP_018818632.1	LOC108989470	-2.42399	XM_018963087.1	LOC108989470	-6.29223		XP_018820922.1	LOC108991206	-0.451327	XM_018965377.1	LOC108991206	-9.09535
XP_018818605.1	LOC108989458	-2.34543	XM_018963060.1	LOC108989458	-35.6477		XP_018820918.1	LOC108991204	0.659066	XM_018965373.1	LOC108991204	-3.24585
XP_018818707.1	LOC108989529	-1.51539	XM_018963162.1	LOC108989529	-70.5134		XP_018820995.1	LOC108991273	-0.355393	XM_018965450.1	LOC108991273	-45.8203
XP_018818760.1	LOC108989566	-1.36304	XM_018963215.1	LOC108989566	-10.5797		XP_018820986.1	LOC108991266	0.556179	XM_018965441.1	LOC108991266	-15.0929
XP_018819054.1	LOC108989774	-1.17659	XM_018963509.1	LOC108989774	-4.83537		XP_018821061.1	LOC108991334	-0.0180216	XM_018965516.1	LOC108991334	-5.23645
XP_018819213.1	LOC108989902	-1.21097	XM_018963668.1	LOC108989902	-3.50554		XP_018821057.1	LOC108991330	0.265985	XM_018965512.1	LOC108991330	-12.1181
XP_018819193.1	LOC108989884	-1.23033	XM_018963648.1	LOC108989884	-14.1475		XP_018821154.1	LOC108991381	0.807709	XM_018965609.1	LOC108991381	-3.5994
XP_018819374.1	LOC108990002	-2.37306	XM_018963829.1	LOC108990002	-75.4204		XP_018821177.1	LOC108991394	0.765387	XM_018965632.1	LOC108991394	-11.6179
XP_018819501.1	LOC108990104	-1.85106	XM_018963956.1	LOC108990104	-11.0951		XP_018821280.1	LOC108991479	-0.797408	XM_018965735.1	LOC108991479	-3.44618
XP_018819523.1	LOC108990111	-2.04938	XM_018963978.1	LOC108990111	-12.8299		XP_018821438.1	LOC108991575	0.946665	XM_018965893.1	LOC108991575	-5.09686
XP_018819505.1	LOC108990106	-1.86533	XM_018963960.1	LOC108990106	-17.4177		XP_018821647.1	LOC108991727	-0.583175	XM_018966102.1	LOC108991727	-13.3544
XP_018819699.1	LOC108990254	-2.08982	XM_018964154.1	LOC108990254	-158.108		XP_018821473.1	LOC108991604	0.410842	XM_018965928.1	LOC108991604	-7.56342
XP_018819893.1	LOC108990396	-3.81111	XM_018964348.1	LOC108990396	-11.7025		XP_018821771.1	LOC108991834	-0.936036	XM_018966226.1	LOC108991834	-39.6222
XP_018820081.1	LOC108990538	-4.61044	XM_018964536.1	LOC108990538	-54.5602		XP_018821895.1	LOC108991926	0.727578	XM_018966350.1	LOC108991926	-3.0551
XP_018820085.1	LOC108990543	-2.93307	XM_018964540.1	LOC108990543	-1.73631		XP_018822248.1	LOC108992218	0.531313	XM_018966703.1	LOC108992218	-10.0045
XP_018820267.1	LOC108990688	-1.17672	XM_018964722.1	LOC108990688	-5.12898		XP_018822424.1	LOC108992347	-0.876837	XM_018966879.1	LOC108992347	-17.4125
XP_018820274.1	LOC108990693	-1.03991	XM_018964729.1	LOC108990693	-2.46508		XP_018822435.1	LOC108992353	0.167574	XM_018966890.1	LOC108992353	-14.6508
XP_018820527.1	LOC108990872	-2.22909	XM_018964982.1	LOC108990872	-14.9764		XP_018822565.1	LOC108992461	-0.206339	XM_018967020.1	LOC108992461	-14.8413
XP_018820617.1	LOC108990945	-1.2411	XM_018965072.1	LOC108990945	-17.7254		XP_018822739.1	LOC108992597	0.0999174	XM_018967194.1	LOC108992597	-13.3785
XP_018820938.1	LOC108991212	-1.67676	XM_018965393.1	LOC108991212	-8.17674		XP_018823025.1	LOC108992824	-0.442226	XM_018967480.1	LOC108992824	-8.593
XP_018820977.1	LOC108991257	-1.08844	XM_018965432.1	LOC108991257	-14.6498		XP_018823137.1	LOC108992882	0.85317	XM_018967592.1	LOC108992882	-7.663
XP_018820980.1	LOC108991260	-3.22893	XM_018965435.1	LOC108991260	-11.3367		XP_018822955.1	LOC108992771	0.703691	XM_018967410.1	LOC108992771	-39.4624
XP_018821164.1	LOC108991386	-2.11956	XM_018965619.1	LOC108991386	-16.3739		XP_018823093.1	LOC108992857	0.782842	XM_018967548.1	LOC108992857	-3.74504
XP_018821116.1	LOC108991355	-2.04304	XM_018965571.1	LOC108991355	-6.81953		XP_018823017.1	LOC108992818	0.157834	XM_018967472.1	LOC108992818	-7.44593
XP_018821233.1	LOC108991446	-5.80726	XM_018965688.1	LOC108991446	-45.7305		XP_018823059.1	LOC108992839	-0.164475	XM_018967514.1	LOC108992839	-5.64022
XP_018821290.1	LOC108991485	-1.07307	XM_018965745.1	LOC108991485	-9.13014		XP_018823301.1	LOC108993001	-0.0732107	XM_018967756.1	LOC108993001	-1.11473
XP_018821268.1	LOC108991469	-1.50518	XM_018965723.1	LOC108991469	-17.0319		XP_018823317.1	LOC108993008	-0.0657902	XM_018967772.1	LOC108993008	-18.4545
XP_018821350.1	LOC108991528	-1.43238	XM_018965805.1	LOC108991528	-68.0634		XP_018823490.1	LOC108993157	-0.777175	XM_018967945.1	LOC108993157	-7.62239
XP_018821343.1	LOC108991522	-1.33674	XM_018965798.1	LOC108991522	-61.6215		XP_018823451.1	LOC108993136	-0.0997572	XM_018967906.1	LOC108993136	-5.56421
XP_018821409.1	LOC108991557	-2.19401	XM_018965864.1	LOC108991557	-34.3531		XP_018823693.1	LOC108993284	0.572234	XM_018968148.1	LOC108993284	-29.3284
XP_018821556.1	LOC108991677	-1.1021	XM_018966011.1	LOC108991677	-9.19117		XP_018823763.1	LOC108993340	0.0933952	XM_018968218.1	LOC108993340	-3.03919
XP_018821908.1	LOC108991936	-2.48206	XM_018966363.1	LOC108991936	-7.69502		XP_018824163.1	LOC108993637	-0.45997	XM_018968618.1	LOC108993637	-7.55972
XP_018821819.1	LOC108991875	-2.53936	XM_018966274.1	LOC108991875	-3.88197		XP_018824157.1	LOC108993631	0.626562	XM_018968612.1	LOC108993631	-11.5478
XP_018822256.1	LOC108992224	-1.53419	XM_018966711.1	LOC108992224	-5.79296		XP_018824217.1	LOC108993691	0.803203	XM_018968672.1	LOC108993691	-13.2629
XP_018822482.1	LOC108992380	-2.18925	XM_018966937.1	LOC108992380	-8.20131		XP_018824239.1	LOC108993702	0.960823	XM_018968694.1	LOC108993702	-26.9967
XP_018822554.1	LOC108992456	-1.69041	XM_018967009.1	LOC108992456	-17.3107		XP_018824177.1	LOC108993646	0.408442	XM_018968632.1	LOC108993646	-36.044
XP_018822574.1	LOC108992464	-1.6629	XM_018967029.1	LOC108992464	-35.9501		XP_018824734.1	LOC108994095	0.806973	XM_018969189.1	LOC108994095	-13.8866
XP_018822534.1	LOC108992432	-3.24232	XM_018966989.1	LOC108992432	-6.16416		XP_018824768.1	LOC108994129	0.341311	XM_018969223.1	LOC108994129	-49.9026
XP_018822719.1	LOC108992582	-2.33309	XM_018967174.1	LOC108992582	-1.83191		XP_018824890.1	LOC108994213	-0.893629	XM_018969345.1	LOC108994213	-3.69284
XP_018822784.1	LOC108992641	-1.91067	XM_018967239.1	LOC108992641	-105.445		XP_018824900.1	LOC108994224	-0.198085	XM_018969355.1	LOC108994224	-1.25387
XP_018822832.1	LOC108992676	-1.07568	XM_018967287.1	LOC108992676	-6.47832		XP_018824870.1	LOC108994202	0.586153	XM_018969325.1	LOC108994202	-2.83664
XP_018823010.1	LOC108992812	-1.96234	XM_018967465.1	LOC108992812	-12.368		XP_018824881.1	LOC108994209	0.0472527	XM_018969336.1	LOC108994209	-1.43279
XP_018823128.1	LOC108992876	-1.3759	XM_018967583.1	LOC108992876	-9.86844		XP_018824939.1	LOC108994262	0.217227	XM_018969394.1	LOC108994262	-2.60114
XP_018822999.1	LOC108992807	-1.81139	XM_018967454.1	LOC108992807	-23.3625		XP_018824955.1	LOC108994272	-0.721565	XM_018969410.1	LOC108994272	-61.1909
XP_018823047.1	LOC108992834	-1.04716	XM_018967502.1	LOC108992834	-5.97041		XP_018825078.1	LOC108994367	0.933381	XM_018969533.1	LOC108994367	-7.10804
XP_018823213.1	LOC108992943	-1.78224	XM_018967668.1	LOC108992943	-10.0673		XP_018824975.1	LOC108994290	0.858555	XM_018969430.1	LOC108994290	-2.55955
XP_018823611.1	LOC108993229	-1.33193	XM_018968066.1	LOC108993229	-13.1401		XP_018825041.1	LOC108994345	-0.493562	XM_018969496.1	LOC108994345	-3.82925
XP_018823634.1	LOC108993242	-4.20936	XM_018968089.1	LOC108993242	-3.03576		XP_018825135.1	LOC108994395	-0.851134	XM_018969590.1	LOC108994395	-7.55157
XP_018823509.1	LOC108993170	-1.43199	XM_018967964.1	LOC108993170	-6.68199		XP_018825271.1	LOC108994493	-0.524303	XM_018969726.1	LOC108994493	-2.17689
XP_018823886.1	LOC108993423	-1.12182	XM_018968341.1	LOC108993423	-7.95754		XP_018825404.1	LOC108994589	-0.225014	XM_018969859.1	LOC108994589	-33.4938
XP_018823799.1	LOC108993368	-1.34556	XM_018968254.1	LOC108993368	-1.46798		XP_018825384.1	LOC108994581	0.764074	XM_018969839.1	LOC108994581	-20.4016
XP_018823967.1	LOC108993488	-1.28311	XM_018968422.1	LOC108993488	-4.80866		XP_018825588.1	LOC108994718	-0.602734	XM_018970043.1	LOC108994718	-14.4851
XP_018823986.1	LOC108993501	-2.00212	XM_018968441.1	LOC108993501	-28.4506		XP_018825729.1	LOC108994810	0.554241	XM_018970184.1	LOC108994810	-5.21559
XP_018824027.1	LOC108993530	-1.44068	XM_018968482.1	LOC108993530	-19.0876		XP_018825826.1	LOC108994887	0.690255	XM_018970281.1	LOC108994887	-23.5508
XP_018824074.1	LOC108993562	-3.95515	XM_018968529.1	LOC108993562	-5.29865		XP_018825830.1	LOC108994888	0.374236	XM_018970285.1	LOC108994888	-6.76917
XP_018824378.1	LOC108993800	-2.99698	XM_018968833.1	LOC108993800	-2.73547		XP_018825845.1	LOC108994901	-0.870419	XM_018970300.1	LOC108994901	-3.88054
XP_018824481.1	LOC108993885	-1.3441	XM_018968936.1	LOC108993885	-14.1715		XP_018826002.1	LOC108995000	-0.564041	XM_018970457.1	LOC108995000	-16.4813
XP_018824514.1	LOC108993915	-2.66556	XM_018968969.1	LOC108993915	-35.4632		XP_018826122.1	LOC108995074	-0.587884	XM_018970577.1	LOC108995074	-13.557
XP_018824705.1	LOC108994071	-1.65003	XM_018969160.1	LOC108994071	-14.8492		XP_018826437.1	LOC108995342	0.500112	XM_018970892.1	LOC108995342	-5.60719
XP_018824896.1	LOC108994219	-1.49472	XM_018969351.1	LOC108994219	-90.0785		XP_018826457.1	LOC108995354	-0.840013	XM_018970912.1	LOC108995354	-2.42097
XP_018825160.1	LOC108994409	-1.10286	XM_018969615.1	LOC108994409	-22.7284		XP_018826449.1	LOC108995347	-0.246734	XM_018970904.1	LOC108995347	-1.19408
XP_018825162.1	LOC108994411	-1.04253	XM_018969617.1	LOC108994411	-7.22926		XP_018826493.1	LOC108995375	0.464613	XM_018970948.1	LOC108995375	-9.29194
XP_018825295.1	LOC108994507	-2.19032	XM_018969750.1	LOC108994507	-11.9506		XP_018826690.1	LOC108995562	0.691402	XM_018971145.1	LOC108995562	-34.7173
XP_018825332.1	LOC108994545	-4.54742	XM_018969787.1	LOC108994545	-2.26759		XP_018826687.1	LOC108995559	-0.107292	XM_018971142.1	LOC108995559	-5.61622
XP_018825677.1	LOC108994785	-1.59013	XM_018970132.1	LOC108994785	-2.39715		XP_018826759.1	LOC108995623	0.94994	XM_018971214.1	LOC108995623	-4.42852
XP_018825764.1	LOC108994833	-2.05023	XM_018970219.1	LOC108994833	-32.0718		XP_018826753.1	LOC108995619	-0.117831	XM_018971208.1	LOC108995619	-7.12385
XP_018825695.1	LOC108994790	-3.00642	XM_018970150.1	LOC108994790	-5.13463		XP_018826786.1	LOC108995650	-0.237299	XM_018971241.1	LOC108995650	-9.6966
XP_018825720.1	LOC108994805	-1.01961	XM_018970175.1	LOC108994805	-15.997		XP_018826789.1	LOC108995652	-0.420042	XM_018971244.1	LOC108995652	-6.23865
XP_018826027.1	LOC108995027	-3.71303	XM_018970482.1	LOC108995027	-21.3617		XP_018826775.1	LOC108995640	0.532413	XM_018971230.1	LOC108995640	-7.55647
XP_018826287.1	LOC108995226	-1.59556	XM_018970742.1	LOC108995226	-12.3468		XP_018826923.1	LOC108995751	-0.129824	XM_018971378.1	LOC108995751	-14.7324
XP_018826471.1	LOC108995363	-1.91613	XM_018970926.1	LOC108995363	-3.50194		XP_018826879.1	LOC108995719	-0.0347643	XM_018971334.1	LOC108995719	-2.62325
XP_018826382.1	LOC108995304	-2.15002	XM_018970837.1	LOC108995304	-7.32546		XP_018826866.1	LOC108995711	0.424674	XM_018971321.1	LOC108995711	-7.94591
XP_018826427.1	LOC108995333	-1.73128	XM_018970882.1	LOC108995333	-14.7592		XP_018827035.1	LOC108995854	0.403395	XM_018971490.1	LOC108995854	-46.5168
XP_018826435.1	LOC108995340	-1.87823	XM_018970890.1	LOC108995340	-1.43633		XP_018827347.1	LOC108996052	-0.392656	XM_018971802.1	LOC108996052	-2.76234
XP_018826593.1	LOC108995473	-2.0933	XM_018971048.1	LOC108995473	-10.9582		XP_018827266.1	LOC108996009	0.216145	XM_018971721.1	LOC108996009	-37.6528
XP_018826578.1	LOC108995457	-1.35699	XM_018971033.1	LOC108995457	-15.2204		XP_018827693.1	LOC108996314	-0.433686	XM_018972148.1	LOC108996314	-4.40286
XP_018826821.1	LOC108995669	-3.07321	XM_018971276.1	LOC108995669	-3.31258		XP_018827729.1	LOC108996338	0.381817	XM_018972184.1	LOC108996338	-18.941
XP_018826881.1	LOC108995721	-1.27279	XM_018971336.1	LOC108995721	-5.9495		XP_018827757.1	LOC108996355	-0.492197	XM_018972212.1	LOC108996355	-14.1316
XP_018826910.1	LOC108995743	-1.09548	XM_018971365.1	LOC108995743	-6.86712		XP_018827666.1	LOC108996303	-0.949739	XM_018972121.1	LOC108996303	-14.2633
XP_018826903.1	LOC108995740	-1.55864	XM_018971358.1	LOC108995740	-23.4241		XP_018827866.1	LOC108996426	0.973165	XM_018972321.1	LOC108996426	-6.66214
XP_018827261.1	LOC108996004	-1.60279	XM_018971716.1	LOC108996004	-12.6736		XP_018827903.1	LOC108996452	-0.985003	XM_018972358.1	LOC108996452	-5.66039
XP_018827257.1	LOC108996002	-1.31618	XM_018971712.1	LOC108996002	-1.33614		XP_018828164.1	LOC108996624	-0.884292	XM_018972619.1	LOC108996624	-5.52975
XP_018827381.1	LOC108996075	-1.08915	XM_018971836.1	LOC108996075	-14.0418		XP_018828615.1	LOC108996997	-0.579572	XM_018973070.1	LOC108996997	-1.40159
XP_018827819.1	LOC108996392	-2.37458	XM_018972274.1	LOC108996392	-3.83955		XP_018828596.1	LOC108996985	0.848893	XM_018973051.1	LOC108996985	-13.4088
XP_018827760.1	LOC108996356	-1.92082	XM_018972215.1	LOC108996356	-10.451		XP_018828857.1	LOC108997155	0.445743	XM_018973312.1	LOC108997155	-102.676
XP_018827477.1	LOC108996170	-1.66454	XM_018971932.1	LOC108996170	-2.27497		XP_018828725.1	LOC108997073	-0.247199	XM_018973180.1	LOC108997073	-4.7729
XP_018827699.1	LOC108996320	-2.07388	XM_018972154.1	LOC108996320	-22.6741		XP_018828806.1	LOC108997121	-0.682253	XM_018973261.1	LOC108997121	-5.11453
XP_018827510.1	LOC108996193	-2.46451	XM_018971965.1	LOC108996193	-4.46892		XP_018829261.1	LOC108997435	-0.508256	XM_018973716.1	LOC108997435	-9.01158
XP_018827888.1	LOC108996445	-2.3685	XM_018972343.1	LOC108996445	-22.1007		XP_018829049.1	LOC108997298	-0.943975	XM_018973504.1	LOC108997298	-1.32725
XP_018828123.1	LOC108996597	-2.01212	XM_018972578.1	LOC108996597	-27.6471		XP_018829085.1	LOC108997332	0.865729	XM_018973540.1	LOC108997332	-15.0253
XP_018828183.1	LOC108996638	-1.65571	XM_018972638.1	LOC108996638	-2.44132		XP_018829255.1	LOC108997432	0.0153265	XM_018973710.1	LOC108997432	-129.797
XP_018828282.1	LOC108996724	-2.05534	XM_018972737.1	LOC108996724	-3.31321		XP_018829332.1	LOC108997474	-0.888411	XM_018973787.1	LOC108997474	-1.72588
XP_018828594.1	LOC108996983	-2.82965	XM_018973049.1	LOC108996983	-1.09287		XP_018829167.1	LOC108997387	-0.240222	XM_018973622.1	LOC108997387	-2.72647
XP_018828814.1	LOC108997126	-1.38974	XM_018973269.1	LOC108997126	-86.6552		XP_018829628.1	LOC108997711	-0.0563688	XM_018974083.1	LOC108997711	-7.66004
XP_018829348.1	LOC108997484	-1.10694	XM_018973803.1	LOC108997484	-15.1411		XP_018829689.1	LOC108997764	-0.294207	XM_018974144.1	LOC108997764	-1.53987
XP_018829126.1	LOC108997363	-2.94959	XM_018973581.1	LOC108997363	-10.8441		XP_018829693.1	LOC108997767	-0.325555	XM_018974148.1	LOC108997767	-43.6931
XP_018829243.1	LOC108997424	-1.10347	XM_018973698.1	LOC108997424	-37.7572		XP_018829700.1	LOC108997777	0.579046	XM_018974155.1	LOC108997777	-16.1017
XP_018829145.1	LOC108997371	-1.27513	XM_018973600.1	LOC108997371	-9.37133		XP_018829987.1	LOC108998019	0.537331	XM_018974442.1	LOC108998019	-1.78857
XP_018829218.1	LOC108997411	-1.35662	XM_018973673.1	LOC108997411	-11.6513		XP_018830075.1	LOC108998077	-0.516679	XM_018974530.1	LOC108998077	-11.3496
XP_018829162.1	LOC108997384	-1.11785	XM_018973617.1	LOC108997384	-32.3112		XP_018830149.1	LOC108998140	0.111052	XM_018974604.1	LOC108998140	-17.8921
XP_018829528.1	LOC108997632	-1.41662	XM_018973983.1	LOC108997632	-4.46236		XP_018830437.1	LOC108998356	-0.833321	XM_018974892.1	LOC108998356	-7.8185
XP_018829584.1	LOC108997690	-1.32826	XM_018974039.1	LOC108997690	-3.68703		XP_018830382.1	LOC108998314	0.126093	XM_018974837.1	LOC108998314	-1.291
XP_018829539.1	LOC108997637	-1.36845	XM_018973994.1	LOC108997637	-8.71245		XP_018830497.1	LOC108998405	-0.898815	XM_018974952.1	LOC108998405	-16.2133
XP_018829711.1	LOC108997790	-4.22181	XM_018974166.1	LOC108997790	-88.5373		XP_018830495.1	LOC108998404	-0.0910606	XM_018974950.1	LOC108998404	-3.65628
XP_018830074.1	LOC108998076	-2.07156	XM_018974529.1	LOC108998076	-14.2085		XP_018830629.1	LOC108998517	0.435276	XM_018975084.1	LOC108998517	-3.50674
XP_018830274.1	LOC108998228	-5.00161	XM_018974729.1	LOC108998228	-19.4224		XP_018830663.1	LOC108998553	-0.131798	XM_018975118.1	LOC108998553	-21.2215
XP_018830307.1	LOC108998262	-1.19062	XM_018974762.1	LOC108998262	-94.5886		XP_018830828.1	LOC108998652	-0.706831	XM_018975283.1	LOC108998652	-4.11575
XP_018830561.1	LOC108998465	-1.83226	XM_018975016.1	LOC108998465	-5.71595		XP_018830948.1	LOC108998727	0.359833	XM_018975403.1	LOC108998727	-3.68293
XP_018830673.1	LOC108998567	-2.74415	XM_018975128.1	LOC108998567	-4.82908		XP_018830892.1	LOC108998696	0.492793	XM_018975347.1	LOC108998696	-7.94434
XP_018830726.1	LOC108998598	-1.3555	XM_018975181.1	LOC108998598	-23.9272		XP_018830967.1	LOC108998732	0.674522	XM_018975422.1	LOC108998732	-8.2797
XP_018831321.1	LOC108998998	-1.66288	XM_018975776.1	LOC108998998	-46.1057		XP_018831141.1	LOC108998862	-0.888652	XM_018975596.1	LOC108998862	-7.33079
XP_018831702.1	LOC108999284	-5.34106	XM_018976157.1	LOC108999284	-6.28292		XP_018831286.1	LOC108998968	-0.941891	XM_018975741.1	LOC108998968	-5.51083
XP_018831586.1	LOC108999215	-2.17391	XM_018976041.1	LOC108999215	-7.26908		XP_018831287.1	LOC108998969	0.227029	XM_018975742.1	LOC108998969	-9.16528
XP_018832616.1	LOC109000243	-11.4403	XM_018977071.1	LOC109000243	-57.6717		XP_018831418.1	LOC108999071	-0.246061	XM_018975873.1	LOC108999071	-4.07832
XP_018853014.1	LOC109014784	1.59976	XM_018997469.1	LOC109014784	-3.3008		XP_018831659.1	LOC108999250	-0.438255	XM_018976114.1	LOC108999250	-5.17901
XP_018858157.1	LOC109020107	1.76804	XM_019002612.1	LOC109020107	-14.3165		XP_018831546.1	LOC108999191	0.153988	XM_018976001.1	LOC108999191	-1.86652
XP_018811211.1	LOC108983856	1.1647	XM_018955666.1	LOC108983856	-4.93941		XP_018831617.1	LOC108999228	0.32503	XM_018976072.1	LOC108999228	-5.56749
XP_018833394.1	LOC109000833	2.12841	XM_018977849.1	LOC109000833	-28.8742		XP_018831621.1	LOC108999231	-0.347441	XM_018976076.1	LOC108999231	-10.7565
XP_018833973.1	LOC109001225	2.38052	XM_018978428.1	LOC109001225	-15.6048		XP_018831614.1	LOC108999226	0.954443	XM_018976069.1	LOC108999226	-2.55743
XP_018836373.1	LOC109002903	1.14984	XM_018980828.1	LOC109002903	-60.5486		XP_018831536.1	LOC108999180	-0.757432	XM_018975991.1	LOC108999180	-20.2609
XP_018836448.1	LOC109002958	3.23451	XM_018980903.1	LOC109002958	-34.7039		XP_018831476.1	LOC108999137	0.390334	XM_018975931.1	LOC108999137	-24.0701
XP_018836479.1	LOC109002985	3.49701	XM_018980934.1	LOC109002985	-4.64939		XP_018831786.1	LOC108999352	-0.512418	XM_018976241.1	LOC108999352	-7.84424
XP_018836595.1	LOC109003075	4.00783	XM_018981050.1	LOC109003075	-3.38482		XP_018831844.1	LOC108999408	-0.0867748	XM_018976299.1	LOC108999408	-43.5159
XP_018842586.1	LOC109007373	1.18859	XM_018987041.1	LOC109007373	-4.49997		XP_018831854.1	LOC108999413	-0.0957813	XM_018976309.1	LOC108999413	-28.8915
XP_018845572.1	LOC109009522	2.72611	XM_018990027.1	LOC109009522	-13.7459		XP_018831880.1	LOC108999444	-0.727622	XM_018976335.1	LOC108999444	-23.4447
XP_018847204.1	LOC109010746	1.85731	XM_018991659.1	LOC109010746	-17.1297		XP_018831891.1	LOC108999457	-0.720843	XM_018976346.1	LOC108999457	-4.10974
XP_018847499.1	LOC109010968	3.82649	XM_018991954.1	LOC109010968	-4.64474
XP_018849333.1	LOC109012237	2.42829	XM_018993788.1	LOC109012237	-16.9643
XP_018850746.1	LOC109013191	1.35292	XM_018995201.1	LOC109013191	-65.1783
XP_018850794.1	LOC109013230	2.44769	XM_018995249.1	LOC109013230	-4.4908
XP_018852424.1	LOC109014410	2.71437	XM_018996879.1	LOC109014410	-1.65167
XP_018853146.1	LOC109015115	1.03611	XM_018997601.1	LOC109015115	-1.32971
XP_018853198.1	LOC109015173	3.38132	XM_018997653.1	LOC109015173	-14.3656
XP_018853705.1	LOC109015689	1.23291	XM_018998160.1	LOC109015689	-2.43385
XP_018854943.1	LOC109017077	2.1085	XM_018999398.1	LOC109017077	-23.3301
XP_018856907.1	LOC109019125	2.06812	XM_019001362.1	LOC109019125	-6.57059
XP_018857607.1	LOC109019707	1.32673	XM_019002062.1	LOC109019707	-7.68531
XP_018858489.1	LOC109020478	1.32848	XM_019002944.1	LOC109020478	-4.17422
XP_018807345.1	LOC108980790	2.41067	XM_018951800.1	LOC108980790	-34.1734
XP_018808703.1	LOC108981904	2.48742	XM_018953158.1	LOC108981904	-6.54936
XP_018817706.1	LOC108988790	1.77809	XM_018962161.1	LOC108988790	-10.6321
XP_018817925.1	LOC108988930	2.28383	XM_018962380.1	LOC108988930	-1.26107
XP_018818184.1	LOC108989124	4.00456	XM_018962639.1	LOC108989124	-4.1903
XP_018818270.1	LOC108989188	4.64092	XM_018962725.1	LOC108989188	-1.33418
XP_018818478.1	LOC108989366	3.09999	XM_018962933.1	LOC108989366	-11.1165
XP_018819450.1	LOC108990054	1.04621	XM_018963905.1	LOC108990054	-8.64256
XP_018820746.1	LOC108991046	1.22821	XM_018965201.1	LOC108991046	-13.0668
XP_018822674.1	LOC108992527	1.29494	XM_018967129.1	LOC108992527	-28.0832
XP_018822805.1	LOC108992648	4.85562	XM_018967260.1	LOC108992648	-6.74231
XP_018824599.1	LOC108993979	2.35146	XM_018969054.1	LOC108993979	-157.12
XP_018826332.1	LOC108995257	4.61054	XM_018970787.1	LOC108995257	-1.10857
XP_018827292.1	LOC108996022	1.03578	XM_018971747.1	LOC108996022	-12.0638
XP_018828533.1	LOC108996938	1.40656	XM_018972988.1	LOC108996938	-29.9532
XP_018832886.1	LOC109000471	2.88256	XM_018977341.1	LOC109000471	-5.72504
XP_018833040.1	LOC109000576	1.31346	XM_018977495.1	LOC109000576	-19.9835
XP_018833189.1	LOC109000681	1.84586	XM_018977644.1	LOC109000681	-32.8997
XP_018833197.1	LOC109000687	1.65938	XM_018977652.1	LOC109000687	-6.20236
XP_018833512.1	LOC109000916	1.36898	XM_018977967.1	LOC109000916	-3.93691
XP_018833905.1	LOC109001183	2.31088	XM_018978360.1	LOC109001183	-8.58551
XP_018833994.1	LOC109001250	1.21481	XM_018978449.1	LOC109001250	-36.3728
XP_018834168.1	LOC109001373	1.62477	XM_018978623.1	LOC109001373	-6.93458
XP_018834404.1	LOC109001531	1.86816	XM_018978859.1	LOC109001531	-50.935
XP_018834475.1	LOC109001578	3.09893	XM_018978930.1	LOC109001578	-19.5121
XP_018834571.1	LOC109001659	2.80391	XM_018979026.1	LOC109001659	-59.1421
XP_018834872.1	LOC109001852	1.10194	XM_018979327.1	LOC109001852	-6.85994
XP_018835131.1	LOC109002024	5.05661	XM_018979586.1	LOC109002024	-18.5673
XP_018835316.1	LOC109002144	2.71056	XM_018979771.1	LOC109002144	-11.7517
XP_018835399.1	LOC109002210	3.30701	XM_018979854.1	LOC109002210	-4.4743
XP_018835580.1	LOC109002339	1.69724	XM_018980035.1	LOC109002339	-9.7775
XP_018835690.1	LOC109002409	2.20262	XM_018980145.1	LOC109002409	-8.57388
XP_018835879.1	LOC109002543	2.73739	XM_018980334.1	LOC109002543	-19.5735
XP_018836120.1	LOC109002714	3.05294	XM_018980575.1	LOC109002714	-10.0814
XP_018836154.1	LOC109002743	4.62958	XM_018980609.1	LOC109002743	-50.9943
XP_018836274.1	LOC109002821	1.09326	XM_018980729.1	LOC109002821	-2.80582
XP_018836348.1	LOC109002884	1.29152	XM_018980803.1	LOC109002884	-4.31031
XP_018836385.1	LOC109002916	2.23294	XM_018980840.1	LOC109002916	-7.88277
XP_018836411.1	LOC109002939	2.22935	XM_018980866.1	LOC109002939	-12.4605
XP_018836531.1	LOC109003030	1.51574	XM_018980986.1	LOC109003030	-12.4594
XP_018836865.1	LOC109003252	1.72682	XM_018981320.1	LOC109003252	-9.67997
XP_018836896.1	LOC109003272	1.83864	XM_018981351.1	LOC109003272	-5.83222
XP_018837003.1	LOC109003353	3.26485	XM_018981458.1	LOC109003353	-3.59745
XP_018837016.1	LOC109003359	1.48283	XM_018981471.1	LOC109003359	-20.6544
XP_018837047.1	LOC109003386	6.92334	XM_018981502.1	LOC109003386	-6.46958
XP_018837220.1	LOC109003519	4.94776	XM_018981675.1	LOC109003519	-7.85123
XP_018837268.1	LOC109003550	2.09228	XM_018981723.1	LOC109003550	-8.19956
XP_018837286.1	LOC109003565	1.64911	XM_018981741.1	LOC109003565	-13.4381
XP_018837356.1	LOC109003602	1.03203	XM_018981811.1	LOC109003602	-44.9301
XP_018837558.1	LOC109003738	2.51707	XM_018982013.1	LOC109003738	-2.00943
XP_018837640.1	LOC109003796	1.09963	XM_018982095.1	LOC109003796	-18.6069
XP_018837852.1	LOC109003962	4.79317	XM_018982307.1	LOC109003962	-1.26508
XP_018837921.1	LOC109004006	2.4606	XM_018982376.1	LOC109004006	-23.9857
XP_018837844.1	LOC109003955	1.73977	XM_018982299.1	LOC109003955	-22.7533
XP_018838341.1	LOC109004287	1.98192	XM_018982796.1	LOC109004287	-11.8333
XP_018839110.1	LOC109004858	1.49188	XM_018983565.1	LOC109004858	-9.75038
XP_018839114.1	LOC109004861	3.55758	XM_018983569.1	LOC109004861	-11.7645
XP_018839121.1	LOC109004867	3.36045	XM_018983576.1	LOC109004867	-119.47
XP_018839429.1	LOC109005096	2.62937	XM_018983884.1	LOC109005096	-13.1634
XP_018839601.1	LOC109005232	1.28054	XM_018984056.1	LOC109005232	-8.50467
XP_018839676.1	LOC109005282	1.30177	XM_018984131.1	LOC109005282	-15.7798
XP_018839694.1	LOC109005295	5.01648	XM_018984149.1	LOC109005295	-17.0537
XP_018839766.1	LOC109005337	1.30575	XM_018984221.1	LOC109005337	-6.17004
XP_018839885.1	LOC109005402	1.86263	XM_018984340.1	LOC109005402	-28.1446
XP_018839886.1	LOC109005403	5.29983	XM_018984341.1	LOC109005403	-246.768
XP_018840014.1	LOC109005502	1.09895	XM_018984469.1	LOC109005502	-3.70887
XP_018841303.1	LOC109006469	3.7104	XM_018985758.1	LOC109006469	-10.371
XP_018841394.1	LOC109006539	2.62129	XM_018985849.1	LOC109006539	-1.20322
XP_018841407.1	LOC109006546	2.91057	XM_018985862.1	LOC109006546	-1.83059
XP_018841469.1	LOC109006594	4.88797	XM_018985924.1	LOC109006594	-5.01993
XP_018841603.1	LOC109006692	1.3431	XM_018986058.1	LOC109006692	-20.6365
XP_018841624.1	LOC109006710	2.85604	XM_018986079.1	LOC109006710	-3.69839
XP_018841680.1	LOC109006760	2.32216	XM_018986135.1	LOC109006760	-4.78777
XP_018841784.1	LOC109006830	1.75832	XM_018986239.1	LOC109006830	-116.809
XP_018841792.1	LOC109006837	3.29906	XM_018986247.1	LOC109006837	-5.05968
XP_018841932.1	LOC109006940	1.58718	XM_018986387.1	LOC109006940	-135.12
XP_018842620.1	LOC109007409	3.51222	XM_018987075.1	LOC109007409	-16.1191
XP_018842763.1	LOC109007527	1.55035	XM_018987218.1	LOC109007527	-25.1522
XP_018842816.1	LOC109007557	1.49267	XM_018987271.1	LOC109007557	-8.32989
XP_018843242.1	LOC109007840	1.31864	XM_018987697.1	LOC109007840	-7.10883
XP_018843576.1	LOC109008078	1.47267	XM_018988031.1	LOC109008078	-9.47938
XP_018843861.1	LOC109008286	1.67453	XM_018988316.1	LOC109008286	-14.4544
XP_018843912.1	LOC109008319	2.04803	XM_018988367.1	LOC109008319	-20.7695
XP_018844063.1	LOC109008436	2.39749	XM_018988518.1	LOC109008436	-10.646
XP_018844065.1	LOC109008438	5.10625	XM_018988520.1	LOC109008438	-6.83823
XP_018844405.1	LOC109008675	3.61402	XM_018988860.1	LOC109008675	-6.40236
XP_018844436.1	LOC109008697	4.3541	XM_018988891.1	LOC109008697	-7.07931
XP_018844515.1	LOC109008754	1.96781	XM_018988970.1	LOC109008754	-29.8954
XP_018844722.1	LOC109008900	2.93613	XM_018989177.1	LOC109008900	-12.5652
XP_018844867.1	LOC109009002	4.76629	XM_018989322.1	LOC109009002	-5.80008
XP_018844979.1	LOC109009085	3.65965	XM_018989434.1	LOC109009085	-3.86847
XP_018845062.1	LOC109009145	1.23697	XM_018989517.1	LOC109009145	-5.68291
XP_018845118.1	LOC109009182	5.44666	XM_018989573.1	LOC109009182	-1.47266
XP_018845180.1	LOC109009236	2.77086	XM_018989635.1	LOC109009236	-3.92426
XP_018845302.1	LOC109009315	2.0546	XM_018989757.1	LOC109009315	-46.4483
XP_018845363.1	LOC109009364	2.07528	XM_018989818.1	LOC109009364	-2.96682
XP_018845399.1	LOC109009394	1.86893	XM_018989854.1	LOC109009394	-3.04314
XP_018845479.1	LOC109009468	3.0861	XM_018989934.1	LOC109009468	-6.23982
XP_018845549.1	LOC109009507	2.27933	XM_018990004.1	LOC109009507	-4.59514
XP_018845797.1	LOC109009676	5.03528	XM_018990252.1	LOC109009676	-1.50938
XP_018845915.1	LOC109009759	1.01146	XM_018990370.1	LOC109009759	-2.63179
XP_018846148.1	LOC109009933	1.27961	XM_018990603.1	LOC109009933	-25.536
XP_018846193.1	LOC109009963	2.33533	XM_018990648.1	LOC109009963	-1.27648
XP_018846255.1	LOC109010014	1.44253	XM_018990710.1	LOC109010014	-4.5488
XP_018846256.1	LOC109010015	1.8371	XM_018990711.1	LOC109010015	-43.8479
XP_018846792.1	LOC109010416	1.1712	XM_018991247.1	LOC109010416	-11.4292
XP_018846831.1	LOC109010445	2.55914	XM_018991286.1	LOC109010445	-3.31815
XP_018846850.1	LOC109010459	1.60559	XM_018991305.1	LOC109010459	-6.4181
XP_018846873.1	LOC109010475	5.85775	XM_018991328.1	LOC109010475	-2.93542
XP_018847080.1	LOC109010646	2.54645	XM_018991535.1	LOC109010646	-12.3477
XP_018847140.1	LOC109010696	2.81897	XM_018991595.1	LOC109010696	-12.1879
XP_018847236.1	LOC109010779	3.41299	XM_018991691.1	LOC109010779	-10.3359
XP_018847319.1	LOC109010845	2.64419	XM_018991774.1	LOC109010845	-15.6656
XP_018847514.1	LOC109010978	4.901	XM_018991969.1	LOC109010978	-5.09673
XP_018847793.1	LOC109011164	1.76488	XM_018992248.1	LOC109011164	-10.0265
XP_018847824.1	LOC109011185	2.76973	XM_018992279.1	LOC109011185	-3.69904
XP_018847841.1	LOC109011193	2.44221	XM_018992296.1	LOC109011193	-1.99963
XP_018848062.1	LOC109011355	2.4731	XM_018992517.1	LOC109011355	-18.4775
XP_018848153.1	LOC109011406	1.51846	XM_018992608.1	LOC109011406	-17.7929
XP_018848188.1	LOC109011428	2.7699	XM_018992643.1	LOC109011428	-4.35228
XP_018848278.1	LOC109011490	3.03933	XM_018992733.1	LOC109011490	-11.83
XP_018848284.1	LOC109011493	1.20033	XM_018992739.1	LOC109011493	-22.7196
XP_018848396.1	LOC109011587	2.40051	XM_018992851.1	LOC109011587	-10.0081
XP_018848538.1	LOC109011697	3.81899	XM_018992993.1	LOC109011697	-17.7137
XP_018848737.1	LOC109011853	1.58456	XM_018993192.1	LOC109011853	-23.7898
XP_018848755.1	LOC109011861	3.91801	XM_018993210.1	LOC109011861	-5.2064
XP_018848949.1	LOC109011987	1.94427	XM_018993404.1	LOC109011987	-13.4869
XP_018849177.1	LOC109012129	2.46872	XM_018993632.1	LOC109012129	-21.9659
XP_018849345.1	LOC109012266	1.07411	XM_018993800.1	LOC109012266	-98.6367
XP_018849426.1	LOC109012316	2.54296	XM_018993881.1	LOC109012316	-27.2786
XP_018849538.1	LOC109012389	2.81312	XM_018993993.1	LOC109012389	-38.3245
XP_018849573.1	LOC109012408	1.49966	XM_018994028.1	LOC109012408	-13.8847
XP_018849968.1	LOC109012668	1.85691	XM_018994423.1	LOC109012668	-9.80548
XP_018849980.1	LOC109012674	4.60053	XM_018994435.1	LOC109012674	-10.9637
XP_018850111.1	LOC109012764	2.5969	XM_018994566.1	LOC109012764	-5.74803
XP_018850190.1	LOC109012824	3.32994	XM_018994645.1	LOC109012824	-3.03121
XP_018850787.1	LOC109013228	2.60732	XM_018995242.1	LOC109013228	-9.07413
XP_018850906.1	LOC109013321	2.13375	XM_018995361.1	LOC109013321	-2.08863
XP_018850909.1	LOC109013324	1.99233	XM_018995364.1	LOC109013324	-12.5835
XP_018850911.1	LOC109013327	4.02811	XM_018995366.1	LOC109013327	-11.402
XP_018851232.1	LOC109013548	1.15952	XM_018995687.1	LOC109013548	-1.11114
XP_018851350.1	LOC109013651	1.90035	XM_018995805.1	LOC109013651	-1.09191
XP_018851539.1	LOC109013790	4.70921	XM_018995994.1	LOC109013790	-8.34136
XP_018851562.1	LOC109013801	1.62404	XM_018996017.1	LOC109013801	-3.83261
XP_018851670.1	LOC109013885	1.59457	XM_018996125.1	LOC109013885	-17.161
XP_018851764.1	LOC109013944	5.36535	XM_018996219.1	LOC109013944	-6.92228
XP_018851852.1	LOC109014008	1.74319	XM_018996307.1	LOC109014008	-1.2371
XP_018852065.1	LOC109014163	2.1518	XM_018996520.1	LOC109014163	-15.4164
XP_018853134.1	LOC109015106	1.41959	XM_018997589.1	LOC109015106	-3.70746
XP_018853172.1	LOC109015149	1.6226	XM_018997627.1	LOC109015149	-7.28561
XP_018853382.1	LOC109015360	1.65852	XM_018997837.1	LOC109015360	-5.50519
XP_018853719.1	LOC109015700	5.06114	XM_018998174.1	LOC109015700	-15.6919
XP_018853744.1	LOC109015736	1.33484	XM_018998199.1	LOC109015736	-5.2959
XP_018853990.1	LOC109015983	1.0326	XM_018998445.1	LOC109015983	-1.18131
XP_018854655.1	LOC109016730	1.28404	XM_018999110.1	LOC109016730	-16.9882
XP_018854693.1	LOC109016773	1.10842	XM_018999148.1	LOC109016773	-3.86596
XP_018854969.1	LOC109017114	1.0729	XM_018999424.1	LOC109017114	-2.43609
XP_018855232.1	LOC109017404	1.4582	XM_018999687.1	LOC109017404	-3.04463
XP_018855255.1	LOC109017432	1.02545	XM_018999710.1	LOC109017432	-3.04852
XP_018855324.1	LOC109017539	4.56792	XM_018999779.1	LOC109017539	-9.32888
XP_018855325.1	LOC109017540	4.09777	XM_018999780.1	LOC109017540	-31.8767
XP_018855361.1	LOC109017602	1.3277	XM_018999816.1	LOC109017602	-2.41919
XP_018855567.1	LOC109017840	5.5491	XM_019000022.1	LOC109017840	-2.88016
XP_018855810.1	LOC109018074	1.79631	XM_019000265.1	LOC109018074	-11.6736
XP_018856230.1	LOC109018523	2.07819	XM_019000685.1	LOC109018523	-8.52927
XP_018856394.1	LOC109018700	1.08382	XM_019000849.1	LOC109018700	-4.08538
XP_018856534.1	LOC109018804	1.14355	XM_019000989.1	LOC109018804	-15.5552
XP_018856574.1	LOC109018839	1.7979	XM_019001029.1	LOC109018839	-42.3316
XP_018856581.1	LOC109018846	3.77508	XM_019001036.1	LOC109018846	-3.65186
XP_018856631.1	LOC109018894	1.6135	XM_019001086.1	LOC109018894	-1.89453
XP_018856789.1	LOC109019027	4.8433	XM_019001244.1	LOC109019027	-11.3036
XP_018857654.1	LOC109019747	4.18658	XM_019002109.1	LOC109019747	-6.22283
XP_018858042.1	LOC109020091	1.3512	XM_019002497.1	LOC109020091	-9.86772
XP_018858061.1	LOC109020112	3.45866	XM_019002516.1	LOC109020112	-10.0848
XP_018858569.1	LOC109020545	4.87897	XM_019003024.1	LOC109020545	-1.41801
XP_018858585.1	LOC109020549	1.36037	XM_019003040.1	LOC109020549	-31.4202
XP_018858623.1	LOC109020582	1.08587	XM_019003078.1	LOC109020582	-28.7763
XP_018858705.1	LOC109020650	1.43096	XM_019003160.1	LOC109020650	-13.0062
XP_018858854.1	LOC109020786	3.6165	XM_019003309.1	LOC109020786	-19.0337
XP_018858942.1	LOC109020871	3.87841	XM_019003397.1	LOC109020871	-4.82926
XP_018859037.1	LOC109020958	2.28178	XM_019003492.1	LOC109020958	-33.9081
XP_018859347.1	LOC109021206	1.8237	XM_019003802.1	LOC109021206	-1.13961
XP_018859358.1	LOC109021217	1.20394	XM_019003813.1	LOC109021217	-5.11042
XP_018859435.1	LOC109021284	1.23582	XM_019003890.1	LOC109021284	-4.0744
XP_018859523.1	LOC109021360	4.73499	XM_019003978.1	LOC109021360	-14.3616
XP_018859589.1	LOC109021424	1.10822	XM_019004044.1	LOC109021424	-115.814
XP_018859983.1	LOC109021727	1.77379	XM_019004438.1	LOC109021727	-15.0584
XP_018860336.1	LOC109022019	2.71182	XM_019004791.1	LOC109022019	-5.72792
XP_018860600.1	LOC109022217	1.56985	XM_019005055.1	LOC109022217	-12.0546
XP_018860624.1	LOC109022236	1.21692	XM_019005079.1	LOC109022236	-19.4137
XP_018805215.1	LOC108979086	3.05715	XM_018949670.1	LOC108979086	-31.014
XP_018805529.1	LOC108979327	3.12833	XM_018949984.1	LOC108979327	-10.7416
XP_018805547.1	LOC108979344	2.53501	XM_018950002.1	LOC108979344	-3.75184
XP_018805647.1	LOC108979428	1.74848	XM_018950102.1	LOC108979428	-107.849
XP_018805782.1	LOC108979542	2.3857	XM_018950237.1	LOC108979542	-1.72913
XP_018805864.1	LOC108979617	2.01355	XM_018950319.1	LOC108979617	-1.70826
XP_018805935.1	LOC108979677	2.21198	XM_018950390.1	LOC108979677	-7.83543
XP_018806705.1	LOC108980296	2.1653	XM_018951160.1	LOC108980296	-15.2991
XP_018806799.1	LOC108980358	2.37883	XM_018951254.1	LOC108980358	-4.32962
XP_018807094.1	LOC108980582	1.05986	XM_018951549.1	LOC108980582	-23.5597
XP_018807162.1	LOC108980630	3.0824	XM_018951617.1	LOC108980630	-89.7375
XP_018807428.1	LOC108980852	1.0329	XM_018951883.1	LOC108980852	-8.18708
XP_018807445.1	LOC108980868	1.00604	XM_018951900.1	LOC108980868	-3.96982
XP_018807540.1	LOC108980937	3.24633	XM_018951995.1	LOC108980937	-10.0468
XP_018807755.1	LOC108981127	1.33294	XM_018952210.1	LOC108981127	-7.41529
XP_018807963.1	LOC108981304	3.98728	XM_018952418.1	LOC108981304	-23.845
XP_018808251.1	LOC108981510	1.93579	XM_018952706.1	LOC108981510	-4.97011
XP_018809055.1	LOC108982204	1.39297	XM_018953510.1	LOC108982204	-8.66102
XP_018809172.1	LOC108982299	1.64189	XM_018953627.1	LOC108982299	-1.7276
XP_018809453.1	LOC108982508	1.43574	XM_018953908.1	LOC108982508	-22.4885
XP_018809518.1	LOC108982563	1.19793	XM_018953973.1	LOC108982563	-12.4632
XP_018809613.1	LOC108982628	4.07109	XM_018954068.1	LOC108982628	-92.3369
XP_018810020.1	LOC108982978	1.84513	XM_018954475.1	LOC108982978	-1.6349
XP_018810027.1	LOC108982983	1.35509	XM_018954482.1	LOC108982983	-32.0014
XP_018810532.1	LOC108983383	2.00353	XM_018954987.1	LOC108983383	-38.3516
XP_018810676.1	LOC108983487	2.36658	XM_018955131.1	LOC108983487	-10.6335
XP_018810675.1	LOC108983486	1.6509	XM_018955130.1	LOC108983486	-144.77
XP_018810825.1	LOC108983585	1.71997	XM_018955280.1	LOC108983585	-2.45323
XP_018810934.1	LOC108983674	1.82704	XM_018955389.1	LOC108983674	-4.80034
XP_018811024.1	LOC108983735	2.6177	XM_018955479.1	LOC108983735	-9.0893
XP_018811180.1	LOC108983860	2.33096	XM_018955635.1	LOC108983860	-25.6292
XP_018811231.1	LOC108983902	3.45577	XM_018955686.1	LOC108983902	-32.2847
XP_018811387.1	LOC108984016	1.26406	XM_018955842.1	LOC108984016	-28.9413
XP_018811413.1	LOC108984040	2.18724	XM_018955868.1	LOC108984040	-1.27467
XP_018811541.1	LOC108984144	2.83554	XM_018955996.1	LOC108984144	-9.35011
XP_018811540.1	LOC108984143	1.60081	XM_018955995.1	LOC108984143	-9.42154
XP_018811601.1	LOC108984182	1.63218	XM_018956056.1	LOC108984182	-31.9859
XP_018811694.1	LOC108984255	2.15341	XM_018956149.1	LOC108984255	-25.2994
XP_018811726.1	LOC108984280	2.0187	XM_018956181.1	LOC108984280	-11.6099
XP_018811826.1	LOC108984353	1.87128	XM_018956281.1	LOC108984353	-17.2775
XP_018812219.1	LOC108984648	1.37557	XM_018956674.1	LOC108984648	-13.7072
XP_018812241.1	LOC108984669	3.2208	XM_018956696.1	LOC108984669	-67.5934
XP_018812332.1	LOC108984742	1.60964	XM_018956787.1	LOC108984742	-7.9647
XP_018812634.1	LOC108984970	3.7097	XM_018957089.1	LOC108984970	-3.36774
XP_018812706.1	LOC108985027	3.2863	XM_018957161.1	LOC108985027	-5.92683
XP_018812971.1	LOC108985216	1.20968	XM_018957426.1	LOC108985216	-9.13319
XP_018813121.1	LOC108985317	3.04001	XM_018957576.1	LOC108985317	-2.13412
XP_018813126.1	LOC108985322	1.76707	XM_018957581.1	LOC108985322	-21.9872
XP_018813280.1	LOC108985444	3.78076	XM_018957735.1	LOC108985444	-4.2918
XP_018813758.1	LOC108985790	3.13862	XM_018958213.1	LOC108985790	-10.0009
XP_018813790.1	LOC108985811	3.39453	XM_018958245.1	LOC108985811	-1.15254
XP_018813837.1	LOC108985848	3.5496	XM_018958292.1	LOC108985848	-2.43822
XP_018814025.1	LOC108985986	2.8009	XM_018958480.1	LOC108985986	-21.706
XP_018814475.1	LOC108986349	2.71013	XM_018958930.1	LOC108986349	-15.0254
XP_018814662.1	LOC108986489	2.69208	XM_018959117.1	LOC108986489	-89.3181
XP_018814897.1	LOC108986654	2.86732	XM_018959352.1	LOC108986654	-7.9694
XP_018814937.1	LOC108986688	1.11457	XM_018959392.1	LOC108986688	-2.41415
XP_018814979.1	LOC108986724	1.19216	XM_018959434.1	LOC108986724	-25.9857
XP_018815360.1	LOC108986992	2.17194	XM_018959815.1	LOC108986992	-28.5945
XP_018815547.1	LOC108987139	1.97138	XM_018960002.1	LOC108987139	-7.39485
XP_018815566.1	LOC108987152	1.94574	XM_018960021.1	LOC108987152	-1.11126
XP_018815586.1	LOC108987170	2.88958	XM_018960041.1	LOC108987170	-64.5521
XP_018815623.1	LOC108987199	1.75824	XM_018960078.1	LOC108987199	-112.44
XP_018815843.1	LOC108987394	1.15005	XM_018960298.1	LOC108987394	-13.7988
XP_018815948.1	LOC108987477	1.28211	XM_018960403.1	LOC108987477	-8.00636
XP_018816008.1	LOC108987535	3.56764	XM_018960463.1	LOC108987535	-17.7296
XP_018816061.1	LOC108987587	1.92721	XM_018960516.1	LOC108987587	-10.9337
XP_018816308.1	LOC108987761	1.36605	XM_018960763.1	LOC108987761	-4.18013
XP_018816501.1	LOC108987898	7.68368	XM_018960956.1	LOC108987898	-7.43869
XP_018816906.1	LOC108988199	1.17314	XM_018961361.1	LOC108988199	-6.16097
XP_018816578.1	LOC108987950	1.22783	XM_018961033.1	LOC108987950	-1.84872
XP_018816809.1	LOC108988131	1.59687	XM_018961264.1	LOC108988131	-3.65312
XP_018816922.1	LOC108988204	1.8729	XM_018961377.1	LOC108988204	-10.8909
XP_018816835.1	LOC108988150	4.17668	XM_018961290.1	LOC108988150	-8.86034
XP_018816891.1	LOC108988192	4.41148	XM_018961346.1	LOC108988192	-17.0736
XP_018817131.1	LOC108988346	5.11869	XM_018961586.1	LOC108988346	-5.21473
XP_018817122.1	LOC108988339	1.62479	XM_018961577.1	LOC108988339	-10.9154
XP_018817350.1	LOC108988523	1.1593	XM_018961805.1	LOC108988523	-7.23279
XP_018817396.1	LOC108988557	1.41321	XM_018961851.1	LOC108988557	-18.2535
XP_018817409.1	LOC108988561	5.20886	XM_018961864.1	LOC108988561	-7.45686
XP_018817444.1	LOC108988586	1.42494	XM_018961899.1	LOC108988586	-2.31096
XP_018817752.1	LOC108988833	1.14136	XM_018962207.1	LOC108988833	-44.2483
XP_018817784.1	LOC108988855	1.1402	XM_018962239.1	LOC108988855	-68.8842
XP_018818010.1	LOC108989023	1.42248	XM_018962465.1	LOC108989023	-20.1973
XP_018818543.1	LOC108989414	2.56225	XM_018962998.1	LOC108989414	-18.5725
XP_018818699.1	LOC108989525	1.34175	XM_018963154.1	LOC108989525	-3.77984
XP_018819005.1	LOC108989739	1.61594	XM_018963460.1	LOC108989739	-56.8557
XP_018819043.1	LOC108989765	1.41939	XM_018963498.1	LOC108989765	-23.4177
XP_018819149.1	LOC108989844	4.72127	XM_018963604.1	LOC108989844	-48.8407
XP_018819430.1	LOC108990040	1.67356	XM_018963885.1	LOC108990040	-3.45988
XP_018819558.1	LOC108990139	2.21225	XM_018964013.1	LOC108990139	-1.27024
XP_018819553.1	LOC108990135	1.16643	XM_018964008.1	LOC108990135	-29.7936
XP_018819691.1	LOC108990249	1.28569	XM_018964146.1	LOC108990249	-18.9996
XP_018820088.1	LOC108990546	4.70226	XM_018964543.1	LOC108990546	-19.5493
XP_018820200.1	LOC108990638	3.15623	XM_018964655.1	LOC108990638	-13.8057
XP_018820164.1	LOC108990616	1.46751	XM_018964619.1	LOC108990616	-14.6378
XP_018820520.1	LOC108990869	1.90085	XM_018964975.1	LOC108990869	-6.18781
XP_018820581.1	LOC108990914	1.31489	XM_018965036.1	LOC108990914	-2.95469
XP_018820703.1	LOC108991016	1.28135	XM_018965158.1	LOC108991016	-3.14723
XP_018820785.1	LOC108991097	2.72709	XM_018965240.1	LOC108991097	-3.55491
XP_018820841.1	LOC108991145	1.17257	XM_018965296.1	LOC108991145	-107.183
XP_018820845.1	LOC108991148	1.16646	XM_018965300.1	LOC108991148	-14.5557
XP_018821027.1	LOC108991304	1.81	XM_018965482.1	LOC108991304	-21.5664
XP_018821155.1	LOC108991382	2.27526	XM_018965610.1	LOC108991382	-27.7422
XP_018821562.1	LOC108991682	1.71415	XM_018966017.1	LOC108991682	-2.86763
XP_018821640.1	LOC108991722	2.25005	XM_018966095.1	LOC108991722	-4.50343
XP_018821838.1	LOC108991889	3.38132	XM_018966293.1	LOC108991889	-18.702
XP_018821863.1	LOC108991905	2.33829	XM_018966318.1	LOC108991905	-1.95118
XP_018822113.1	LOC108992109	2.04769	XM_018966568.1	LOC108992109	-4.96993
XP_018822580.1	LOC108992466	1.03977	XM_018967035.1	LOC108992466	-20.4744
XP_018822795.1	LOC108992650	1.57668	XM_018967250.1	LOC108992650	-43.6033
XP_018823000.1	LOC108992808	3.36213	XM_018967455.1	LOC108992808	-5.32858
XP_018823048.1	LOC108992835	1.34575	XM_018967503.1	LOC108992835	-25.6662
XP_018823864.1	LOC108993409	1.13926	XM_018968319.1	LOC108993409	-9.46693
XP_018823875.1	LOC108993417	2.53848	XM_018968330.1	LOC108993417	-30.6233
XP_018823803.1	LOC108993371	1.90717	XM_018968258.1	LOC108993371	-6.16904
XP_018823725.1	LOC108993300	2.32456	XM_018968180.1	LOC108993300	-4.38615
XP_018824047.1	LOC108993540	3.02715	XM_018968502.1	LOC108993540	-15.9833
XP_018824156.1	LOC108993630	2.43949	XM_018968611.1	LOC108993630	-4.77759
XP_018824261.1	LOC108993714	1.59875	XM_018968716.1	LOC108993714	-4.02803
XP_018824331.1	LOC108993770	2.02995	XM_018968786.1	LOC108993770	-17.1854
XP_018824362.1	LOC108993788	1.17578	XM_018968817.1	LOC108993788	-8.82172
XP_018824434.1	LOC108993854	1.16874	XM_018968889.1	LOC108993854	-9.88657
XP_018824429.1	LOC108993851	2.31754	XM_018968884.1	LOC108993851	-18.4981
XP_018824697.1	LOC108994067	3.34191	XM_018969152.1	LOC108994067	-8.42598
XP_018824675.1	LOC108994055	4.58195	XM_018969130.1	LOC108994055	-13.7527
XP_018824894.1	LOC108994217	2.07528	XM_018969349.1	LOC108994217	-2.9769
XP_018824948.1	LOC108994266	3.80398	XM_018969403.1	LOC108994266	-7.21634
XP_018824967.1	LOC108994285	1.66198	XM_018969422.1	LOC108994285	-7.59955
XP_018824976.1	LOC108994291	2.78767	XM_018969431.1	LOC108994291	-6.79996
XP_018825075.1	LOC108994365	2.75316	XM_018969530.1	LOC108994365	-5.10317
XP_018825483.1	LOC108994646	1.78619	XM_018969938.1	LOC108994646	-13.0493
XP_018825471.1	LOC108994639	2.09989	XM_018969926.1	LOC108994639	-18.2878
XP_018825876.1	LOC108994913	1.69985	XM_018970331.1	LOC108994913	-8.18668
XP_018826207.1	LOC108995162	2.62727	XM_018970662.1	LOC108995162	-7.48576
XP_018826547.1	LOC108995425	4.03126	XM_018971002.1	LOC108995425	-7.55672
XP_018826772.1	LOC108995636	2.13686	XM_018971227.1	LOC108995636	-7.18776
XP_018826883.1	LOC108995725	1.85065	XM_018971338.1	LOC108995725	-5.11972
XP_018826983.1	LOC108995811	3.00017	XM_018971438.1	LOC108995811	-28.8348
XP_018827312.1	LOC108996034	1.18575	XM_018971767.1	LOC108996034	-8.37491
XP_018827351.1	LOC108996055	1.34979	XM_018971806.1	LOC108996055	-16.5845
XP_018827376.1	LOC108996071	1.63364	XM_018971831.1	LOC108996071	-1.00664
XP_018827776.1	LOC108996365	1.57784	XM_018972231.1	LOC108996365	-4.84669
XP_018827662.1	LOC108996300	1.86225	XM_018972117.1	LOC108996300	-2.29244
XP_018827567.1	LOC108996255	1.061	XM_018972022.1	LOC108996255	-5.0651
XP_018827735.1	LOC108996343	1.11197	XM_018972190.1	LOC108996343	-10.147
XP_018828033.1	LOC108996546	1.40116	XM_018972488.1	LOC108996546	-8.14788
XP_018828106.1	LOC108996580	1.36993	XM_018972561.1	LOC108996580	-7.98326
XP_018828238.1	LOC108996675	3.67939	XM_018972693.1	LOC108996675	-4.23409
XP_018828368.1	LOC108996808	2.36119	XM_018972823.1	LOC108996808	-2.61759
XP_018828504.1	LOC108996918	1.85582	XM_018972959.1	LOC108996918	-3.29343
XP_018828893.1	LOC108997193	4.95377	XM_018973348.1	LOC108997193	-5.0029
XP_018829229.1	LOC108997418	3.92183	XM_018973684.1	LOC108997418	-56.6419
XP_018829215.1	LOC108997409	1.52632	XM_018973670.1	LOC108997409	-7.07045
XP_018829139.1	LOC108997369	1.40565	XM_018973594.1	LOC108997369	-36.4964
XP_018829504.1	LOC108997611	1.18564	XM_018973959.1	LOC108997611	-15.8853
XP_018829630.1	LOC108997713	3.28553	XM_018974085.1	LOC108997713	-4.00041
XP_018829624.1	LOC108997708	1.16074	XM_018974079.1	LOC108997708	-30.9893
XP_018829826.1	LOC108997894	1.1078	XM_018974281.1	LOC108997894	-6.43843
XP_018829853.1	LOC108997930	4.27812	XM_018974308.1	LOC108997930	-10.7785
XP_018830218.1	LOC108998187	3.1254	XM_018974673.1	LOC108998187	-6.71742
XP_018830316.1	LOC108998267	1.82434	XM_018974771.1	LOC108998267	-1.10231
XP_018830310.1	LOC108998264	2.68796	XM_018974765.1	LOC108998264	-30.3286
XP_018830720.1	LOC108998593	1.86179	XM_018975175.1	LOC108998593	-6.60727
XP_018830702.1	LOC108998580	4.03219	XM_018975157.1	LOC108998580	-10.1692
XP_018830668.1	LOC108998559	1.10127	XM_018975123.1	LOC108998559	-5.44953
XP_018830669.1	LOC108998560	3.09814	XM_018975124.1	LOC108998560	-19.3995
XP_018830706.1	LOC108998583	2.89179	XM_018975161.1	LOC108998583	-5.84503
XP_018831083.1	LOC108998828	1.08274	XM_018975538.1	LOC108998828	-14.684
XP_018831169.1	LOC108998884	1.39192	XM_018975624.1	LOC108998884	-6.69378
XP_018831277.1	LOC108998958	1.28466	XM_018975732.1	LOC108998958	-3.79521
XP_018831451.1	LOC108999108	2.36171	XM_018975906.1	LOC108999108	-6.58241
XP_018831673.1	LOC108999263	3.36869	XM_018976128.1	LOC108999263	-6.16778
XP_018831423.1	LOC108999077	3.48826	XM_018975878.1	LOC108999077	-39.6027
XP_018831440.1	LOC108999097	2.53434	XM_018975895.1	LOC108999097	-1.58449
XP_018831782.1	LOC108999349	1.21716	XM_018976237.1	LOC108999349	-24.099
XP_018831855.1	LOC108999415	1.48156	XM_018976310.1	LOC108999415	-3.22182
XP_018832027.1	LOC108999583	3.65421	XM_018976482.1	LOC108999583	-7.85025
XP_018832063.1	LOC108999611	2.95634	XM_018976518.1	LOC108999611	-7.63782
XP_018832153.1	LOC108999699	1.13191	XM_018976608.1	LOC108999699	-2.19349
XP_018832238.1	LOC108999801	2.11936	XM_018976693.1	LOC108999801	-3.01753
XP_018832612.1	LOC109000239	1.31169	XM_018977067.1	LOC109000239	-6.67898

## Sheet: 24hpi
The genes detected in the proteome and transcriptome in F26_24hpi vs F423_24hpi
1379							28							46							5
proteinID		diff	transcriptID		tlog2FC		proteinID		diff	transcriptID		tlog2FC		proteinID		diff	transcriptID		tlog2FC		proteinID		diff	transcriptID		tlog2FC
XP_018845417.1	LOC109009381	-2.3149	XM_018989872.1	LOC109009381	1.46395		XP_018854606.1	LOC109016637	0.727657	XM_018999061.1	LOC109016637	1.79082		XP_018845087.1	LOC109009133	-1.85495	XM_018989542.1	LOC109009133	0.623148		XP_018853014.1	LOC109014784	0.548324	XM_018997469.1	LOC109014784	0.842356
XP_018856252.1	LOC109018335	-1.39867	XM_019000707.1	LOC109018335	1.24853		XP_018858562.1	LOC109020512	-0.161662	XM_019003017.1	LOC109020512	1.9047		XP_018854695.1	LOC109016744	-2.43752	XM_018999150.1	LOC109016744	-0.199364		XP_018857901.1	LOC109019945	0.500524	XM_019002356.1	LOC109019945	-0.58905
XP_018806761.1	LOC108980311	-3.11079	XM_018951216.1	LOC108980311	1.33873		XP_018810588.1	LOC108983394	0.117699	XM_018955043.1	LOC108983394	4.71235		XP_018805175.1	LOC108979030	-2.83896	XM_018949630.1	LOC108979030	-0.283242		XP_018858250.1	LOC109020252	-0.767055	XM_019002705.1	LOC109020252	0.761292
XP_018824940.1	LOC108994069	-4.45251	XM_018969395.1	LOC108994069	1.78542		XP_018829903.1	LOC108997942	-0.881052	XM_018974358.1	LOC108997942	1.08898		XP_018810316.1	LOC108983184	-3.23091	XM_018954771.1	LOC108983184	-0.283122		XP_018858469.1	LOC109020435	0.531748	XM_019002924.1	LOC109020435	-0.334088
XP_018830113.1	LOC108998090	-3.38321	XM_018974568.1	LOC108998090	1.05509		XP_018835062.1	LOC109001978	0.383368	XM_018979517.1	LOC109001978	1.32507		XP_018825657.1	LOC108994751	-2.21227	XM_018970112.1	LOC108994751	-0.405702		XP_018860494.1	LOC109022107	0.968327	XM_019004949.1	LOC109022107	0.0414296
XP_018838988.1	LOC109004764	-1.2302	XM_018983443.1	LOC109004764	1.25135		XP_018835466.1	LOC109002254	0.755768	XM_018979921.1	LOC109002254	2.16788		XP_018832889.1	LOC109000464	-1.12414	XM_018977344.1	LOC109000464	-0.874939		XP_018824626.1	LOC108993935	0.109396	XM_018969081.1	LOC108993935	-0.401289
XP_018849818.1	LOC109012566	-2.02714	XM_018994273.1	LOC109012566	1.8462		XP_018835615.1	LOC109002362	0.175067	XM_018980070.1	LOC109002362	1.13596		XP_018834519.1	LOC109001615	-2.77486	XM_018978974.1	LOC109001615	-0.0642508		XP_018831194.1	LOC108998764	0.120324	XM_018975649.1	LOC108998764	0.18989
XP_018855304.1	LOC109017509	-2.64986	XM_018999759.1	LOC109017509	1.13762		XP_018846356.1	LOC109010092	0.491682	XM_018990811.1	LOC109010092	1.19503		XP_018834946.1	LOC109001895	-5.51054	XM_018979401.1	LOC109001895	0.0834034		XP_018833394.1	LOC109000833	0.978279	XM_018977849.1	LOC109000833	0.17354
XP_018857042.1	LOC109019225	-2.47341	XM_019001497.1	LOC109019225	1.53651		XP_018847774.1	LOC109011146	0.435194	XM_018992229.1	LOC109011146	2.30262		XP_018835387.1	LOC109002194	-1.25798	XM_018979842.1	LOC109002194	-0.0785022		XP_018834570.1	LOC109001638	-0.450233	XM_018979025.1	LOC109001638	-0.404098
XP_018857123.1	LOC109019310	-3.28326	XM_019001578.1	LOC109019310	2.45727		XP_018848108.1	LOC109011384	0.497739	XM_018992563.1	LOC109011384	1.42309		XP_018835624.1	LOC109002368	-5.58382	XM_018980079.1	LOC109002368	0.667243		XP_018834985.1	LOC109001926	0.477296	XM_018979440.1	LOC109001926	0.802446
XP_018858232.1	LOC109020260	-2.43974	XM_019002687.1	LOC109020260	4.51792		XP_018849436.1	LOC109012315	0.145535	XM_018993891.1	LOC109012315	2.02129		XP_018836392.1	LOC109002920	-1.7695	XM_018980847.1	LOC109002920	0.505749		XP_018836595.1	LOC109003075	0.661267	XM_018981050.1	LOC109003075	-0.904881
XP_018858793.1	LOC109020714	-3.59264	XM_019003248.1	LOC109020714	1.64701		XP_018854291.1	LOC109016313	0.674498	XM_018998746.1	LOC109016313	2.22187		XP_018838053.1	LOC109004089	-3.20658	XM_018982508.1	LOC109004089	-0.571281		XP_018837365.1	LOC109003605	-0.472184	XM_018981820.1	LOC109003605	-0.676878
XP_018859166.1	LOC109021080	-1.42314	XM_019003621.1	LOC109021080	1.37182		XP_018856593.1	LOC109018848	-0.0980682	XM_019001048.1	LOC109018848	1.01945		XP_018838415.1	LOC109004342	-1.11905	XM_018982870.1	LOC109004342	0.446773		XP_018837432.1	LOC109003650	0.624632	XM_018981887.1	LOC109003650	-0.585796
XP_018859784.1	LOC109021577	-2.21567	XM_019004239.1	LOC109021577	1.18927		XP_018858219.1	LOC109020222	-0.226496	XM_019002674.1	LOC109020222	2.18068		XP_018844184.1	LOC109008520	-3.59532	XM_018988639.1	LOC109008520	-0.0630766		XP_018837506.1	LOC109003701	0.828405	XM_018981961.1	LOC109003701	-0.957679
XP_018806533.1	LOC108980142	-1.351	XM_018950988.1	LOC108980142	2.62195		XP_018860431.1	LOC109022081	0.225069	XM_019004886.1	LOC109022081	1.83509		XP_018845505.1	LOC109009484	-3.60713	XM_018989960.1	LOC109009484	-0.821033		XP_018838288.1	LOC109004250	-0.0833969	XM_018982743.1	LOC109004250	0.271954
XP_018807315.1	LOC108980762	-8.01495	XM_018951770.1	LOC108980762	2.7943		XP_018807788.1	LOC108981155	0.910341	XM_018952243.1	LOC108981155	1.19471		XP_018847976.1	LOC109011291	-2.7905	XM_018992431.1	LOC109011291	-0.344076		XP_018841273.1	LOC109006446	0.257343	XM_018985728.1	LOC109006446	-0.349692
XP_018808106.1	LOC108981409	-2.58143	XM_018952561.1	LOC108981409	2.52614		XP_018809748.1	LOC108982727	-0.00492477	XM_018954203.1	LOC108982727	2.00368		XP_018849174.1	LOC109012125	-1.41606	XM_018993629.1	LOC109012125	-0.272623		XP_018842613.1	LOC109007402	-0.211779	XM_018987068.1	LOC109007402	-0.40846
XP_018810997.1	LOC108983716	-1.76878	XM_018955452.1	LOC108983716	1.22911		XP_018811844.1	LOC108984361	0.192924	XM_018956299.1	LOC108984361	1.62591		XP_018850329.1	LOC109012887	-2.12911	XM_018994784.1	LOC109012887	0.118359		XP_018844294.1	LOC109008586	-0.692573	XM_018988749.1	LOC109008586	-0.379318
XP_018811490.1	LOC108984106	-6.89946	XM_018955945.1	LOC108984106	3.38834		XP_018812505.1	LOC108984866	-0.0412817	XM_018956960.1	LOC108984866	3.124		XP_018850387.1	LOC109012933	-4.22628	XM_018994842.1	LOC109012933	0.45533		XP_018845558.1	LOC109009512	0.384521	XM_018990013.1	LOC109009512	0.657146
XP_018811875.1	LOC108984384	-2.24577	XM_018956330.1	LOC108984384	3.25887		XP_018812474.1	LOC108984850	0.791095	XM_018956929.1	LOC108984850	6.25949		XP_018850395.1	LOC109012948	-4.5286	XM_018994850.1	LOC109012948	-0.12123		XP_018846328.1	LOC109010069	0.600412	XM_018990783.1	LOC109010069	0.0546778
XP_018816876.1	LOC108988173	-1.77858	XM_018961331.1	LOC108988173	2.05583		XP_018819308.1	LOC108989969	-0.276422	XM_018963763.1	LOC108989969	2.18681		XP_018851056.1	LOC109013422	-6.38666	XM_018995511.1	LOC109013422	-0.51333		XP_018846418.1	LOC109010148	0.512634	XM_018990873.1	LOC109010148	0.384227
XP_018819075.1	LOC108989787	-3.98943	XM_018963530.1	LOC108989787	1.2255		XP_018819634.1	LOC108990198	0.738739	XM_018964089.1	LOC108990198	1.97568		XP_018851914.1	LOC109014063	-3.63434	XM_018996369.1	LOC109014063	-0.8465		XP_018846397.1	LOC109010130	-0.0272179	XM_018990852.1	LOC109010130	-0.372588
XP_018819297.1	LOC108989961	-1.15624	XM_018963752.1	LOC108989961	1.27199		XP_018823455.1	LOC108993134	0.348693	XM_018967910.1	LOC108993134	2.43723		XP_018852096.1	LOC109014187	-3.45112	XM_018996551.1	LOC109014187	0.812662		XP_018846603.1	LOC109010274	0.793372	XM_018991058.1	LOC109010274	0.815907
XP_018823733.1	LOC108993306	-2.77491	XM_018968188.1	LOC108993306	2.19759		XP_018832728.1	LOC109000351	0.362659	XM_018977183.1	LOC109000351	1.35104		XP_018852254.1	LOC109014290	-2.062	XM_018996709.1	LOC109014290	0.84486		XP_018848041.1	LOC109011336	0.649841	XM_018992496.1	LOC109011336	0.33952
XP_018825752.1	LOC108994817	-3.56351	XM_018970207.1	LOC108994817	5.38778		XP_018832821.1	LOC109000409	0.720135	XM_018977276.1	LOC109000409	2.11591		XP_018852608.1	LOC109014553	-1.38285	XM_018997063.1	LOC109014553	0.239155		XP_018848132.1	LOC109011398	-0.989278	XM_018992587.1	LOC109011398	0.490386
XP_018825835.1	LOC108994885	-1.05738	XM_018970290.1	LOC108994885	1.60375		XP_018832869.1	LOC109000458	-0.523273	XM_018977324.1	LOC109000458	1.44298		XP_018853594.1	LOC109015577	-3.95773	XM_018998049.1	LOC109015577	-0.707082		XP_018848560.1	LOC109011716	0.687097	XM_018993015.1	LOC109011716	0.502321
XP_018828972.1	LOC108997239	-6.44916	XM_018973427.1	LOC108997239	1.52207		XP_018833108.1	LOC109000615	-0.19792	XM_018977563.1	LOC109000615	1.29343		XP_018853611.1	LOC109015596	-1.14352	XM_018998066.1	LOC109015596	0.682965		XP_018849376.1	LOC109012286	-0.505318	XM_018993831.1	LOC109012286	0.830253
XP_018832316.1	LOC108999877	-1.75982	XM_018976771.1	LOC108999877	1.25436		XP_018833158.1	LOC109000660	0.86189	XM_018977613.1	LOC109000660	2.1988		XP_018853856.1	LOC109015863	-2.59101	XM_018998311.1	LOC109015863	0.0339261		XP_018850690.1	LOC109013151	-0.253342	XM_018995145.1	LOC109013151	0.207103
XP_018832338.1	LOC108999916	-4.44034	XM_018976793.1	LOC108999916	2.00471		XP_018833171.1	LOC109000669	0.975612	XM_018977626.1	LOC109000669	2.60952		XP_018854052.1	LOC109016030	-3.60052	XM_018998507.1	LOC109016030	-0.463245		XP_018850710.1	LOC109013172	-0.219103	XM_018995165.1	LOC109013172	-0.628742
XP_018832985.1	LOC109000525	-1.18714	XM_018977440.1	LOC109000525	1.45731		XP_018833182.1	LOC109000676	0.960193	XM_018977637.1	LOC109000676	1.2686		XP_018854457.1	LOC109016494	-2.212	XM_018998912.1	LOC109016494	-0.240331		XP_018850746.1	LOC109013191	0.0769005	XM_018995201.1	LOC109013191	0.0654759
XP_018833112.1	LOC109000617	-2.2711	XM_018977567.1	LOC109000617	3.51197		XP_018833372.1	LOC109000813	-0.234229	XM_018977827.1	LOC109000813	1.12035		XP_018858065.1	LOC109020114	-3.70598	XM_019002520.1	LOC109020114	0.312609		XP_018854073.1	LOC109016048	0.348301	XM_018998528.1	LOC109016048	0.0197114
XP_018833157.1	LOC109000659	-1.39829	XM_018977612.1	LOC109000659	1.95476		XP_018833868.1	LOC109001162	-0.0705776	XM_018978323.1	LOC109001162	2.1795		XP_018806935.1	LOC108980458	-2.61334	XM_018951390.1	LOC108980458	-0.161306		XP_018855564.1	LOC109017833	0.50524	XM_019000019.1	LOC109017833	-0.608211
XP_018833189.1	LOC109000681	-2.81277	XM_018977644.1	LOC109000681	1.0112		XP_018834050.1	LOC109001287	-0.941589	XM_018978505.1	LOC109001287	1.39146		XP_018807462.1	LOC108980881	-3.57486	XM_018951917.1	LOC108980881	0.9549		XP_018856023.1	LOC109018314	0.907736	XM_019000478.1	LOC109018314	0.269478
XP_018833623.1	LOC109000983	-1.61911	XM_018978078.1	LOC109000983	1.85186		XP_018834071.1	LOC109001303	-0.279161	XM_018978526.1	LOC109001303	2.18331		XP_018807487.1	LOC108980886	-2.10445	XM_018951942.1	LOC108980886	-0.583978		XP_018857649.1	LOC109019742	0.185215	XM_019002104.1	LOC109019742	-0.785011
XP_018833647.1	LOC109000999	-1.74986	XM_018978102.1	LOC109000999	1.48639		XP_018834430.1	LOC109001540	0.663345	XM_018978885.1	LOC109001540	1.51985		XP_018807686.1	LOC108981067	-1.85732	XM_018952141.1	LOC108981067	0.576525		XP_018858812.1	LOC109020738	0.0994835	XM_019003267.1	LOC109020738	-0.0926988
XP_018833902.1	LOC109001179	-1.68071	XM_018978357.1	LOC109001179	1.76209		XP_018834676.1	LOC109001728	-0.188637	XM_018979131.1	LOC109001728	1.89613		XP_018810177.1	LOC108983093	-2.41805	XM_018954632.1	LOC108983093	-0.294747		XP_018805179.1	LOC108979055	-0.982203	XM_018949634.1	LOC108979055	-0.936332
XP_018833990.1	LOC109001246	-3.25014	XM_018978445.1	LOC109001246	1.04188		XP_018834778.1	LOC109001803	0.37875	XM_018979233.1	LOC109001803	1.19915		XP_018811170.1	LOC108983846	-5.1154	XM_018955625.1	LOC108983846	0.178525		XP_018805408.1	LOC108979230	0.520387	XM_018949863.1	LOC108979230	0.0526274
XP_018834096.1	LOC109001316	-2.11951	XM_018978551.1	LOC109001316	3.25984		XP_018834927.1	LOC109001888	-0.45118	XM_018979382.1	LOC109001888	2.92057		XP_018813115.1	LOC108985311	-2.02026	XM_018957570.1	LOC108985311	-0.371113		XP_018808021.1	LOC108981357	0.714195	XM_018952476.1	LOC108981357	0.426703
XP_018834150.1	LOC109001355	-2.06662	XM_018978605.1	LOC109001355	1.71099		XP_018834963.1	LOC109001915	0.942682	XM_018979418.1	LOC109001915	1.87092		XP_018813544.1	LOC108985631	-1.34962	XM_018957999.1	LOC108985631	-0.025493		XP_018808212.1	LOC108981475	0.610555	XM_018952667.1	LOC108981475	0.689569
XP_018834573.1	LOC109001661	-2.80617	XM_018979028.1	LOC109001661	1.89193		XP_018835099.1	LOC109002000	0.910496	XM_018979554.1	LOC109002000	1.66721		XP_018817706.1	LOC108988790	-2.03925	XM_018962161.1	LOC108988790	-0.919456		XP_018808599.1	LOC108981803	-0.00492191	XM_018953054.1	LOC108981803	-0.653162
XP_018835166.1	LOC109002047	-2.63666	XM_018979621.1	LOC109002047	1.67073		XP_018835127.1	LOC109002019	0.742565	XM_018979582.1	LOC109002019	2.2603		XP_018818174.1	LOC108989117	-1.14447	XM_018962629.1	LOC108989117	0.723225		XP_018809012.1	LOC108982171	-0.971211	XM_018953467.1	LOC108982171	0.159157
XP_018835471.1	LOC109002259	-4.57747	XM_018979926.1	LOC109002259	1.06392		XP_018835196.1	LOC109002066	0.659475	XM_018979651.1	LOC109002066	1.96721		XP_018818583.1	LOC108989434	-6.20905	XM_018963038.1	LOC108989434	-0.362675		XP_018809025.1	LOC108982179	-0.781962	XM_018953480.1	LOC108982179	-0.713804
XP_018836028.1	LOC109002642	-6.1543	XM_018980483.1	LOC109002642	2.04119		XP_018835203.1	LOC109002071	0.112462	XM_018979658.1	LOC109002071	1.832		XP_018819121.1	LOC108989819	-2.95312	XM_018963576.1	LOC108989819	0.994062		XP_018809958.1	LOC108982926	-0.15844	XM_018954413.1	LOC108982926	0.0205921
XP_018836145.1	LOC109002730	-2.43842	XM_018980600.1	LOC109002730	1.80018		XP_018835350.1	LOC109002168	-0.744488	XM_018979805.1	LOC109002168	1.01775		XP_018822894.1	LOC108992718	-1.33819	XM_018967349.1	LOC108992718	0.2618		XP_018812104.1	LOC108984556	0.850444	XM_018956559.1	LOC108984556	0.323684
XP_018836470.1	LOC109002987	-1.03181	XM_018980925.1	LOC109002987	1.25408		XP_018835415.1	LOC109002225	0.458617	XM_018979870.1	LOC109002225	2.2786		XP_018823569.1	LOC108993199	-5.72742	XM_018968024.1	LOC108993199	-0.904086		XP_018812233.1	LOC108984651	0.0529633	XM_018956688.1	LOC108984651	0.0394277
XP_018836472.1	LOC109002988	-1.58907	XM_018980927.1	LOC109002988	1.07652		XP_018835573.1	LOC109002334	0.279497	XM_018980028.1	LOC109002334	2.16656		XP_018824040.1	LOC108993539	-3.90864	XM_018968495.1	LOC108993539	0.92686		XP_018814165.1	LOC108986094	0.421065	XM_018958620.1	LOC108986094	0.0412093
XP_018836456.1	LOC109002976	-1.97851	XM_018980911.1	LOC109002976	4.28553		XP_018835592.1	LOC109002346	0.645279	XM_018980047.1	LOC109002346	1.41026		XP_018824314.1	LOC108993754	-2.73594	XM_018968769.1	LOC108993754	-0.337146		XP_018816592.1	LOC108987961	0.216425	XM_018961047.1	LOC108987961	0.331337
XP_018836592.1	LOC109003076	-1.09778	XM_018981047.1	LOC109003076	1.21569		XP_018835604.1	LOC109002357	0.222366	XM_018980059.1	LOC109002357	1.45568		XP_018824710.1	LOC108994074	-1.59845	XM_018969165.1	LOC108994074	-0.00219733		XP_018817984.1	LOC108988995	-0.212104	XM_018962439.1	LOC108988995	-0.488199
XP_018836976.1	LOC109003336	-1.78004	XM_018981431.1	LOC109003336	1.34902		XP_018836234.1	LOC109002794	0.0290871	XM_018980689.1	LOC109002794	1.56386		XP_018824892.1	LOC108994208	-1.53646	XM_018969347.1	LOC108994208	-0.0731312		XP_018818839.1	LOC108989622	-0.776402	XM_018963294.1	LOC108989622	0.694732
XP_018837044.1	LOC109003383	-2.48706	XM_018981499.1	LOC109003383	1.69929		XP_018836279.1	LOC109002826	0.731237	XM_018980734.1	LOC109002826	1.76016		XP_018825614.1	LOC108994741	-4.56723	XM_018970069.1	LOC108994741	0.728007		XP_018821744.1	LOC108991808	0.486483	XM_018966199.1	LOC108991808	0.203228
XP_018837336.1	LOC109003589	-3.55425	XM_018981791.1	LOC109003589	1.20952		XP_018836348.1	LOC109002884	-0.366638	XM_018980803.1	LOC109002884	2.22522		XP_018827710.1	LOC108996327	-1.72201	XM_018972165.1	LOC108996327	-0.261862		XP_018824161.1	LOC108993632	0.146863	XM_018968616.1	LOC108993632	-0.381029
XP_018837525.1	LOC109003715	-4.28231	XM_018981980.1	LOC109003715	2.9951		XP_018836742.1	LOC109003170	-0.206958	XM_018981197.1	LOC109003170	1.23559		XP_018828556.1	LOC108996951	-4.45494	XM_018973011.1	LOC108996951	0.462628		XP_018824764.1	LOC108994121	-0.0317717	XM_018969219.1	LOC108994121	0.364989
XP_018837611.1	LOC109003778	-6.52045	XM_018982066.1	LOC109003778	1.62343		XP_018836816.1	LOC109003223	0.301162	XM_018981271.1	LOC109003223	1.08432		XP_018832021.1	LOC108999571	-2.77384	XM_018976476.1	LOC108999571	-0.0371006		XP_018831435.1	LOC108999088	-0.675833	XM_018975890.1	LOC108999088	-0.714803
XP_018837767.1	LOC109003888	-1.64555	XM_018982222.1	LOC109003888	2.36887		XP_018837220.1	LOC109003519	-0.926631	XM_018981675.1	LOC109003519	1.99166		XP_018832823.1	LOC109000410	-2.04818	XM_018977278.1	LOC109000410	-0.053733		XP_018832824.1	LOC109000411	0.891288	XM_018977279.1	LOC109000411	-0.328848
XP_018837876.1	LOC109003984	-2.81603	XM_018982331.1	LOC109003984	1.53647		XP_018837327.1	LOC109003583	0.778785	XM_018981782.1	LOC109003583	1.35838		XP_018832886.1	LOC109000471	-1.32324	XM_018977341.1	LOC109000471	0.702511		XP_018832862.1	LOC109000453	-0.0552521	XM_018977317.1	LOC109000453	-0.787365
XP_018838095.1	LOC109004122	-4.40809	XM_018982550.1	LOC109004122	1.7374		XP_018837500.1	LOC109003699	-0.757433	XM_018981955.1	LOC109003699	1.96898		XP_018832950.1	LOC109000505	-1.89211	XM_018977405.1	LOC109000505	-0.764151		XP_018832946.1	LOC109000502	0.656395	XM_018977401.1	LOC109000502	-0.764962
XP_018838170.1	LOC109004164	-2.42879	XM_018982625.1	LOC109004164	1.15135		XP_018837566.1	LOC109003743	-0.872357	XM_018982021.1	LOC109003743	1.13574		XP_018833273.1	LOC109000747	-2.83805	XM_018977728.1	LOC109000747	-0.0835273		XP_018833063.1	LOC109000588	-0.61516	XM_018977518.1	LOC109000588	-0.227151
XP_018838257.1	LOC109004233	-3.64856	XM_018982712.1	LOC109004233	1.26921		XP_018837621.1	LOC109003782	-0.320771	XM_018982076.1	LOC109003782	7.06778		XP_018833326.1	LOC109000780	-2.5006	XM_018977781.1	LOC109000780	0.494813		XP_018833116.1	LOC109000620	0.870552	XM_018977571.1	LOC109000620	-0.594329
XP_018838309.1	LOC109004263	-1.99288	XM_018982764.1	LOC109004263	3.29104		XP_018837851.1	LOC109003961	-0.115654	XM_018982306.1	LOC109003961	1.28066		XP_018833617.1	LOC109000979	-2.92038	XM_018978072.1	LOC109000979	0.829956		XP_018833327.1	LOC109000782	0.0322495	XM_018977782.1	LOC109000782	-0.812472
XP_018838448.1	LOC109004370	-8.17224	XM_018982903.1	LOC109004370	2.1916		XP_018837980.1	LOC109004041	-0.231992	XM_018982435.1	LOC109004041	2.50634		XP_018833655.1	LOC109001005	-4.96263	XM_018978110.1	LOC109001005	-0.925823		XP_018833351.1	LOC109000803	-0.265505	XM_018977806.1	LOC109000803	0.995791
XP_018838530.1	LOC109004440	-2.38346	XM_018982985.1	LOC109004440	3.47315		XP_018838033.1	LOC109004078	0.884441	XM_018982488.1	LOC109004078	2.86551		XP_018833734.1	LOC109001068	-1.87425	XM_018978189.1	LOC109001068	0.411524		XP_018833492.1	LOC109000900	0.779095	XM_018977947.1	LOC109000900	-0.489473
XP_018838679.1	LOC109004561	-6.61586	XM_018983134.1	LOC109004561	4.43214		XP_018838281.1	LOC109004247	0.621545	XM_018982736.1	LOC109004247	1.63218		XP_018833857.1	LOC109001157	-1.37922	XM_018978312.1	LOC109001157	-0.609599		XP_018833552.1	LOC109000937	0.367703	XM_018978007.1	LOC109000937	0.790813
XP_018838833.1	LOC109004656	-1.535	XM_018983288.1	LOC109004656	4.59957		XP_018839329.1	LOC109005021	-0.250512	XM_018983784.1	LOC109005021	2.62106		XP_018834134.1	LOC109001340	-1.88159	XM_018978589.1	LOC109001340	0.28435		XP_018833576.1	LOC109000956	0.43975	XM_018978031.1	LOC109000956	0.558358
XP_018838989.1	LOC109004767	-1.26119	XM_018983444.1	LOC109004767	3.45453		XP_018839374.1	LOC109005062	0.464673	XM_018983829.1	LOC109005062	1.05466		XP_018834168.1	LOC109001373	-2.52642	XM_018978623.1	LOC109001373	-0.86753		XP_018833854.1	LOC109001155	0.490157	XM_018978309.1	LOC109001155	-0.989906
XP_018839074.1	LOC109004826	-1.80602	XM_018983529.1	LOC109004826	1.59296		XP_018839497.1	LOC109005150	0.812805	XM_018983952.1	LOC109005150	4.53277		XP_018834237.1	LOC109001417	-1.82829	XM_018978692.1	LOC109001417	-0.19204		XP_018834052.1	LOC109001289	0.19667	XM_018978507.1	LOC109001289	0.386724
XP_018839114.1	LOC109004861	-2.61156	XM_018983569.1	LOC109004861	1.05802		XP_018839506.1	LOC109005160	0.165465	XM_018983961.1	LOC109005160	1.10406		XP_018834379.1	LOC109001513	-1.25847	XM_018978834.1	LOC109001513	0.745468		XP_018834056.1	LOC109001290	0.40049	XM_018978511.1	LOC109001290	0.801919
XP_018839307.1	LOC109005012	-5.12184	XM_018983762.1	LOC109005012	2.38076		XP_018839664.1	LOC109005274	-0.415264	XM_018984119.1	LOC109005274	1.02591		XP_018834612.1	LOC109001687	-2.1388	XM_018979067.1	LOC109001687	0.306461		XP_018834206.1	LOC109001404	-0.120484	XM_018978661.1	LOC109001404	0.942081
XP_018839339.1	LOC109005031	-5.00415	XM_018983794.1	LOC109005031	1.38239		XP_018839871.1	LOC109005396	-0.6305	XM_018984326.1	LOC109005396	2.82692		XP_018834734.1	LOC109001781	-2.88685	XM_018979189.1	LOC109001781	-0.0877496		XP_018834571.1	LOC109001659	0.316563	XM_018979026.1	LOC109001659	-0.507322
XP_018839373.1	LOC109005061	-1.38781	XM_018983828.1	LOC109005061	1.21728		XP_018839895.1	LOC109005408	0.518278	XM_018984350.1	LOC109005408	1.51483		XP_018834855.1	LOC109001845	-2.1524	XM_018979310.1	LOC109001845	0.849531		XP_018834630.1	LOC109001695	-0.34109	XM_018979085.1	LOC109001695	0.634791
XP_018839418.1	LOC109005087	-5.92282	XM_018983873.1	LOC109005087	1.57103		XP_018840255.1	LOC109005678	0.935835	XM_018984710.1	LOC109005678	2.14402		XP_018834872.1	LOC109001852	-1.266	XM_018979327.1	LOC109001852	-0.156385		XP_018834514.1	LOC109001618	-0.101699	XM_018978969.1	LOC109001618	0.319271
XP_018839583.1	LOC109005220	-3.29226	XM_018984038.1	LOC109005220	1.29325		XP_018840394.1	LOC109005808	0.822195	XM_018984849.1	LOC109005808	2.52713		XP_018835103.1	LOC109002004	-2.21082	XM_018979558.1	LOC109002004	0.566848		XP_018834775.1	LOC109001801	0.454912	XM_018979230.1	LOC109001801	-0.239475
XP_018839694.1	LOC109005295	-4.66603	XM_018984149.1	LOC109005295	1.09734		XP_018840450.1	LOC109005843	0.980502	XM_018984905.1	LOC109005843	1.39967		XP_018835126.1	LOC109002018	-1.38498	XM_018979581.1	LOC109002018	-0.021463		XP_018834907.1	LOC109001871	0.302472	XM_018979362.1	LOC109001871	0.305805
XP_018839732.1	LOC109005322	-1.58313	XM_018984187.1	LOC109005322	1.88142		XP_018840813.1	LOC109006102	-0.436641	XM_018985268.1	LOC109006102	1.61282		XP_018835488.1	LOC109002276	-1.2893	XM_018979943.1	LOC109002276	0.639835		XP_018834955.1	LOC109001908	0.580029	XM_018979410.1	LOC109001908	-0.642634
XP_018839983.1	LOC109005473	-4.91322	XM_018984438.1	LOC109005473	2.00328		XP_018840891.1	LOC109006156	-0.120378	XM_018985346.1	LOC109006156	1.23279		XP_018835854.1	LOC109002522	-3.36508	XM_018980309.1	LOC109002522	-0.410896		XP_018835008.1	LOC109001951	-0.0635786	XM_018979463.1	LOC109001951	-0.0845376
XP_018840171.1	LOC109005615	-1.21133	XM_018984626.1	LOC109005615	3.94598		XP_018841431.1	LOC109006565	-0.0412273	XM_018985886.1	LOC109006565	1.21881		XP_018835940.1	LOC109002589	-2.18044	XM_018980395.1	LOC109002589	0.698504		XP_018835047.1	LOC109001970	0.194143	XM_018979502.1	LOC109001970	-0.974499
XP_018840190.1	LOC109005636	-1.5021	XM_018984645.1	LOC109005636	1.7213		XP_018841450.1	LOC109006577	-0.610601	XM_018985905.1	LOC109006577	1.01178		XP_018836003.1	LOC109002622	-1.30549	XM_018980458.1	LOC109002622	0.415463		XP_018835052.1	LOC109001973	0.695274	XM_018979507.1	LOC109001973	0.226586
XP_018840237.1	LOC109005666	-2.80596	XM_018984692.1	LOC109005666	1.54123		XP_018841453.1	LOC109006579	-0.116448	XM_018985908.1	LOC109006579	1.36048		XP_018836113.1	LOC109002709	-3.26475	XM_018980568.1	LOC109002709	-0.000755111		XP_018835130.1	LOC109002023	0.094203	XM_018979585.1	LOC109002023	-0.990917
XP_018840332.1	LOC109005741	-1.58325	XM_018984787.1	LOC109005741	1.03089		XP_018841511.1	LOC109006621	0.474414	XM_018985966.1	LOC109006621	1.09851		XP_018836175.1	LOC109002750	-2.30452	XM_018980630.1	LOC109002750	-0.148632		XP_018835204.1	LOC109002072	0.945213	XM_018979659.1	LOC109002072	0.828277
XP_018840507.1	LOC109005879	-3.43216	XM_018984962.1	LOC109005879	2.33446		XP_018841632.1	LOC109006717	0.365444	XM_018986087.1	LOC109006717	1.87224		XP_018836450.1	LOC109002969	-2.7582	XM_018980905.1	LOC109002969	-0.738021		XP_018835206.1	LOC109002075	-0.733825	XM_018979661.1	LOC109002075	-0.0481642
XP_018840513.1	LOC109005882	-1.8252	XM_018984968.1	LOC109005882	1.12437		XP_018841805.1	LOC109006848	-0.61724	XM_018986260.1	LOC109006848	1.44908		XP_018836531.1	LOC109003030	-5.36212	XM_018980986.1	LOC109003030	0.112328		XP_018835223.1	LOC109002083	0.670993	XM_018979678.1	LOC109002083	0.919852
XP_018840578.1	LOC109005935	-2.09821	XM_018985033.1	LOC109005935	1.65402		XP_018841812.1	LOC109006857	-0.148095	XM_018986267.1	LOC109006857	1.52471		XP_018836652.1	LOC109003115	-4.14425	XM_018981107.1	LOC109003115	0.666573		XP_018835339.1	LOC109002156	0.152771	XM_018979794.1	LOC109002156	0.28503
XP_018840595.1	LOC109005942	-1.54369	XM_018985050.1	LOC109005942	1.97103		XP_018842147.1	LOC109007076	0.411479	XM_018986602.1	LOC109007076	4.83095		XP_018836787.1	LOC109003199	-2.59211	XM_018981242.1	LOC109003199	-0.602182		XP_018835392.1	LOC109002202	-0.792486	XM_018979847.1	LOC109002202	-0.920222
XP_018840769.1	LOC109006066	-4.33554	XM_018985224.1	LOC109006066	1.20803		XP_018842163.1	LOC109007085	-0.340563	XM_018986618.1	LOC109007085	2.50956		XP_018836840.1	LOC109003241	-2.70714	XM_018981295.1	LOC109003241	-0.930957		XP_018835454.1	LOC109002246	-0.987149	XM_018979909.1	LOC109002246	0.206134
XP_018841018.1	LOC109006259	-3.47633	XM_018985473.1	LOC109006259	1.86769		XP_018842317.1	LOC109007201	0.913753	XM_018986772.1	LOC109007201	1.49798		XP_018836975.1	LOC109003335	-3.62439	XM_018981430.1	LOC109003335	-0.911078		XP_018835559.1	LOC109002327	0.905885	XM_018980014.1	LOC109002327	-0.315517
XP_018841297.1	LOC109006466	-3.11352	XM_018985752.1	LOC109006466	2.20864		XP_018842572.1	LOC109007371	0.320318	XM_018987027.1	LOC109007371	1.51462		XP_018837003.1	LOC109003353	-2.64898	XM_018981458.1	LOC109003353	-0.518734		XP_018835577.1	LOC109002336	-0.685534	XM_018980032.1	LOC109002336	-0.891358
XP_018841628.1	LOC109006714	-2.66645	XM_018986083.1	LOC109006714	1.14229		XP_018842816.1	LOC109007557	-0.985441	XM_018987271.1	LOC109007557	5.3474		XP_018837139.1	LOC109003460	-1.24387	XM_018981594.1	LOC109003460	-0.210554		XP_018835581.1	LOC109002340	0.548163	XM_018980036.1	LOC109002340	0.193071
XP_018841899.1	LOC109006913	-2.14928	XM_018986354.1	LOC109006913	1.55845		XP_018842946.1	LOC109007644	0.32561	XM_018987401.1	LOC109007644	1.16596		XP_018837286.1	LOC109003565	-1.3017	XM_018981741.1	LOC109003565	-0.439376		XP_018836071.1	LOC109002672	-0.144608	XM_018980526.1	LOC109002672	-0.567088
XP_018841960.1	LOC109006956	-1.79049	XM_018986415.1	LOC109006956	4.78904		XP_018843066.1	LOC109007722	-0.328128	XM_018987521.1	LOC109007722	1.05129		XP_018837326.1	LOC109003580	-2.03293	XM_018981781.1	LOC109003580	-0.0603817		XP_018836274.1	LOC109002821	0.125889	XM_018980729.1	LOC109002821	0.644509
XP_018842138.1	LOC109007071	-3.40985	XM_018986593.1	LOC109007071	1.65963		XP_018843248.1	LOC109007845	-0.650395	XM_018987703.1	LOC109007845	1.7327		XP_018837333.1	LOC109003587	-2.68855	XM_018981788.1	LOC109003587	0.601376		XP_018836411.1	LOC109002939	0.673041	XM_018980866.1	LOC109002939	-0.766257
XP_018842219.1	LOC109007128	-1.80958	XM_018986674.1	LOC109007128	1.12098		XP_018843515.1	LOC109008033	-0.231988	XM_018987970.1	LOC109008033	2.09641		XP_018837356.1	LOC109003602	-3.50756	XM_018981811.1	LOC109003602	0.107351		XP_018836580.1	LOC109003066	0.419062	XM_018981035.1	LOC109003066	0.176219
XP_018842307.1	LOC109007195	-1.06805	XM_018986762.1	LOC109007195	2.95174		XP_018843527.1	LOC109008040	-0.977884	XM_018987982.1	LOC109008040	4.90634		XP_018837413.1	LOC109003635	-1.48957	XM_018981868.1	LOC109003635	0.375929		XP_018836698.1	LOC109003145	0.669101	XM_018981153.1	LOC109003145	0.445705
XP_018842451.1	LOC109007291	-4.094	XM_018986906.1	LOC109007291	1.91269		XP_018843565.1	LOC109008070	0.186586	XM_018988020.1	LOC109008070	3.18909		XP_018837528.1	LOC109003716	-3.10567	XM_018981983.1	LOC109003716	0.0281342		XP_018836913.1	LOC109003284	0.999818	XM_018981368.1	LOC109003284	0.965209
XP_018842491.1	LOC109007316	-1.83651	XM_018986946.1	LOC109007316	3.54782		XP_018843925.1	LOC109008326	0.0159187	XM_018988380.1	LOC109008326	1.70702		XP_018837558.1	LOC109003738	-2.57836	XM_018982013.1	LOC109003738	0.0607011		XP_018836920.1	LOC109003291	-0.0326118	XM_018981375.1	LOC109003291	0.688736
XP_018842493.1	LOC109007317	-1.87956	XM_018986948.1	LOC109007317	2.20523		XP_018844115.1	LOC109008471	-0.292484	XM_018988570.1	LOC109008471	1.19664		XP_018837754.1	LOC109003875	-1.93616	XM_018982209.1	LOC109003875	0.259876		XP_018837002.1	LOC109003352	0.0181513	XM_018981457.1	LOC109003352	-0.00056681
XP_018842878.1	LOC109007586	-1.574	XM_018987333.1	LOC109007586	2.35843		XP_018844150.1	LOC109008501	-0.758619	XM_018988605.1	LOC109008501	1.51498		XP_018837874.1	LOC109003981	-1.74393	XM_018982329.1	LOC109003981	-0.0732238		XP_018837266.1	LOC109003549	-0.813901	XM_018981721.1	LOC109003549	0.397723
XP_018842921.1	LOC109007625	-3.90539	XM_018987376.1	LOC109007625	1.66742		XP_018844175.1	LOC109008515	0.350053	XM_018988630.1	LOC109008515	1.52613		XP_018837935.1	LOC109004014	-4.18177	XM_018982390.1	LOC109004014	0.831754		XP_018837479.1	LOC109003684	-0.998733	XM_018981934.1	LOC109003684	0.541292
XP_018843013.1	LOC109007692	-3.28454	XM_018987468.1	LOC109007692	1.69581		XP_018844497.1	LOC109008742	-0.867273	XM_018988952.1	LOC109008742	1.02776		XP_018838134.1	LOC109004142	-2.4028	XM_018982589.1	LOC109004142	0.81487		XP_018837520.1	LOC109003711	0.488457	XM_018981975.1	LOC109003711	-0.193387
XP_018843199.1	LOC109007806	-1.36685	XM_018987654.1	LOC109007806	1.01488		XP_018844618.1	LOC109008841	0.269927	XM_018989073.1	LOC109008841	2.88497		XP_018838171.1	LOC109004165	-4.89112	XM_018982626.1	LOC109004165	0.837842		XP_018837902.1	LOC109003996	0.699581	XM_018982357.1	LOC109003996	0.0112549
XP_018843627.1	LOC109008104	-2.5883	XM_018988082.1	LOC109008104	2.8858		XP_018844689.1	LOC109008881	0.430958	XM_018989144.1	LOC109008881	1.09229		XP_018838423.1	LOC109004351	-1.36022	XM_018982878.1	LOC109004351	0.83844		XP_018837970.1	LOC109004037	0.808326	XM_018982425.1	LOC109004037	0.765114
XP_018843857.1	LOC109008285	-10.6721	XM_018988312.1	LOC109008285	1.88038		XP_018844827.1	LOC109008967	-0.861484	XM_018989282.1	LOC109008967	1.8636		XP_018838831.1	LOC109004654	-4.23008	XM_018983286.1	LOC109004654	0.613404		XP_018838280.1	LOC109004246	0.735644	XM_018982735.1	LOC109004246	-0.45199
XP_018844065.1	LOC109008438	-3.69865	XM_018988520.1	LOC109008438	2.331		XP_018844905.1	LOC109009030	0.406207	XM_018989360.1	LOC109009030	11.5307		XP_018838930.1	LOC109004736	-4.14875	XM_018983385.1	LOC109004736	-0.419271		XP_018838600.1	LOC109004495	0.425508	XM_018983055.1	LOC109004495	-0.35243
XP_018844203.1	LOC109008537	-1.25847	XM_018988658.1	LOC109008537	2.70618		XP_018844991.1	LOC109009096	0.125377	XM_018989446.1	LOC109009096	1.02527		XP_018838955.1	LOC109004747	-1.2597	XM_018983410.1	LOC109004747	-0.211646		XP_018838617.1	LOC109004510	-0.883699	XM_018983072.1	LOC109004510	-0.57954
XP_018844633.1	LOC109008852	-2.5548	XM_018989088.1	LOC109008852	1.4258		XP_018845122.1	LOC109009184	0.992051	XM_018989577.1	LOC109009184	1.19914		XP_018839053.1	LOC109004811	-1.61383	XM_018983508.1	LOC109004811	0.02177		XP_018838659.1	LOC109004539	-0.970128	XM_018983114.1	LOC109004539	0.193147
XP_018844636.1	LOC109008854	-1.72708	XM_018989091.1	LOC109008854	1.13933		XP_018845201.1	LOC109009243	0.267208	XM_018989656.1	LOC109009243	3.08218		XP_018839129.1	LOC109004875	-3.03599	XM_018983584.1	LOC109004875	0.455887		XP_018838975.1	LOC109004758	-0.440541	XM_018983430.1	LOC109004758	0.843602
XP_018844661.1	LOC109008863	-1.05209	XM_018989116.1	LOC109008863	2.46121		XP_018845550.1	LOC109009508	-0.499334	XM_018990005.1	LOC109009508	1.77113		XP_018839201.1	LOC109004953	-3.97423	XM_018983656.1	LOC109004953	0.557334		XP_018839116.1	LOC109004863	-0.742865	XM_018983571.1	LOC109004863	0.318938
XP_018844949.1	LOC109009061	-4.7483	XM_018989404.1	LOC109009061	5.66773		XP_018845663.1	LOC109009585	0.931121	XM_018990118.1	LOC109009585	2.4564		XP_018839266.1	LOC109004985	-3.09961	XM_018983721.1	LOC109004985	-0.00067146		XP_018839155.1	LOC109004902	-0.425856	XM_018983610.1	LOC109004902	-0.638862
XP_018844982.1	LOC109009088	-1.04774	XM_018989437.1	LOC109009088	1.97003		XP_018845710.1	LOC109009608	-0.774564	XM_018990165.1	LOC109009608	1.58732		XP_018839569.1	LOC109005210	-5.29401	XM_018984024.1	LOC109005210	-0.221978		XP_018839281.1	LOC109004996	0.97394	XM_018983736.1	LOC109004996	0.828756
XP_018845363.1	LOC109009364	-1.56038	XM_018989818.1	LOC109009364	1.34044		XP_018845711.1	LOC109009609	0.580773	XM_018990166.1	LOC109009609	1.12683		XP_018839601.1	LOC109005232	-3.81275	XM_018984056.1	LOC109005232	0.810425		XP_018839334.1	LOC109005027	-0.371241	XM_018983789.1	LOC109005027	-0.455889
XP_018845763.1	LOC109009639	-1.19042	XM_018990218.1	LOC109009639	4.0686		XP_018846090.1	LOC109009895	0.621206	XM_018990545.1	LOC109009895	2.43979		XP_018839766.1	LOC109005337	-1.94903	XM_018984221.1	LOC109005337	-0.38078		XP_018839434.1	LOC109005102	-0.016161	XM_018983889.1	LOC109005102	-0.0156032
XP_018845935.1	LOC109009774	-1.51976	XM_018990390.1	LOC109009774	1.20148		XP_018846568.1	LOC109010250	-0.354173	XM_018991023.1	LOC109010250	1.49536		XP_018839769.1	LOC109005339	-2.95925	XM_018984224.1	LOC109005339	-0.959596		XP_018839567.1	LOC109005208	0.22434	XM_018984022.1	LOC109005208	0.818001
XP_018846284.1	LOC109010035	-4.04284	XM_018990739.1	LOC109010035	2.1493		XP_018846583.1	LOC109010259	0.103455	XM_018991038.1	LOC109010259	1.2362		XP_018839933.1	LOC109005441	-1.93453	XM_018984388.1	LOC109005441	0.873571		XP_018839577.1	LOC109005216	0.343025	XM_018984032.1	LOC109005216	0.556003
XP_018846318.1	LOC109010062	-1.19825	XM_018990773.1	LOC109010062	1.46425		XP_018846590.1	LOC109010267	0.5345	XM_018991045.1	LOC109010267	8.32638		XP_018840027.1	LOC109005510	-3.20943	XM_018984482.1	LOC109005510	0.0760562		XP_018839709.1	LOC109005306	0.830001	XM_018984164.1	LOC109005306	-0.523155
XP_018846380.1	LOC109010115	-2.84626	XM_018990835.1	LOC109010115	1.46257		XP_018846719.1	LOC109010365	-0.312277	XM_018991174.1	LOC109010365	2.99155		XP_018840327.1	LOC109005736	-1.90841	XM_018984782.1	LOC109005736	-0.267161		XP_018839843.1	LOC109005375	-0.600576	XM_018984298.1	LOC109005375	-0.462341
XP_018846513.1	LOC109010211	-2.88432	XM_018990968.1	LOC109010211	3.90208		XP_018846854.1	LOC109010462	0.419428	XM_018991309.1	LOC109010462	1.23573		XP_018840362.1	LOC109005769	-1.91161	XM_018984817.1	LOC109005769	0.233519		XP_018840148.1	LOC109005592	0.954559	XM_018984603.1	LOC109005592	0.153074
XP_018846669.1	LOC109010324	-5.31079	XM_018991124.1	LOC109010324	1.23555		XP_018847228.1	LOC109010771	0.962892	XM_018991683.1	LOC109010771	2.6291		XP_018840515.1	LOC109005884	-1.12192	XM_018984970.1	LOC109005884	-0.871513		XP_018840152.1	LOC109005599	0.812572	XM_018984607.1	LOC109005599	-0.46137
XP_018847079.1	LOC109010645	-2.51921	XM_018991534.1	LOC109010645	1.4165		XP_018847546.1	LOC109010996	0.433409	XM_018992001.1	LOC109010996	1.33836		XP_018840715.1	LOC109006027	-3.49559	XM_018985170.1	LOC109006027	0.674758		XP_018840176.1	LOC109005619	-0.251093	XM_018984631.1	LOC109005619	0.836859
XP_018847354.1	LOC109010863	-5.27526	XM_018991809.1	LOC109010863	2.19583		XP_018847770.1	LOC109011145	0.611578	XM_018992225.1	LOC109011145	1.76887		XP_018840733.1	LOC109006041	-1.3864	XM_018985188.1	LOC109006041	0.416892		XP_018840177.1	LOC109005620	-0.62626	XM_018984632.1	LOC109005620	0.686911
XP_018847416.1	LOC109010910	-1.59893	XM_018991871.1	LOC109010910	2.85199		XP_018847838.1	LOC109011191	0.389975	XM_018992293.1	LOC109011191	2.52974		XP_018840764.1	LOC109006063	-4.42169	XM_018985219.1	LOC109006063	0.024187		XP_018840205.1	LOC109005650	0.708252	XM_018984660.1	LOC109005650	-0.349055
XP_018847519.1	LOC109010982	-4.81976	XM_018991974.1	LOC109010982	1.57695		XP_018848484.1	LOC109011649	-0.255015	XM_018992939.1	LOC109011649	1.37483		XP_018841009.1	LOC109006250	-2.79137	XM_018985464.1	LOC109006250	-0.20043		XP_018840434.1	LOC109005833	0.536608	XM_018984889.1	LOC109005833	0.426544
XP_018847627.1	LOC109011052	-1.08914	XM_018992082.1	LOC109011052	1.4849		XP_018848548.1	LOC109011706	-0.382028	XM_018993003.1	LOC109011706	9.04718		XP_018841382.1	LOC109006535	-1.63867	XM_018985837.1	LOC109006535	-0.0374599		XP_018840460.1	LOC109005850	-0.305524	XM_018984915.1	LOC109005850	0.21889
XP_018847629.1	LOC109011053	-5.32163	XM_018992084.1	LOC109011053	1.54237		XP_018848909.1	LOC109011951	0.28966	XM_018993364.1	LOC109011951	1.31591		XP_018841596.1	LOC109006688	-3.99464	XM_018986051.1	LOC109006688	-0.487722		XP_018840641.1	LOC109005969	0.122654	XM_018985096.1	LOC109005969	-0.665714
XP_018848047.1	LOC109011342	-1.06269	XM_018992502.1	LOC109011342	1.31059		XP_018849186.1	LOC109012135	-0.78597	XM_018993641.1	LOC109012135	3.52852		XP_018841603.1	LOC109006692	-2.38349	XM_018986058.1	LOC109006692	-0.669484		XP_018840669.1	LOC109005994	0.362732	XM_018985124.1	LOC109005994	-0.324974
XP_018848137.1	LOC109011401	-1.14918	XM_018992592.1	LOC109011401	2.16449		XP_018849282.1	LOC109012207	0.917374	XM_018993737.1	LOC109012207	1.7618		XP_018841713.1	LOC109006783	-2.92633	XM_018986168.1	LOC109006783	0.596669		XP_018841269.1	LOC109006445	0.435859	XM_018985724.1	LOC109006445	0.681855
XP_018848210.1	LOC109011451	-3.23902	XM_018992665.1	LOC109011451	1.66944		XP_018849460.1	LOC109012338	-0.596219	XM_018993915.1	LOC109012338	2.36642		XP_018841935.1	LOC109006942	-4.45311	XM_018986390.1	LOC109006942	0.817113		XP_018841291.1	LOC109006460	-0.895538	XM_018985746.1	LOC109006460	-0.827748
XP_018848279.1	LOC109011491	-4.42242	XM_018992734.1	LOC109011491	1.99313		XP_018849555.1	LOC109012399	-0.925363	XM_018994010.1	LOC109012399	1.7995		XP_018842169.1	LOC109007087	-1.27048	XM_018986624.1	LOC109007087	-0.0882941		XP_018841394.1	LOC109006539	0.278234	XM_018985849.1	LOC109006539	0.280364
XP_018848759.1	LOC109011863	-4.7642	XM_018993214.1	LOC109011863	1.59412		XP_018849703.1	LOC109012486	-0.326778	XM_018994158.1	LOC109012486	4.03981		XP_018841995.1	LOC109006986	-1.34655	XM_018986450.1	LOC109006986	0.627574		XP_018841430.1	LOC109006564	0.511248	XM_018985885.1	LOC109006564	0.689488
XP_018848899.1	LOC109011944	-3.35218	XM_018993354.1	LOC109011944	1.8451		XP_018849756.1	LOC109012510	0.880187	XM_018994211.1	LOC109012510	1.14896		XP_018842245.1	LOC109007141	-2.44381	XM_018986700.1	LOC109007141	-0.340954		XP_018841496.1	LOC109006612	0.24156	XM_018985951.1	LOC109006612	0.944993
XP_018849219.1	LOC109012161	-1.22993	XM_018993674.1	LOC109012161	2.7453		XP_018849887.1	LOC109012623	-0.800257	XM_018994342.1	LOC109012623	6.50056		XP_018842294.1	LOC109007179	-1.70818	XM_018986749.1	LOC109007179	-0.702149		XP_018841508.1	LOC109006618	0.783852	XM_018985963.1	LOC109006618	0.0996534
XP_018849247.1	LOC109012183	-2.47761	XM_018993702.1	LOC109012183	1.63491		XP_018850079.1	LOC109012745	0.396042	XM_018994534.1	LOC109012745	1.57495		XP_018842397.1	LOC109007255	-6.95142	XM_018986852.1	LOC109007255	-0.558711		XP_018841743.1	LOC109006802	0.541808	XM_018986198.1	LOC109006802	-0.211822
XP_018849401.1	LOC109012302	-1.78027	XM_018993856.1	LOC109012302	1.20267		XP_018850062.1	LOC109012724	-0.0181437	XM_018994517.1	LOC109012724	3.66571		XP_018842446.1	LOC109007286	-1.23553	XM_018986901.1	LOC109007286	-0.881081		XP_018841671.1	LOC109006751	0.37133	XM_018986126.1	LOC109006751	-0.511414
XP_018849649.1	LOC109012460	-4.40636	XM_018994104.1	LOC109012460	2.74654		XP_018850168.1	LOC109012801	-0.945706	XM_018994623.1	LOC109012801	2.12346		XP_018842612.1	LOC109007405	-1.75989	XM_018987067.1	LOC109007405	0.462141		XP_018841808.1	LOC109006850	0.362435	XM_018986263.1	LOC109006850	-0.3352
XP_018849927.1	LOC109012641	-1.16831	XM_018994382.1	LOC109012641	6.05779		XP_018850818.1	LOC109013246	0.62465	XM_018995273.1	LOC109013246	1.34118		XP_018842745.1	LOC109007514	-4.03797	XM_018987200.1	LOC109007514	0.972635		XP_018842086.1	LOC109007043	0.769717	XM_018986541.1	LOC109007043	-0.016967
XP_018849964.1	LOC109012665	-4.34183	XM_018994419.1	LOC109012665	1.09776		XP_018850910.1	LOC109013326	0.811375	XM_018995365.1	LOC109013326	1.90107		XP_018842853.1	LOC109007577	-2.01413	XM_018987308.1	LOC109007577	-0.87256		XP_018842115.1	LOC109007059	0.829782	XM_018986570.1	LOC109007059	-0.411553
XP_018850112.1	LOC109012766	-1.72095	XM_018994567.1	LOC109012766	1.82607		XP_018851254.1	LOC109013564	0.196577	XM_018995709.1	LOC109013564	1.50175		XP_018842902.1	LOC109007611	-2.64388	XM_018987357.1	LOC109007611	0.421979		XP_018842344.1	LOC109007221	0.942877	XM_018986799.1	LOC109007221	0.930564
XP_018850262.1	LOC109012860	-1.23359	XM_018994717.1	LOC109012860	1.51445		XP_018851606.1	LOC109013846	0.554798	XM_018996061.1	LOC109013846	1.13976		XP_018842938.1	LOC109007633	-2.14164	XM_018987393.1	LOC109007633	0.0944701		XP_018842395.1	LOC109007253	0.182542	XM_018986850.1	LOC109007253	0.723059
XP_018850523.1	LOC109013045	-1.34731	XM_018994978.1	LOC109013045	2.35885		XP_018851843.1	LOC109014003	0.665664	XM_018996298.1	LOC109014003	1.59504		XP_018842979.1	LOC109007666	-4.21916	XM_018987434.1	LOC109007666	0.0629146		XP_018842494.1	LOC109007319	0.186943	XM_018986949.1	LOC109007319	0.769002
XP_018850838.1	LOC109013257	-4.00928	XM_018995293.1	LOC109013257	2.12413		XP_018851857.1	LOC109014012	-0.0579224	XM_018996312.1	LOC109014012	1.50352		XP_018843117.1	LOC109007754	-2.07406	XM_018987572.1	LOC109007754	-0.623639		XP_018842553.1	LOC109007360	-0.47165	XM_018987008.1	LOC109007360	0.576226
XP_018851132.1	LOC109013484	-1.47716	XM_018995587.1	LOC109013484	1.38451		XP_018851984.1	LOC109014111	0.603151	XM_018996439.1	LOC109014111	1.3974		XP_018844041.1	LOC109008414	-1.66439	XM_018988496.1	LOC109008414	6.56357e-07		XP_018842765.1	LOC109007528	0.949828	XM_018987220.1	LOC109007528	-0.341851
XP_018851332.1	LOC109013642	-4.36672	XM_018995787.1	LOC109013642	4.65762		XP_018852124.1	LOC109014211	0.619143	XM_018996579.1	LOC109014211	1.36776		XP_018844314.1	LOC109008603	-2.83963	XM_018988769.1	LOC109008603	0.0243788		XP_018842795.1	LOC109007547	-0.931463	XM_018987250.1	LOC109007547	0.372443
XP_018851363.1	LOC109013661	-3.41921	XM_018995818.1	LOC109013661	1.20443		XP_018852158.1	LOC109014234	-0.239238	XM_018996613.1	LOC109014234	1.91982		XP_018844515.1	LOC109008754	-2.54965	XM_018988970.1	LOC109008754	0.0562309		XP_018842827.1	LOC109007564	0.153612	XM_018987282.1	LOC109007564	-0.488318
XP_018852267.1	LOC109014304	-4.75143	XM_018996722.1	LOC109014304	2.24586		XP_018852462.1	LOC109014449	0.548123	XM_018996917.1	LOC109014449	1.16412		XP_018844519.1	LOC109008756	-2.30338	XM_018988974.1	LOC109008756	0.258566		XP_018842885.1	LOC109007592	0.993826	XM_018987340.1	LOC109007592	0.00892782
XP_018852720.1	LOC109014678	-3.34776	XM_018997175.1	LOC109014678	4.51555		XP_018852808.1	LOC109014761	-0.0484056	XM_018997263.1	LOC109014761	3.12817		XP_018844572.1	LOC109008795	-2.3063	XM_018989027.1	LOC109008795	-0.889464		XP_018842893.1	LOC109007602	0.860195	XM_018987348.1	LOC109007602	0.23508
XP_018852729.1	LOC109014686	-1.38669	XM_018997184.1	LOC109014686	1.65939		XP_018852885.1	LOC109014842	0.965481	XM_018997340.1	LOC109014842	3.33279		XP_018844868.1	LOC109009004	-3.28844	XM_018989323.1	LOC109009004	-0.449056		XP_018842909.1	LOC109007617	0.718904	XM_018987364.1	LOC109007617	0.370654
XP_018852747.1	LOC109014708	-2.48667	XM_018997202.1	LOC109014708	1.82363		XP_018853294.1	LOC109015268	0.577253	XM_018997749.1	LOC109015268	2.56024		XP_018844869.1	LOC109009005	-2.00921	XM_018989324.1	LOC109009005	0.843582		XP_018843114.1	LOC109007750	-0.132189	XM_018987569.1	LOC109007750	0.329717
XP_018852846.1	LOC109014804	-1.04296	XM_018997301.1	LOC109014804	2.56441		XP_018854498.1	LOC109016556	-0.982385	XM_018998953.1	LOC109016556	1.3146		XP_018844947.1	LOC109009060	-1.38526	XM_018989402.1	LOC109009060	0.271439		XP_018843153.1	LOC109007773	0.12051	XM_018987608.1	LOC109007773	-0.468547
XP_018853126.1	LOC109015098	-2.71247	XM_018997581.1	LOC109015098	4.01602		XP_018855118.1	LOC109017278	-0.0906181	XM_018999573.1	LOC109017278	2.57233		XP_018845036.1	LOC109009119	-2.17554	XM_018989491.1	LOC109009119	-0.028677		XP_018843160.1	LOC109007777	0.642023	XM_018987615.1	LOC109007777	0.382048
XP_018854060.1	LOC109016050	-4.62236	XM_018998515.1	LOC109016050	2.31332		XP_018855792.1	LOC109018056	0.22214	XM_019000247.1	LOC109018056	1.393		XP_018845175.1	LOC109009230	-1.43017	XM_018989630.1	LOC109009230	-0.201577		XP_018843242.1	LOC109007840	0.983915	XM_018987697.1	LOC109007840	0.739371
XP_018854167.1	LOC109016179	-8.74633	XM_018998622.1	LOC109016179	2.92738		XP_018855937.1	LOC109018224	-0.163864	XM_019000392.1	LOC109018224	2.12077		XP_018845364.1	LOC109009365	-1.21168	XM_018989819.1	LOC109009365	-0.11962		XP_018843283.1	LOC109007868	0.0178165	XM_018987738.1	LOC109007868	-0.782652
XP_018854343.1	LOC109016385	-12.2791	XM_018998798.1	LOC109016385	5.63476		XP_018856844.1	LOC109019075	0.156479	XM_019001299.1	LOC109019075	1.59895		XP_018845602.1	LOC109009543	-1.70479	XM_018990057.1	LOC109009543	0.0278806		XP_018843672.1	LOC109008138	-0.966756	XM_018988127.1	LOC109008138	-0.203933
XP_018854375.1	LOC109016418	-2.81189	XM_018998830.1	LOC109016418	1.1419		XP_018857179.1	LOC109019356	0.903195	XM_019001634.1	LOC109019356	1.05004		XP_018845669.1	LOC109009589	-1.57197	XM_018990124.1	LOC109009589	-0.969784		XP_018843689.1	LOC109008147	-0.194629	XM_018988144.1	LOC109008147	-0.90151
XP_018854732.1	LOC109016820	-1.87954	XM_018999187.1	LOC109016820	2.94896		XP_018857189.1	LOC109019365	0.400182	XM_019001644.1	LOC109019365	1.64756		XP_018845797.1	LOC109009676	-5.16023	XM_018990252.1	LOC109009676	0.0242574		XP_018843684.1	LOC109008145	0.860172	XM_018988139.1	LOC109008145	0.939323
XP_018854781.1	LOC109016878	-1.49185	XM_018999236.1	LOC109016878	1.06363		XP_018857344.1	LOC109019512	-0.783787	XM_019001799.1	LOC109019512	3.94629		XP_018846146.1	LOC109009932	-2.7618	XM_018990601.1	LOC109009932	-0.475613		XP_018843861.1	LOC109008286	0.319501	XM_018988316.1	LOC109008286	0.41846
XP_018855325.1	LOC109017540	-5.42901	XM_018999780.1	LOC109017540	3.08474		XP_018857759.1	LOC109019840	-0.626052	XM_019002214.1	LOC109019840	2.05147		XP_018846148.1	LOC109009933	-2.34155	XM_018990603.1	LOC109009933	-0.857001		XP_018844031.1	LOC109008404	0.28163	XM_018988486.1	LOC109008404	0.750671
XP_018855479.1	LOC109017737	-1.28207	XM_018999934.1	LOC109017737	2.32575		XP_018858314.1	LOC109020327	0.334799	XM_019002769.1	LOC109020327	1.34556		XP_018846385.1	LOC109010122	-3.29919	XM_018990840.1	LOC109010122	0.22788		XP_018844180.1	LOC109008519	0.581156	XM_018988635.1	LOC109008519	0.416486
XP_018855651.1	LOC109017918	-2.94124	XM_019000106.1	LOC109017918	3.27271		XP_018858707.1	LOC109020652	0.0921831	XM_019003162.1	LOC109020652	5.2357		XP_018846399.1	LOC109010135	-4.51163	XM_018990854.1	LOC109010135	-0.733727		XP_018844513.1	LOC109008752	0.544563	XM_018988968.1	LOC109008752	-0.543404
XP_018855666.1	LOC109017940	-5.59174	XM_019000121.1	LOC109017940	3.05729		XP_018858751.1	LOC109020688	0.351009	XM_019003206.1	LOC109020688	2.59785		XP_018846483.1	LOC109010186	-1.63992	XM_018990938.1	LOC109010186	-0.16619		XP_018844624.1	LOC109008845	0.05515	XM_018989079.1	LOC109008845	-0.20298
XP_018856534.1	LOC109018804	-1.61837	XM_019000989.1	LOC109018804	2.54771		XP_018858797.1	LOC109020725	-0.982964	XM_019003252.1	LOC109020725	1.03261		XP_018846638.1	LOC109010309	-1.11763	XM_018991093.1	LOC109010309	0.146764		XP_018844630.1	LOC109008849	0.155077	XM_018989085.1	LOC109008849	-0.0563076
XP_018856599.1	LOC109018862	-1.56449	XM_019001054.1	LOC109018862	3.03846		XP_018858820.1	LOC109020749	-0.381886	XM_019003275.1	LOC109020749	1.96155		XP_018846792.1	LOC109010416	-4.95738	XM_018991247.1	LOC109010416	0.552626		XP_018844743.1	LOC109008915	0.471402	XM_018989198.1	LOC109008915	0.576053
XP_018856636.1	LOC109018899	-3.37547	XM_019001091.1	LOC109018899	1.56039		XP_018859004.1	LOC109020930	0.429723	XM_019003459.1	LOC109020930	1.50839		XP_018846831.1	LOC109010445	-3.84032	XM_018991286.1	LOC109010445	-0.801216		XP_018844826.1	LOC109008966	0.760396	XM_018989281.1	LOC109008966	0.0123501
XP_018856906.1	LOC109019134	-1.58023	XM_019001361.1	LOC109019134	2.40851		XP_018859113.1	LOC109021033	0.794929	XM_019003568.1	LOC109021033	4.61214		XP_018846871.1	LOC109010473	-2.75779	XM_018991326.1	LOC109010473	-0.079845		XP_018844867.1	LOC109009002	0.497494	XM_018989322.1	LOC109009002	0.954825
XP_018857132.1	LOC109019319	-1.97685	XM_019001587.1	LOC109019319	1.22506		XP_018860616.1	LOC109022227	-0.461475	XM_019005071.1	LOC109022227	2.32141		XP_018847113.1	LOC109010670	-2.45284	XM_018991568.1	LOC109010670	-0.769356		XP_018845112.1	LOC109009180	-0.0666056	XM_018989567.1	LOC109009180	0.381527
XP_018857188.1	LOC109019364	-4.44998	XM_019001643.1	LOC109019364	4.71064		XP_018805282.1	LOC108979139	-0.982448	XM_018949737.1	LOC108979139	3.23415		XP_018847217.1	LOC109010757	-4.38314	XM_018991672.1	LOC109010757	-0.562101		XP_018845294.1	LOC109009308	0.810128	XM_018989749.1	LOC109009308	0.307087
XP_018857187.1	LOC109019363	-3.98511	XM_019001642.1	LOC109019363	1.12371		XP_018805495.1	LOC108979292	-0.163438	XM_018949950.1	LOC108979292	1.49156		XP_018847294.1	LOC109010830	-4.85859	XM_018991749.1	LOC109010830	-0.393314		XP_018845389.1	LOC109009383	-0.503584	XM_018989844.1	LOC109009383	-0.00536018
XP_018857317.1	LOC109019484	-2.95455	XM_019001772.1	LOC109019484	1.1477		XP_018805909.1	LOC108979652	0.383842	XM_018950364.1	LOC108979652	2.19351		XP_018847438.1	LOC109010925	-4.62453	XM_018991893.1	LOC109010925	-0.0839515		XP_018845447.1	LOC109009450	-0.638232	XM_018989902.1	LOC109009450	-0.292192
XP_018857653.1	LOC109019746	-3.5922	XM_019002108.1	LOC109019746	3.6946		XP_018805992.1	LOC108979721	0.0834179	XM_018950447.1	LOC108979721	1.89827		XP_018847441.1	LOC109010929	-3.57964	XM_018991896.1	LOC109010929	0.512136		XP_018845552.1	LOC109009510	0.405756	XM_018990007.1	LOC109009510	0.311027
XP_018857900.1	LOC109019973	-4.85653	XM_019002355.1	LOC109019973	2.33006		XP_018806061.1	LOC108979769	0.936643	XM_018950516.1	LOC108979769	1.13735		XP_018847894.1	LOC109011235	-1.93151	XM_018992349.1	LOC109011235	0.465809		XP_018845781.1	LOC109009657	-0.881658	XM_018990236.1	LOC109009657	-0.591635
XP_018858108.1	LOC109020149	-2.28917	XM_019002563.1	LOC109020149	1.88562		XP_018806103.1	LOC108979796	0.363798	XM_018950558.1	LOC108979796	1.1213		XP_018847910.1	LOC109011250	-3.10938	XM_018992365.1	LOC109011250	-0.902296		XP_018845871.1	LOC109009728	0.835747	XM_018990326.1	LOC109009728	0.165012
XP_018858336.1	LOC109020345	-1.49995	XM_019002791.1	LOC109020345	1.4682		XP_018806278.1	LOC108979936	0.138288	XM_018950733.1	LOC108979936	1.64041		XP_018848102.1	LOC109011382	-1.95489	XM_018992557.1	LOC109011382	-0.288611		XP_018845967.1	LOC109009806	-0.155732	XM_018990422.1	LOC109009806	-0.0516884
XP_018858352.1	LOC109020360	-1.06599	XM_019002807.1	LOC109020360	1.12018		XP_018806363.1	LOC108980006	0.978288	XM_018950818.1	LOC108980006	1.10835		XP_018848460.1	LOC109011629	-1.43301	XM_018992915.1	LOC109011629	0.157602		XP_018846016.1	LOC109009838	0.970233	XM_018990471.1	LOC109009838	0.00338591
XP_018858388.1	LOC109020393	-1.09679	XM_019002843.1	LOC109020393	1.85375		XP_018806638.1	LOC108980232	0.0168877	XM_018951093.1	LOC108980232	2.29481		XP_018849006.1	LOC109012032	-1.67451	XM_018993461.1	LOC109012032	-0.419036		XP_018846054.1	LOC109009863	-0.930121	XM_018990509.1	LOC109009863	0.592586
XP_018858492.1	LOC109020483	-1.54978	XM_019002947.1	LOC109020483	2.19455		XP_018806923.1	LOC108980450	0.898442	XM_018951378.1	LOC108980450	2.18361		XP_018849015.1	LOC109012035	-1.67928	XM_018993470.1	LOC109012035	0.861576		XP_018846164.1	LOC109009951	-0.0956945	XM_018990619.1	LOC109009951	-0.635765
XP_018858703.1	LOC109020647	-1.41995	XM_019003158.1	LOC109020647	1.99079		XP_018807197.1	LOC108980650	0.953629	XM_018951652.1	LOC108980650	2.80541		XP_018849296.1	LOC109012218	-1.96465	XM_018993751.1	LOC109012218	0.617957		XP_018846821.1	LOC109010437	0.136569	XM_018991276.1	LOC109010437	0.570919
XP_018858712.1	LOC109020656	-5.26008	XM_019003167.1	LOC109020656	1.11374		XP_018807730.1	LOC108981100	0.255196	XM_018952185.1	LOC108981100	2.74126		XP_018849356.1	LOC109012276	-4.91657	XM_018993811.1	LOC109012276	-0.698371		XP_018846878.1	LOC109010479	-0.353429	XM_018991333.1	LOC109010479	0.494261
XP_018858938.1	LOC109020868	-2.38897	XM_019003393.1	LOC109020868	4.70924		XP_018807735.1	LOC108981105	0.922505	XM_018952190.1	LOC108981105	1.77909		XP_018849422.1	LOC109012313	-2.21854	XM_018993877.1	LOC109012313	0.288976		XP_018847166.1	LOC109010722	-0.76226	XM_018991621.1	LOC109010722	0.899645
XP_018858960.1	LOC109020892	-2.5847	XM_019003415.1	LOC109020892	1.54887		XP_018807807.1	LOC108981172	0.821484	XM_018952262.1	LOC108981172	1.61845		XP_018849853.1	LOC109012594	-1.72984	XM_018994308.1	LOC109012594	0.135256		XP_018847273.1	LOC109010809	0.994843	XM_018991728.1	LOC109010809	0.0195119
XP_018859042.1	LOC109020964	-4.86286	XM_019003497.1	LOC109020964	1.26769		XP_018808101.1	LOC108981408	0.943867	XM_018952556.1	LOC108981408	1.64796		XP_018849885.1	LOC109012622	-6.81144	XM_018994340.1	LOC109012622	-0.524703		XP_018847350.1	LOC109010861	0.848995	XM_018991805.1	LOC109010861	0.581724
XP_018859135.1	LOC109021053	-7.18118	XM_019003590.1	LOC109021053	1.70803		XP_018808385.1	LOC108981610	0.897141	XM_018952840.1	LOC108981610	1.70323		XP_018849965.1	LOC109012666	-2.13684	XM_018994420.1	LOC109012666	-0.640134		XP_018847608.1	LOC109011043	0.606106	XM_018992063.1	LOC109011043	-0.980284
XP_018859235.1	LOC109021133	-4.70253	XM_019003690.1	LOC109021133	1.21299		XP_018808845.1	LOC108982031	-0.387711	XM_018953300.1	LOC108982031	1.20543		XP_018850167.1	LOC109012800	-2.95153	XM_018994622.1	LOC109012800	-0.189002		XP_018847733.1	LOC109011119	0.370275	XM_018992188.1	LOC109011119	-0.557261
XP_018859695.1	LOC109021508	-3.71735	XM_019004150.1	LOC109021508	2.6589		XP_018809602.1	LOC108982620	0.788651	XM_018954057.1	LOC108982620	1.07736		XP_018850271.1	LOC109012867	-1.28363	XM_018994726.1	LOC109012867	0.0491253		XP_018847994.1	LOC109011306	0.722181	XM_018992449.1	LOC109011306	0.304314
XP_018859928.1	LOC109021694	-3.23106	XM_019004383.1	LOC109021694	2.26673		XP_018809677.1	LOC108982692	0.246593	XM_018954132.1	LOC108982692	1.35533		XP_018850299.1	LOC109012880	-5.53216	XM_018994754.1	LOC109012880	0.203736		XP_018848022.1	LOC109011330	0.05721	XM_018992477.1	LOC109011330	0.584587
XP_018860753.1	LOC109022331	-1.50254	XM_019005208.1	LOC109022331	3.4185		XP_018809969.1	LOC108982940	-0.979633	XM_018954424.1	LOC108982940	1.64813		XP_018850618.1	LOC109013108	-3.10412	XM_018995073.1	LOC109013108	0.985197		XP_018848043.1	LOC109011340	0.0881586	XM_018992498.1	LOC109011340	-0.49987
XP_018805308.1	LOC108979161	-5.53756	XM_018949763.1	LOC108979161	1.89972		XP_018810208.1	LOC108983122	0.00195217	XM_018954663.1	LOC108983122	2.14704		XP_018850719.1	LOC109013184	-1.54077	XM_018995174.1	LOC109013184	0.715919		XP_018848115.1	LOC109011389	0.407245	XM_018992570.1	LOC109011389	0.469754
XP_018805558.1	LOC108979352	-4.73504	XM_018950013.1	LOC108979352	1.10113		XP_018810862.1	LOC108983616	0.132877	XM_018955317.1	LOC108983616	1.31279		XP_018850817.1	LOC109013245	-1.87951	XM_018995272.1	LOC109013245	0.263207		XP_018848116.1	LOC109011391	-0.57661	XM_018992571.1	LOC109011391	0.0827106
XP_018805621.1	LOC108979396	-4.02487	XM_018950076.1	LOC108979396	1.32916		XP_018810970.1	LOC108983700	0.470126	XM_018955425.1	LOC108983700	1.11028		XP_018850886.1	LOC109013305	-2.83769	XM_018995341.1	LOC109013305	0.541075		XP_018848219.1	LOC109011458	0.919131	XM_018992674.1	LOC109011458	0.547986
XP_018805647.1	LOC108979428	-4.80898	XM_018950102.1	LOC108979428	3.1171		XP_018811089.1	LOC108983784	-0.758118	XM_018955544.1	LOC108983784	4.94501		XP_018851016.1	LOC109013399	-2.09486	XM_018995471.1	LOC109013399	0.0584305		XP_018848451.1	LOC109011621	-0.743552	XM_018992906.1	LOC109011621	-0.950611
XP_018805762.1	LOC108979524	-2.37906	XM_018950217.1	LOC108979524	3.07294		XP_018811159.1	LOC108983836	-0.16175	XM_018955614.1	LOC108983836	3.02076		XP_018851023.1	LOC109013405	-2.22924	XM_018995478.1	LOC109013405	0.563906		XP_018848469.1	LOC109011639	-0.972229	XM_018992924.1	LOC109011639	0.317162
XP_018806348.1	LOC108979996	-1.4793	XM_018950803.1	LOC108979996	1.92554		XP_018811228.1	LOC108983899	-0.77324	XM_018955683.1	LOC108983899	2.45746		XP_018851067.1	LOC109013438	-1.04087	XM_018995522.1	LOC109013438	-0.804582		XP_018848499.1	LOC109011668	0.401398	XM_018992954.1	LOC109011668	0.744375
XP_018806495.1	LOC108980119	-3.25124	XM_018950950.1	LOC108980119	1.98527		XP_018811310.1	LOC108983966	0.293802	XM_018955765.1	LOC108983966	2.61279		XP_018851174.1	LOC109013514	-3.37824	XM_018995629.1	LOC109013514	0.29946		XP_018848622.1	LOC109011757	-0.38027	XM_018993077.1	LOC109011757	0.901473
XP_018806934.1	LOC108980460	-2.17617	XM_018951389.1	LOC108980460	2.41645		XP_018811449.1	LOC108984075	0.514796	XM_018955904.1	LOC108984075	1.00755		XP_018851359.1	LOC109013656	-1.6279	XM_018995814.1	LOC109013656	0.0792295		XP_018848636.1	LOC109011772	0.975577	XM_018993091.1	LOC109011772	0.877691
XP_018807246.1	LOC108980698	-4.96911	XM_018951701.1	LOC108980698	2.88359		XP_018811498.1	LOC108984117	0.987231	XM_018955953.1	LOC108984117	3.29623		XP_018851358.1	LOC109013655	-7.73158	XM_018995813.1	LOC109013655	0.872183		XP_018848737.1	LOC109011853	-0.862523	XM_018993192.1	LOC109011853	0.488033
XP_018807642.1	LOC108981025	-1.94738	XM_018952097.1	LOC108981025	2.95002		XP_018811550.1	LOC108984148	0.291979	XM_018956005.1	LOC108984148	3.06411		XP_018851415.1	LOC109013692	-1.71052	XM_018995870.1	LOC109013692	0.0273709		XP_018848865.1	LOC109011925	-0.120731	XM_018993320.1	LOC109011925	0.555333
XP_018807661.1	LOC108981044	-1.70849	XM_018952116.1	LOC108981044	1.24762		XP_018811568.1	LOC108984163	0.273561	XM_018956023.1	LOC108984163	1.45103		XP_018851513.1	LOC109013769	-6.02465	XM_018995968.1	LOC109013769	0.223352		XP_018849169.1	LOC109012121	0.715896	XM_018993624.1	LOC109012121	-0.672205
XP_018807745.1	LOC108981116	-1.4711	XM_018952200.1	LOC108981116	1.19842		XP_018811921.1	LOC108984422	0.661579	XM_018956376.1	LOC108984422	2.35045		XP_018851483.1	LOC109013742	-1.69214	XM_018995938.1	LOC109013742	0.808944		XP_018849222.1	LOC109012163	-0.106161	XM_018993677.1	LOC109012163	0.935288
XP_018807956.1	LOC108981297	-1.03532	XM_018952411.1	LOC108981297	1.89725		XP_018812045.1	LOC108984516	0.834195	XM_018956500.1	LOC108984516	3.50298		XP_018851679.1	LOC109013889	-4.50243	XM_018996134.1	LOC109013889	-0.919172		XP_018849298.1	LOC109012220	0.900187	XM_018993753.1	LOC109012220	-0.147177
XP_018808241.1	LOC108981499	-4.4432	XM_018952696.1	LOC108981499	8.36453		XP_018812229.1	LOC108984656	0.806483	XM_018956684.1	LOC108984656	3.23397		XP_018851757.1	LOC109013935	-1.01986	XM_018996212.1	LOC109013935	-0.183494		XP_018849369.1	LOC109012282	-0.125886	XM_018993824.1	LOC109012282	-0.51488
XP_018808540.1	LOC108981747	-3.169	XM_018952995.1	LOC108981747	1.115		XP_018812299.1	LOC108984711	-0.921049	XM_018956754.1	LOC108984711	1.07117		XP_018851782.1	LOC109013960	-6.1433	XM_018996237.1	LOC109013960	-0.814364		XP_018849409.1	LOC109012303	0.223044	XM_018993864.1	LOC109012303	-0.768252
XP_018808590.1	LOC108981796	-1.86381	XM_018953045.1	LOC108981796	1.27333		XP_018812655.1	LOC108984991	0.453003	XM_018957110.1	LOC108984991	1.97841		XP_018851852.1	LOC109014008	-5.14224	XM_018996307.1	LOC109014008	0.868259		XP_018849468.1	LOC109012344	-0.330024	XM_018993923.1	LOC109012344	-0.891955
XP_018808880.1	LOC108982060	-1.09778	XM_018953335.1	LOC108982060	1.17425		XP_018812677.1	LOC108985009	0.457465	XM_018957132.1	LOC108985009	1.53505		XP_018852257.1	LOC109014296	-3.14819	XM_018996712.1	LOC109014296	-0.805646		XP_018849595.1	LOC109012425	0.388517	XM_018994050.1	LOC109012425	0.0899206
XP_018809255.1	LOC108982359	-1.7872	XM_018953710.1	LOC108982359	2.63869		XP_018813687.1	LOC108985725	0.798558	XM_018958142.1	LOC108985725	1.07464		XP_018852387.1	LOC109014386	-3.75214	XM_018996842.1	LOC109014386	0.345628		XP_018849757.1	LOC109012511	0.383211	XM_018994212.1	LOC109012511	0.933686
XP_018809532.1	LOC108982574	-7.1507	XM_018953987.1	LOC108982574	1.53612		XP_018813956.1	LOC108985933	-0.290269	XM_018958411.1	LOC108985933	2.97479		XP_018852433.1	LOC109014421	-3.78333	XM_018996888.1	LOC109014421	0.254688		XP_018849968.1	LOC109012668	0.794937	XM_018994423.1	LOC109012668	-0.972138
XP_018809942.1	LOC108982914	-4.53599	XM_018954397.1	LOC108982914	7.95618		XP_018813981.1	LOC108985953	0.919359	XM_018958436.1	LOC108985953	2.48443		XP_018852474.1	LOC109014459	-3.14293	XM_018996929.1	LOC109014459	-0.140922		XP_018850253.1	LOC109012857	-0.475043	XM_018994708.1	LOC109012857	-0.984144
XP_018810050.1	LOC108983000	-3.8901	XM_018954505.1	LOC108983000	1.04377		XP_018814230.1	LOC108986162	-0.738152	XM_018958685.1	LOC108986162	4.72886		XP_018852577.1	LOC109014534	-3.4865	XM_018997032.1	LOC109014534	0.47423		XP_018850350.1	LOC109012906	-0.694611	XM_018994805.1	LOC109012906	-0.636045
XP_018810128.1	LOC108983060	-4.42019	XM_018954583.1	LOC108983060	1.90346		XP_018814404.1	LOC108986283	0.865726	XM_018958859.1	LOC108986283	1.55395		XP_018852746.1	LOC109014707	-4.45306	XM_018997201.1	LOC109014707	-0.769309		XP_018850544.1	LOC109013060	-0.217777	XM_018994999.1	LOC109013060	-0.395404
XP_018810774.1	LOC108983554	-4.69653	XM_018955229.1	LOC108983554	1.00317		XP_018814480.1	LOC108986350	-0.349885	XM_018958935.1	LOC108986350	1.58074		XP_018852883.1	LOC109014840	-5.01936	XM_018997338.1	LOC109014840	0.276748		XP_018850582.1	LOC109013085	0.173354	XM_018995037.1	LOC109013085	0.619439
XP_018810874.1	LOC108983625	-1.28407	XM_018955329.1	LOC108983625	4.26746		XP_018815032.1	LOC108986750	0.999257	XM_018959487.1	LOC108986750	1.83741		XP_018852931.1	LOC109014895	-2.18578	XM_018997386.1	LOC109014895	-0.466439		XP_018850584.1	LOC109013086	-0.177346	XM_018995039.1	LOC109013086	-0.366083
XP_018811142.1	LOC108983826	-2.40304	XM_018955597.1	LOC108983826	2.87116		XP_018815358.1	LOC108986990	0.17023	XM_018959813.1	LOC108986990	1.36161		XP_018853062.1	LOC109015020	-3.29638	XM_018997517.1	LOC109015020	0.971338		XP_018850787.1	LOC109013228	0.755745	XM_018995242.1	LOC109013228	-0.241431
XP_018811383.1	LOC108984013	-2.06038	XM_018955838.1	LOC108984013	2.83441		XP_018815360.1	LOC108986992	0.450561	XM_018959815.1	LOC108986992	2.2427		XP_018853288.1	LOC109015262	-1.06465	XM_018997743.1	LOC109015262	-0.229422		XP_018850911.1	LOC109013327	-0.98214	XM_018995366.1	LOC109013327	-0.627956
XP_018811465.1	LOC108984091	-2.48475	XM_018955920.1	LOC108984091	1.60611		XP_018815797.1	LOC108987347	0.395499	XM_018960252.1	LOC108987347	1.45936		XP_018853688.1	LOC109015676	-3.66419	XM_018998143.1	LOC109015676	0.197009		XP_018851232.1	LOC109013548	-0.949543	XM_018995687.1	LOC109013548	0.0992929
XP_018811596.1	LOC108984180	-2.43353	XM_018956051.1	LOC108984180	1.14727		XP_018815848.1	LOC108987398	0.803383	XM_018960303.1	LOC108987398	1.68367		XP_018854624.1	LOC109016694	-1.92245	XM_018999079.1	LOC109016694	0.249043		XP_018851382.1	LOC109013677	0.19467	XM_018995837.1	LOC109013677	0.0429695
XP_018811802.1	LOC108984337	-2.60421	XM_018956257.1	LOC108984337	1.18858		XP_018815884.1	LOC108987422	0.741145	XM_018960339.1	LOC108987422	1.25693		XP_018855324.1	LOC109017539	-2.71961	XM_018999779.1	LOC109017539	-0.536787		XP_018851398.1	LOC109013684	0.503962	XM_018995853.1	LOC109013684	0.46429
XP_018811806.1	LOC108984340	-2.54615	XM_018956261.1	LOC108984340	1.55497		XP_018816063.1	LOC108987588	-0.69637	XM_018960518.1	LOC108987588	4.88156		XP_018855810.1	LOC109018074	-2.03279	XM_019000265.1	LOC109018074	-0.47778		XP_018851577.1	LOC109013818	0.630111	XM_018996032.1	LOC109013818	0.529761
XP_018811920.1	LOC108984421	-4.09842	XM_018956375.1	LOC108984421	2.39076		XP_018816103.1	LOC108987625	0.352376	XM_018960558.1	LOC108987625	1.56585		XP_018856168.1	LOC109018461	-5.62536	XM_019000623.1	LOC109018461	0.645859		XP_018851581.1	LOC109013822	0.514462	XM_018996036.1	LOC109013822	0.270627
XP_018811967.1	LOC108984452	-1.63192	XM_018956422.1	LOC108984452	1.70732		XP_018816370.1	LOC108987808	0.477833	XM_018960825.1	LOC108987808	1.08637		XP_018856789.1	LOC109019027	-4.4449	XM_019001244.1	LOC109019027	0.401829		XP_018851720.1	LOC109013909	-0.877439	XM_018996175.1	LOC109013909	0.130086
XP_018812090.1	LOC108984550	-1.60651	XM_018956545.1	LOC108984550	1.06621		XP_018817015.1	LOC108988255	-0.147858	XM_018961470.1	LOC108988255	2.55248		XP_018857056.1	LOC109019247	-4.26268	XM_019001511.1	LOC109019247	0.946363		XP_018851819.1	LOC109013987	-0.837697	XM_018996274.1	LOC109013987	-0.66965
XP_018812168.1	LOC108984610	-2.56659	XM_018956623.1	LOC108984610	1.6879		XP_018816906.1	LOC108988199	-0.520935	XM_018961361.1	LOC108988199	1.63312		XP_018857214.1	LOC109019388	-1.519	XM_019001669.1	LOC109019388	0.885361		XP_018851856.1	LOC109014011	0.181031	XM_018996311.1	LOC109014011	-0.0348638
XP_018812203.1	LOC108984633	-1.62463	XM_018956658.1	LOC108984633	2.11868		XP_018816749.1	LOC108988093	-0.599502	XM_018961204.1	LOC108988093	2.1517		XP_018857217.1	LOC109019389	-1.39033	XM_019001672.1	LOC109019389	-0.620702		XP_018852194.1	LOC109014257	-0.511903	XM_018996649.1	LOC109014257	0.14649
XP_018812328.1	LOC108984738	-3.67451	XM_018956783.1	LOC108984738	1.35469		XP_018816642.1	LOC108988014	-0.410881	XM_018961097.1	LOC108988014	5.15729		XP_018857282.1	LOC109019451	-2.84411	XM_019001737.1	LOC109019451	-0.041233		XP_018852195.1	LOC109014258	-0.205886	XM_018996650.1	LOC109014258	-0.795016
XP_018812481.1	LOC108984856	-1.3978	XM_018956936.1	LOC108984856	1.66759		XP_018816769.1	LOC108988105	0.48905	XM_018961224.1	LOC108988105	1.21006		XP_018857293.1	LOC109019460	-4.93675	XM_019001748.1	LOC109019460	0.524896		XP_018852282.1	LOC109014312	-0.643178	XM_018996737.1	LOC109014312	0.32593
XP_018813301.1	LOC108985453	-3.7601	XM_018957756.1	LOC108985453	1.56906		XP_018817143.1	LOC108988355	-0.2021	XM_018961598.1	LOC108988355	1.30807		XP_018857383.1	LOC109019540	-2.48459	XM_019001838.1	LOC109019540	-0.803697		XP_018852364.1	LOC109014375	0.221296	XM_018996819.1	LOC109014375	0.209952
XP_018813390.1	LOC108985515	-2.04762	XM_018957845.1	LOC108985515	3.19524		XP_018817834.1	LOC108988901	-0.216392	XM_018962289.1	LOC108988901	2.29178		XP_018857389.1	LOC109019544	-1.01228	XM_019001844.1	LOC109019544	0.121904		XP_018852393.1	LOC109014389	-0.264886	XM_018996848.1	LOC109014389	0.740322
XP_018813439.1	LOC108985551	-4.23928	XM_018957894.1	LOC108985551	1.97066		XP_018817874.1	LOC108988927	-0.738509	XM_018962329.1	LOC108988927	1.6776		XP_018857638.1	LOC109019738	-3.63051	XM_019002093.1	LOC109019738	-0.0795835		XP_018852505.1	LOC109014480	0.81735	XM_018996960.1	LOC109014480	0.495797
XP_018813437.1	LOC108985549	-1.01446	XM_018957892.1	LOC108985549	4.44108		XP_018818252.1	LOC108989180	0.414973	XM_018962707.1	LOC108989180	1.08253		XP_018857785.1	LOC109019866	-3.68837	XM_019002240.1	LOC109019866	0.952914		XP_018852512.1	LOC109014484	0.356627	XM_018996967.1	LOC109014484	-0.273402
XP_018813538.1	LOC108985630	-7.57554	XM_018957993.1	LOC108985630	2.13656		XP_018818632.1	LOC108989470	0.60282	XM_018963087.1	LOC108989470	1.74624		XP_018857924.1	LOC109019994	-2.97262	XM_019002379.1	LOC109019994	-0.950582		XP_018852605.1	LOC109014554	0.296085	XM_018997060.1	LOC109014554	-0.690256
XP_018813840.1	LOC108985851	-1.10306	XM_018958295.1	LOC108985851	1.17678		XP_018818707.1	LOC108989529	0.212049	XM_018963162.1	LOC108989529	1.19623		XP_018857931.1	LOC109020002	-5.55877	XM_019002386.1	LOC109020002	-0.0599858		XP_018852628.1	LOC109014571	0.830273	XM_018997083.1	LOC109014571	0.786423
XP_018814223.1	LOC108986156	-1.95794	XM_018958678.1	LOC108986156	1.72416		XP_018818680.1	LOC108989510	0.856586	XM_018963135.1	LOC108989510	1.27668		XP_018858081.1	LOC109020127	-2.22408	XM_019002536.1	LOC109020127	-0.436842		XP_018852896.1	LOC109014857	0.0368805	XM_018997351.1	LOC109014857	0.785448
XP_018814381.1	LOC108986271	-2.16714	XM_018958836.1	LOC108986271	1.08364		XP_018818882.1	LOC108989652	-0.548719	XM_018963337.1	LOC108989652	7.14614		XP_018858186.1	LOC109020218	-5.26456	XM_019002641.1	LOC109020218	-0.724261		XP_018853134.1	LOC109015106	-0.591043	XM_018997589.1	LOC109015106	-0.268834
XP_018814379.1	LOC108986268	-2.82077	XM_018958834.1	LOC108986268	1.61956		XP_018819183.1	LOC108989877	-0.115516	XM_018963638.1	LOC108989877	2.01196		XP_018858652.1	LOC109020607	-6.25793	XM_019003107.1	LOC109020607	0.80939		XP_018853164.1	LOC109015138	-0.199638	XM_018997619.1	LOC109015138	0.0216048
XP_018814384.1	LOC108986273	-5.22115	XM_018958839.1	LOC108986273	3.09639		XP_018819553.1	LOC108990135	0.936546	XM_018964008.1	LOC108990135	2.14078		XP_018858695.1	LOC109020643	-2.17144	XM_019003150.1	LOC109020643	-0.515602		XP_018853744.1	LOC109015736	-0.131911	XM_018998199.1	LOC109015736	0.680532
XP_018814539.1	LOC108986377	-4.90957	XM_018958994.1	LOC108986377	1.06446		XP_018820175.1	LOC108990624	-0.493101	XM_018964630.1	LOC108990624	1.33636		XP_018858776.1	LOC109020709	-1.36501	XM_019003231.1	LOC109020709	-0.0465732		XP_018853889.1	LOC109015896	0.864305	XM_018998344.1	LOC109015896	-0.802111
XP_018814712.1	LOC108986520	-12.5387	XM_018959167.1	LOC108986520	1.89691		XP_018821154.1	LOC108991381	-0.356797	XM_018965609.1	LOC108991381	1.59487		XP_018858787.1	LOC109020719	-2.25229	XM_019003242.1	LOC109020719	-0.161322		XP_018854573.1	LOC109016636	-0.858327	XM_018999028.1	LOC109016636	-0.0785511
XP_018815655.1	LOC108987227	-4.92952	XM_018960110.1	LOC108987227	1.12659		XP_018821666.1	LOC108991739	-0.0150938	XM_018966121.1	LOC108991739	1.38703		XP_018858810.1	LOC109020739	-5.08249	XM_019003265.1	LOC109020739	-0.623998		XP_018854655.1	LOC109016730	-0.17788	XM_018999110.1	LOC109016730	-0.988705
XP_018815669.1	LOC108987244	-1.44323	XM_018960124.1	LOC108987244	2.21246		XP_018821667.1	LOC108991740	0.40395	XM_018966122.1	LOC108991740	2.17583		XP_018858848.1	LOC109020781	-1.23042	XM_019003303.1	LOC109020781	-0.458714		XP_018854709.1	LOC109016786	0.469808	XM_018999164.1	LOC109016786	-0.690285
XP_018816089.1	LOC108987610	-3.7371	XM_018960544.1	LOC108987610	2.80795		XP_018822042.1	LOC108992048	0.483615	XM_018966497.1	LOC108992048	1.54507		XP_018858903.1	LOC109020833	-8.67212	XM_019003358.1	LOC109020833	0.532849		XP_018855062.1	LOC109017204	-0.403386	XM_018999517.1	LOC109017204	0.913994
XP_018816179.1	LOC108987667	-1.59431	XM_018960634.1	LOC108987667	3.35659		XP_018822178.1	LOC108992165	-0.543077	XM_018966633.1	LOC108992165	1.08719		XP_018859031.1	LOC109020953	-5.75061	XM_019003486.1	LOC109020953	0.984169		XP_018855338.1	LOC109017563	-0.0429983	XM_018999793.1	LOC109017563	-0.103258
XP_018816304.1	LOC108987759	-5.91244	XM_018960759.1	LOC108987759	2.54128		XP_018822554.1	LOC108992456	0.811461	XM_018967009.1	LOC108992456	1.05998		XP_018859117.1	LOC109021038	-2.51133	XM_019003572.1	LOC109021038	0.890247		XP_018855605.1	LOC109017876	-0.199406	XM_019000060.1	LOC109017876	0.945715
XP_018816258.1	LOC108987729	-2.46872	XM_018960713.1	LOC108987729	1.551		XP_018822638.1	LOC108992496	-0.938853	XM_018967093.1	LOC108992496	1.54277		XP_018859577.1	LOC109021415	-1.41256	XM_019004032.1	LOC109021415	0.26151		XP_018856219.1	LOC109018514	0.581884	XM_019000674.1	LOC109018514	0.346236
XP_018816251.1	LOC108987726	-3.7851	XM_018960706.1	LOC108987726	1.09564		XP_018822706.1	LOC108992575	-0.401724	XM_018967161.1	LOC108992575	5.1249		XP_018859644.1	LOC109021470	-2.81178	XM_019004099.1	LOC109021470	0.951514		XP_018856382.1	LOC109018690	-0.212213	XM_019000837.1	LOC109018690	-0.272013
XP_018816908.1	LOC108988200	-1.845	XM_018961363.1	LOC108988200	1.30931		XP_018822798.1	LOC108992651	0.56132	XM_018967253.1	LOC108992651	1.74303		XP_018859694.1	LOC109021507	-4.68756	XM_019004149.1	LOC109021507	0.848749		XP_018856418.1	LOC109018718	0.161995	XM_019000873.1	LOC109018718	0.923727
XP_018817115.1	LOC108988333	-1.6068	XM_018961570.1	LOC108988333	5.04589		XP_018822999.1	LOC108992807	0.427843	XM_018967454.1	LOC108992807	1.02611		XP_018860336.1	LOC109022019	-2.99621	XM_019004791.1	LOC109022019	-0.990695		XP_018856574.1	LOC109018839	0.122128	XM_019001029.1	LOC109018839	-0.577902
XP_018817256.1	LOC108988452	-2.71229	XM_018961711.1	LOC108988452	2.17712		XP_018823192.1	LOC108992924	-0.247904	XM_018967647.1	LOC108992924	2.12661		XP_018860534.1	LOC109022163	-2.45848	XM_019004989.1	LOC109022163	0.307098		XP_018856581.1	LOC109018846	0.617493	XM_019001036.1	LOC109018846	-0.789169
XP_018817907.1	LOC108988942	-1.82284	XM_018962362.1	LOC108988942	1.8041		XP_018823263.1	LOC108992981	-0.21975	XM_018967718.1	LOC108992981	1.46246		XP_018860721.1	LOC109022303	-2.90219	XM_019005176.1	LOC109022303	0.185823		XP_018856591.1	LOC109018854	-0.897515	XM_019001046.1	LOC109018854	0.364327
XP_018818175.1	LOC108989121	-3.00723	XM_018962630.1	LOC108989121	1.30342		XP_018823702.1	LOC108993293	0.279043	XM_018968157.1	LOC108993293	3.34637		XP_018860724.1	LOC109022305	-2.80329	XM_019005179.1	LOC109022305	-0.188538		XP_018856810.1	LOC109019039	0.313767	XM_019001265.1	LOC109019039	-0.421751
XP_018818284.1	LOC108989203	-2.90003	XM_018962739.1	LOC108989203	1.18171		XP_018823891.1	LOC108993427	0.775809	XM_018968346.1	LOC108993427	2.09612		XP_018805307.1	LOC108979160	-2.53743	XM_018949762.1	LOC108979160	0.927569		XP_018856870.1	LOC109019107	-0.965157	XM_019001325.1	LOC109019107	-0.48305
XP_018818666.1	LOC108989494	-6.71131	XM_018963121.1	LOC108989494	2.30792		XP_018824114.1	LOC108993584	-0.731422	XM_018968569.1	LOC108993584	3.57035		XP_018805547.1	LOC108979344	-5.66668	XM_018950002.1	LOC108979344	-0.156012		XP_018857271.1	LOC109019438	0.102125	XM_019001726.1	LOC109019438	0.480599
XP_018818569.1	LOC108989426	-1.5819	XM_018963024.1	LOC108989426	1.80252		XP_018824320.1	LOC108993762	0.955048	XM_018968775.1	LOC108993762	1.64292		XP_018805553.1	LOC108979349	-1.29069	XM_018950008.1	LOC108979349	0.896394		XP_018857341.1	LOC109019506	0.784834	XM_019001796.1	LOC109019506	0.250495
XP_018818627.1	LOC108989467	-2.82192	XM_018963082.1	LOC108989467	1.93127		XP_018824372.1	LOC108993796	0.572087	XM_018968827.1	LOC108993796	1.3752		XP_018805640.1	LOC108979420	-3.34258	XM_018950095.1	LOC108979420	-0.747558		XP_018857622.1	LOC109019725	0.630999	XM_019002077.1	LOC109019725	0.760024
XP_018818659.1	LOC108989488	-1.04951	XM_018963114.1	LOC108989488	1.19761		XP_018824514.1	LOC108993915	0.516157	XM_018968969.1	LOC108993915	1.84242		XP_018805689.1	LOC108979469	-2.72945	XM_018950144.1	LOC108979469	0.584323		XP_018857639.1	LOC109019739	0.955544	XM_019002094.1	LOC109019739	-0.110711
XP_018819149.1	LOC108989844	-1.45015	XM_018963604.1	LOC108989844	1.0323		XP_018824860.1	LOC108994194	0.682991	XM_018969315.1	LOC108994194	1.38217		XP_018806060.1	LOC108979768	-1.1647	XM_018950515.1	LOC108979768	-0.0940485		XP_018857644.1	LOC109019741	0.898184	XM_019002099.1	LOC109019741	-0.011728
XP_018819501.1	LOC108990104	-1.17962	XM_018963956.1	LOC108990104	1.4139		XP_018824900.1	LOC108994224	0.199808	XM_018969355.1	LOC108994224	1.76816		XP_018806148.1	LOC108979835	-5.72158	XM_018950603.1	LOC108979835	-0.393992		XP_018857655.1	LOC109019748	-0.380006	XM_019002110.1	LOC109019748	0.691176
XP_018819528.1	LOC108990116	-1.63947	XM_018963983.1	LOC108990116	1.29265		XP_018824955.1	LOC108994272	0.605782	XM_018969410.1	LOC108994272	1.94001		XP_018806489.1	LOC108980115	-3.00985	XM_018950944.1	LOC108980115	-0.572597		XP_018857713.1	LOC109019796	-0.817893	XM_019002168.1	LOC109019796	0.472516
XP_018819731.1	LOC108990272	-1.47569	XM_018964186.1	LOC108990272	1.19477		XP_018825159.1	LOC108994408	-0.105347	XM_018969614.1	LOC108994408	1.20982		XP_018806493.1	LOC108980118	-1.48114	XM_018950948.1	LOC108980118	0.0420079		XP_018857758.1	LOC109019839	0.203257	XM_019002213.1	LOC109019839	-0.953546
XP_018820512.1	LOC108990864	-2.9385	XM_018964967.1	LOC108990864	1.91058		XP_018825135.1	LOC108994395	-0.805461	XM_018969590.1	LOC108994395	4.01192		XP_018806786.1	LOC108980349	-1.07417	XM_018951241.1	LOC108980349	0.840236		XP_018857865.1	LOC109019929	0.830005	XM_019002320.1	LOC109019929	0.233121
XP_018820580.1	LOC108990913	-2.18676	XM_018965035.1	LOC108990913	1.12121		XP_018825483.1	LOC108994646	0.565638	XM_018969938.1	LOC108994646	4.61345		XP_018806799.1	LOC108980358	-2.58822	XM_018951254.1	LOC108980358	0.590327		XP_018858042.1	LOC109020091	0.33283	XM_019002497.1	LOC109020091	-0.857957
XP_018820572.1	LOC108990910	-1.40451	XM_018965027.1	LOC108990910	2.37608		XP_018825764.1	LOC108994833	0.276535	XM_018970219.1	LOC108994833	1.45395		XP_018807007.1	LOC108980524	-4.06372	XM_018951462.1	LOC108980524	-0.998733		XP_018858123.1	LOC109020162	0.858161	XM_019002578.1	LOC109020162	-0.924893
XP_018820703.1	LOC108991016	-3.39815	XM_018965158.1	LOC108991016	1.13197		XP_018825886.1	LOC108994918	-0.0805674	XM_018970341.1	LOC108994918	1.02318		XP_018807037.1	LOC108980547	-2.72462	XM_018951492.1	LOC108980547	0.594871		XP_018858479.1	LOC109020472	0.759648	XM_019002934.1	LOC109020472	-0.64691
XP_018820822.1	LOC108991129	-2.78689	XM_018965277.1	LOC108991129	1.46784		XP_018825952.1	LOC108994966	0.320598	XM_018970407.1	LOC108994966	2.80829		XP_018807198.1	LOC108980651	-1.20715	XM_018951653.1	LOC108980651	0.18033		XP_018858766.1	LOC109020700	0.961165	XM_019003221.1	LOC109020700	-0.924423
XP_018820853.1	LOC108991154	-3.30227	XM_018965308.1	LOC108991154	1.03091		XP_018826401.1	LOC108995319	-0.506945	XM_018970856.1	LOC108995319	1.85639		XP_018807235.1	LOC108980686	-3.34486	XM_018951690.1	LOC108980686	0.829558		XP_018858942.1	LOC109020871	-0.610469	XM_019003397.1	LOC109020871	0.859433
XP_018820952.1	LOC108991229	-5.10504	XM_018965407.1	LOC108991229	5.51286		XP_018826547.1	LOC108995425	0.0520182	XM_018971002.1	LOC108995425	2.01659		XP_018807705.1	LOC108981084	-1.13909	XM_018952160.1	LOC108981084	-0.203777		XP_018858978.1	LOC109020906	0.0955973	XM_019003433.1	LOC109020906	0.34214
XP_018821024.1	LOC108991299	-1.24	XM_018965479.1	LOC108991299	1.14172		XP_018826883.1	LOC108995725	0.0579119	XM_018971338.1	LOC108995725	1.20591		XP_018807977.1	LOC108981316	-2.19045	XM_018952432.1	LOC108981316	0.855408		XP_018859037.1	LOC109020958	-0.28732	XM_019003492.1	LOC109020958	-0.667806
XP_018821080.1	LOC108991341	-1.18105	XM_018965535.1	LOC108991341	8.51909		XP_018826903.1	LOC108995740	-0.748828	XM_018971358.1	LOC108995740	2.16262		XP_018808002.1	LOC108981341	-1.18093	XM_018952457.1	LOC108981341	-0.361802		XP_018859060.1	LOC109020971	-0.858068	XM_019003515.1	LOC109020971	0.92144
XP_018821164.1	LOC108991386	-2.96034	XM_018965619.1	LOC108991386	2.22816		XP_018827015.1	LOC108995838	0.217703	XM_018971470.1	LOC108995838	1.18563		XP_018808164.1	LOC108981442	-1.07843	XM_018952619.1	LOC108981442	0.882542		XP_018859093.1	LOC109021005	0.518585	XM_019003548.1	LOC109021005	0.240227
XP_018821155.1	LOC108991382	-2.67896	XM_018965610.1	LOC108991382	5.32553		XP_018827248.1	LOC108995994	0.0263786	XM_018971703.1	LOC108995994	2.94619		XP_018808681.1	LOC108981889	-2.03618	XM_018953136.1	LOC108981889	-0.838359		XP_018859288.1	LOC109021170	0.536694	XM_019003743.1	LOC109021170	0.209235
XP_018821233.1	LOC108991446	-6.68703	XM_018965688.1	LOC108991446	3.09048		XP_018827693.1	LOC108996314	0.315366	XM_018972148.1	LOC108996314	6.7808		XP_018808748.1	LOC108981946	-1.23212	XM_018953203.1	LOC108981946	0.365755		XP_018859435.1	LOC109021284	-0.656899	XM_019003890.1	LOC109021284	0.666847
XP_018821473.1	LOC108991604	-3.32294	XM_018965928.1	LOC108991604	4.0598		XP_018827723.1	LOC108996333	-0.628601	XM_018972178.1	LOC108996333	1.40931		XP_018809174.1	LOC108982300	-2.22866	XM_018953629.1	LOC108982300	-0.32629		XP_018859452.1	LOC109021298	0.626526	XM_019003907.1	LOC109021298	-0.222563
XP_018821555.1	LOC108991676	-2.06047	XM_018966010.1	LOC108991676	2.83506		XP_018827819.1	LOC108996392	0.317481	XM_018972274.1	LOC108996392	1.59018		XP_018809418.1	LOC108982478	-1.1174	XM_018953873.1	LOC108982478	0.489272		XP_018859843.1	LOC109021634	-0.0108232	XM_019004298.1	LOC109021634	0.296059
XP_018821728.1	LOC108991800	-1.27503	XM_018966183.1	LOC108991800	1.94547		XP_018827509.1	LOC108996191	0.687757	XM_018971964.1	LOC108996191	1.90545		XP_018809554.1	LOC108982593	-1.57992	XM_018954009.1	LOC108982593	-0.150945		XP_018859983.1	LOC109021727	-0.567609	XM_019004438.1	LOC109021727	-0.181789
XP_018821854.1	LOC108991896	-3.50714	XM_018966309.1	LOC108991896	1.56089		XP_018828183.1	LOC108996638	0.728403	XM_018972638.1	LOC108996638	1.98926		XP_018809553.1	LOC108982593	-1.5243	XM_018954008.1	LOC108982593	0.976377		XP_018860003.1	LOC109021747	-0.00728703	XM_019004458.1	LOC109021747	0.0840559
XP_018821819.1	LOC108991875	-1.86223	XM_018966274.1	LOC108991875	5.70269		XP_018828382.1	LOC108996817	-0.838302	XM_018972837.1	LOC108996817	1.03172		XP_018809666.1	LOC108982683	-1.49025	XM_018954121.1	LOC108982683	0.0180765		XP_018860167.1	LOC109021889	-0.560993	XM_019004622.1	LOC109021889	-0.297491
XP_018821966.1	LOC108991988	-2.16807	XM_018966421.1	LOC108991988	2.92047		XP_018828606.1	LOC108996989	0.653545	XM_018973061.1	LOC108996989	4.9279		XP_018809812.1	LOC108982805	-1.89048	XM_018954267.1	LOC108982805	-0.738868		XP_018860422.1	LOC109022077	0.761919	XM_019004877.1	LOC109022077	-0.199513
XP_018822013.1	LOC108992030	-3.02801	XM_018966468.1	LOC108992030	1.21873		XP_018828576.1	LOC108996969	0.715364	XM_018973031.1	LOC108996969	1.42821		XP_018809878.1	LOC108982864	-4.72513	XM_018954333.1	LOC108982864	0.00761216		XP_018805385.1	LOC108979209	0.12181	XM_018949840.1	LOC108979209	-0.115454
XP_018822222.1	LOC108992202	-2.98757	XM_018966677.1	LOC108992202	3.98514		XP_018829157.1	LOC108997380	0.406345	XM_018973612.1	LOC108997380	1.45546		XP_018810134.1	LOC108983065	-1.66732	XM_018954589.1	LOC108983065	0.696348		XP_018805629.1	LOC108979405	-0.358116	XM_018950084.1	LOC108979405	0.000201435
XP_018822323.1	LOC108992271	-4.29327	XM_018966778.1	LOC108992271	1.09685		XP_018829032.1	LOC108997287	0.540068	XM_018973487.1	LOC108997287	1.03823		XP_018810222.1	LOC108983130	-1.64316	XM_018954677.1	LOC108983130	-0.608855		XP_018805705.1	LOC108979480	-0.0205231	XM_018950160.1	LOC108979480	-0.998212
XP_018822580.1	LOC108992466	-1.64202	XM_018967035.1	LOC108992466	1.46974		XP_018829420.1	LOC108997550	-0.754761	XM_018973875.1	LOC108997550	1.67542		XP_018810207.1	LOC108983121	-1.67677	XM_018954662.1	LOC108983121	0.0156798		XP_018806312.1	LOC108979964	0.73482	XM_018950767.1	LOC108979964	0.62202
XP_018822857.1	LOC108992687	-2.42613	XM_018967312.1	LOC108992687	1.3645		XP_018829584.1	LOC108997690	0.697442	XM_018974039.1	LOC108997690	1.80292		XP_018810439.1	LOC108983304	-4.05937	XM_018954894.1	LOC108983304	-0.955721		XP_018807006.1	LOC108980523	0.632876	XM_018951461.1	LOC108980523	-0.598389
XP_018823195.1	LOC108992929	-3.83927	XM_018967650.1	LOC108992929	1.6194		XP_018829693.1	LOC108997767	0.445287	XM_018974148.1	LOC108997767	6.20138		XP_018810444.1	LOC108983310	-3.49195	XM_018954899.1	LOC108983310	0.085706		XP_018807016.1	LOC108980530	0.85492	XM_018951471.1	LOC108980530	-0.805278
XP_018823245.1	LOC108992969	-1.59066	XM_018967700.1	LOC108992969	2.91135		XP_018829853.1	LOC108997930	0.948423	XM_018974308.1	LOC108997930	4.16985		XP_018810675.1	LOC108983486	-2.05827	XM_018955130.1	LOC108983486	-0.484258		XP_018807078.1	LOC108980574	0.744158	XM_018951533.1	LOC108980574	0.0108185
XP_018823886.1	LOC108993423	-2.30449	XM_018968341.1	LOC108993423	1.00044		XP_018830963.1	LOC108998731	0.463671	XM_018975418.1	LOC108998731	1.20679		XP_018810893.1	LOC108983646	-2.0798	XM_018955348.1	LOC108983646	0.755154		XP_018807247.1	LOC108980700	0.683608	XM_018951702.1	LOC108980700	-0.466297
XP_018823879.1	LOC108993420	-5.47682	XM_018968334.1	LOC108993420	3.04165		XP_018831269.1	LOC108998953	-0.18419	XM_018975724.1	LOC108998953	1.15163		XP_018810991.1	LOC108983712	-4.96307	XM_018955446.1	LOC108983712	0.925056		XP_018807321.1	LOC108980770	-0.0980873	XM_018951776.1	LOC108980770	0.998169
XP_018824239.1	LOC108993702	-5.59461	XM_018968694.1	LOC108993702	1.22338		XP_018831340.1	LOC108999011	0.412187	XM_018975795.1	LOC108999011	2.06819		XP_018811180.1	LOC108983860	-2.69868	XM_018955635.1	LOC108983860	0.109612		XP_018807428.1	LOC108980852	0.990698	XM_018951883.1	LOC108980852	-0.965219
XP_018824177.1	LOC108993646	-3.07754	XM_018968632.1	LOC108993646	1.74039		XP_018831786.1	LOC108999352	0.580999	XM_018976241.1	LOC108999352	1.56948		XP_018811305.1	LOC108983962	-1.73027	XM_018955760.1	LOC108983962	-0.410258		XP_018807448.1	LOC108980870	0.652641	XM_018951903.1	LOC108980870	-0.817854
XP_018824341.1	LOC108993775	-1.265	XM_018968796.1	LOC108993775	2.08095		XP_018831880.1	LOC108999444	0.602427	XM_018976335.1	LOC108999444	1.76353		XP_018811470.1	LOC108984095	-1.8634	XM_018955925.1	LOC108984095	-0.04845		XP_018807542.1	LOC108980940	0.485189	XM_018951997.1	LOC108980940	0.555721
XP_018824481.1	LOC108993885	-1.77429	XM_018968936.1	LOC108993885	1.0088		XP_018831898.1	LOC108999461	0.701078	XM_018976353.1	LOC108999461	2.44984		XP_018811601.1	LOC108984182	-4.20335	XM_018956056.1	LOC108984182	-0.0877592		XP_018807905.1	LOC108981255	0.403272	XM_018952360.1	LOC108981255	0.390792
XP_018824602.1	LOC108993983	-4.11429	XM_018969057.1	LOC108993983	2.71786		XP_018831984.1	LOC108999532	-0.543035	XM_018976439.1	LOC108999532	1.40978		XP_018811692.1	LOC108984253	-1.38885	XM_018956147.1	LOC108984253	-0.367274		XP_018807997.1	LOC108981337	-0.603889	XM_018952452.1	LOC108981337	-0.773923
XP_018824745.1	LOC108994103	-2.50962	XM_018969200.1	LOC108994103	1.27951		XP_018858157.1	LOC109020107	-0.774621	XM_019002612.1	LOC109020107	-3.57873		XP_018812219.1	LOC108984648	-1.72101	XM_018956674.1	LOC108984648	-0.933403		XP_018808183.1	LOC108981458	-0.959373	XM_018952638.1	LOC108981458	0.929021
XP_018824948.1	LOC108994266	-3.73568	XM_018969403.1	LOC108994266	1.42682		XP_018825784.1	LOC108994819	-0.618764	XM_018970239.1	LOC108994819	-1.29342		XP_018812329.1	LOC108984739	-3.37036	XM_018956784.1	LOC108984739	0.469117		XP_018808626.1	LOC108981831	-0.932427	XM_018953081.1	LOC108981831	0.527909
XP_018825841.1	LOC108994897	-2.1941	XM_018970296.1	LOC108994897	6.459		XP_018831755.1	LOC108999301	-0.886793	XM_018976210.1	LOC108999301	-1.11488		XP_018812332.1	LOC108984742	-4.60608	XM_018956787.1	LOC108984742	0.884751		XP_018808930.1	LOC108982100	0.09202	XM_018953385.1	LOC108982100	-0.576561
XP_018826109.1	LOC108995064	-1.43069	XM_018970564.1	LOC108995064	2.28702		XP_018833488.1	LOC109000897	-0.958497	XM_018977943.1	LOC109000897	-3.7463		XP_018812454.1	LOC108984836	-1.92027	XM_018956909.1	LOC108984836	-0.627675		XP_018809001.1	LOC108982161	-0.498957	XM_018953456.1	LOC108982161	0.248551
XP_018826389.1	LOC108995308	-1.04174	XM_018970844.1	LOC108995308	1.60314		XP_018834324.1	LOC109001473	-0.535207	XM_018978779.1	LOC109001473	-1.34659		XP_018812584.1	LOC108984931	-2.39664	XM_018957039.1	LOC108984931	-0.119948		XP_018809143.1	LOC108982276	-0.931899	XM_018953598.1	LOC108982276	-0.443558
XP_018827031.1	LOC108995852	-1.67811	XM_018971486.1	LOC108995852	1.27387		XP_018836373.1	LOC109002903	0.196653	XM_018980828.1	LOC109002903	-2.06885		XP_018812583.1	LOC108984929	-1.21944	XM_018957038.1	LOC108984929	0.522866		XP_018809428.1	LOC108982486	0.480761	XM_018953883.1	LOC108982486	-0.519675
XP_018827734.1	LOC108996342	-1.71846	XM_018972189.1	LOC108996342	1.4899		XP_018837398.1	LOC109003624	-0.801442	XM_018981853.1	LOC109003624	-1.04125		XP_018812785.1	LOC108985079	-1.33416	XM_018957240.1	LOC108985079	0.301767		XP_018809432.1	LOC108982493	0.819536	XM_018953887.1	LOC108982493	-0.609556
XP_018827599.1	LOC108996269	-5.43176	XM_018972054.1	LOC108996269	1.9268		XP_018837858.1	LOC109003966	-0.727901	XM_018982313.1	LOC109003966	-1.13527		XP_018812971.1	LOC108985216	-5.37719	XM_018957426.1	LOC108985216	-0.0478406		XP_018809449.1	LOC108982502	0.850552	XM_018953904.1	LOC108982502	0.905626
XP_018827511.1	LOC108996194	-2.87681	XM_018971966.1	LOC108996194	1.61238		XP_018849997.1	LOC109012686	-0.82373	XM_018994452.1	LOC109012686	-2.67014		XP_018813174.1	LOC108985353	-2.39141	XM_018957629.1	LOC108985353	0.916514		XP_018809518.1	LOC108982563	-0.472115	XM_018953973.1	LOC108982563	-0.171434
XP_018827856.1	LOC108996420	-1.0723	XM_018972311.1	LOC108996420	1.14997		XP_018858489.1	LOC109020478	0.511369	XM_019002944.1	LOC109020478	-2.33417		XP_018813206.1	LOC108985380	-2.58382	XM_018957661.1	LOC108985380	-0.82548		XP_018809682.1	LOC108982699	-0.12251	XM_018954137.1	LOC108982699	0.995443
XP_018828381.1	LOC108996816	-2.15076	XM_018972836.1	LOC108996816	4.4808		XP_018811161.1	LOC108983831	-0.103393	XM_018955616.1	LOC108983831	-1.96571		XP_018813224.1	LOC108985393	-1.12372	XM_018957679.1	LOC108985393	0.443032		XP_018809736.1	LOC108982735	0.530592	XM_018954191.1	LOC108982735	-0.120528
XP_018828560.1	LOC108996953	-1.02094	XM_018973015.1	LOC108996953	1.81515		XP_018811644.1	LOC108984217	0.449614	XM_018956099.1	LOC108984217	-8.50309		XP_018813258.1	LOC108985421	-1.6875	XM_018957713.1	LOC108985421	-0.71526		XP_018809757.1	LOC108982753	-0.43528	XM_018954212.1	LOC108982753	0.298727
XP_018828857.1	LOC108997155	-7.54045	XM_018973312.1	LOC108997155	4.37563		XP_018823104.1	LOC108992851	0.465086	XM_018967559.1	LOC108992851	-1.89685		XP_018813307.1	LOC108985458	-2.11719	XM_018957762.1	LOC108985458	0.271001		XP_018809771.1	LOC108982768	0.804192	XM_018954226.1	LOC108982768	0.297767
XP_018828792.1	LOC108997114	-4.24715	XM_018973247.1	LOC108997114	1.26714		XP_018825788.1	LOC108994846	-0.804816	XM_018970243.1	LOC108994846	-7.37511		XP_018813340.1	LOC108985489	-3.64749	XM_018957795.1	LOC108985489	-0.0197578		XP_018809789.1	LOC108982782	-0.11096	XM_018954244.1	LOC108982782	-0.479666
XP_018828772.1	LOC108997102	-3.6236	XM_018973227.1	LOC108997102	1.6031		XP_018833794.1	LOC109001110	-0.191693	XM_018978249.1	LOC109001110	-1.64458		XP_018813477.1	LOC108985586	-1.53986	XM_018957932.1	LOC108985586	-0.542111		XP_018809875.1	LOC108982862	-0.170062	XM_018954330.1	LOC108982862	-0.0985866
XP_018829607.1	LOC108997699	-2.38895	XM_018974062.1	LOC108997699	1.12754		XP_018834569.1	LOC109001658	-0.434121	XM_018979024.1	LOC109001658	-1.20503		XP_018813486.1	LOC108985595	-7.10355	XM_018957941.1	LOC108985595	-0.0184839		XP_018810049.1	LOC108982999	0.454618	XM_018954504.1	LOC108982999	0.250925
XP_018829624.1	LOC108997708	-4.79152	XM_018974079.1	LOC108997708	1.12984		XP_018835078.1	LOC109001990	0.873693	XM_018979533.1	LOC109001990	-2.26929		XP_018813680.1	LOC108985720	-1.6399	XM_018958135.1	LOC108985720	0.382646		XP_018810139.1	LOC108983070	0.77	XM_018954594.1	LOC108983070	0.677523
XP_018830218.1	LOC108998187	-1.69273	XM_018974673.1	LOC108998187	1.61868		XP_018835352.1	LOC109002170	0.374959	XM_018979807.1	LOC109002170	-4.32636		XP_018813790.1	LOC108985811	-1.0086	XM_018958245.1	LOC108985811	0.328873		XP_018810269.1	LOC108983167	-0.446282	XM_018954724.1	LOC108983167	0.719025
XP_018830336.1	LOC108998277	-1.23417	XM_018974791.1	LOC108998277	1.28059		XP_018835513.1	LOC109002290	0.377444	XM_018979968.1	LOC109002290	-1.14743		XP_018813999.1	LOC108985967	-4.08757	XM_018958454.1	LOC108985967	0.0247294		XP_018810395.1	LOC108983267	-0.847952	XM_018954850.1	LOC108983267	0.359152
XP_018830316.1	LOC108998267	-1.02396	XM_018974771.1	LOC108998267	1.12346		XP_018835698.1	LOC109002414	-0.860073	XM_018980153.1	LOC109002414	-1.36615		XP_018814294.1	LOC108986208	-4.40937	XM_018958749.1	LOC108986208	-0.8939		XP_018810445.1	LOC108983311	0.800433	XM_018954900.1	LOC108983311	0.847541
XP_018830581.1	LOC108998482	-3.24727	XM_018975036.1	LOC108998482	8.51274		XP_018835920.1	LOC109002577	0.25204	XM_018980375.1	LOC109002577	-1.21636		XP_018814411.1	LOC108986289	-1.16873	XM_018958866.1	LOC108986289	-0.37922		XP_018810537.1	LOC108983387	-0.393744	XM_018954992.1	LOC108983387	-0.480694
XP_018830599.1	LOC108998497	-1.40145	XM_018975054.1	LOC108998497	2.09988		XP_018836172.1	LOC109002748	0.156445	XM_018980627.1	LOC109002748	-1.70696		XP_018814453.1	LOC108986331	-5.97838	XM_018958908.1	LOC108986331	-0.87938		XP_018810561.1	LOC108983404	0.333868	XM_018955016.1	LOC108983404	-0.26057
XP_018830600.1	LOC108998498	-5.00202	XM_018975055.1	LOC108998498	7.09747		XP_018836212.1	LOC109002781	-0.102214	XM_018980667.1	LOC109002781	-1.58753		XP_018814537.1	LOC108986375	-4.06484	XM_018958992.1	LOC108986375	0.103437		XP_018810789.1	LOC108983566	0.724397	XM_018955244.1	LOC108983566	0.531746
XP_018830715.1	LOC108998588	-1.20961	XM_018975170.1	LOC108998588	1.36144		XP_018836386.1	LOC109002917	-0.418612	XM_018980841.1	LOC109002917	-1.25914		XP_018814617.1	LOC108986451	-2.45782	XM_018959072.1	LOC108986451	-0.612014		XP_018810825.1	LOC108983585	-0.948937	XM_018955280.1	LOC108983585	-0.233216
XP_018830820.1	LOC108998649	-2.00514	XM_018975275.1	LOC108998649	2.68115		XP_018836441.1	LOC109002962	0.460798	XM_018980896.1	LOC109002962	-2.50678		XP_018814792.1	LOC108986589	-3.01627	XM_018959247.1	LOC108986589	0.437649		XP_018810863.1	LOC108983617	0.567557	XM_018955318.1	LOC108983617	-0.564918
XP_018830725.1	LOC108998597	-1.26641	XM_018975180.1	LOC108998597	2.06408		XP_018836549.1	LOC109003048	0.710787	XM_018981004.1	LOC109003048	-2.55278		XP_018814927.1	LOC108986685	-2.24872	XM_018959382.1	LOC108986685	0.880181		XP_018810898.1	LOC108983652	0.209157	XM_018955353.1	LOC108983652	0.98641
XP_018830892.1	LOC108998696	-1.45501	XM_018975347.1	LOC108998696	1.54674		XP_018836608.1	LOC109003088	-0.917389	XM_018981063.1	LOC109003088	-1.03348		XP_018815084.1	LOC108986779	-4.39797	XM_018959539.1	LOC108986779	-0.475398		XP_018810934.1	LOC108983674	0.248855	XM_018955389.1	LOC108983674	0.848662
XP_018831209.1	LOC108998904	-2.72698	XM_018975664.1	LOC108998904	1.41701		XP_018836922.1	LOC109003294	-0.30226	XM_018981377.1	LOC109003294	-2.3491		XP_018815110.1	LOC108986804	-1.1877	XM_018959565.1	LOC108986804	-0.165272		XP_018810976.1	LOC108983706	0.970619	XM_018955431.1	LOC108983706	0.4399
XP_018831181.1	LOC108998894	-1.98981	XM_018975636.1	LOC108998894	1.76035		XP_018837964.1	LOC109004032	0.201263	XM_018982419.1	LOC109004032	-1.42071		XP_018815447.1	LOC108987060	-1.58893	XM_018959902.1	LOC108987060	-0.134847		XP_018811250.1	LOC108983912	0.252184	XM_018955705.1	LOC108983912	0.273357
XP_018831171.1	LOC108998887	-1.5451	XM_018975626.1	LOC108998887	1.16225		XP_018838119.1	LOC109004134	0.0643587	XM_018982574.1	LOC109004134	-7.62618		XP_018815487.1	LOC108987084	-4.1805	XM_018959942.1	LOC108987084	-0.141266		XP_018811231.1	LOC108983902	0.423569	XM_018955686.1	LOC108983902	-0.0871223
XP_018831699.1	LOC108999282	-3.20946	XM_018976154.1	LOC108999282	1.12331		XP_018839617.1	LOC109005244	-0.38348	XM_018984072.1	LOC109005244	-2.39074		XP_018815515.1	LOC108987113	-2.63586	XM_018959970.1	LOC108987113	0.233054		XP_018811386.1	LOC108984015	0.0341854	XM_018955841.1	LOC108984015	-0.624734
XP_018832153.1	LOC108999699	-2.61755	XM_018976608.1	LOC108999699	9.05823		XP_018839810.1	LOC109005355	0.603401	XM_018984265.1	LOC109005355	-1.00634		XP_018815566.1	LOC108987152	-1.57755	XM_018960021.1	LOC108987152	-0.839057		XP_018811500.1	LOC108984120	0.42404	XM_018955955.1	LOC108984120	-0.755409
XP_018832616.1	LOC109000243	-9.62701	XM_018977071.1	LOC109000243	1.81249		XP_018839885.1	LOC109005402	-0.138432	XM_018984340.1	LOC109005402	-2.87474		XP_018815705.1	LOC108987268	-1.67712	XM_018960160.1	LOC108987268	-0.399489		XP_018811694.1	LOC108984255	0.0931368	XM_018956149.1	LOC108984255	-0.718647
XP_018845612.1	LOC109009474	1.38379	XM_018990067.1	LOC109009474	1.96761		XP_018840076.1	LOC109005540	0.597094	XM_018984531.1	LOC109005540	-1.67273		XP_018815774.1	LOC108987334	-2.72034	XM_018960229.1	LOC108987334	0.241703		XP_018811700.1	LOC108984261	0.73173	XM_018956155.1	LOC108984261	0.199932
XP_018813794.1	LOC108985792	1.09276	XM_018958249.1	LOC108985792	1.05867		XP_018840328.1	LOC109005737	0.951016	XM_018984783.1	LOC109005737	-2.07112		XP_018815924.1	LOC108987452	-1.93172	XM_018960379.1	LOC108987452	-0.62792		XP_018811933.1	LOC108984430	0.603845	XM_018956388.1	LOC108984430	-0.187618
XP_018832832.1	LOC109000419	1.53159	XM_018977287.1	LOC109000419	1.70867		XP_018840573.1	LOC109005930	0.305068	XM_018985028.1	LOC109005930	-1.43138		XP_018816189.1	LOC108987672	-2.68556	XM_018960644.1	LOC108987672	0.575097		XP_018812068.1	LOC108984534	0.679924	XM_018956523.1	LOC108984534	0.618812
XP_018836140.1	LOC109002724	2.65888	XM_018980595.1	LOC109002724	1.29249		XP_018840587.1	LOC109005939	-0.0359392	XM_018985042.1	LOC109005939	-1.78269		XP_018816299.1	LOC108987755	-5.26321	XM_018960754.1	LOC108987755	-0.00852777		XP_018812167.1	LOC108984609	0.838335	XM_018956622.1	LOC108984609	0.845604
XP_018837590.1	LOC109003755	1.95456	XM_018982045.1	LOC109003755	1.48956		XP_018841383.1	LOC109006536	0.941006	XM_018985838.1	LOC109006536	-1.82197		XP_018816230.1	LOC108987708	-3.05523	XM_018960685.1	LOC108987708	-0.481868		XP_018812241.1	LOC108984669	-0.942264	XM_018956696.1	LOC108984669	0.205868
XP_018837608.1	LOC109003767	1.24036	XM_018982063.1	LOC109003767	2.47595		XP_018841527.1	LOC109006634	0.905393	XM_018985982.1	LOC109006634	-1.72424		XP_018816762.1	LOC108988099	-1.01646	XM_018961217.1	LOC108988099	0.861235		XP_018812334.1	LOC108984744	-0.914869	XM_018956789.1	LOC108984744	0.0937259
XP_018843255.1	LOC109007847	2.01705	XM_018987710.1	LOC109007847	1.28474		XP_018841942.1	LOC109006947	-0.411985	XM_018986397.1	LOC109006947	-2.72879		XP_018816682.1	LOC108988042	-2.07891	XM_018961137.1	LOC108988042	0.242662		XP_018812441.1	LOC108984828	-0.235497	XM_018956896.1	LOC108984828	-0.837706
XP_018845033.1	LOC109009115	1.73443	XM_018989488.1	LOC109009115	1.05451		XP_018842159.1	LOC109007082	0.730449	XM_018986614.1	LOC109007082	-1.67483		XP_018816936.1	LOC108988211	-1.09575	XM_018961391.1	LOC108988211	0.449288		XP_018812504.1	LOC108984875	0.87348	XM_018956959.1	LOC108984875	-0.23562
XP_018848355.1	LOC109011555	1.49081	XM_018992810.1	LOC109011555	1.30373		XP_018842371.1	LOC109007235	0.42146	XM_018986826.1	LOC109007235	-5.77817		XP_018816662.1	LOC108988025	-3.02172	XM_018961117.1	LOC108988025	0.614843		XP_018812916.1	LOC108985178	-0.0814037	XM_018957371.1	LOC108985178	0.731747
XP_018848552.1	LOC109011709	3.65548	XM_018993007.1	LOC109011709	1.30252		XP_018842611.1	LOC109007404	-0.268902	XM_018987066.1	LOC109007404	-1.11179		XP_018817260.1	LOC108988454	-3.01536	XM_018961715.1	LOC108988454	-0.0471584		XP_018813018.1	LOC108985258	0.0099802	XM_018957473.1	LOC108985258	0.882308
XP_018848583.1	LOC109011731	1.07196	XM_018993038.1	LOC109011731	3.37731		XP_018843116.1	LOC109007753	0.23764	XM_018987571.1	LOC109007753	-1.94503		XP_018817332.1	LOC108988513	-1.91578	XM_018961787.1	LOC108988513	-0.113563		XP_018813088.1	LOC108985296	0.125044	XM_018957543.1	LOC108985296	-0.813898
XP_018848596.1	LOC109011739	2.90672	XM_018993051.1	LOC109011739	5.08097		XP_018843570.1	LOC109008073	-0.906819	XM_018988025.1	LOC109008073	-5.58715		XP_018817350.1	LOC108988523	-1.45136	XM_018961805.1	LOC108988523	-0.552821		XP_018813172.1	LOC108985352	-0.425343	XM_018957627.1	LOC108985352	0.295182
XP_018848632.1	LOC109011765	1.98339	XM_018993087.1	LOC109011765	9.04054		XP_018843830.1	LOC109008262	0.461998	XM_018988285.1	LOC109008262	-1.37794		XP_018817649.1	LOC108988754	-1.2284	XM_018962104.1	LOC108988754	-0.035945		XP_018813211.1	LOC108985386	-0.0538568	XM_018957666.1	LOC108985386	0.345712
XP_018851655.1	LOC109013857	3.16049	XM_018996110.1	LOC109013857	1.34383		XP_018844174.1	LOC109008514	0.481347	XM_018988629.1	LOC109008514	-1.24225		XP_018817921.1	LOC108988952	-1.44666	XM_018962376.1	LOC108988952	0.591021		XP_018813241.1	LOC108985405	-0.280087	XM_018957696.1	LOC108985405	-0.792454
XP_018851882.1	LOC109014025	2.4858	XM_018996337.1	LOC109014025	1.05812		XP_018844403.1	LOC109008671	0.103438	XM_018988858.1	LOC109008671	-1.1868		XP_018817862.1	LOC108988920	-2.48346	XM_018962317.1	LOC108988920	0.432834		XP_018813243.1	LOC108985409	0.398605	XM_018957698.1	LOC108985409	0.768001
XP_018853198.1	LOC109015173	1.43733	XM_018997653.1	LOC109015173	1.07093		XP_018844427.1	LOC109008692	0.947117	XM_018988882.1	LOC109008692	-3.13949		XP_018817817.1	LOC108988890	-3.05298	XM_018962272.1	LOC108988890	0.962658		XP_018813322.1	LOC108985469	0.130402	XM_018957777.1	LOC108985469	0.217283
XP_018853661.1	LOC109015650	3.40925	XM_018998116.1	LOC109015650	1.05545		XP_018844529.1	LOC109008760	-0.733205	XM_018988984.1	LOC109008760	-1.73285		XP_018818013.1	LOC108989025	-2.20159	XM_018962468.1	LOC108989025	0.763416		XP_018813395.1	LOC108985520	0.312002	XM_018957850.1	LOC108985520	0.440798
XP_018855459.1	LOC109017714	1.98872	XM_018999914.1	LOC109017714	1.05166		XP_018845169.1	LOC109009227	0.360507	XM_018989624.1	LOC109009227	-1.37056		XP_018818244.1	LOC108989175	-2.62532	XM_018962699.1	LOC108989175	0.543565		XP_018813404.1	LOC108985524	0.648576	XM_018957859.1	LOC108985524	0.802648
XP_018856625.1	LOC109018877	4.48692	XM_019001080.1	LOC109018877	1.04317		XP_018845323.1	LOC109009331	-0.309852	XM_018989778.1	LOC109009331	-1.41062		XP_018818248.1	LOC108989178	-2.71188	XM_018962703.1	LOC108989178	-0.153655		XP_018813445.1	LOC108985557	0.716173	XM_018957900.1	LOC108985557	0.827568
XP_018807334.1	LOC108980780	1.18213	XM_018951789.1	LOC108980780	3.58577		XP_018845472.1	LOC109009465	0.0736895	XM_018989927.1	LOC109009465	-7.12658		XP_018818543.1	LOC108989414	-3.46644	XM_018962998.1	LOC108989414	-0.313683		XP_018813877.1	LOC108985874	-0.632816	XM_018958332.1	LOC108985874	0.939735
XP_018807436.1	LOC108980860	4.0514	XM_018951891.1	LOC108980860	1.49899		XP_018845851.1	LOC109009712	0.0757942	XM_018990306.1	LOC109009712	-2.46173		XP_018818615.1	LOC108989463	-4.03198	XM_018963070.1	LOC108989463	0.140556		XP_018813876.1	LOC108985873	0.828482	XM_018958331.1	LOC108985873	0.0896687
XP_018808133.1	LOC108981418	1.79971	XM_018952588.1	LOC108981418	3.41783		XP_018846484.1	LOC109010187	0.551256	XM_018990939.1	LOC109010187	-1.98543		XP_018818800.1	LOC108989593	-4.62086	XM_018963255.1	LOC108989593	0.207908		XP_018813973.1	LOC108985947	0.0111599	XM_018958428.1	LOC108985947	0.0486483
XP_018812277.1	LOC108984689	3.84123	XM_018956732.1	LOC108984689	1.76088		XP_018848188.1	LOC109011428	-0.47957	XM_018992643.1	LOC109011428	-1.88454		XP_018818905.1	LOC108989663	-1.62399	XM_018963360.1	LOC108989663	-0.0248494		XP_018814064.1	LOC108986027	0.22599	XM_018958519.1	LOC108986027	0.871214
XP_018812749.1	LOC108985037	3.31314	XM_018957204.1	LOC108985037	1.6512		XP_018848349.1	LOC109011552	-0.549716	XM_018992804.1	LOC109011552	-3.77618		XP_018819054.1	LOC108989774	-2.25096	XM_018963509.1	LOC108989774	-0.800281		XP_018814287.1	LOC108986206	-0.601206	XM_018958742.1	LOC108986206	-0.988425
XP_018812897.1	LOC108985161	2.10198	XM_018957352.1	LOC108985161	8.51404		XP_018848396.1	LOC109011587	-0.0536509	XM_018992851.1	LOC109011587	-1.10971		XP_018819318.1	LOC108989981	-2.9327	XM_018963773.1	LOC108989981	0.638526		XP_018814481.1	LOC108986352	0.317322	XM_018958936.1	LOC108986352	0.654876
XP_018815129.1	LOC108986820	3.81632	XM_018959584.1	LOC108986820	1.35808		XP_018848544.1	LOC109011703	0.869397	XM_018992999.1	LOC109011703	-1.23903		XP_018819404.1	LOC108990019	-1.96965	XM_018963859.1	LOC108990019	-0.250315		XP_018814780.1	LOC108986581	0.453225	XM_018959235.1	LOC108986581	-0.756755
XP_018818832.1	LOC108989611	1.16818	XM_018963287.1	LOC108989611	1.25547		XP_018849258.1	LOC109012190	0.452585	XM_018993713.1	LOC109012190	-1.23785		XP_018819281.1	LOC108989950	-8.40346	XM_018963736.1	LOC108989950	-0.12849		XP_018814789.1	LOC108986587	-0.986127	XM_018959244.1	LOC108986587	0.091146
XP_018818993.1	LOC108989724	2.94328	XM_018963448.1	LOC108989724	1.71517		XP_018849869.1	LOC109012607	0.790664	XM_018994324.1	LOC109012607	-2.50648		XP_018819512.1	LOC108990107	-2.69766	XM_018963967.1	LOC108990107	0.540716		XP_018814969.1	LOC108986717	-0.544422	XM_018959424.1	LOC108986717	-0.944587
XP_018819438.1	LOC108990044	1.37724	XM_018963893.1	LOC108990044	2.34355		XP_018849992.1	LOC109012685	-0.899936	XM_018994447.1	LOC109012685	-3.57622		XP_018819713.1	LOC108990263	-4.39396	XM_018964168.1	LOC108990263	-0.826199		XP_018815111.1	LOC108986805	-0.388718	XM_018959566.1	LOC108986805	0.091147
XP_018822629.1	LOC108992489	2.30604	XM_018967084.1	LOC108992489	1.91392		XP_018850049.1	LOC109012711	-0.907624	XM_018994504.1	LOC109012711	-1.21724		XP_018819738.1	LOC108990276	-3.92967	XM_018964193.1	LOC108990276	-0.27022		XP_018815103.1	LOC108986800	0.978784	XM_018959558.1	LOC108986800	-0.118682
XP_018823972.1	LOC108993490	1.36157	XM_018968427.1	LOC108993490	6.24091		XP_018851181.1	LOC109013517	-0.63768	XM_018995636.1	LOC109013517	-1.5255		XP_018819793.1	LOC108990325	-1.53595	XM_018964248.1	LOC108990325	0.325587		XP_018815254.1	LOC108986908	0.58788	XM_018959709.1	LOC108986908	-0.955373
XP_018824678.1	LOC108994051	1.438	XM_018969133.1	LOC108994051	1.1543		XP_018851392.1	LOC109013681	-0.967634	XM_018995847.1	LOC109013681	-3.21223		XP_018819893.1	LOC108990396	-4.11296	XM_018964348.1	LOC108990396	0.849376		XP_018815316.1	LOC108986960	0.219359	XM_018959771.1	LOC108986960	-0.0169394
XP_018827848.1	LOC108996410	3.83196	XM_018972303.1	LOC108996410	1.66576		XP_018851636.1	LOC109013863	-0.121961	XM_018996091.1	LOC109013863	-1.77532		XP_018820075.1	LOC108990534	-3.32234	XM_018964530.1	LOC108990534	0.554475		XP_018815547.1	LOC108987139	-0.906338	XM_018960002.1	LOC108987139	-0.829005
XP_018829949.1	LOC108997990	2.66661	XM_018974404.1	LOC108997990	5.1508		XP_018851799.1	LOC109013970	-0.590425	XM_018996254.1	LOC109013970	-4.2104		XP_018820085.1	LOC108990543	-2.62434	XM_018964540.1	LOC108990543	-0.0193638		XP_018815551.1	LOC108987143	0.455597	XM_018960006.1	LOC108987143	0.814996
XP_018832925.1	LOC109000493	1.9894	XM_018977380.1	LOC109000493	1.50253		XP_018853172.1	LOC109015149	-0.463301	XM_018997627.1	LOC109015149	-1.01065		XP_018820165.1	LOC108990617	-2.04439	XM_018964620.1	LOC108990617	0.944889		XP_018815636.1	LOC108987217	-0.280135	XM_018960091.1	LOC108987217	-0.990327
XP_018833221.1	LOC109000710	3.0954	XM_018977676.1	LOC109000710	1.38145		XP_018854693.1	LOC109016773	-0.0688972	XM_018999148.1	LOC109016773	-2.84598		XP_018820164.1	LOC108990616	-2.02803	XM_018964619.1	LOC108990616	-0.554932		XP_018815731.1	LOC108987298	0.219646	XM_018960186.1	LOC108987298	-0.00778989
XP_018833547.1	LOC109000933	2.3934	XM_018978002.1	LOC109000933	1.55239		XP_018855255.1	LOC109017432	0.913653	XM_018999710.1	LOC109017432	-1.01656		XP_018820938.1	LOC108991212	-5.3783	XM_018965393.1	LOC108991212	0.434875		XP_018815771.1	LOC108987328	-0.0967569	XM_018960226.1	LOC108987328	0.607611
XP_018834145.1	LOC109001352	2.08294	XM_018978600.1	LOC109001352	2.07509		XP_018855978.1	LOC109018273	0.0488663	XM_019000433.1	LOC109018273	-1.76796		XP_018820977.1	LOC108991257	-1.17726	XM_018965432.1	LOC108991257	-0.363694		XP_018815857.1	LOC108987406	-0.951559	XM_018960312.1	LOC108987406	0.176616
XP_018834193.1	LOC109001395	8.7081	XM_018978648.1	LOC109001395	2.539		XP_018856841.1	LOC109019071	0.405313	XM_019001296.1	LOC109019071	-1.18797		XP_018820994.1	LOC108991272	-2.9651	XM_018965449.1	LOC108991272	0.623375		XP_018815921.1	LOC108987450	0.568115	XM_018960376.1	LOC108987450	-0.0790076
XP_018834214.1	LOC109001407	3.70734	XM_018978669.1	LOC109001407	1.08166		XP_018857338.1	LOC109019505	0.154622	XM_019001793.1	LOC109019505	-3.22885		XP_018821879.1	LOC108991913	-2.2778	XM_018966334.1	LOC108991913	-0.0447356		XP_018815948.1	LOC108987477	0.749676	XM_018960403.1	LOC108987477	0.268652
XP_018834253.1	LOC109001428	1.18699	XM_018978708.1	LOC109001428	2.82014		XP_018858043.1	LOC109020092	0.0949059	XM_019002498.1	LOC109020092	-1.44603		XP_018821684.1	LOC108991754	-7.94917	XM_018966139.1	LOC108991754	0.75216		XP_018816178.1	LOC108987666	-0.604342	XM_018960633.1	LOC108987666	0.594351
XP_018834279.1	LOC109001453	1.10719	XM_018978734.1	LOC109001453	1.60915		XP_018858944.1	LOC109020874	0.346004	XM_019003399.1	LOC109020874	-1.38786		XP_018821750.1	LOC108991816	-3.75983	XM_018966205.1	LOC108991816	0.170268		XP_018816499.1	LOC108987897	-0.0688639	XM_018960954.1	LOC108987897	0.448878
XP_018834543.1	LOC109001643	1.18439	XM_018978998.1	LOC109001643	1.92969		XP_018859772.1	LOC109021570	-0.490848	XM_019004227.1	LOC109021570	-2.00518		XP_018821865.1	LOC108991907	-1.32021	XM_018966320.1	LOC108991907	-0.292052		XP_018816498.1	LOC108987896	0.298672	XM_018960953.1	LOC108987896	0.757425
XP_018834544.1	LOC109001644	1.38044	XM_018978999.1	LOC109001644	1.00393		XP_018859999.1	LOC109021742	0.76216	XM_019004454.1	LOC109021742	-3.46708		XP_018821771.1	LOC108991834	-1.73389	XM_018966226.1	LOC108991834	0.287831		XP_018816849.1	LOC108988159	0.761191	XM_018961304.1	LOC108988159	-0.346853
XP_018834557.1	LOC109001652	3.29578	XM_018979012.1	LOC109001652	2.96596		XP_018860699.1	LOC109022286	-0.281292	XM_019005154.1	LOC109022286	-2.40437		XP_018821858.1	LOC108991900	-1.00063	XM_018966313.1	LOC108991900	0.24503		XP_018816817.1	LOC108988137	-0.407881	XM_018961272.1	LOC108988137	-0.0178426
XP_018834592.1	LOC109001676	1.69503	XM_018979047.1	LOC109001676	1.03032		XP_018806018.1	LOC108979737	0.800977	XM_018950473.1	LOC108979737	-5.12105		XP_018821852.1	LOC108991894	-1.22501	XM_018966307.1	LOC108991894	0.00578217		XP_018816798.1	LOC108988123	0.207324	XM_018961253.1	LOC108988123	-0.148497
XP_018834600.1	LOC109001678	1.36618	XM_018979055.1	LOC109001678	2.07388		XP_018807140.1	LOC108980615	0.350544	XM_018951595.1	LOC108980615	-1.64922		XP_018822124.1	LOC108992116	-2.5973	XM_018966579.1	LOC108992116	-0.0160521		XP_018816748.1	LOC108988092	0.727873	XM_018961203.1	LOC108988092	-0.0595765
XP_018834639.1	LOC109001699	2.89817	XM_018979094.1	LOC109001699	2.11868		XP_018807162.1	LOC108980630	0.965114	XM_018951617.1	LOC108980630	-5.85495		XP_018822137.1	LOC108992124	-1.60534	XM_018966592.1	LOC108992124	0.989951		XP_018816811.1	LOC108988132	-0.60771	XM_018961266.1	LOC108988132	0.520902
XP_018834779.1	LOC109001805	2.05382	XM_018979234.1	LOC109001805	1.01037		XP_018808364.1	LOC108981587	0.614783	XM_018952819.1	LOC108981587	-1.32588		XP_018822256.1	LOC108992224	-2.46071	XM_018966711.1	LOC108992224	-0.271607		XP_018816809.1	LOC108988131	0.866225	XM_018961264.1	LOC108988131	-0.562787
XP_018834882.1	LOC109001860	1.0983	XM_018979337.1	LOC109001860	1.29342		XP_018809065.1	LOC108982213	0.748277	XM_018953520.1	LOC108982213	-1.12476		XP_018822372.1	LOC108992297	-2.82815	XM_018966827.1	LOC108992297	0.69464		XP_018816885.1	LOC108988189	-0.0866919	XM_018961340.1	LOC108988189	0.758483
XP_018835018.1	LOC109001955	2.03898	XM_018979473.1	LOC109001955	1.78512		XP_018809798.1	LOC108982788	-0.0642691	XM_018954253.1	LOC108982788	-3.49579		XP_018822676.1	LOC108992532	-1.45384	XM_018967131.1	LOC108992532	-0.588426		XP_018816636.1	LOC108988010	-0.500864	XM_018961091.1	LOC108988010	0.12877
XP_018835120.1	LOC109002014	3.11301	XM_018979575.1	LOC109002014	1.13884		XP_018811265.1	LOC108983930	0.339904	XM_018955720.1	LOC108983930	-2.74529		XP_018822832.1	LOC108992676	-1.07596	XM_018967287.1	LOC108992676	0.721698		XP_018816821.1	LOC108988141	0.075202	XM_018961276.1	LOC108988141	-0.197186
XP_018835418.1	LOC109002226	1.39954	XM_018979873.1	LOC109002226	8.62318		XP_018812412.1	LOC108984805	-0.0820494	XM_018956867.1	LOC108984805	-1.37262		XP_018822923.1	LOC108992748	-2.80685	XM_018967378.1	LOC108992748	0.570234		XP_018817043.1	LOC108988277	0.691868	XM_018961498.1	LOC108988277	-0.310397
XP_018835503.1	LOC109002285	3.56666	XM_018979958.1	LOC109002285	1.4178		XP_018812753.1	LOC108985058	0.933956	XM_018957208.1	LOC108985058	-6.75066		XP_018823011.1	LOC108992813	-3.55264	XM_018967466.1	LOC108992813	0.743872		XP_018817132.1	LOC108988347	0.219105	XM_018961587.1	LOC108988347	-0.253651
XP_018835518.1	LOC109002294	2.60439	XM_018979973.1	LOC109002294	1.71411		XP_018812979.1	LOC108985227	-0.882607	XM_018957434.1	LOC108985227	-1.8467		XP_018823025.1	LOC108992824	-1.88231	XM_018967480.1	LOC108992824	-0.543061		XP_018817142.1	LOC108988354	0.90762	XM_018961597.1	LOC108988354	0.737362
XP_018835530.1	LOC109002303	1.91885	XM_018979985.1	LOC109002303	1.38294		XP_018813382.1	LOC108985510	0.219051	XM_018957837.1	LOC108985510	-1.08519		XP_018823000.1	LOC108992808	-3.2312	XM_018967455.1	LOC108992808	0.642582		XP_018817570.1	LOC108988697	-0.659691	XM_018962025.1	LOC108988697	-0.896963
XP_018835689.1	LOC109002408	2.90765	XM_018980144.1	LOC109002408	2.47642		XP_018813997.1	LOC108985965	0.385416	XM_018958452.1	LOC108985965	-2.20744		XP_018823017.1	LOC108992818	-3.70706	XM_018967472.1	LOC108992818	-0.084389		XP_018817814.1	LOC108988886	0.615537	XM_018962269.1	LOC108988886	0.270016
XP_018835711.1	LOC109002421	1.80205	XM_018980166.1	LOC109002421	1.43255		XP_018814447.1	LOC108986327	0.630738	XM_018958902.1	LOC108986327	-3.14697		XP_018823301.1	LOC108993001	-2.63565	XM_018967756.1	LOC108993001	0.845239		XP_018818010.1	LOC108989023	0.579492	XM_018962465.1	LOC108989023	0.114738
XP_018835732.1	LOC109002434	1.95833	XM_018980187.1	LOC109002434	1.32563		XP_018814582.1	LOC108986427	0.0113602	XM_018959037.1	LOC108986427	-1.38428		XP_018823596.1	LOC108993217	-2.81137	XM_018968051.1	LOC108993217	0.163686		XP_018818227.1	LOC108989165	0.48159	XM_018962682.1	LOC108989165	-0.685648
XP_018835950.1	LOC109002594	3.13134	XM_018980405.1	LOC109002594	2.9313		XP_018814613.1	LOC108986447	-0.440165	XM_018959068.1	LOC108986447	-1.0091		XP_018823508.1	LOC108993168	-1.23021	XM_018967963.1	LOC108993168	-0.150708		XP_018818487.1	LOC108989372	0.519162	XM_018962942.1	LOC108989372	-0.49586
XP_018836136.1	LOC109002723	1.31757	XM_018980591.1	LOC109002723	1.48232		XP_018814979.1	LOC108986724	0.817041	XM_018959434.1	LOC108986724	-1.71482		XP_018823451.1	LOC108993136	-2.99227	XM_018967906.1	LOC108993136	0.314012		XP_018818457.1	LOC108989352	0.403968	XM_018962912.1	LOC108989352	0.768241
XP_018836138.1	LOC109002726	1.90977	XM_018980593.1	LOC109002726	4.34407		XP_018815415.1	LOC108987030	-0.252031	XM_018959870.1	LOC108987030	-1.60704		XP_018823634.1	LOC108993242	-2.1684	XM_018968089.1	LOC108993242	0.447974		XP_018818540.1	LOC108989413	0.178801	XM_018962995.1	LOC108989413	0.357715
XP_018836195.1	LOC109002762	1.41087	XM_018980650.1	LOC109002762	1.63873		XP_018816008.1	LOC108987535	0.0163803	XM_018960463.1	LOC108987535	-1.47097		XP_018823618.1	LOC108993233	-1.47595	XM_018968073.1	LOC108993233	0.334991		XP_018818729.1	LOC108989545	0.763236	XM_018963184.1	LOC108989545	0.663936
XP_018836255.1	LOC109002806	2.2524	XM_018980710.1	LOC109002806	1.31275		XP_018816293.1	LOC108987753	0.0324936	XM_018960748.1	LOC108987753	-1.45045		XP_018823876.1	LOC108993418	-2.57903	XM_018968331.1	LOC108993418	-0.066437		XP_018818760.1	LOC108989566	0.573805	XM_018963215.1	LOC108989566	0.750756
XP_018836280.1	LOC109002827	3.03079	XM_018980735.1	LOC109002827	1.1571		XP_018817227.1	LOC108988418	0.288175	XM_018961682.1	LOC108988418	-2.7239		XP_018823791.1	LOC108993359	-2.43702	XM_018968246.1	LOC108993359	-0.227769		XP_018818857.1	LOC108989638	-0.196343	XM_018963312.1	LOC108989638	0.279305
XP_018836498.1	LOC109003008	3.91288	XM_018980953.1	LOC109003008	1.14431		XP_018817710.1	LOC108988799	0.493899	XM_018962165.1	LOC108988799	-1.46782		XP_018823967.1	LOC108993488	-1.18994	XM_018968422.1	LOC108993488	0.168676		XP_018819433.1	LOC108990043	0.412359	XM_018963888.1	LOC108990043	0.736313
XP_018836609.1	LOC109003089	1.23424	XM_018981064.1	LOC109003089	1.23099		XP_018817906.1	LOC108988941	-0.987738	XM_018962361.1	LOC108988941	-1.58387		XP_018823995.1	LOC108993502	-1.19113	XM_018968450.1	LOC108993502	0.289354		XP_018819611.1	LOC108990185	-0.311339	XM_018964066.1	LOC108990185	-0.796396
XP_018837027.1	LOC109003368	1.18834	XM_018981482.1	LOC109003368	2.08184		XP_018818232.1	LOC108989167	-0.909448	XM_018962687.1	LOC108989167	-1.12768		XP_018824166.1	LOC108993640	-3.43512	XM_018968621.1	LOC108993640	0.255925		XP_018819974.1	LOC108990460	0.302831	XM_018964429.1	LOC108990460	0.0233041
XP_018837250.1	LOC109003535	3.32791	XM_018981705.1	LOC109003535	1.20981		XP_018820081.1	LOC108990538	-0.408732	XM_018964536.1	LOC108990538	-3.39785		XP_018824331.1	LOC108993770	-4.3407	XM_018968786.1	LOC108993770	-0.207078		XP_018820031.1	LOC108990496	-0.890679	XM_018964486.1	LOC108990496	0.314896
XP_018837262.1	LOC109003546	3.95833	XM_018981717.1	LOC109003546	5.51775		XP_018820271.1	LOC108990691	-0.00416851	XM_018964726.1	LOC108990691	-2.18281		XP_018824362.1	LOC108993788	-2.61162	XM_018968817.1	LOC108993788	0.497462		XP_018820058.1	LOC108990515	0.201509	XM_018964513.1	LOC108990515	-0.750217
XP_018837473.1	LOC109003680	1.7418	XM_018981928.1	LOC109003680	3.70513		XP_018820845.1	LOC108991148	-0.390283	XM_018965300.1	LOC108991148	-2.26591		XP_018824402.1	LOC108993823	-2.90609	XM_018968857.1	LOC108993823	0.417987		XP_018820087.1	LOC108990545	0.625379	XM_018964542.1	LOC108990545	0.306216
XP_018837727.1	LOC109003863	1.4544	XM_018982182.1	LOC109003863	1.02564		XP_018821409.1	LOC108991557	-0.908971	XM_018965864.1	LOC108991557	-1.07734		XP_018824429.1	LOC108993851	-2.1327	XM_018968884.1	LOC108993851	0.786854		XP_018820181.1	LOC108990626	0.923878	XM_018964636.1	LOC108990626	-0.624498
XP_018837796.1	LOC109003912	1.80452	XM_018982251.1	LOC109003912	2.76132		XP_018821822.1	LOC108991877	0.737954	XM_018966277.1	LOC108991877	-2.78281		XP_018824705.1	LOC108994071	-3.32978	XM_018969160.1	LOC108994071	0.107514		XP_018820447.1	LOC108990809	0.0997934	XM_018964902.1	LOC108990809	0.910802
XP_018838180.1	LOC109004171	1.99595	XM_018982635.1	LOC109004171	1.45859		XP_018822424.1	LOC108992347	0.303426	XM_018966879.1	LOC108992347	-2.79493		XP_018824870.1	LOC108994202	-4.08432	XM_018969325.1	LOC108994202	-0.617611		XP_018820503.1	LOC108990859	0.0487242	XM_018964958.1	LOC108990859	0.821341
XP_018839251.1	LOC109004976	2.3428	XM_018983706.1	LOC109004976	1.49438		XP_018823137.1	LOC108992882	-0.169196	XM_018967592.1	LOC108992882	-1.60567		XP_018824894.1	LOC108994217	-1.09481	XM_018969349.1	LOC108994217	-0.137759		XP_018820730.1	LOC108991048	0.653863	XM_018965185.1	LOC108991048	0.0130317
XP_018839271.1	LOC109004987	2.50907	XM_018983726.1	LOC109004987	1.42333		XP_018823875.1	LOC108993417	-0.335713	XM_018968330.1	LOC108993417	-1.84085		XP_018825041.1	LOC108994345	-3.50105	XM_018969496.1	LOC108994345	-0.414883		XP_018820858.1	LOC108991158	-0.266532	XM_018965313.1	LOC108991158	0.162888
XP_018839273.1	LOC109004989	2.46397	XM_018983728.1	LOC109004989	1.58983		XP_018824157.1	LOC108993631	0.445311	XM_018968612.1	LOC108993631	-1.46226		XP_018825238.1	LOC108994470	-6.02989	XM_018969693.1	LOC108994470	0.695553		XP_018820922.1	LOC108991206	0.266707	XM_018965377.1	LOC108991206	-0.407556
XP_018839306.1	LOC109005011	1.23927	XM_018983761.1	LOC109005011	1.04329		XP_018824697.1	LOC108994067	0.55554	XM_018969152.1	LOC108994067	-1.71432		XP_018825332.1	LOC108994545	-5.50721	XM_018969787.1	LOC108994545	-0.32796		XP_018820918.1	LOC108991204	0.398566	XM_018965373.1	LOC108991204	-0.398468
XP_018839365.1	LOC109005054	4.64925	XM_018983820.1	LOC109005054	2.34096		XP_018825162.1	LOC108994411	-0.347135	XM_018969617.1	LOC108994411	-1.348		XP_018825549.1	LOC108994693	-5.78508	XM_018970004.1	LOC108994693	0.581276		XP_018820982.1	LOC108991263	0.0413971	XM_018965437.1	LOC108991263	0.528312
XP_018839423.1	LOC109005091	1.23222	XM_018983878.1	LOC109005091	1.42438		XP_018826039.1	LOC108995034	-0.262674	XM_018970494.1	LOC108995034	-2.2786		XP_018825548.1	LOC108994692	-5.74125	XM_018970003.1	LOC108994692	0.97264		XP_018820980.1	LOC108991260	-0.637353	XM_018965435.1	LOC108991260	0.358685
XP_018839432.1	LOC109005099	3.32105	XM_018983887.1	LOC109005099	3.66939		XP_018826961.1	LOC108995788	-0.784131	XM_018971416.1	LOC108995788	-1.3811		XP_018825525.1	LOC108994672	-4.73131	XM_018969980.1	LOC108994672	0.463247		XP_018821061.1	LOC108991334	-0.374877	XM_018965516.1	LOC108991334	-0.703292
XP_018839731.1	LOC109005321	4.39097	XM_018984186.1	LOC109005321	2.23882		XP_018827297.1	LOC108996025	0.851103	XM_018971752.1	LOC108996025	-2.09729		XP_018825753.1	LOC108994825	-1.6813	XM_018970208.1	LOC108994825	0.917811		XP_018821290.1	LOC108991485	-0.174737	XM_018965745.1	LOC108991485	-0.757283
XP_018839819.1	LOC109005359	2.39795	XM_018984274.1	LOC109005359	1.19942		XP_018827757.1	LOC108996355	-0.141467	XM_018972212.1	LOC108996355	-2.109		XP_018825588.1	LOC108994718	-1.63417	XM_018970043.1	LOC108994718	0.958132		XP_018821280.1	LOC108991479	0.776909	XM_018965735.1	LOC108991479	-0.314356
XP_018839987.1	LOC109005478	1.37979	XM_018984442.1	LOC109005478	2.98686		XP_018827477.1	LOC108996170	0.612938	XM_018971932.1	LOC108996170	-4.8198		XP_018825641.1	LOC108994767	-2.79128	XM_018970096.1	LOC108994767	-0.0927612		XP_018821614.1	LOC108991707	0.546129	XM_018966069.1	LOC108991707	0.28248
XP_018840095.1	LOC109005552	1.84054	XM_018984550.1	LOC109005552	1.66229		XP_018827866.1	LOC108996426	-0.329919	XM_018972321.1	LOC108996426	-1.82876		XP_018825729.1	LOC108994810	-2.47128	XM_018970184.1	LOC108994810	-0.426137		XP_018821908.1	LOC108991936	0.55594	XM_018966363.1	LOC108991936	0.0731559
XP_018840151.1	LOC109005597	1.32743	XM_018984606.1	LOC109005597	1.67303		XP_018828035.1	LOC108996548	0.963009	XM_018972490.1	LOC108996548	-1.55421		XP_018825777.1	LOC108994843	-4.08998	XM_018970232.1	LOC108994843	0.596667		XP_018821815.1	LOC108991872	-0.118773	XM_018966270.1	LOC108991872	0.502534
XP_018840331.1	LOC109005740	2.86567	XM_018984786.1	LOC109005740	1.8889		XP_018829229.1	LOC108997418	0.0609646	XM_018973684.1	LOC108997418	-1.17462		XP_018825721.1	LOC108994806	-4.74249	XM_018970176.1	LOC108994806	0.965194		XP_018822003.1	LOC108992024	-0.383137	XM_018966458.1	LOC108992024	0.196929
XP_018840395.1	LOC109005809	2.76508	XM_018984850.1	LOC109005809	1.22578		XP_018829215.1	LOC108997409	-0.806681	XM_018973670.1	LOC108997409	-2.48208		XP_018825724.1	LOC108994808	-2.255	XM_018970179.1	LOC108994808	0.601439		XP_018822154.1	LOC108992145	-0.195415	XM_018966609.1	LOC108992145	-0.416109
XP_018840419.1	LOC109005824	1.48506	XM_018984874.1	LOC109005824	2.1042		XP_018829252.1	LOC108997431	0.912596	XM_018973707.1	LOC108997431	-1.00858		XP_018825695.1	LOC108994790	-3.29916	XM_018970150.1	LOC108994790	0.041659		XP_018822248.1	LOC108992218	-0.785437	XM_018966703.1	LOC108992218	0.224959
XP_018840432.1	LOC109005832	2.29432	XM_018984887.1	LOC109005832	2.78079		XP_018829399.1	LOC108997540	0.256928	XM_018973854.1	LOC108997540	-1.52671		XP_018825771.1	LOC108994837	-1.39847	XM_018970226.1	LOC108994837	-0.0424355		XP_018822530.1	LOC108992428	-0.699901	XM_018966985.1	LOC108992428	-0.305701
XP_018840543.1	LOC109005908	1.89281	XM_018984998.1	LOC109005908	1.12554		XP_018829630.1	LOC108997713	-0.383312	XM_018974085.1	LOC108997713	-1.80625		XP_018825720.1	LOC108994805	-6.26457	XM_018970175.1	LOC108994805	-0.519153		XP_018822559.1	LOC108992458	0.371502	XM_018967014.1	LOC108992458	-0.123875
XP_018840801.1	LOC109006089	1.54476	XM_018985256.1	LOC109006089	2.48814		XP_018829857.1	LOC108997931	-0.726317	XM_018974312.1	LOC108997931	-1.37429		XP_018825901.1	LOC108994925	-2.3709	XM_018970356.1	LOC108994925	-0.50209		XP_018822565.1	LOC108992461	-0.81608	XM_018967020.1	LOC108992461	0.158204
XP_018840945.1	LOC109006193	3.12591	XM_018985400.1	LOC109006193	1.79952		XP_018830382.1	LOC108998314	0.997668	XM_018974837.1	LOC108998314	-4.23782		XP_018825876.1	LOC108994913	-2.39041	XM_018970331.1	LOC108994913	-0.233		XP_018822739.1	LOC108992597	-0.550763	XM_018967194.1	LOC108992597	0.605125
XP_018841012.1	LOC109006253	2.6677	XM_018985467.1	LOC109006253	1.32815		XP_018831132.1	LOC108998855	0.496951	XM_018975587.1	LOC108998855	-3.38916		XP_018825905.1	LOC108994927	-3.00591	XM_018970360.1	LOC108994927	0.413719		XP_018823128.1	LOC108992876	-0.955455	XM_018967583.1	LOC108992876	-0.129964
XP_018841100.1	LOC109006316	2.08902	XM_018985555.1	LOC109006316	2.6971		XP_018832612.1	LOC109000239	-0.242684	XM_018977067.1	LOC109000239	-1.26056		XP_018826002.1	LOC108995000	-4.10776	XM_018970457.1	LOC108995000	0.580984		XP_018823611.1	LOC108993229	-0.327395	XM_018968066.1	LOC108993229	0.417593
XP_018841148.1	LOC109006345	2.05439	XM_018985603.1	LOC109006345	2.52953									XP_018826003.1	LOC108995001	-6.3467	XM_018970458.1	LOC108995001	-0.0163532		XP_018823489.1	LOC108993156	0.902594	XM_018967944.1	LOC108993156	-0.571532
XP_018841145.1	LOC109006343	1.23849	XM_018985600.1	LOC109006343	1.28988									XP_018826286.1	LOC108995225	-2.01162	XM_018970741.1	LOC108995225	-0.345382		XP_018823490.1	LOC108993157	0.201296	XM_018967945.1	LOC108993157	-0.586828
XP_018841153.1	LOC109006350	4.01854	XM_018985608.1	LOC109006350	1.25047									XP_018826449.1	LOC108995347	-1.34824	XM_018970904.1	LOC108995347	0.446406		XP_018823473.1	LOC108993147	0.759527	XM_018967928.1	LOC108993147	0.938561
XP_018841544.1	LOC109006648	1.61508	XM_018985999.1	LOC109006648	2.0465									XP_018826632.1	LOC108995508	-1.19373	XM_018971087.1	LOC108995508	0.712523		XP_018823509.1	LOC108993170	0.78021	XM_018967964.1	LOC108993170	-0.0900771
XP_018841547.1	LOC109006649	2.38591	XM_018986002.1	LOC109006649	1.38018									XP_018826627.1	LOC108995503	-2.09855	XM_018971082.1	LOC108995503	-0.136834		XP_018823799.1	LOC108993368	0.126589	XM_018968254.1	LOC108993368	-0.241526
XP_018841554.1	LOC109006655	3.08578	XM_018986009.1	LOC109006655	1.40035									XP_018826726.1	LOC108995591	-2.66787	XM_018971181.1	LOC108995591	0.297928		XP_018823873.1	LOC108993413	0.878833	XM_018968328.1	LOC108993413	0.643787
XP_018841572.1	LOC109006664	4.14605	XM_018986027.1	LOC109006664	3.2819									XP_018826821.1	LOC108995669	-1.91563	XM_018971276.1	LOC108995669	-0.103478		XP_018823803.1	LOC108993371	-0.949596	XM_018968258.1	LOC108993371	0.607982
XP_018841576.1	LOC109006669	1.05818	XM_018986031.1	LOC109006669	2.04389									XP_018827094.1	LOC108995890	-3.16863	XM_018971549.1	LOC108995890	0.348904		XP_018824027.1	LOC108993530	-0.202868	XM_018968482.1	LOC108993530	-0.566334
XP_018841916.1	LOC109006925	4.11214	XM_018986371.1	LOC109006925	8.72331									XP_018827270.1	LOC108996011	-1.97715	XM_018971725.1	LOC108996011	0.501953		XP_018824049.1	LOC108993542	0.332275	XM_018968504.1	LOC108993542	-0.0335226
XP_018841987.1	LOC109006976	1.18585	XM_018986442.1	LOC109006976	1.89063									XP_018827302.1	LOC108996030	-1.28521	XM_018971757.1	LOC108996030	0.140243		XP_018824105.1	LOC108993580	0.0792685	XM_018968560.1	LOC108993580	-0.510504
XP_018842495.1	LOC109007320	1.40714	XM_018986950.1	LOC109007320	1.30227									XP_018827351.1	LOC108996055	-1.15037	XM_018971806.1	LOC108996055	-0.835272		XP_018824156.1	LOC108993630	0.729883	XM_018968611.1	LOC108993630	-0.213729
XP_018842610.1	LOC109007403	2.90097	XM_018987065.1	LOC109007403	1.05157									XP_018827376.1	LOC108996071	-2.39413	XM_018971831.1	LOC108996071	0.922629		XP_018824217.1	LOC108993691	0.333097	XM_018968672.1	LOC108993691	0.396675
XP_018842763.1	LOC109007527	2.08802	XM_018987218.1	LOC109007527	1.39452									XP_018827626.1	LOC108996282	-2.4178	XM_018972081.1	LOC108996282	-0.774143		XP_018824482.1	LOC108993886	0.265883	XM_018968937.1	LOC108993886	-0.570656
XP_018843210.1	LOC109007813	1.41235	XM_018987665.1	LOC109007813	2.32871									XP_018827788.1	LOC108996374	-3.67481	XM_018972243.1	LOC108996374	-0.144813		XP_018824722.1	LOC108994086	-0.737105	XM_018969177.1	LOC108994086	0.536907
XP_018843463.1	LOC109007998	3.39577	XM_018987918.1	LOC109007998	2.23294									XP_018827567.1	LOC108996255	-2.08608	XM_018972022.1	LOC108996255	0.0159022		XP_018824896.1	LOC108994219	-0.432693	XM_018969351.1	LOC108994219	-0.631597
XP_018843544.1	LOC109008052	1.50819	XM_018987999.1	LOC109008052	1.47633									XP_018827809.1	LOC108996389	-2.74336	XM_018972264.1	LOC108996389	-0.0880117		XP_018824869.1	LOC108994200	-0.0701809	XM_018969324.1	LOC108994200	0.68275
[truncated: 673 more rows]

## Sheet: 48hpi
The genes detected in the proteome and transcriptome in F26_48hpi vs F423_48hpi
[truncated: 1,404 more rows]

[truncated: 2 more sheets: 72hpi, 120hpi]
